# Supplementary material for: The impact of laboratory staff training workshops on coagulation specimen rejection rates
Source: PLoS One. 2022 Jun 3;17(6):e0268764. doi: 10.1371/journal.pone.0268764 (PMC9165799; doi:10.1371/journal.pone.0268764)
Supplement: S1 Data — (XLSX) [file pone.0268764.s001.xlsx]

## Sheet: Specimens_received_January 2018
Department	Test Set	Test Set Description	Count	Min Hours	Max Hours	Average Hours	Average Days	Priority
HAEMATOLOGY	H001	Full Blood Count	5	0.45	1.85	1.23	0.05	P
	H001	Full Blood Count	3930	0.12	552.20	2.47	0.10	R
	H001	Full Blood Count	5627	0.05	336.48	2.04	0.08	S
	H001	Full Blood Count	6	0.32	1.30	0.80	0.03	T
	H001	Full Blood Count	2425	0.08	66.05	1.57	0.07	U
	H001	Full Blood Count	2	0.57	65.63	33.10	1.38	V
	H005	Differential Count	1	1.00	1.85	1.85	0.08	P
	H005	Differential Count	1945	0.13	1467.38	7.62	0.32	R
	H005	Differential Count	2308	0.05	1373.92	7.20	0.30	S
	H005	Differential Count	1	0.88	1.00	0.88	0.04	T
	H005	Differential Count	1043	0.08	1559.22	7.41	0.31	U
	H005	Differential Count	2	0.58	65.53	33.06	1.38	V
	H010	White Cell Count	460	0.10	18.02	2.09	0.09	R
	H010	White Cell Count	299	0.13	6.88	1.35	0.06	S
	H010	White Cell Count	109	0.30	9.72	1.39	0.06	U
	H015	Red Cell Count	22	0.48	9.42	2.21	0.09	R
	H015	Red Cell Count	31	0.52	19.33	2.62	0.11	S
	H015	Red Cell Count	16	0.47	5.60	1.37	0.06	U
	H020	Haemoglobin	1239	0.12	160.22	2.60	0.11	R
	H020	Haemoglobin	603	0.10	16.45	1.50	0.06	S
	H020	Haemoglobin	1	0.05	1.00	0.05	0.00	T
	H020	Haemoglobin	273	0.08	19.03	1.41	0.06	U
	H025	Haematocrit	21	0.48	9.42	2.19	0.09	R
	H025	Haematocrit	32	0.10	19.35	2.55	0.11	S
	H025	Haematocrit	1	0.05	1.00	0.05	0.00	T
	H025	Haematocrit	16	0.47	5.60	1.37	0.06	U
	H030	Mean Cell Volume	80	0.52	8.50	2.58	0.11	R
	H030	Mean Cell Volume	4	0.77	1.82	1.22	0.05	S
	H030	Mean Cell Volume	4	0.68	1.48	1.11	0.05	U
	H035	Platelet Count	167	0.17	49.73	1.58	0.07	R
	H035	Platelet Count	349	0.15	13.28	1.39	0.06	S
	H035	Platelet Count	147	0.08	41.58	1.58	0.07	U
	H040	Reticulocyte Count Automated	159	0.37	288.52	7.19	0.30	R
	H040	Reticulocyte Count Automated	130	0.05	19.35	1.87	0.08	S
	H040	Reticulocyte Count Automated	79	0.47	55.32	3.71	0.15	U
	H055	Erythrocyte Sedimentation Rate	366	1.00	19.23	5.08	0.21	R
	H055	Erythrocyte Sedimentation Rate	232	1.00	16.72	4.36	0.18	S
	H055	Erythrocyte Sedimentation Rate	186	1.00	14.98	4.09	0.17	U
	H070	Peripheral Blood Morphology	583	1.00	842.05	47.99	2.00	R
	H070	Peripheral Blood Morphology	392	1.00	300.42	14.66	0.61	S
	H070	Peripheral Blood Morphology	174	1.00	648.97	22.16	0.92	U
	H071	Morphology (no-charge)	164	0.92	888.67	33.56	1.40	R
	H071	Morphology (no-charge)	208	1.00	581.65	34.75	1.45	S
	H071	Morphology (no-charge)	79	0.97	316.18	30.64	1.28	U
	H071	Morphology (no-charge)	1	1.00	66.30	66.30	2.76	V
	H085	Int Normalised Ratio (INR)	471	0.60	12.82	2.69	0.11	R
	H085	Int Normalised Ratio (INR)	1620	0.50	194.93	2.62	0.11	S
	H085	Int Normalised Ratio (INR)	2	0.78	1.10	0.94	0.04	T
	H085	Int Normalised Ratio (INR)	497	0.12	8.33	2.38	0.10	U
	H090	Activated Partial Thromboplastin Time	160	0.72	11.65	2.69	0.11	R
	H090	Activated Partial Thromboplastin Time	569	0.65	194.92	2.96	0.12	S
	H090	Activated Partial Thromboplastin Time	1	0.80	1.00	0.80	0.03	T
	H090	Activated Partial Thromboplastin Time	157	0.10	6.92	2.40	0.10	U
	H091	Lupus sensitive APTT	32	1.00	1652.67	417.07	17.38	R
	H091	Lupus sensitive APTT	16	1.00	646.27	248.32	10.35	S
	H091	Lupus sensitive APTT	11	1.00	403.65	195.24	8.14	U
	H095	Fibrinogen	69	1.00	18.03	4.80	0.20	R
	H095	Fibrinogen	165	0.65	11.43	2.58	0.11	S
	H095	Fibrinogen	1	0.82	1.00	0.82	0.03	T
	H095	Fibrinogen	51	0.50	14.57	3.14	0.13	U
	H105	D-Dimer	88	1.00	23.17	4.92	0.20	R
	H105	D-Dimer	113	0.85	6.88	2.61	0.11	S
	H105	D-Dimer	31	0.50	14.57	4.00	0.17	U
	H120	Thrombin Time	9	1.00	1652.63	266.28	11.09	R
	H120	Thrombin Time	19	1.00	382.55	62.98	2.62	S
	H120	Thrombin Time	2	1.00	2.78	2.17	0.09	U
	H135	Factor II (F2)	3	1.00	103.72	69.82	2.91	R
	H140	Factor V (F5)	2	1.00	103.72	103.63	4.32	R
	H140	Factor V (F5)	1	1.00	12.48	12.48	0.52	S
	H145	Factor VII (F7)	2	1.00	103.72	103.63	4.32	R
	H145	Factor VII (F7)	1	1.00	19.07	19.07	0.79	S
	H150	Factor VIII (F8)	3	1.00	103.72	99.87	4.16	R
	H150	Factor VIII (F8)	4	1.00	909.42	278.70	11.61	S
	H150	Factor VIII (F8)	1	1.00	260.70	260.70	10.86	U
	H155	Factor IX (F9)	2	1.00	103.72	103.63	4.32	R
	H155	Factor IX (F9)	1	1.00	68.25	68.25	2.84	S
	H155	Factor IX (F9)	1	1.00	2.08	2.08	0.09	U
	H160	Factor X (F10)	3	1.00	103.72	69.82	2.91	R
	H165	Factor XI (F11)	3	1.00	103.72	69.84	2.91	R
	H170	Factor XII (F12)	3	1.00	103.72	69.84	2.91	R
	H185	Factor VIII (F8) Inhibitor	2	1.00	42.40	41.77	1.74	R
	H185	Factor VIII (F8) Inhibitor	2	1.00	66.45	55.43	2.31	S
	H200	Factor Inhibitor Screen	1	1.00	621.28	621.28	25.89	R
	H210	Lupus Anticoagulant	32	1.00	1652.67	417.08	17.38	R
	H210	Lupus Anticoagulant	16	1.00	646.27	246.98	10.29	S
	H210	Lupus Anticoagulant	11	1.00	403.65	195.29	8.14	U
	H230	Anti-Thrombin III	19	1.00	1113.98	716.07	29.84	R
	H230	Anti-Thrombin III	7	1.00	1123.92	758.62	31.61	S
	H230	Anti-Thrombin III	15	1.00	1464.35	610.96	25.46	U
	H235	Protein S	30	1.00	1533.22	937.95	39.08	R
	H235	Protein S	9	1.00	1384.52	911.40	37.97	S
	H235	Protein S	30	1.00	1489.77	852.80	35.53	U
	H240	Protein C	29	1.00	1318.45	771.37	32.14	R
	H240	Protein C	7	1.00	1100.97	608.16	25.34	S
	H240	Protein C	25	1.00	1464.38	651.47	27.14	U
	H245	Activated Protein C Resistance	5	1.00	962.65	757.87	31.58	R
	H245	Activated Protein C Resistance	1	1.00	768.85	768.85	32.04	S
	H245	Activated Protein C Resistance	8	1.00	1298.67	704.45	29.35	U
	H250	Anti Factor Xa Assay	2	1.00	24.70	24.08	1.00	R
	H250	Anti Factor Xa Assay	2	1.00	74.47	40.08	1.67	S
	H260	vWF: Antigen	2	1.00	742.55	417.45	17.39	R
	H260	vWF: Antigen	3	1.00	1801.82	904.41	37.68	S
	H260	vWF: Antigen	2	1.00	1084.12	672.41	28.02	U
	H261	vWF: Activity	1	1.00	742.55	742.55	30.94	R
	H261	vWF: Activity	2	1.00	1801.82	1393.03	58.04	S
	H261	vWF: Activity	2	1.00	1084.12	709.79	29.57	U
	H262	vWF: Collagen Binding Assay	1	1.00	742.55	742.55	30.94	R
	H262	vWF: Collagen Binding Assay	2	1.00	1801.82	1393.03	58.04	S
	H262	vWF: Collagen Binding Assay	2	1.00	1084.12	709.79	29.57	U
	H264	von Willebrand Multimers	2	1.00	1801.82	1393.03	58.04	S
	H264	von Willebrand Multimers	2	1.00	1084.12	709.79	29.57	U
	H290	Anticoagulant Dosing	18	1.00	20.07	7.84	0.33	R
	H290	Anticoagulant Dosing	267	1.00	65.12	9.91	0.41	S
	H290	Anticoagulant Dosing	96	1.00	18.47	8.44	0.35	U
	H295	Direct Coombs (screening)	39	1.00	131.10	33.94	1.41	R
	H295	Direct Coombs (screening)	33	1.00	76.82	26.78	1.12	S
	H295	Direct Coombs (screening)	16	1.00	71.08	28.83	1.20	U
	H300	Direct Coombs (typing)	18	1.00	94.23	37.58	1.57	R
	H300	Direct Coombs (typing)	17	1.00	76.82	31.31	1.30	S
	H300	Direct Coombs (typing)	11	1.00	71.08	33.83	1.41	U
	H305	Hb Electrophoresis	1	1.00	83.87	83.87	3.49	R
	H305	Hb Electrophoresis	2	1.00	142.63	141.83	5.91	S
	H305	Hb Electrophoresis	2	1.00	141.58	109.71	4.57	U
	H310	Sickle Test	1	1.00	50.58	50.58	2.11	S
	H310	Sickle Test	1	1.00	44.82	44.82	1.87	U
	H325	G6PD Qualitative	3	1.00	87.38	47.41	1.98	R
	H325	G6PD Qualitative	1	1.00	70.77	70.77	2.95	S
	H325	G6PD Qualitative	1	1.00	22.42	22.42	0.93	U
	H345	Cold Agglutinins	1	1.00	7.40	7.40	0.31	R
	H355	Kleihauer Test	2	1.00	255.70	141.18	5.88	R
	H355	Kleihauer Test	1	1.00	109.67	109.67	4.57	S
	H420	Bone Marrow Procedure	48	1.00	679.68	257.16	10.71	R
	H425	Bone Marrow Aspirate Morphology	46	1.00	679.68	244.25	10.18	R
	H430	Bone Marrow Myelogram	41	1.00	537.53	221.91	9.25	R
	H435	BMT Macroscopic	47	1.00	679.68	248.75	10.36	R
	H440	BMT Microscopic	55	1.00	679.68	268.92	11.20	R
	H445	Consolidated Bone Marrow Report	51	1.00	2199.35	333.75	13.91	R
	H455	CSF Cytospin	12	1.00	69.77	25.48	1.06	R
	H455	CSF Cytospin	32	1.00	93.05	27.42	1.14	S
	H455	CSF Cytospin	6	1.00	24.72	22.03	0.92	U
	H460	Fluid Cytospin	163	1.00	1524.87	44.78	1.87	R
	H460	Fluid Cytospin	67	1.00	95.00	31.99	1.33	S
	H460	Fluid Cytospin	17	1.00	1490.13	116.25	4.84	U
	H465	Eosinophil Smear	2	1.00	26.00	13.88	0.58	U
	H500	Flowcytometry	16	1.00	126.97	56.82	2.37	R
	H500	Flowcytometry	1	1.00	71.47	71.47	2.98	S
	H505	Acute Leukemia Panel	15	1.00	124.38	47.60	1.98	R
	H505	Acute Leukemia Panel	1	1.00	71.50	71.50	2.98	S
	H510	Chronic Panel	5	1.00	126.97	70.67	2.94	R
	H515	Cytoplasmic Panel	11	1.00	124.38	57.55	2.40	R
	H520	Plasma Cell Dyscrasia Panel	1	1.00	82.43	82.43	3.43	R
	H541	Multi-Population Flow Cytometry	1	1.00	7.72	7.72	0.32	R
	H575	Consolidated Flow Report	20	1.00	197.85	52.19	2.17	R
	H575	Consolidated Flow Report	1	1.00	71.73	71.73	2.99	S
	H576	Cytochemical Stains	1	1.00	1299.72	1299.72	54.15	R
	H630	Haemosiderin	1	1.00	224.62	224.62	9.36	R
	H635	Malaria	30	1.00	1555.43	93.39	3.89	R
	H635	Malaria	15	1.00	215.57	37.81	1.58	S
	H635	Malaria	10	1.00	75.20	46.99	1.96	U
	H640	Malaria Rapid Screen	12	0.80	24.92	5.88	0.25	R
	H640	Malaria Rapid Screen	14	0.33	1170.73	87.95	3.66	S
	H640	Malaria Rapid Screen	9	0.75	7.73	2.75	0.11	U
	H645	Blood parasites	1	1.00	240.85	240.85	10.04	S
	H655	Buffy Layer Examination	5	1.00	411.42	234.91	9.79	R
	H660	ABO Blood Group	285	1.00	162.93	57.49	2.40	R
	H660	ABO Blood Group	3	1.00	99.82	66.11	2.75	S
	H660	ABO Blood Group	5	1.00	98.25	55.47	2.31	U
	H665	Rhesus Blood Group	612	1.00	162.93	57.86	2.41	R
	H665	Rhesus Blood Group	27	1.00	119.52	46.95	1.96	S
	H665	Rhesus Blood Group	28	1.00	112.85	53.87	2.24	U
	H666	Rhesus Confirm	161	1.00	162.93	71.26	2.97	R
	H666	Rhesus Confirm	10	1.00	93.25	40.81	1.70	S
	H666	Rhesus Confirm	13	1.00	112.87	78.79	3.28	U
	H670	Indirect Coombs	539	1.00	162.95	57.82	2.41	R
	H670	Indirect Coombs	16	1.00	121.95	52.95	2.21	S
	H670	Indirect Coombs	18	1.00	103.93	67.66	2.82	U
	H675	Atypical Ab Identification	17	1.00	142.58	82.60	3.44	R
	H675	Atypical Ab Identification	3	1.00	121.95	74.00	3.08	S
	H675	Atypical Ab Identification	3	1.00	89.77	61.42	2.56	U
	H676	Atypical Ab ID Panel (no charge)	18	1.00	142.58	81.92	3.41	R
	H676	Atypical Ab ID Panel (no charge)	4	1.00	121.95	70.59	2.94	S
	H676	Atypical Ab ID Panel (no charge)	4	1.00	89.78	67.65	2.82	U
	H685	Postnatal Blood Group Serology	73	1.00	997.57	54.88	2.29	R
	H685	Postnatal Blood Group Serology	76	1.00	1063.65	47.28	1.97	S
	H685	Postnatal Blood Group Serology	35	1.00	96.63	35.13	1.46	U
	H776	Cryptococcal Ag (LFA) reflex	425	1.00	113.07	21.42	0.89	R
	H776	Cryptococcal Ag (LFA) reflex	38	1.00	36.10	17.86	0.74	S
	H776	Cryptococcal Ag (LFA) reflex	14	1.00	46.98	23.60	0.98	U
	H800	Interpretation	3	1.00	25.97	19.84	0.83	R
	H800	Interpretation	2	1.00	94.97	84.43	3.52	S
	H800	Interpretation	1	1.00	78.15	78.15	3.26	U
	H805	Interpretation DIC	1	1.00	1922.12	1922.12	80.09	U
	H910	Haematology Results Phoning	50	0.22	11.98	2.97	0.12	R
	H910	Haematology Results Phoning	98	0.18	118.33	5.31	0.22	S
	H910	Haematology Results Phoning	35	0.20	20.02	3.12	0.13	U
	H915	Haematology Phoning (manual)	26	0.48	19.37	3.61	0.15	R
	H915	Haematology Phoning (manual)	34	0.78	16.68	2.38	0.10	S
	H915	Haematology Phoning (manual)	12	0.33	2.58	1.56	0.07	U
	H930	Haematology Comment	17	1.00	859.45	110.26	4.59	R
	H930	Haematology Comment	11	0.93	24.25	4.53	0.19	S
	H930	Haematology Comment	5	0.93	15.73	8.10	0.34	U

## Sheet: Specimens_received_summary
January 2018	Number
Total coagulation specimens received and included in the study:	4370
Specimens excluded from January data:
Anti-Factor Xa Assay	4
von Willebrand Factor Activity	5
Von Willebrand Multimers	4
von Willebrand Factor Collagen Binding Assay	5

## Sheet: Cancelled_tests_January 2018
Usersite	Reason	Patient Location	Lab	Test	Episode
Springbok Laboratory	Lab error (non-reportable)	Nababeep PHC Clinic - No ward	Histology	Histology (TBH)	KE00119649
Tygerberg Laboratory	Lab error (non-reportable)	Tygerberg Hospital wc TBH - Ward F Ground	Histology	Histology Supplement	ST01631158
Tygerberg Laboratory	Lab error (non-reportable)	Tygerberg Hospital wc TBH - X-Block - Haematology	Histology	Histology Internal Referral	ST01627407
Tygerberg Laboratory	Lab error (non-reportable)	Tygerberg Hospital wc TBH - Ward not stated	Histology	Histology Internal Referral	ST01623838
Tygerberg Laboratory	Lab error (non-reportable)	Tygerberg Hospital wc TBH - Ward not stated	Histology	Histology Internal Referral	ST01630465
Tygerberg Laboratory	Lab error (non-reportable)	Study: Atopic Dermatitis - No ward	Histology	Histology (TBH)	ST01667839
Tygerberg Laboratory	Withdrawn: patient ID in doubt	Tygerberg Hospital wc TBH - C3BW - Gynaecology	Histology	Histology (TBH)	ST01618688
Humansdorp Laboratory	Cancel by lab (duplicate request)	Humansdorp Hospital - Casualty	Histology	Histology Internal Referral	UE00298681
Port Elizabeth Laboratory	Lab error (non-reportable)	Livingstone Hospital - Ward 2B	Histology	Histology Supplement	UH01030159
Kimberley Laboratory	Invalid: haemolysis	Kimberley Hospital - Ward not stated	Chemistry	CSF oligoclonal bands	KD01495375
Springbok Laboratory	Invalid: haemolysis	Garies PHC Clinic - No ward	Chemistry	Total cholesterol	KE00119525
Springbok Laboratory	Invalid: haemolysis	Garies PHC Clinic - No ward	Chemistry	Triglyceride	KE00119525
Springbok Laboratory	Invalid: haemolysis	Springbok PHC Clinic - No ward	Chemistry	Lipid profile	KE00118676
Springbok Laboratory	Not done: poor quality specimen	Concordia Clinic - No ward	Chemistry	Adrenocorticotropic hormone	KE00119975
Springbok Laboratory	Require fluoride specimen	Joe Slovo Hospital - Ward not stated	Chemistry	Fluid glucose	KE00118833
Springbok Laboratory	Require heparin specimen	Port Nolloth Hospital - Ward not stated	Chemistry	NT-proBNP	KE00120127
Springbok Laboratory	Specimen insufficient	Dr Van Niekerk Hospital - Labour Ward	Chemistry	Total bilirubin	KE00121166
Springbok Laboratory	Specimen insufficient	Dr Van Niekerk Hospital - Out Patient Department	Chemistry	Beta-HCG	KE00119773
Springbok Laboratory	Specimen insufficient	Dr Van Niekerk Hospital - Out Patient Department	Chemistry	Prostate-specific Ag (PSA)	KE00119131
Springbok Laboratory	Specimen insufficient	Nababeep PHC Clinic - No ward	Chemistry	Glycated haemoglobin (HbA1c)	KE00120973
Springbok Laboratory	Specimen insufficient	Nababeep PHC Clinic - No ward	Chemistry	Total cholesterol	KE00119180
Springbok Laboratory	Specimen insufficient	Nababeep PHC Clinic - No ward	Chemistry	Serum indices	KE00119180
Springbok Laboratory	Unsuit: clotted	Nababeep PHC Clinic - No ward	Chemistry	Glycated haemoglobin (HbA1c)	KE00119989
Springbok Laboratory	Unsuit: EDTA clotted	Leliefontein PHC Clinic - No ward	Chemistry	Glycated haemoglobin (HbA1c)	KE00119931
Springbok Laboratory	Unsuit: > 3 days old	Dr Van Niekerk Hospital - Out Patient Department	Chemistry	Urine porphyrins (quantitative)	KE00118588
Groote Schuur Laboratory	Spec container empty	Groote Schuur Hospital wc GSH - C27 Respiratory ICU	Chemistry	25-OH Vitamin D (Immunoassay)	SA01797345
Groote Schuur Laboratory	Specimen insufficient	2 Military Hospital wc MAA - Laboratory	Chemistry	25-OH Vitamin D (Immunoassay)	SA01802497
Groote Schuur Laboratory	Unsuit: too old	Groote Schuur Hospital wc GSH - Neurology Clinic	Chemistry	Homocysteine	SA01806708
Groote Schuur Laboratory	Unsuit: too old	Groote Schuur Hospital wc GSH - Neurology Clinic	Chemistry	Serum indices	SA01806708
Nelson Mandela Academic Laboratory	Invalid: haemolysis	Nelson Mandela Academic Hosp - Paediatric Intensive Care	Chemistry	Insulin	SN00799599
Nelson Mandela Academic Laboratory	Require on ice specimen	Nelson Mandela Academic Hosp - Medical OPD	Chemistry	Parathyroid hormone (PTH)	SN00793604
Nelson Mandela Academic Laboratory	Require on ice specimen	Nelson Mandela Academic Hosp - Medical OPD	Chemistry	EDTA Plasma indices	SN00793604
Nelson Mandela Academic Laboratory	Specimen container broken	Nelson Mandela Academic Hosp - Male Medical Ward B	Chemistry	Cortisol	SN00799740
Nelson Mandela Academic Laboratory	Specimen container broken	Nelson Mandela Academic Hosp - Male Medical Ward B	Chemistry	Serum indices	SN00799740
Nelson Mandela Academic Laboratory	Specimen insufficient	Nelson Mandela Academic Hosp - Neonatal High Care	Chemistry	Insulin-like growth factor I	SN00779789
Nelson Mandela Academic Laboratory	Unsuit: leaked	Nelson Mandela Academic Hosp - Paediatric Intensive Care	Chemistry	Immunoglobulin G	SN00784272
Nelson Mandela Academic Laboratory	Unsuit: leaked	Nelson Mandela Academic Hosp - Paediatric Intensive Care	Chemistry	Immunoglobulin A	SN00784272
Nelson Mandela Academic Laboratory	Unsuit: leaked	Nelson Mandela Academic Hosp - Paediatric Intensive Care	Chemistry	Immunoglobulin M	SN00784272
Nelson Mandela Academic Laboratory	Unsuit: leaked	Nelson Mandela Academic Hosp - Paediatric Ward East	Chemistry	Immunoglobulin G	SN00793728
Nelson Mandela Academic Laboratory	Unsuit: leaked	Nelson Mandela Academic Hosp - Paediatric Ward East	Chemistry	Immunoglobulin M	SN00793728
Nelson Mandela Academic Laboratory	Unsuit: > 3 days old	Nelson Mandela Academic Hosp - Male Medical Ward D	Chemistry	Vancomycin	SN00697779
Tygerberg Laboratory	Dupl registration (non-reportable)	Bishop Lavis CDC wc BLP - ARV Clinic	Chemistry	Iron	ST01648031
Tygerberg Laboratory	Dupl registration (non-reportable)	Bishop Lavis CDC wc BLP - ARV Clinic	Chemistry	Transferrin	ST01648031
Tygerberg Laboratory	Dupl registration (non-reportable)	Bishop Lavis CDC wc BLP - ARV Clinic	Chemistry	Ferritin	ST01648031
Tygerberg Laboratory	Dupl registration (non-reportable)	Bishop Lavis CDC wc BLP - ARV Clinic	Chemistry	Serum indices	ST01648031
Tygerberg Laboratory	Dupl registration (non-reportable)	Bishop Lavis CDC wc BLP - Ward not stated	Chemistry	Creatinine (plus MDRD)	ST01668666
Tygerberg Laboratory	Dupl registration (non-reportable)	Bishop Lavis CDC wc BLP - Ward not stated	Chemistry	Potassium	ST01668666
Tygerberg Laboratory	Dupl registration (non-reportable)	Bishop Lavis CDC wc BLP - Ward not stated	Chemistry	Total cholesterol	ST01668666
Tygerberg Laboratory	Dupl registration (non-reportable)	Bishop Lavis CDC wc BLP - Ward not stated	Chemistry	Serum indices	ST01668666
Tygerberg Laboratory	Dupl registration (non-reportable)	Durbanville CDC wc DVP - ARV Clinic	Chemistry	Creatinine (plus MDRD)	ST01678213
Tygerberg Laboratory	Dupl registration (non-reportable)	Durbanville CDC wc DVP - ARV Clinic	Chemistry	Serum indices	ST01678213
Tygerberg Laboratory	Dupl registration (non-reportable)	Eerste River Hospital wc ERH - Casualty Unit	Chemistry	Creatinine (plus MDRD)	ST01666729
Tygerberg Laboratory	Dupl registration (non-reportable)	Eerste River Hospital wc ERH - Casualty Unit	Chemistry	Sodium	ST01666729
Tygerberg Laboratory	Dupl registration (non-reportable)	Eerste River Hospital wc ERH - Casualty Unit	Chemistry	Potassium	ST01666729
Tygerberg Laboratory	Dupl registration (non-reportable)	Eerste River Hospital wc ERH - Casualty Unit	Chemistry	Urea	ST01666729
Tygerberg Laboratory	Dupl registration (non-reportable)	Eerste River Hospital wc ERH - Casualty Unit	Chemistry	Alanine transaminase (ALT)	ST01666729
Tygerberg Laboratory	Dupl registration (non-reportable)	Eerste River Hospital wc ERH - Casualty Unit	Chemistry	Serum indices	ST01666729
Tygerberg Laboratory	Dupl registration (non-reportable)	Eerste River Hospital wc ERH - Ward E (Medical)	Chemistry	Fluid protein	ST01677857
Tygerberg Laboratory	Dupl registration (non-reportable)	Eerste River Hospital wc ERH - Ward E (Medical)	Chemistry	Fluid LD	ST01677857
Tygerberg Laboratory	Dupl registration (non-reportable)	Eerste River Hospital wc ERH - Ward E (Medical)	Chemistry	Fluid adenosine deaminase	ST01677857
Tygerberg Laboratory	Dupl registration (non-reportable)	Eerste River Hospital wc ERH - Ward not stated	Chemistry	Creatinine (plus MDRD)	ST01656252
Tygerberg Laboratory	Dupl registration (non-reportable)	Eerste River Hospital wc ERH - Ward not stated	Chemistry	Total bilirubin	ST01656252
Tygerberg Laboratory	Dupl registration (non-reportable)	Eerste River Hospital wc ERH - Ward not stated	Chemistry	Conjugated bilirubin	ST01656252
Tygerberg Laboratory	Dupl registration (non-reportable)	Eerste River Hospital wc ERH - Ward not stated	Chemistry	Alanine transaminase (ALT)	ST01656252
Tygerberg Laboratory	Dupl registration (non-reportable)	Eerste River Hospital wc ERH - Ward not stated	Chemistry	Alkaline phosphatase (ALP)	ST01656252
Tygerberg Laboratory	Dupl registration (non-reportable)	Eerste River Hospital wc ERH - Ward not stated	Chemistry	Serum indices	ST01656252
Tygerberg Laboratory	Dupl registration (non-reportable)	Elsies River CHC wc ERP - ARV Clinic	Chemistry	Creatinine (plus MDRD)	ST01689618
Tygerberg Laboratory	Dupl registration (non-reportable)	Elsies River CHC wc ERP - ARV Clinic	Chemistry	Serum indices	ST01689618
Tygerberg Laboratory	Dupl registration (non-reportable)	Ikhwezi CDC wc IKW - ARV Clinic	Chemistry	Creatinine (plus MDRD)	ST01656371
Tygerberg Laboratory	Dupl registration (non-reportable)	Ikhwezi CDC wc IKW - ARV Clinic	Chemistry	Creatinine (plus MDRD)	ST01692061
Tygerberg Laboratory	Dupl registration (non-reportable)	Ikhwezi CDC wc IKW - ARV Clinic	Chemistry	Creatinine (plus MDRD)	ST01692066
Tygerberg Laboratory	Dupl registration (non-reportable)	Ikhwezi CDC wc IKW - ARV Clinic	Chemistry	Serum indices	ST01656371
Tygerberg Laboratory	Dupl registration (non-reportable)	Ikhwezi CDC wc IKW - ARV Clinic	Chemistry	Serum indices	ST01692061
Tygerberg Laboratory	Dupl registration (non-reportable)	Ikhwezi CDC wc IKW - ARV Clinic	Chemistry	Serum indices	ST01692066
Tygerberg Laboratory	Dupl registration (non-reportable)	Kraaifontein CHC wc KFP - ARV Clinic	Chemistry	Creatinine (plus MDRD)	ST01688996
Tygerberg Laboratory	Dupl registration (non-reportable)	Kraaifontein CHC wc KFP - ARV Clinic	Chemistry	Total cholesterol	ST01688996
Tygerberg Laboratory	Dupl registration (non-reportable)	Kraaifontein CHC wc KFP - ARV Clinic	Chemistry	Triglyceride	ST01688996
Tygerberg Laboratory	Dupl registration (non-reportable)	Kraaifontein CHC wc KFP - ARV Clinic	Chemistry	Serum indices	ST01688996
Tygerberg Laboratory	Dupl registration (non-reportable)	Kraaifontein CHC wc KFP - Ward not stated	Chemistry	Creatinine (plus MDRD)	ST01677915
Tygerberg Laboratory	Dupl registration (non-reportable)	Kraaifontein CHC wc KFP - Ward not stated	Chemistry	Total bilirubin	ST01655344
Tygerberg Laboratory	Dupl registration (non-reportable)	Kraaifontein CHC wc KFP - Ward not stated	Chemistry	Serum indices	ST01677915
Tygerberg Laboratory	Dupl registration (non-reportable)	Mfuleni CDC wc MFU - ARV Clinic	Chemistry	Creatinine (plus MDRD)	ST01657291
Tygerberg Laboratory	Dupl registration (non-reportable)	Mfuleni CDC wc MFU - ARV Clinic	Chemistry	Serum indices	ST01657291
Tygerberg Laboratory	Dupl registration (non-reportable)	Mfuleni CDC wc MFU - Ward not stated	Chemistry	Urine creatinine	ST01669168
Tygerberg Laboratory	Dupl registration (non-reportable)	Mfuleni CDC wc MFU - Ward not stated	Chemistry	Urine protein	ST01669168
Tygerberg Laboratory	Dupl registration (non-reportable)	Michael Mapongwana CDC wc MMP - ARV Clinic	Chemistry	Creatinine (plus MDRD)	ST01663708
Tygerberg Laboratory	Dupl registration (non-reportable)	Michael Mapongwana CDC wc MMP - ARV Clinic	Chemistry	Creatinine (plus MDRD)	ST01673791
Tygerberg Laboratory	Dupl registration (non-reportable)	Michael Mapongwana CDC wc MMP - ARV Clinic	Chemistry	Serum indices	ST01663708
Tygerberg Laboratory	Dupl registration (non-reportable)	Michael Mapongwana CDC wc MMP - ARV Clinic	Chemistry	Serum indices	ST01673791
Tygerberg Laboratory	Dupl registration (non-reportable)	Tygerberg Hospital wc TBH - Ward A1 West	Chemistry	Creatinine (plus MDRD)	ST01652322
Tygerberg Laboratory	Dupl registration (non-reportable)	Tygerberg Hospital wc TBH - Ward A1 West	Chemistry	Sodium	ST01652322
Tygerberg Laboratory	Dupl registration (non-reportable)	Tygerberg Hospital wc TBH - Ward A1 West	Chemistry	Potassium	ST01652322
Tygerberg Laboratory	Dupl registration (non-reportable)	Tygerberg Hospital wc TBH - Ward A1 West	Chemistry	Chloride	ST01652322
Tygerberg Laboratory	Dupl registration (non-reportable)	Tygerberg Hospital wc TBH - Ward A1 West	Chemistry	Urea	ST01652322
Tygerberg Laboratory	Dupl registration (non-reportable)	Tygerberg Hospital wc TBH - Ward A1 West	Chemistry	Calcium	ST01652322
Tygerberg Laboratory	Dupl registration (non-reportable)	Tygerberg Hospital wc TBH - Ward A1 West	Chemistry	Magnesium	ST01652322
Tygerberg Laboratory	Dupl registration (non-reportable)	Tygerberg Hospital wc TBH - Ward A1 West	Chemistry	Inorganic phosphate	ST01652322
Tygerberg Laboratory	Dupl registration (non-reportable)	Tygerberg Hospital wc TBH - Ward A1 West	Chemistry	Total protein	ST01683833
Tygerberg Laboratory	Dupl registration (non-reportable)	Tygerberg Hospital wc TBH - Ward A1 West	Chemistry	Albumin	ST01683833
Tygerberg Laboratory	Dupl registration (non-reportable)	Tygerberg Hospital wc TBH - Ward A1 West	Chemistry	C-reactive protein	ST01652322
Tygerberg Laboratory	Dupl registration (non-reportable)	Tygerberg Hospital wc TBH - Ward A1 West	Chemistry	Protein electrophoresis	ST01683833
Tygerberg Laboratory	Dupl registration (non-reportable)	Tygerberg Hospital wc TBH - Ward A1 West	Chemistry	Serum indices	ST01652322
Tygerberg Laboratory	Dupl registration (non-reportable)	Tygerberg Hospital wc TBH - Ward A9 Unit	Chemistry	Creatinine (plus MDRD)	ST01659022
Tygerberg Laboratory	Dupl registration (non-reportable)	Tygerberg Hospital wc TBH - Ward A9 Unit	Chemistry	Sodium	ST01659022
Tygerberg Laboratory	Dupl registration (non-reportable)	Tygerberg Hospital wc TBH - Ward A9 Unit	Chemistry	Potassium	ST01659022
Tygerberg Laboratory	Dupl registration (non-reportable)	Tygerberg Hospital wc TBH - Ward A9 Unit	Chemistry	Urea	ST01659022
Tygerberg Laboratory	Dupl registration (non-reportable)	Tygerberg Hospital wc TBH - Ward A9 Unit	Chemistry	Calcium	ST01659022
Tygerberg Laboratory	Dupl registration (non-reportable)	Tygerberg Hospital wc TBH - Ward A9 Unit	Chemistry	Magnesium	ST01659022
Tygerberg Laboratory	Dupl registration (non-reportable)	Tygerberg Hospital wc TBH - Ward A9 Unit	Chemistry	Inorganic phosphate	ST01659022
Tygerberg Laboratory	Dupl registration (non-reportable)	Tygerberg Hospital wc TBH - Ward A9 Unit	Chemistry	Alanine transaminase (ALT)	ST01659022
Tygerberg Laboratory	Dupl registration (non-reportable)	Tygerberg Hospital wc TBH - Ward A9 Unit	Chemistry	C-reactive protein	ST01692223
Tygerberg Laboratory	Dupl registration (non-reportable)	Tygerberg Hospital wc TBH - Ward A9 Unit	Chemistry	Serum indices	ST01659022
Tygerberg Laboratory	Dupl registration (non-reportable)	Tygerberg Hospital wc TBH - Ward C1 East	Chemistry	Creatinine (plus MDRD)	ST01646699
Tygerberg Laboratory	Dupl registration (non-reportable)	Tygerberg Hospital wc TBH - Ward C1 East	Chemistry	Sodium	ST01646699
Tygerberg Laboratory	Dupl registration (non-reportable)	Tygerberg Hospital wc TBH - Ward C1 East	Chemistry	Potassium	ST01646699
Tygerberg Laboratory	Dupl registration (non-reportable)	Tygerberg Hospital wc TBH - Ward C1 East	Chemistry	Urea	ST01646699
Tygerberg Laboratory	Dupl registration (non-reportable)	Tygerberg Hospital wc TBH - Ward C1 East	Chemistry	Alanine transaminase (ALT)	ST01646699
Tygerberg Laboratory	Dupl registration (non-reportable)	Tygerberg Hospital wc TBH - Ward C1 East	Chemistry	C-reactive protein	ST01646699
Tygerberg Laboratory	Dupl registration (non-reportable)	Tygerberg Hospital wc TBH - Ward C1 East	Chemistry	Serum indices	ST01646699
Tygerberg Laboratory	Dupl registration (non-reportable)	Tygerberg Hospital wc TBH - Ward C1 West	Chemistry	Immunoglobulin G	ST01666847
Tygerberg Laboratory	Dupl registration (non-reportable)	Tygerberg Hospital wc TBH - Ward C1 West	Chemistry	Urine creatinine	STM0007193
Tygerberg Laboratory	Dupl registration (non-reportable)	Tygerberg Hospital wc TBH - Ward C1 West	Chemistry	Urine protein	STM0007193
Tygerberg Laboratory	Dupl registration (non-reportable)	Tygerberg Hospital wc TBH - Ward C2A	Chemistry	Creatinine (plus MDRD)	ST01647252
Tygerberg Laboratory	Dupl registration (non-reportable)	Tygerberg Hospital wc TBH - Ward C2A	Chemistry	Urea	ST01647252
Tygerberg Laboratory	Dupl registration (non-reportable)	Tygerberg Hospital wc TBH - Ward C2A	Chemistry	Serum indices	ST01647252
Tygerberg Laboratory	Dupl registration (non-reportable)	Tygerberg Hospital wc TBH - Ward D2	Chemistry	Creatinine (plus MDRD)	ST01666680
Tygerberg Laboratory	Dupl registration (non-reportable)	Tygerberg Hospital wc TBH - Ward D2	Chemistry	Sodium	ST01666680
Tygerberg Laboratory	Dupl registration (non-reportable)	Tygerberg Hospital wc TBH - Ward D2	Chemistry	Potassium	ST01666680
Tygerberg Laboratory	Dupl registration (non-reportable)	Tygerberg Hospital wc TBH - Ward D2	Chemistry	Chloride	ST01666680
Tygerberg Laboratory	Dupl registration (non-reportable)	Tygerberg Hospital wc TBH - Ward D2	Chemistry	Urea	ST01666680
Tygerberg Laboratory	Dupl registration (non-reportable)	Tygerberg Hospital wc TBH - Ward D2	Chemistry	Serum indices	ST01666680
Tygerberg Laboratory	Dupl registration (non-reportable)	Tygerberg Hospital wc TBH - Ward D6	Chemistry	Creatinine (plus MDRD)	ST01688405
Tygerberg Laboratory	Dupl registration (non-reportable)	Tygerberg Hospital wc TBH - Ward D6	Chemistry	Sodium	ST01688405
Tygerberg Laboratory	Dupl registration (non-reportable)	Tygerberg Hospital wc TBH - Ward D6	Chemistry	Potassium	ST01688405
Tygerberg Laboratory	Dupl registration (non-reportable)	Tygerberg Hospital wc TBH - Ward D6	Chemistry	Urea	ST01688405
Tygerberg Laboratory	Dupl registration (non-reportable)	Tygerberg Hospital wc TBH - Ward D6	Chemistry	Serum indices	ST01688405
Tygerberg Laboratory	Dupl registration (non-reportable)	Tygerberg Hospital wc TBH - Ward D9	Chemistry	Creatinine (plus MDRD)	ST01683780
Tygerberg Laboratory	Dupl registration (non-reportable)	Tygerberg Hospital wc TBH - Ward D9	Chemistry	Sodium	ST01683780
Tygerberg Laboratory	Dupl registration (non-reportable)	Tygerberg Hospital wc TBH - Ward D9	Chemistry	Potassium	ST01683780
Tygerberg Laboratory	Dupl registration (non-reportable)	Tygerberg Hospital wc TBH - Ward D9	Chemistry	Urea	ST01683780
Tygerberg Laboratory	Dupl registration (non-reportable)	Tygerberg Hospital wc TBH - Ward D9	Chemistry	C-reactive protein	ST01683780
Tygerberg Laboratory	Dupl registration (non-reportable)	Tygerberg Hospital wc TBH - Ward D9	Chemistry	Serum indices	ST01683780
Tygerberg Laboratory	Dupl registration (non-reportable)	Tygerberg Hospital wc TBH - Ward G3	Chemistry	Creatinine (plus MDRD)	ST01671855
Tygerberg Laboratory	Dupl registration (non-reportable)	Tygerberg Hospital wc TBH - Ward G3	Chemistry	Sodium	ST01671855
Tygerberg Laboratory	Dupl registration (non-reportable)	Tygerberg Hospital wc TBH - Ward G3	Chemistry	Potassium	ST01671855
Tygerberg Laboratory	Dupl registration (non-reportable)	Tygerberg Hospital wc TBH - Ward G3	Chemistry	Chloride	ST01671855
Tygerberg Laboratory	Dupl registration (non-reportable)	Tygerberg Hospital wc TBH - Ward G3	Chemistry	Urea	ST01671855
Tygerberg Laboratory	Dupl registration (non-reportable)	Tygerberg Hospital wc TBH - Ward G3	Chemistry	Glycated haemoglobin (HbA1c)	ST01671855
Tygerberg Laboratory	Dupl registration (non-reportable)	Tygerberg Hospital wc TBH - Ward G3	Chemistry	Calcium	ST01671855
Tygerberg Laboratory	Dupl registration (non-reportable)	Tygerberg Hospital wc TBH - Ward G3	Chemistry	Magnesium	ST01671855
Tygerberg Laboratory	Dupl registration (non-reportable)	Tygerberg Hospital wc TBH - Ward G3	Chemistry	Inorganic phosphate	ST01671855
Tygerberg Laboratory	Dupl registration (non-reportable)	Tygerberg Hospital wc TBH - Ward G3	Chemistry	Alanine transaminase (ALT)	ST01671855
Tygerberg Laboratory	Dupl registration (non-reportable)	Tygerberg Hospital wc TBH - Ward G3	Chemistry	Alkaline phosphatase (ALP)	ST01671855
Tygerberg Laboratory	Dupl registration (non-reportable)	Tygerberg Hospital wc TBH - Ward G3	Chemistry	Thyroid stimulating hormone (TSH)	ST01671855
Tygerberg Laboratory	Dupl registration (non-reportable)	Tygerberg Hospital wc TBH - Ward G3	Chemistry	Thyroxine (free T4)	ST01671855
Tygerberg Laboratory	Dupl registration (non-reportable)	Tygerberg Hospital wc TBH - Ward G3	Chemistry	Serum indices	ST01671855
Tygerberg Laboratory	Dupl registration (non-reportable)	Tygerberg Hospital wc TBH - Ward G5	Chemistry	Creatinine (plus MDRD)	ST01688641
Tygerberg Laboratory	Dupl registration (non-reportable)	Tygerberg Hospital wc TBH - Ward G5	Chemistry	Sodium	ST01688641
Tygerberg Laboratory	Dupl registration (non-reportable)	Tygerberg Hospital wc TBH - Ward G5	Chemistry	Potassium	ST01688641
Tygerberg Laboratory	Dupl registration (non-reportable)	Tygerberg Hospital wc TBH - Ward G5	Chemistry	Urea	ST01688641
Tygerberg Laboratory	Dupl registration (non-reportable)	Tygerberg Hospital wc TBH - Ward G5	Chemistry	Calcium	ST01688641
Tygerberg Laboratory	Dupl registration (non-reportable)	Tygerberg Hospital wc TBH - Ward G5	Chemistry	Magnesium	ST01688641
Tygerberg Laboratory	Dupl registration (non-reportable)	Tygerberg Hospital wc TBH - Ward G5	Chemistry	Inorganic phosphate	ST01688641
Tygerberg Laboratory	Dupl registration (non-reportable)	Tygerberg Hospital wc TBH - Ward G5	Chemistry	Troponin T (high-sensitivity)	ST01688641
Tygerberg Laboratory	Dupl registration (non-reportable)	Tygerberg Hospital wc TBH - Ward G5	Chemistry	Serum indices	ST01688641
Tygerberg Laboratory	Dupl registration (non-reportable)	Tygerberg Hospital wc TBH - Ward G8	Chemistry	Total bilirubin	ST01647785
Tygerberg Laboratory	Dupl registration (non-reportable)	Tygerberg Hospital wc TBH - Ward G10	Chemistry	Creatinine (plus MDRD)	ST01662075
Tygerberg Laboratory	Dupl registration (non-reportable)	Tygerberg Hospital wc TBH - Ward G10	Chemistry	Creatinine (plus MDRD)	ST01675544
Tygerberg Laboratory	Dupl registration (non-reportable)	Tygerberg Hospital wc TBH - Ward G10	Chemistry	Sodium	ST01662075
Tygerberg Laboratory	Dupl registration (non-reportable)	Tygerberg Hospital wc TBH - Ward G10	Chemistry	Sodium	ST01675544
Tygerberg Laboratory	Dupl registration (non-reportable)	Tygerberg Hospital wc TBH - Ward G10	Chemistry	Potassium	ST01662075
Tygerberg Laboratory	Dupl registration (non-reportable)	Tygerberg Hospital wc TBH - Ward G10	Chemistry	Potassium	ST01675544
Tygerberg Laboratory	Dupl registration (non-reportable)	Tygerberg Hospital wc TBH - Ward G10	Chemistry	Chloride	ST01662075
Tygerberg Laboratory	Dupl registration (non-reportable)	Tygerberg Hospital wc TBH - Ward G10	Chemistry	Urea	ST01662075
Tygerberg Laboratory	Dupl registration (non-reportable)	Tygerberg Hospital wc TBH - Ward G10	Chemistry	Urea	ST01675544
Tygerberg Laboratory	Dupl registration (non-reportable)	Tygerberg Hospital wc TBH - Ward G10	Chemistry	Calcium	ST01662075
Tygerberg Laboratory	Dupl registration (non-reportable)	Tygerberg Hospital wc TBH - Ward G10	Chemistry	Calcium	ST01675544
Tygerberg Laboratory	Dupl registration (non-reportable)	Tygerberg Hospital wc TBH - Ward G10	Chemistry	Magnesium	ST01662075
Tygerberg Laboratory	Dupl registration (non-reportable)	Tygerberg Hospital wc TBH - Ward G10	Chemistry	Magnesium	ST01675544
Tygerberg Laboratory	Dupl registration (non-reportable)	Tygerberg Hospital wc TBH - Ward G10	Chemistry	Inorganic phosphate	ST01662075
Tygerberg Laboratory	Dupl registration (non-reportable)	Tygerberg Hospital wc TBH - Ward G10	Chemistry	Inorganic phosphate	ST01675544
Tygerberg Laboratory	Dupl registration (non-reportable)	Tygerberg Hospital wc TBH - Ward G10	Chemistry	Total protein	ST01662075
Tygerberg Laboratory	Dupl registration (non-reportable)	Tygerberg Hospital wc TBH - Ward G10	Chemistry	Albumin	ST01662075
Tygerberg Laboratory	Dupl registration (non-reportable)	Tygerberg Hospital wc TBH - Ward G10	Chemistry	Alanine transaminase (ALT)	ST01675544
Tygerberg Laboratory	Dupl registration (non-reportable)	Tygerberg Hospital wc TBH - Ward G10	Chemistry	Aspartate transaminase (AST)	ST01675544
Tygerberg Laboratory	Dupl registration (non-reportable)	Tygerberg Hospital wc TBH - Ward G10	Chemistry	Alkaline phosphatase (ALP)	ST01675544
Tygerberg Laboratory	Dupl registration (non-reportable)	Tygerberg Hospital wc TBH - Ward G10	Chemistry	Gamma-glutamyl transferase (GGT)	ST01675544
Tygerberg Laboratory	Dupl registration (non-reportable)	Tygerberg Hospital wc TBH - Ward G10	Chemistry	C-reactive protein	ST01662075
Tygerberg Laboratory	Dupl registration (non-reportable)	Tygerberg Hospital wc TBH - Ward G10	Chemistry	C-reactive protein	ST01675544
Tygerberg Laboratory	Dupl registration (non-reportable)	Tygerberg Hospital wc TBH - Ward G10	Chemistry	Serum indices	ST01662075
Tygerberg Laboratory	Dupl registration (non-reportable)	Tygerberg Hospital wc TBH - Ward G10	Chemistry	Serum indices	ST01675544
Tygerberg Laboratory	Dupl registration (non-reportable)	Tygerberg Hospital wc TBH - Ward G Ground	Chemistry	Creatinine (plus MDRD)	ST01683735
Tygerberg Laboratory	Dupl registration (non-reportable)	Tygerberg Hospital wc TBH - Ward G Ground	Chemistry	Sodium	ST01683735
Tygerberg Laboratory	Dupl registration (non-reportable)	Tygerberg Hospital wc TBH - Ward G Ground	Chemistry	Potassium	ST01683735
Tygerberg Laboratory	Dupl registration (non-reportable)	Tygerberg Hospital wc TBH - Ward G Ground	Chemistry	Urea	ST01683735
Tygerberg Laboratory	Dupl registration (non-reportable)	Tygerberg Hospital wc TBH - Ward G Ground	Chemistry	Calcium	ST01683735
Tygerberg Laboratory	Dupl registration (non-reportable)	Tygerberg Hospital wc TBH - Ward G Ground	Chemistry	Magnesium	ST01683735
Tygerberg Laboratory	Dupl registration (non-reportable)	Tygerberg Hospital wc TBH - Ward G Ground	Chemistry	Inorganic phosphate	ST01683735
Tygerberg Laboratory	Dupl registration (non-reportable)	Tygerberg Hospital wc TBH - Ward G Ground	Chemistry	C-reactive protein	ST01683735
Tygerberg Laboratory	Dupl registration (non-reportable)	Tygerberg Hospital wc TBH - Ward G Ground	Chemistry	Serum indices	ST01683735
Tygerberg Laboratory	Dupl registration (non-reportable)	Tygerberg Hospital wc TBH - Ward G Ground	Chemistry	CSF chloride	ST01672721
Tygerberg Laboratory	Dupl registration (non-reportable)	Tygerberg Hospital wc TBH - Ward G Ground	Chemistry	CSF glucose	ST01672721
Tygerberg Laboratory	Dupl registration (non-reportable)	Tygerberg Hospital wc TBH - Ward G Ground	Chemistry	CSF protein	ST01672721
Tygerberg Laboratory	Dupl registration (non-reportable)	Tygerberg Hospital wc TBH - Ward J2 Mothers	Chemistry	Creatinine (plus MDRD)	ST01692255
Tygerberg Laboratory	Dupl registration (non-reportable)	Tygerberg Hospital wc TBH - Ward J2 Mothers	Chemistry	Sodium	ST01692255
Tygerberg Laboratory	Dupl registration (non-reportable)	Tygerberg Hospital wc TBH - Ward J2 Mothers	Chemistry	Potassium	ST01692255
Tygerberg Laboratory	Dupl registration (non-reportable)	Tygerberg Hospital wc TBH - Ward J2 Mothers	Chemistry	Urea	ST01692255
Tygerberg Laboratory	Dupl registration (non-reportable)	Tygerberg Hospital wc TBH - Ward J2 Mothers	Chemistry	Serum indices	ST01692255
Tygerberg Laboratory	Dupl registration (non-reportable)	Tygerberg Hospital wc TBH - Ward J4	Chemistry	Creatinine (plus MDRD)	ST01670295
Tygerberg Laboratory	Dupl registration (non-reportable)	Tygerberg Hospital wc TBH - Ward J4	Chemistry	Potassium	ST01670295
Tygerberg Laboratory	Dupl registration (non-reportable)	Tygerberg Hospital wc TBH - Ward J4	Chemistry	Urea	ST01670295
Tygerberg Laboratory	Dupl registration (non-reportable)	Tygerberg Hospital wc TBH - Ward J4	Chemistry	Alanine transaminase (ALT)	ST01670295
Tygerberg Laboratory	Dupl registration (non-reportable)	Tygerberg Hospital wc TBH - Ward J4	Chemistry	Aspartate transaminase (AST)	ST01670295
Tygerberg Laboratory	Dupl registration (non-reportable)	Tygerberg Hospital wc TBH - Ward J4	Chemistry	Alkaline phosphatase (ALP)	ST01670295
Tygerberg Laboratory	Dupl registration (non-reportable)	Tygerberg Hospital wc TBH - Ward J4	Chemistry	Gamma-glutamyl transferase (GGT)	ST01670295
Tygerberg Laboratory	Dupl registration (non-reportable)	Tygerberg Hospital wc TBH - Ward J4	Chemistry	Serum indices	ST01670295
Tygerberg Laboratory	Dupl registration (non-reportable)	Tygerberg Hospital wc TBH - C7BW - Diabetic	Chemistry	Urine creatinine	ST01694036
Tygerberg Laboratory	Dupl registration (non-reportable)	Tygerberg Hospital wc TBH - C7BW - Diabetic	Chemistry	Urine protein	ST01694036
Tygerberg Laboratory	Dupl registration (non-reportable)	Tygerberg Hospital wc TBH - C7CO - Nephrology	Chemistry	Creatinine (plus MDRD)	ST01677190
Tygerberg Laboratory	Dupl registration (non-reportable)	Tygerberg Hospital wc TBH - C7CO - Nephrology	Chemistry	Sodium	ST01677190
Tygerberg Laboratory	Dupl registration (non-reportable)	Tygerberg Hospital wc TBH - C7CO - Nephrology	Chemistry	Potassium	ST01677190
Tygerberg Laboratory	Dupl registration (non-reportable)	Tygerberg Hospital wc TBH - C7CO - Nephrology	Chemistry	Chloride	ST01677190
Tygerberg Laboratory	Dupl registration (non-reportable)	Tygerberg Hospital wc TBH - C7CO - Nephrology	Chemistry	Urea	ST01677190
Tygerberg Laboratory	Dupl registration (non-reportable)	Tygerberg Hospital wc TBH - C7CO - Nephrology	Chemistry	Calcium	ST01677190
Tygerberg Laboratory	Dupl registration (non-reportable)	Tygerberg Hospital wc TBH - C7CO - Nephrology	Chemistry	Magnesium	ST01677190
Tygerberg Laboratory	Dupl registration (non-reportable)	Tygerberg Hospital wc TBH - C7CO - Nephrology	Chemistry	Inorganic phosphate	ST01677190
Tygerberg Laboratory	Dupl registration (non-reportable)	Tygerberg Hospital wc TBH - C7CO - Nephrology	Chemistry	Total protein	ST01677190
Tygerberg Laboratory	Dupl registration (non-reportable)	Tygerberg Hospital wc TBH - C7CO - Nephrology	Chemistry	Albumin	ST01677190
Tygerberg Laboratory	Dupl registration (non-reportable)	Tygerberg Hospital wc TBH - C7CO - Nephrology	Chemistry	Serum indices	ST01677190
Tygerberg Laboratory	Dupl registration (non-reportable)	Tygerberg Hospital wc TBH - X-Block - Haematology	Chemistry	Creatinine (plus MDRD)	ST01661876
Tygerberg Laboratory	Dupl registration (non-reportable)	Tygerberg Hospital wc TBH - X-Block - Haematology	Chemistry	Creatinine (plus MDRD)	ST01661878
Tygerberg Laboratory	Dupl registration (non-reportable)	Tygerberg Hospital wc TBH - X-Block - Haematology	Chemistry	Creatinine (plus MDRD)	ST01661883
Tygerberg Laboratory	Dupl registration (non-reportable)	Tygerberg Hospital wc TBH - X-Block - Haematology	Chemistry	Creatinine (plus MDRD)	ST01680315
Tygerberg Laboratory	Dupl registration (non-reportable)	Tygerberg Hospital wc TBH - X-Block - Haematology	Chemistry	Sodium	ST01661878
Tygerberg Laboratory	Dupl registration (non-reportable)	Tygerberg Hospital wc TBH - X-Block - Haematology	Chemistry	Sodium	ST01680315
Tygerberg Laboratory	Dupl registration (non-reportable)	Tygerberg Hospital wc TBH - X-Block - Haematology	Chemistry	Potassium	ST01661878
Tygerberg Laboratory	Dupl registration (non-reportable)	Tygerberg Hospital wc TBH - X-Block - Haematology	Chemistry	Potassium	ST01680315
Tygerberg Laboratory	Dupl registration (non-reportable)	Tygerberg Hospital wc TBH - X-Block - Haematology	Chemistry	Chloride	ST01661878
Tygerberg Laboratory	Dupl registration (non-reportable)	Tygerberg Hospital wc TBH - X-Block - Haematology	Chemistry	Chloride	ST01680315
Tygerberg Laboratory	Dupl registration (non-reportable)	Tygerberg Hospital wc TBH - X-Block - Haematology	Chemistry	Urea	ST01661878
Tygerberg Laboratory	Dupl registration (non-reportable)	Tygerberg Hospital wc TBH - X-Block - Haematology	Chemistry	Urea	ST01680315
Tygerberg Laboratory	Dupl registration (non-reportable)	Tygerberg Hospital wc TBH - X-Block - Haematology	Chemistry	Calcium	ST01680315
Tygerberg Laboratory	Dupl registration (non-reportable)	Tygerberg Hospital wc TBH - X-Block - Haematology	Chemistry	Magnesium	ST01661878
Tygerberg Laboratory	Dupl registration (non-reportable)	Tygerberg Hospital wc TBH - X-Block - Haematology	Chemistry	Magnesium	ST01680315
Tygerberg Laboratory	Dupl registration (non-reportable)	Tygerberg Hospital wc TBH - X-Block - Haematology	Chemistry	Lactate dehydrogenase (LD)	ST01661881
Tygerberg Laboratory	Dupl registration (non-reportable)	Tygerberg Hospital wc TBH - X-Block - Haematology	Chemistry	Lactate dehydrogenase (LD)	ST01667133
Tygerberg Laboratory	Dupl registration (non-reportable)	Tygerberg Hospital wc TBH - X-Block - Haematology	Chemistry	C-reactive protein	ST01661881
Tygerberg Laboratory	Dupl registration (non-reportable)	Tygerberg Hospital wc TBH - X-Block - Haematology	Chemistry	CA 125	ST01661876
Tygerberg Laboratory	Dupl registration (non-reportable)	Tygerberg Hospital wc TBH - X-Block - Haematology	Chemistry	Serum indices	ST01661876
Tygerberg Laboratory	Dupl registration (non-reportable)	Tygerberg Hospital wc TBH - X-Block - Haematology	Chemistry	Serum indices	ST01661878
Tygerberg Laboratory	Dupl registration (non-reportable)	Tygerberg Hospital wc TBH - X-Block - Haematology	Chemistry	Serum indices	ST01661881
Tygerberg Laboratory	Dupl registration (non-reportable)	Tygerberg Hospital wc TBH - X-Block - Haematology	Chemistry	Serum indices	ST01661883
Tygerberg Laboratory	Dupl registration (non-reportable)	Tygerberg Hospital wc TBH - X-Block - Haematology	Chemistry	Serum indices	ST01667133
Tygerberg Laboratory	Dupl registration (non-reportable)	Tygerberg Hospital wc TBH - X-Block - Haematology	Chemistry	Serum indices	ST01680315
Tygerberg Laboratory	Dupl registration (non-reportable)	Ubuntu Clinic (Khayelitsha) - ARV Clinic	Chemistry	Creatinine (plus MDRD)	ST01658067
Tygerberg Laboratory	Dupl registration (non-reportable)	Idas Valley Clinic wc IVC - Ward not stated	Chemistry	Urine creatinine	ST01677137
Tygerberg Laboratory	Dupl registration (non-reportable)	Idas Valley Clinic wc IVC - Ward not stated	Chemistry	Urine protein	ST01677137
Tygerberg Laboratory	Dupl registration (non-reportable)	NHLS QA WC Tygerberg (CO) - Tygerberg Laboratory	Chemistry	Blood gas analysis	ST01655121
Tygerberg Laboratory	Dupl registration (non-reportable)	NHLS QA WC Tygerberg (CO) - Tygerberg Laboratory	Chemistry	Ionised calcium	ST01655121
Tygerberg Laboratory	Dupl registration (non-reportable)	DTTC studies - No ward	Chemistry	Creatinine (plus MDRD)	ST01696924
Tygerberg Laboratory	Dupl registration (non-reportable)	DTTC studies - No ward	Chemistry	Total bilirubin	ST01696924
Tygerberg Laboratory	Dupl registration (non-reportable)	DTTC studies - No ward	Chemistry	Alanine transaminase (ALT)	ST01696924
Tygerberg Laboratory	Test inactive on Trak (non-reportable)	Tygerberg Hospital wc TBH - Ward D10	Chemistry	Creatinine (plus MDRD)	ST01685396
Tygerberg Laboratory	Lab error (non-reportable)	Delft CHC wc DFP - Ward not stated	Chemistry	Total bilirubin	ST01686009
Tygerberg Laboratory	Lab error (non-reportable)	Delft CHC wc DFP - Ward not stated	Chemistry	Total bilirubin	ST01686010
Tygerberg Laboratory	Lab error (non-reportable)	Dr Ivan Toms Clinic wc IVT - ARV Clinic	Chemistry	Creatinine (plus MDRD)	ST01665661
Tygerberg Laboratory	Lab error (non-reportable)	Dr Ivan Toms Clinic wc IVT - ARV Clinic	Chemistry	Alanine transaminase (ALT)	ST01665661
Tygerberg Laboratory	Lab error (non-reportable)	Dr Ivan Toms Clinic wc IVT - ARV Clinic	Chemistry	Serum indices	ST01665661
Tygerberg Laboratory	Lab error (non-reportable)	Elsies River CHC wc ERP - ARV Clinic	Chemistry	Creatinine (plus MDRD)	ST01668578
Tygerberg Laboratory	Lab error (non-reportable)	Kraaifontein CHC wc KFP - ARV Clinic	Chemistry	Creatinine (plus MDRD)	ST01652645
Tygerberg Laboratory	Lab error (non-reportable)	Kraaifontein CHC wc KFP - ARV Clinic	Chemistry	Alanine transaminase (ALT)	ST01652645
Tygerberg Laboratory	Lab error (non-reportable)	Kraaifontein CHC wc KFP - ARV Clinic	Chemistry	Serum indices	ST01652645
Tygerberg Laboratory	Lab error (non-reportable)	Tygerberg Hospital wc TBH - Ward A1 West	Chemistry	Creatinine (plus MDRD)	ST01684445
Tygerberg Laboratory	Lab error (non-reportable)	Tygerberg Hospital wc TBH - Ward A1 West	Chemistry	Sodium	ST01684445
Tygerberg Laboratory	Lab error (non-reportable)	Tygerberg Hospital wc TBH - Ward A1 West	Chemistry	Potassium	ST01684445
Tygerberg Laboratory	Lab error (non-reportable)	Tygerberg Hospital wc TBH - Ward A1 West	Chemistry	Chloride	ST01684445
Tygerberg Laboratory	Lab error (non-reportable)	Tygerberg Hospital wc TBH - Ward A1 West	Chemistry	Urea	ST01684445
Tygerberg Laboratory	Lab error (non-reportable)	Tygerberg Hospital wc TBH - Ward A1 West	Chemistry	C-reactive protein	ST01684445
Tygerberg Laboratory	Lab error (non-reportable)	Tygerberg Hospital wc TBH - Ward A1 West	Chemistry	Serum indices	ST01684445
Tygerberg Laboratory	Lab error (non-reportable)	Tygerberg Hospital wc TBH - Ward A2	Chemistry	Creatinine (plus MDRD)	ST01669417
Tygerberg Laboratory	Lab error (non-reportable)	Tygerberg Hospital wc TBH - Ward A2	Chemistry	Sodium	ST01669417
Tygerberg Laboratory	Lab error (non-reportable)	Tygerberg Hospital wc TBH - Ward A2	Chemistry	Potassium	ST01669417
Tygerberg Laboratory	Lab error (non-reportable)	Tygerberg Hospital wc TBH - Ward A2	Chemistry	Chloride	ST01669417
Tygerberg Laboratory	Lab error (non-reportable)	Tygerberg Hospital wc TBH - Ward A2	Chemistry	Urea	ST01669417
Tygerberg Laboratory	Lab error (non-reportable)	Tygerberg Hospital wc TBH - Ward A2	Chemistry	Calcium	ST01669417
Tygerberg Laboratory	Lab error (non-reportable)	Tygerberg Hospital wc TBH - Ward A2	Chemistry	Magnesium	ST01669417
Tygerberg Laboratory	Lab error (non-reportable)	Tygerberg Hospital wc TBH - Ward A2	Chemistry	Inorganic phosphate	ST01669417
Tygerberg Laboratory	Lab error (non-reportable)	Tygerberg Hospital wc TBH - Ward A2	Chemistry	C-reactive protein	ST01669417
Tygerberg Laboratory	Lab error (non-reportable)	Tygerberg Hospital wc TBH - Ward A2	Chemistry	Serum indices	ST01669417
Tygerberg Laboratory	Lab error (non-reportable)	Tygerberg Hospital wc TBH - Ward A5 Unit	Chemistry	Urine THC (tetra-hydro cannabinol)	ST01692420
Tygerberg Laboratory	Lab error (non-reportable)	Tygerberg Hospital wc TBH - Ward C1 West	Chemistry	Immunoglobulin A	ST01666847
Tygerberg Laboratory	Lab error (non-reportable)	Tygerberg Hospital wc TBH - Ward C1 West	Chemistry	Immunoglobulin M	ST01666847
Tygerberg Laboratory	Lab error (non-reportable)	Tygerberg Hospital wc TBH - Ward C1 West	Chemistry	Troponin T (high-sensitivity)	ST01653535
Tygerberg Laboratory	Lab error (non-reportable)	Tygerberg Hospital wc TBH - Ward C1 West	Chemistry	Serum indices	ST01653535
Tygerberg Laboratory	Lab error (non-reportable)	Tygerberg Hospital wc TBH - Ward C2A	Chemistry	Creatinine (plus MDRD)	ST01692110
Tygerberg Laboratory	Lab error (non-reportable)	Tygerberg Hospital wc TBH - Ward C2A	Chemistry	Urea	ST01692110
Tygerberg Laboratory	Lab error (non-reportable)	Tygerberg Hospital wc TBH - Ward C2A	Chemistry	Serum indices	ST01692110
Tygerberg Laboratory	Lab error (non-reportable)	Tygerberg Hospital wc TBH - Ward D2	Chemistry	Creatinine (plus MDRD)	ST01669951
Tygerberg Laboratory	Lab error (non-reportable)	Tygerberg Hospital wc TBH - Ward D2	Chemistry	Sodium	ST01669951
Tygerberg Laboratory	Lab error (non-reportable)	Tygerberg Hospital wc TBH - Ward D2	Chemistry	Potassium	ST01669951
Tygerberg Laboratory	Lab error (non-reportable)	Tygerberg Hospital wc TBH - Ward D2	Chemistry	Urea	ST01669951
Tygerberg Laboratory	Lab error (non-reportable)	Tygerberg Hospital wc TBH - Ward D2	Chemistry	Total bilirubin	ST01669951
Tygerberg Laboratory	Lab error (non-reportable)	Tygerberg Hospital wc TBH - Ward D2	Chemistry	Conjugated bilirubin	ST01669951
Tygerberg Laboratory	Lab error (non-reportable)	Tygerberg Hospital wc TBH - Ward D2	Chemistry	Alanine transaminase (ALT)	ST01669951
Tygerberg Laboratory	Lab error (non-reportable)	Tygerberg Hospital wc TBH - Ward D2	Chemistry	Aspartate transaminase (AST)	ST01669951
Tygerberg Laboratory	Lab error (non-reportable)	Tygerberg Hospital wc TBH - Ward D2	Chemistry	Alkaline phosphatase (ALP)	ST01669951
Tygerberg Laboratory	Lab error (non-reportable)	Tygerberg Hospital wc TBH - Ward D2	Chemistry	Gamma-glutamyl transferase (GGT)	ST01669951
Tygerberg Laboratory	Lab error (non-reportable)	Tygerberg Hospital wc TBH - Ward D2	Chemistry	Serum indices	ST01669951
Tygerberg Laboratory	Lab error (non-reportable)	Tygerberg Hospital wc TBH - Ward D6	Chemistry	Creatinine (plus MDRD)	ST01679052
Tygerberg Laboratory	Lab error (non-reportable)	Tygerberg Hospital wc TBH - Ward D6	Chemistry	Sodium	ST01679052
Tygerberg Laboratory	Lab error (non-reportable)	Tygerberg Hospital wc TBH - Ward D6	Chemistry	Potassium	ST01679052
Tygerberg Laboratory	Lab error (non-reportable)	Tygerberg Hospital wc TBH - Ward D6	Chemistry	Urea	ST01679052
Tygerberg Laboratory	Lab error (non-reportable)	Tygerberg Hospital wc TBH - Ward D6	Chemistry	Serum indices	ST01679052
Tygerberg Laboratory	Lab error (non-reportable)	Tygerberg Hospital wc TBH - Ward D10	Chemistry	Sodium	ST01685396
Tygerberg Laboratory	Lab error (non-reportable)	Tygerberg Hospital wc TBH - Ward D10	Chemistry	Potassium	ST01685396
Tygerberg Laboratory	Lab error (non-reportable)	Tygerberg Hospital wc TBH - Ward D10	Chemistry	Urea	ST01685396
Tygerberg Laboratory	Lab error (non-reportable)	Tygerberg Hospital wc TBH - Ward D10	Chemistry	Serum indices	ST01685396
Tygerberg Laboratory	Lab error (non-reportable)	Tygerberg Hospital wc TBH - Ward G3	Chemistry	Adrenocorticotropic hormone	ST01642939
Tygerberg Laboratory	Lab error (non-reportable)	Tygerberg Hospital wc TBH - Ward G3	Chemistry	Salivary cortisol	ST01648722
Tygerberg Laboratory	Lab error (non-reportable)	Tygerberg Hospital wc TBH - Ward G9	Chemistry	Osmolality	ST01672323
Tygerberg Laboratory	Lab error (non-reportable)	Tygerberg Hospital wc TBH - Ward G9	Chemistry	Thyroxine (free T4)	ST01672323
Tygerberg Laboratory	Lab error (non-reportable)	Tygerberg Hospital wc TBH - Ward G9	Chemistry	Adrenocorticotropic hormone	ST01690012
Tygerberg Laboratory	Lab error (non-reportable)	Tygerberg Hospital wc TBH - Ward G9	Chemistry	17-OH progesterone	ST01672323
Tygerberg Laboratory	Lab error (non-reportable)	Tygerberg Hospital wc TBH - Ward G9	Chemistry	Renin	ST01672323
Tygerberg Laboratory	Lab error (non-reportable)	Tygerberg Hospital wc TBH - Ward G9	Chemistry	Insulin-like growth factor I	ST01672323
Tygerberg Laboratory	Lab error (non-reportable)	Tygerberg Hospital wc TBH - Ward G9	Chemistry	Serum indices	ST01672323
Tygerberg Laboratory	Lab error (non-reportable)	Tygerberg Hospital wc TBH - Ward J1	Chemistry	Creatinine (plus MDRD)	ST01681325
Tygerberg Laboratory	Lab error (non-reportable)	Tygerberg Hospital wc TBH - Ward J1	Chemistry	Sodium	ST01681325
Tygerberg Laboratory	Lab error (non-reportable)	Tygerberg Hospital wc TBH - Ward J1	Chemistry	Potassium	ST01681325
Tygerberg Laboratory	Lab error (non-reportable)	Tygerberg Hospital wc TBH - Ward J1	Chemistry	Chloride	ST01681325
Tygerberg Laboratory	Lab error (non-reportable)	Tygerberg Hospital wc TBH - Ward J1	Chemistry	Urea	ST01681325
Tygerberg Laboratory	Lab error (non-reportable)	Tygerberg Hospital wc TBH - Ward J1	Chemistry	Serum indices	ST01681325
Tygerberg Laboratory	Lab error (non-reportable)	Tygerberg Hospital wc TBH - C5BO - Mamae/Breast	Chemistry	Serum indices	ST01688883
Tygerberg Laboratory	Lab error (non-reportable)	Tygerberg Hospital wc TBH - Ward not stated	Chemistry	Urine amphetamine	ST01672617
Tygerberg Laboratory	Lab error (non-reportable)	Tygerberg Hospital wc TBH - Ward not stated	Chemistry	Urine barbiturates	ST01672617
Tygerberg Laboratory	Lab error (non-reportable)	Tygerberg Hospital wc TBH - Ward not stated	Chemistry	Urine benzodiazepines	ST01672617
Tygerberg Laboratory	Lab error (non-reportable)	Tygerberg Hospital wc TBH - Ward not stated	Chemistry	Urine cocaine	ST01672617
Tygerberg Laboratory	Lab error (non-reportable)	Tygerberg Hospital wc TBH - Ward not stated	Chemistry	Urine opiates	ST01672617
Tygerberg Laboratory	Lab error (non-reportable)	Tygerberg Hospital wc TBH - Ward not stated	Chemistry	Urine THC (tetra-hydro cannabinol)	ST01672617
Tygerberg Laboratory	Lab error (non-reportable)	Tygerberg Hospital wc TBH - Ward not stated	Chemistry	Urine methaqualone (mandrax)	ST01672617
Tygerberg Laboratory	Lab error (non-reportable)	NHLS QA WC Tygerberg (CO) - Tygerberg Laboratory	Chemistry	Lipoprotein (a)	STM0006497
Tygerberg Laboratory	Lab error (non-reportable)	NHLS QA WC Tygerberg (CO) - Tygerberg Laboratory	Chemistry	Sex hormone binding globulin (SHBG)	STM0006497
Tygerberg Laboratory	Lab error (non-reportable)	NHLS QA WC Tygerberg (CO) - Tygerberg Laboratory	Chemistry	Insulin-like growth factor I	STM0006497
Tygerberg Laboratory	Lab error (non-reportable)	NHLS QA WC Tygerberg (CO) - Tygerberg Laboratory	Chemistry	Vitamin E (alpha-tocopherol)	STM0006497
Tygerberg Laboratory	Lab error (non-reportable)	NHLS QA WC Tygerberg (CO) - Tygerberg Laboratory	Chemistry	Zinc	STM0006497
Tygerberg Laboratory	Lab error (non-reportable)	NHLS QA WC Tygerberg (CO) - Tygerberg Laboratory	Chemistry	Very long chain fatty acids	STM0006497
Tygerberg Laboratory	Lab error (non-reportable)	NHLS QA WC Tygerberg (CO) - Tygerberg Laboratory	Chemistry	Leucocyte cystine	STM0006497
Tygerberg Laboratory	Lab error (non-reportable)	NHLS QA WC Tygerberg (CO) - Tygerberg Laboratory	Chemistry	Total IgE	STM0006497
Tygerberg Laboratory	Cancel by doctor	Eerste River Hospital wc ERH - Casualty Unit	Chemistry	Creatinine (plus MDRD)	ST01679678
Tygerberg Laboratory	Cancel by doctor	Eerste River Hospital wc ERH - Casualty Unit	Chemistry	Sodium	ST01679678
Tygerberg Laboratory	Cancel by doctor	Eerste River Hospital wc ERH - Casualty Unit	Chemistry	Potassium	ST01679678
Tygerberg Laboratory	Cancel by doctor	Eerste River Hospital wc ERH - Casualty Unit	Chemistry	Urea	ST01679678
Tygerberg Laboratory	Cancel by doctor	Eerste River Hospital wc ERH - Casualty Unit	Chemistry	Serum indices	ST01679678
Tygerberg Laboratory	Cancel by doctor	Elsies River CHC wc ERP - Ward not stated	Chemistry	Sodium	ST01686679
Tygerberg Laboratory	Cancel by doctor	Elsies River CHC wc ERP - Ward not stated	Chemistry	Urea	ST01686679
Tygerberg Laboratory	Cancel by doctor	Michael Mapongwana CDC wc MMP - ARV Clinic	Chemistry	Total cholesterol	ST01689273
Tygerberg Laboratory	Cancel by doctor	Michael Mapongwana CDC wc MMP - ARV Clinic	Chemistry	Total cholesterol	ST01689403
Tygerberg Laboratory	Cancel by doctor	Tygerberg Hospital wc TBH - Ward A5 Unit	Chemistry	Creatinine (plus MDRD)	ST01653873
Tygerberg Laboratory	Cancel by doctor	Tygerberg Hospital wc TBH - Ward A5 Unit	Chemistry	Creatinine (plus MDRD)	ST01653874
Tygerberg Laboratory	Cancel by doctor	Tygerberg Hospital wc TBH - Ward A5 Unit	Chemistry	Sodium	ST01653873
Tygerberg Laboratory	Cancel by doctor	Tygerberg Hospital wc TBH - Ward A5 Unit	Chemistry	Sodium	ST01653874
Tygerberg Laboratory	Cancel by doctor	Tygerberg Hospital wc TBH - Ward A5 Unit	Chemistry	Potassium	ST01653873
Tygerberg Laboratory	Cancel by doctor	Tygerberg Hospital wc TBH - Ward A5 Unit	Chemistry	Potassium	ST01653874
Tygerberg Laboratory	Cancel by doctor	Tygerberg Hospital wc TBH - Ward A5 Unit	Chemistry	Urea	ST01653873
Tygerberg Laboratory	Cancel by doctor	Tygerberg Hospital wc TBH - Ward A5 Unit	Chemistry	Urea	ST01653874
Tygerberg Laboratory	Cancel by doctor	Tygerberg Hospital wc TBH - Ward A5 Unit	Chemistry	Albumin	ST01653874
Tygerberg Laboratory	Cancel by doctor	Tygerberg Hospital wc TBH - Ward A5 Unit	Chemistry	Total bilirubin	ST01653874
Tygerberg Laboratory	Cancel by doctor	Tygerberg Hospital wc TBH - Ward A5 Unit	Chemistry	Conjugated bilirubin	ST01653874
Tygerberg Laboratory	Cancel by doctor	Tygerberg Hospital wc TBH - Ward A5 Unit	Chemistry	Alanine transaminase (ALT)	ST01653874
Tygerberg Laboratory	Cancel by doctor	Tygerberg Hospital wc TBH - Ward A5 Unit	Chemistry	Aspartate transaminase (AST)	ST01653874
Tygerberg Laboratory	Cancel by doctor	Tygerberg Hospital wc TBH - Ward A5 Unit	Chemistry	Alkaline phosphatase (ALP)	ST01653874
Tygerberg Laboratory	Cancel by doctor	Tygerberg Hospital wc TBH - Ward A5 Unit	Chemistry	Gamma-glutamyl transferase (GGT)	ST01653874
Tygerberg Laboratory	Cancel by doctor	Tygerberg Hospital wc TBH - Ward A5 Unit	Chemistry	C-reactive protein	ST01653873
Tygerberg Laboratory	Cancel by doctor	Tygerberg Hospital wc TBH - Ward A5 Unit	Chemistry	Serum indices	ST01653873
Tygerberg Laboratory	Cancel by doctor	Tygerberg Hospital wc TBH - Ward A8 West	Chemistry	Vitamin B12	ST01685567
Tygerberg Laboratory	Cancel by doctor	Tygerberg Hospital wc TBH - Ward D9	Chemistry	C-reactive protein	ST01679475
Tygerberg Laboratory	Cancel by doctor	Tygerberg Hospital wc TBH - Ward D9	Chemistry	Thyroid stimulating hormone (TSH)	ST01662078
Tygerberg Laboratory	Cancel by doctor	Tygerberg Hospital wc TBH - Ward D Lower Ground	Chemistry	Blood gas analysis	ST01657783
Tygerberg Laboratory	Cancel by doctor	Tygerberg Hospital wc TBH - Ward G3	Chemistry	Creatinine (plus MDRD)	ST01682716
Tygerberg Laboratory	Cancel by doctor	Tygerberg Hospital wc TBH - Ward G3	Chemistry	Urea	ST01682716
Tygerberg Laboratory	Cancel by doctor	Tygerberg Hospital wc TBH - Ward G3	Chemistry	Total bilirubin	ST01682716
Tygerberg Laboratory	Cancel by doctor	Tygerberg Hospital wc TBH - Ward G3	Chemistry	Alanine transaminase (ALT)	ST01682716
Tygerberg Laboratory	Cancel by doctor	Tygerberg Hospital wc TBH - Ward G3	Chemistry	Aspartate transaminase (AST)	ST01682716
Tygerberg Laboratory	Cancel by doctor	Tygerberg Hospital wc TBH - Ward G3	Chemistry	Parathyroid hormone (PTH)	ST01654612
Tygerberg Laboratory	Cancel by doctor	Tygerberg Hospital wc TBH - Ward J3	Chemistry	Creatine kinase (CK)	ST01694032
Tygerberg Laboratory	Cancel by doctor	Tygerberg Hospital wc TBH - C7CO - General Respiratory	Chemistry	C-reactive protein	ST01683860
Tygerberg Laboratory	Cancel by doctor	Tygerberg Hospital wc TBH - C7CH - Rheumatology	Chemistry	Vitamin B12	ST01683869
Tygerberg Laboratory	Cancel by doctor	Tygerberg Hospital wc TBH - C7CH - Rheumatology	Chemistry	Serum indices	ST01683869
Tygerberg Laboratory	Cancel by doctor	Tygerberg Hospital wc TBH - Ward not stated	Chemistry	Sodium	ST01655513
Tygerberg Laboratory	Cancel by gatekeeping	Bishop Lavis CDC wc BLP - ARV Clinic	Chemistry	Prostate-specific Ag (PSA)	ST01658170
Tygerberg Laboratory	Cancel by gatekeeping	Bishop Lavis CDC wc BLP - Ward not stated	Chemistry	Glycated haemoglobin (HbA1c)	ST01652912
Tygerberg Laboratory	Cancel by gatekeeping	Bishop Lavis CDC wc BLP - Ward not stated	Chemistry	Glycated haemoglobin (HbA1c)	ST01673569
Tygerberg Laboratory	Cancel by gatekeeping	Bishop Lavis CDC wc BLP - Ward not stated	Chemistry	Total protein	ST01673613
Tygerberg Laboratory	Cancel by gatekeeping	Bishop Lavis CDC wc BLP - Ward not stated	Chemistry	Lipid profile	ST01673569
Tygerberg Laboratory	Cancel by gatekeeping	Bishop Lavis CDC wc BLP - Ward not stated	Chemistry	Total cholesterol	ST01684393
Tygerberg Laboratory	Cancel by gatekeeping	Bishop Lavis CDC wc BLP - Ward not stated	Chemistry	Total cholesterol	ST01696447
Tygerberg Laboratory	Cancel by gatekeeping	Bishop Lavis CDC wc BLP - Ward not stated	Chemistry	HDL cholesterol	ST01663801
Tygerberg Laboratory	Cancel by gatekeeping	Bishop Lavis CDC wc BLP - Ward not stated	Chemistry	Prostate-specific Ag (PSA)	ST01664052
Tygerberg Laboratory	Cancel by gatekeeping	Bloekombos Clinic wc BLO - ARV Clinic	Chemistry	Total cholesterol	ST01660808
Tygerberg Laboratory	Cancel by gatekeeping	Delft CHC wc DFP - ARV Clinic	Chemistry	Total protein	ST01653090
Tygerberg Laboratory	Cancel by gatekeeping	Delft CHC wc DFP - ARV Clinic	Chemistry	Alanine transaminase (ALT)	ST01671527
Tygerberg Laboratory	Cancel by gatekeeping	Delft CHC wc DFP - ARV Clinic	Chemistry	Total cholesterol	ST01669731
Tygerberg Laboratory	Cancel by gatekeeping	Delft CHC wc DFP - ARV Clinic	Chemistry	Total cholesterol	ST01693060
Tygerberg Laboratory	Cancel by gatekeeping	Delft CHC wc DFP - Ward not stated	Chemistry	Total cholesterol	ST01648364
Tygerberg Laboratory	Cancel by gatekeeping	Delft CHC wc DFP - Ward not stated	Chemistry	Total cholesterol	ST01660944
Tygerberg Laboratory	Cancel by gatekeeping	Delft CHC wc DFP - Ward not stated	Chemistry	Total cholesterol	ST01682416
Tygerberg Laboratory	Cancel by gatekeeping	Delft CHC wc DFP - Ward not stated	Chemistry	Vitamin B12	ST01671074
Tygerberg Laboratory	Cancel by gatekeeping	Delft South Clinic wc DFS - ARV Clinic	Chemistry	Total cholesterol	ST01678516
Tygerberg Laboratory	Cancel by gatekeeping	Dirkie Uys CDC wc DUC - Ward not stated	Chemistry	Lipid profile	ST01691476
Tygerberg Laboratory	Cancel by gatekeeping	Dr Ivan Toms Clinic wc IVT - ARV Clinic	Chemistry	Total protein	ST01681999
Tygerberg Laboratory	Cancel by gatekeeping	Eerste River Hospital wc ERH - Casualty Unit	Chemistry	Total protein	ST01653013
Tygerberg Laboratory	Cancel by gatekeeping	Eerste River Hospital wc ERH - Casualty Unit	Chemistry	Alanine transaminase (ALT)	ST01679204
Tygerberg Laboratory	Cancel by gatekeeping	Eerste River Hospital wc ERH - Casualty Unit	Chemistry	Total cholesterol	ST01684324
Tygerberg Laboratory	Cancel by gatekeeping	Eerste River Hospital wc ERH - Casualty Unit	Chemistry	Vitamin B12	ST01651357
Tygerberg Laboratory	Cancel by gatekeeping	Eerste River Hospital wc ERH - Casualty Unit	Chemistry	Serum folate	ST01651357
Tygerberg Laboratory	Cancel by gatekeeping	Eerste River Hospital wc ERH - Casualty Unit	Chemistry	Prostate-specific Ag (PSA)	ST01658134
Tygerberg Laboratory	Cancel by gatekeeping	Eerste River Hospital wc ERH - Ward A (Paediatric)	Chemistry	Total protein	ST01657844
Tygerberg Laboratory	Cancel by gatekeeping	Eerste River Hospital wc ERH - Ward B (General)	Chemistry	Total protein	ST01668275
Tygerberg Laboratory	Cancel by gatekeeping	Eerste River Hospital wc ERH - Ward B (General)	Chemistry	Total protein	ST01683647
Tygerberg Laboratory	Cancel by gatekeeping	Eerste River Hospital wc ERH - Ward D (Surgical)	Chemistry	Total protein	ST01679670
Tygerberg Laboratory	Cancel by gatekeeping	Eerste River Hospital wc ERH - Ward D (Surgical)	Chemistry	Total protein	ST01681245
Tygerberg Laboratory	Cancel by gatekeeping	Eerste River Hospital wc ERH - Ward D (Surgical)	Chemistry	Total protein	ST01694498
Tygerberg Laboratory	Cancel by gatekeeping	Eerste River Hospital wc ERH - Ward E (Medical)	Chemistry	Vitamin B12	ST01654191
Tygerberg Laboratory	Cancel by gatekeeping	Eerste River Hospital wc ERH - Ward E (Medical)	Chemistry	Serum folate	ST01654191
Tygerberg Laboratory	Cancel by gatekeeping	Eerste River Hospital wc ERH - Out Patient Department	Chemistry	Total protein	ST01661952
Tygerberg Laboratory	Cancel by gatekeeping	Eerste River Hospital wc ERH - ARV Clinic	Chemistry	C-reactive protein	ST01662715
Tygerberg Laboratory	Cancel by gatekeeping	Eerste River Hospital wc ERH - Ward not stated	Chemistry	Alanine transaminase (ALT)	ST01666760
Tygerberg Laboratory	Cancel by gatekeeping	Eerste River Hospital wc ERH - Ward not stated	Chemistry	C-reactive protein	ST01653760
Tygerberg Laboratory	Cancel by gatekeeping	Eerste River Hospital wc ERH - Ward not stated	Chemistry	C-reactive protein	ST01681883
Tygerberg Laboratory	Cancel by gatekeeping	Eerste River Hospital wc ERH - Ward not stated	Chemistry	Prostate-specific Ag (PSA)	ST01662827
Tygerberg Laboratory	Cancel by gatekeeping	Elsies River CHC wc ERP - ARV Clinic	Chemistry	Glycated haemoglobin (HbA1c)	ST01655772
Tygerberg Laboratory	Cancel by gatekeeping	Elsies River CHC wc ERP - ARV Clinic	Chemistry	Glycated haemoglobin (HbA1c)	ST01684147
Tygerberg Laboratory	Cancel by gatekeeping	Elsies River CHC wc ERP - ARV Clinic	Chemistry	Glycated haemoglobin (HbA1c)	ST01689618
Tygerberg Laboratory	Cancel by gatekeeping	Elsies River CHC wc ERP - ARV Clinic	Chemistry	Uric acid	ST01689618
Tygerberg Laboratory	Cancel by gatekeeping	Elsies River CHC wc ERP - ARV Clinic	Chemistry	Total cholesterol	ST01655766
Tygerberg Laboratory	Cancel by gatekeeping	Elsies River CHC wc ERP - ARV Clinic	Chemistry	Total cholesterol	ST01658147
Tygerberg Laboratory	Cancel by gatekeeping	Elsies River CHC wc ERP - ARV Clinic	Chemistry	Total cholesterol	ST01668472
Tygerberg Laboratory	Cancel by gatekeeping	Elsies River CHC wc ERP - ARV Clinic	Chemistry	Total cholesterol	ST01689618
Tygerberg Laboratory	Cancel by gatekeeping	Elsies River CHC wc ERP - Ward not stated	Chemistry	Glycated haemoglobin (HbA1c)	ST01668582
Tygerberg Laboratory	Cancel by gatekeeping	Elsies River CHC wc ERP - Ward not stated	Chemistry	Glycated haemoglobin (HbA1c)	ST01670790
Tygerberg Laboratory	Cancel by gatekeeping	Elsies River CHC wc ERP - Ward not stated	Chemistry	Glycated haemoglobin (HbA1c)	ST01686756
Tygerberg Laboratory	Cancel by gatekeeping	Elsies River CHC wc ERP - Ward not stated	Chemistry	Glycated haemoglobin (HbA1c)	ST01689601
Tygerberg Laboratory	Cancel by gatekeeping	Elsies River CHC wc ERP - Ward not stated	Chemistry	Uric acid	ST01670790
Tygerberg Laboratory	Cancel by gatekeeping	Elsies River CHC wc ERP - Ward not stated	Chemistry	Total cholesterol	ST01651340
Tygerberg Laboratory	Cancel by gatekeeping	Elsies River CHC wc ERP - Ward not stated	Chemistry	Total cholesterol	ST01660590
Tygerberg Laboratory	Cancel by gatekeeping	Elsies River CHC wc ERP - Ward not stated	Chemistry	Total cholesterol	ST01660887
Tygerberg Laboratory	Cancel by gatekeeping	Elsies River CHC wc ERP - Ward not stated	Chemistry	Total cholesterol	ST01668582
Tygerberg Laboratory	Cancel by gatekeeping	Elsies River CHC wc ERP - Ward not stated	Chemistry	Total cholesterol	ST01670790
Tygerberg Laboratory	Cancel by gatekeeping	Elsies River CHC wc ERP - Ward not stated	Chemistry	Total cholesterol	ST01670800
Tygerberg Laboratory	Cancel by gatekeeping	Elsies River CHC wc ERP - Ward not stated	Chemistry	Total cholesterol	ST01670841
Tygerberg Laboratory	Cancel by gatekeeping	Elsies River CHC wc ERP - Ward not stated	Chemistry	Total cholesterol	ST01671177
Tygerberg Laboratory	Cancel by gatekeeping	Elsies River CHC wc ERP - Ward not stated	Chemistry	Total cholesterol	ST01673624
Tygerberg Laboratory	Cancel by gatekeeping	Elsies River CHC wc ERP - Ward not stated	Chemistry	Total cholesterol	ST01681951
Tygerberg Laboratory	Cancel by gatekeeping	Elsies River CHC wc ERP - Ward not stated	Chemistry	Total cholesterol	ST01683986
Tygerberg Laboratory	Cancel by gatekeeping	Elsies River CHC wc ERP - Ward not stated	Chemistry	Total cholesterol	ST01686752
Tygerberg Laboratory	Cancel by gatekeeping	Elsies River CHC wc ERP - Ward not stated	Chemistry	Total cholesterol	ST01686756
Tygerberg Laboratory	Cancel by gatekeeping	Elsies River CHC wc ERP - Ward not stated	Chemistry	Total cholesterol	ST01689601
Tygerberg Laboratory	Cancel by gatekeeping	Elsies River CHC wc ERP - Ward not stated	Chemistry	Prostate-specific Ag (PSA)	ST01660760
Tygerberg Laboratory	Cancel by gatekeeping	Elsies River CHC wc ERP - Ward not stated	Chemistry	Prostate-specific Ag (PSA)	ST01664944
Tygerberg Laboratory	Cancel by gatekeeping	Gustrouw CDC wc GCH - Ward not stated	Chemistry	Glycated haemoglobin (HbA1c)	ST01658578
Tygerberg Laboratory	Cancel by gatekeeping	Gustrouw CDC wc GCH - Ward not stated	Chemistry	Total cholesterol	ST01658578
Tygerberg Laboratory	Cancel by gatekeeping	Ikhwezi CDC wc IKW - Ward not stated	Chemistry	C-reactive protein	ST01675634
Tygerberg Laboratory	Cancel by gatekeeping	Karl Bremer Hospital wc KBH - Emergency Centre	Chemistry	Total protein	ST01663869
Tygerberg Laboratory	Cancel by gatekeeping	Karl Bremer Hospital wc KBH - Emergency Centre	Chemistry	Total protein	ST01667072
Tygerberg Laboratory	Cancel by gatekeeping	Karl Bremer Hospital wc KBH - Emergency Centre	Chemistry	Total bilirubin	ST01670650
Tygerberg Laboratory	Cancel by gatekeeping	Karl Bremer Hospital wc KBH - Emergency Centre	Chemistry	Conjugated bilirubin	ST01670650
Tygerberg Laboratory	Cancel by gatekeeping	Karl Bremer Hospital wc KBH - Emergency Centre	Chemistry	Alanine transaminase (ALT)	ST01670650
Tygerberg Laboratory	Cancel by gatekeeping	Karl Bremer Hospital wc KBH - Emergency Centre	Chemistry	Alanine transaminase (ALT)	ST01692467
Tygerberg Laboratory	Cancel by gatekeeping	Karl Bremer Hospital wc KBH - Emergency Centre	Chemistry	Alkaline phosphatase (ALP)	ST01670650
Tygerberg Laboratory	Cancel by gatekeeping	Karl Bremer Hospital wc KBH - Emergency Centre	Chemistry	Lipase	ST01670650
Tygerberg Laboratory	Cancel by gatekeeping	Karl Bremer Hospital wc KBH - Emergency Centre	Chemistry	C-reactive protein	ST01671539
Tygerberg Laboratory	Cancel by gatekeeping	Karl Bremer Hospital wc KBH - Emergency Centre	Chemistry	C-reactive protein	ST01684744
Tygerberg Laboratory	Cancel by gatekeeping	Karl Bremer Hospital wc KBH - Emergency Centre	Chemistry	C-reactive protein	ST01689834
Tygerberg Laboratory	Cancel by gatekeeping	Karl Bremer Hospital wc KBH - Emergency Centre	Chemistry	Iron	ST01692465
Tygerberg Laboratory	Cancel by gatekeeping	Karl Bremer Hospital wc KBH - Emergency Centre	Chemistry	Transferrin	ST01692465
Tygerberg Laboratory	Cancel by gatekeeping	Karl Bremer Hospital wc KBH - Emergency Centre	Chemistry	Ferritin	ST01661121
Tygerberg Laboratory	Cancel by gatekeeping	Karl Bremer Hospital wc KBH - Emergency Centre	Chemistry	Vitamin B12	ST01646646
Tygerberg Laboratory	Cancel by gatekeeping	Karl Bremer Hospital wc KBH - Emergency Centre	Chemistry	Prostate-specific Ag (PSA)	ST01656223
Tygerberg Laboratory	Cancel by gatekeeping	Karl Bremer Hospital wc KBH - Emergency Centre	Chemistry	Thyroid stimulating hormone (TSH)	ST01693326
Tygerberg Laboratory	Cancel by gatekeeping	Karl Bremer Hospital wc KBH - 3E Nursery	Chemistry	Conjugated bilirubin	ST01658829
Tygerberg Laboratory	Cancel by gatekeeping	Karl Bremer Hospital wc KBH - 3E Nursery	Chemistry	Conjugated bilirubin	ST01665900
Tygerberg Laboratory	Cancel by gatekeeping	Karl Bremer Hospital wc KBH - 4A Medical Ward	Chemistry	Total protein	ST01666786
Tygerberg Laboratory	Cancel by gatekeeping	Karl Bremer Hospital wc KBH - 4B Medical Ward	Chemistry	Total protein	ST01679201
Tygerberg Laboratory	Cancel by gatekeeping	Karl Bremer Hospital wc KBH - 5A Ward	Chemistry	Aspartate transaminase (AST)	ST01666791
Tygerberg Laboratory	Cancel by gatekeeping	Karl Bremer Hospital wc KBH - 5A Ward	Chemistry	Alkaline phosphatase (ALP)	ST01666791
Tygerberg Laboratory	Cancel by gatekeeping	Karl Bremer Hospital wc KBH - 5A Ward	Chemistry	Gamma-glutamyl transferase (GGT)	ST01666791
Tygerberg Laboratory	Cancel by gatekeeping	Karl Bremer Hospital wc KBH - 6A Kangaroo Care	Chemistry	Total protein	ST01654207
Tygerberg Laboratory	Cancel by gatekeeping	Karl Bremer Hospital wc KBH - Medical OPD	Chemistry	Lipid profile	ST01676498
Tygerberg Laboratory	Cancel by gatekeeping	Karl Bremer Hospital wc KBH - Medical OPD	Chemistry	Total cholesterol	ST01676498
Tygerberg Laboratory	Cancel by gatekeeping	Karl Bremer Hospital wc KBH - Ward not stated	Chemistry	Total protein	ST01656249
Tygerberg Laboratory	Cancel by gatekeeping	Kasselsvlei Clinic wc BSP - Ward not stated	Chemistry	Glycated haemoglobin (HbA1c)	ST01673520
Tygerberg Laboratory	Cancel by gatekeeping	Kraaifontein CHC wc KFP - ARV Clinic	Chemistry	Total cholesterol	ST01668740
Tygerberg Laboratory	Cancel by gatekeeping	Kraaifontein CHC wc KFP - ARV Clinic	Chemistry	Total cholesterol	ST01681455
Tygerberg Laboratory	Cancel by gatekeeping	Kraaifontein CHC wc KFP - Ward not stated	Chemistry	Glycated haemoglobin (HbA1c)	ST01677915
Tygerberg Laboratory	Cancel by gatekeeping	Kraaifontein CHC wc KFP - Ward not stated	Chemistry	Total cholesterol	ST01663356
Tygerberg Laboratory	Cancel by gatekeeping	Kraaifontein CHC wc KFP - Ward not stated	Chemistry	Total cholesterol	ST01673807
Tygerberg Laboratory	Cancel by gatekeeping	Kraaifontein CHC wc KFP - Ward not stated	Chemistry	Total cholesterol	ST01677915
Tygerberg Laboratory	Cancel by gatekeeping	Kraaifontein CHC wc KFP - Ward not stated	Chemistry	Total cholesterol	ST01695137
Tygerberg Laboratory	Cancel by gatekeeping	Kraaifontein CHC wc KFP - Ward not stated	Chemistry	Prostate-specific Ag (PSA)	ST01649926
Tygerberg Laboratory	Cancel by gatekeeping	Kraaifontein CHC wc KFP - Ward not stated	Chemistry	Prostate-specific Ag (PSA)	ST01665472
Tygerberg Laboratory	Cancel by gatekeeping	Macassar CDC wc MCP - ARV Clinic	Chemistry	Iron	ST01665315
Tygerberg Laboratory	Cancel by gatekeeping	Macassar CDC wc MCP - ARV Clinic	Chemistry	Transferrin	ST01665315
Tygerberg Laboratory	Cancel by gatekeeping	Macassar CDC wc MCP - Ward not stated	Chemistry	Total cholesterol	ST01648399
Tygerberg Laboratory	Cancel by gatekeeping	Mfuleni CDC wc MFU - ARV Clinic	Chemistry	Alanine transaminase (ALT)	ST01657291
Tygerberg Laboratory	Cancel by gatekeeping	Mfuleni CDC wc MFU - ARV Clinic	Chemistry	Total cholesterol	ST01657207
Tygerberg Laboratory	Cancel by gatekeeping	Mfuleni CDC wc MFU - ARV Clinic	Chemistry	Total cholesterol	ST01657291
Tygerberg Laboratory	Cancel by gatekeeping	Mfuleni CDC wc MFU - ARV Clinic	Chemistry	Total cholesterol	ST01675687
Tygerberg Laboratory	Cancel by gatekeeping	Mfuleni CDC wc MFU - Ward not stated	Chemistry	Glycated haemoglobin (HbA1c)	ST01678612
Tygerberg Laboratory	Cancel by gatekeeping	Mfuleni CDC wc MFU - Ward not stated	Chemistry	Glycated haemoglobin (HbA1c)	ST01684787
Tygerberg Laboratory	Cancel by gatekeeping	Mfuleni CDC wc MFU - Ward not stated	Chemistry	Total cholesterol	ST01676587
Tygerberg Laboratory	Cancel by gatekeeping	Mfuleni CDC wc MFU - Ward not stated	Chemistry	Total cholesterol	ST01678612
Tygerberg Laboratory	Cancel by gatekeeping	Michael Mapongwana CDC wc MMP - ARV Clinic	Chemistry	Total cholesterol	ST01651157
Tygerberg Laboratory	Cancel by gatekeeping	Michael Mapongwana CDC wc MMP - ARV Clinic	Chemistry	Total cholesterol	ST01684285
Tygerberg Laboratory	Cancel by gatekeeping	Michael Mapongwana CDC wc MMP - ARV Clinic	Chemistry	Total cholesterol	ST01684466
Tygerberg Laboratory	Cancel by gatekeeping	Michael Mapongwana CDC wc MMP - ARV Clinic	Chemistry	Triglyceride	ST01651157
Tygerberg Laboratory	Cancel by gatekeeping	Nomzamo CDC wc NMZ - ARV Clinic	Chemistry	Total cholesterol	ST01648311
Tygerberg Laboratory	Cancel by gatekeeping	Nomzamo CDC wc NMZ - ARV Clinic	Chemistry	Total cholesterol	ST01663078
Tygerberg Laboratory	Cancel by gatekeeping	Strand CDC wc STC - Ward not stated	Chemistry	Total cholesterol	ST01691790
Tygerberg Laboratory	Cancel by gatekeeping	Tygerberg Hospital wc TBH - E1 Triage General	Chemistry	Total protein	ST01681309
Tygerberg Laboratory	Cancel by gatekeeping	Tygerberg Hospital wc TBH - C1R Resuscitation	Chemistry	Total protein	ST01652375
Tygerberg Laboratory	Cancel by gatekeeping	Tygerberg Hospital wc TBH - C1R Resuscitation	Chemistry	Total protein	ST01653849
Tygerberg Laboratory	Cancel by gatekeeping	Tygerberg Hospital wc TBH - C1R Resuscitation	Chemistry	Albumin	ST01693364
Tygerberg Laboratory	Cancel by gatekeeping	Tygerberg Hospital wc TBH - Ward A1 Burns	Chemistry	Uric acid	ST01680220
Tygerberg Laboratory	Cancel by gatekeeping	Tygerberg Hospital wc TBH - Ward A1 Burns	Chemistry	Iron	ST01665290
Tygerberg Laboratory	Cancel by gatekeeping	Tygerberg Hospital wc TBH - Ward A1 Burns	Chemistry	Transferrin	ST01665290
Tygerberg Laboratory	Cancel by gatekeeping	Tygerberg Hospital wc TBH - Ward A1 West	Chemistry	Uric acid	ST01646418
Tygerberg Laboratory	Cancel by gatekeeping	Tygerberg Hospital wc TBH - Ward A1 West	Chemistry	Uric acid	ST01661260
Tygerberg Laboratory	Cancel by gatekeeping	Tygerberg Hospital wc TBH - Ward A1 West	Chemistry	Lipid profile	ST01661160
Tygerberg Laboratory	Cancel by gatekeeping	Tygerberg Hospital wc TBH - Ward A2	Chemistry	Uric acid	ST01683802
Tygerberg Laboratory	Cancel by gatekeeping	Tygerberg Hospital wc TBH - Ward A2	Chemistry	Total protein	ST01683802
Tygerberg Laboratory	Cancel by gatekeeping	Tygerberg Hospital wc TBH - Ward A3 West	Chemistry	Vitamin B12	ST01686144
Tygerberg Laboratory	Cancel by gatekeeping	Tygerberg Hospital wc TBH - Ward A3 West	Chemistry	Serum folate	ST01686144
Tygerberg Laboratory	Cancel by gatekeeping	Tygerberg Hospital wc TBH - Ward A4 West	Chemistry	C-reactive protein	ST01652495
Tygerberg Laboratory	Cancel by gatekeeping	Tygerberg Hospital wc TBH - Ward A4 West	Chemistry	Procalcitonin (sensitive)	ST01659628
Tygerberg Laboratory	Cancel by gatekeeping	Tygerberg Hospital wc TBH - Ward A4 West	Chemistry	Procalcitonin (sensitive)	ST01692304
Tygerberg Laboratory	Cancel by gatekeeping	Tygerberg Hospital wc TBH - Ward A4 West	Chemistry	Thyroid stimulating hormone (TSH)	ST01666012
Tygerberg Laboratory	Cancel by gatekeeping	Tygerberg Hospital wc TBH - Ward A4 West	Chemistry	Thyroid stimulating hormone (TSH)	ST01680256
Tygerberg Laboratory	Cancel by gatekeeping	Tygerberg Hospital wc TBH - Ward A4 West	Chemistry	Thyroxine (free T4)	ST01666012
Tygerberg Laboratory	Cancel by gatekeeping	Tygerberg Hospital wc TBH - Ward A4 West	Chemistry	Thyroxine (free T4)	ST01680256
Tygerberg Laboratory	Cancel by gatekeeping	Tygerberg Hospital wc TBH - Ward A4 West	Chemistry	Tri-iodo thyronine (free T3)	ST01652584
Tygerberg Laboratory	Cancel by gatekeeping	Tygerberg Hospital wc TBH - Ward A4 West	Chemistry	Tri-iodo thyronine (free T3)	ST01665856
Tygerberg Laboratory	Cancel by gatekeeping	Tygerberg Hospital wc TBH - Ward A5 High Care	Chemistry	C-reactive protein	ST01663467
Tygerberg Laboratory	Cancel by gatekeeping	Tygerberg Hospital wc TBH - Ward A5 High Care	Chemistry	C-reactive protein	ST01663527
Tygerberg Laboratory	Cancel by gatekeeping	Tygerberg Hospital wc TBH - Ward A5 High Care	Chemistry	C-reactive protein	ST01663530
Tygerberg Laboratory	Cancel by gatekeeping	Tygerberg Hospital wc TBH - Ward A5 High Care	Chemistry	C-reactive protein	ST01665565
Tygerberg Laboratory	Cancel by gatekeeping	Tygerberg Hospital wc TBH - Ward A5 High Care	Chemistry	C-reactive protein	ST01671804
Tygerberg Laboratory	Cancel by gatekeeping	Tygerberg Hospital wc TBH - Ward A5 Unit	Chemistry	Uric acid	ST01668068
Tygerberg Laboratory	Cancel by gatekeeping	Tygerberg Hospital wc TBH - Ward A5 Unit	Chemistry	Procalcitonin (sensitive)	ST01653873
Tygerberg Laboratory	Cancel by gatekeeping	Tygerberg Hospital wc TBH - Ward A5 Unit	Chemistry	Vitamin B12	ST01666942
Tygerberg Laboratory	Cancel by gatekeeping	Tygerberg Hospital wc TBH - Ward A6	Chemistry	Glycated haemoglobin (HbA1c)	ST01657421
Tygerberg Laboratory	Cancel by gatekeeping	Tygerberg Hospital wc TBH - Ward A6	Chemistry	Total protein	ST01657421
Tygerberg Laboratory	Cancel by gatekeeping	Tygerberg Hospital wc TBH - Ward A7	Chemistry	Uric acid	ST01648840
Tygerberg Laboratory	Cancel by gatekeeping	Tygerberg Hospital wc TBH - Ward A7	Chemistry	Uric acid	ST01667553
Tygerberg Laboratory	Cancel by gatekeeping	Tygerberg Hospital wc TBH - Ward A7	Chemistry	Uric acid	ST01676949
Tygerberg Laboratory	Cancel by gatekeeping	Tygerberg Hospital wc TBH - Ward A7	Chemistry	Uric acid	ST01677579
Tygerberg Laboratory	Cancel by gatekeeping	Tygerberg Hospital wc TBH - Ward A7	Chemistry	Total protein	ST01648840
Tygerberg Laboratory	Cancel by gatekeeping	Tygerberg Hospital wc TBH - Ward A7	Chemistry	Total protein	ST01650515
Tygerberg Laboratory	Cancel by gatekeeping	Tygerberg Hospital wc TBH - Ward A7	Chemistry	Total protein	ST01693938
Tygerberg Laboratory	Cancel by gatekeeping	Tygerberg Hospital wc TBH - Ward A7	Chemistry	Albumin	ST01685158
Tygerberg Laboratory	Cancel by gatekeeping	Tygerberg Hospital wc TBH - Ward A7	Chemistry	Alkaline phosphatase (ALP)	ST01685158
Tygerberg Laboratory	Cancel by gatekeeping	Tygerberg Hospital wc TBH - Ward A7	Chemistry	Total cholesterol	ST01647285
Tygerberg Laboratory	Cancel by gatekeeping	Tygerberg Hospital wc TBH - Ward A7	Chemistry	Total cholesterol	ST01647288
Tygerberg Laboratory	Cancel by gatekeeping	Tygerberg Hospital wc TBH - Ward A7	Chemistry	Total cholesterol	ST01647378
Tygerberg Laboratory	Cancel by gatekeeping	Tygerberg Hospital wc TBH - Ward A7	Chemistry	Total cholesterol	ST01647497
Tygerberg Laboratory	Cancel by gatekeeping	Tygerberg Hospital wc TBH - Ward A7	Chemistry	Total cholesterol	ST01648794
Tygerberg Laboratory	Cancel by gatekeeping	Tygerberg Hospital wc TBH - Ward A7	Chemistry	Total cholesterol	ST01648805
Tygerberg Laboratory	Cancel by gatekeeping	Tygerberg Hospital wc TBH - Ward A7	Chemistry	Total cholesterol	ST01648840
Tygerberg Laboratory	Cancel by gatekeeping	Tygerberg Hospital wc TBH - Ward A7	Chemistry	Total cholesterol	ST01648884
Tygerberg Laboratory	Cancel by gatekeeping	Tygerberg Hospital wc TBH - Ward A7	Chemistry	Total cholesterol	ST01657070
Tygerberg Laboratory	Cancel by gatekeeping	Tygerberg Hospital wc TBH - Ward A7	Chemistry	Total cholesterol	ST01659545
Tygerberg Laboratory	Cancel by gatekeeping	Tygerberg Hospital wc TBH - Ward A7	Chemistry	Total cholesterol	ST01659637
Tygerberg Laboratory	Cancel by gatekeeping	Tygerberg Hospital wc TBH - Ward A7	Chemistry	Total cholesterol	ST01659643
Tygerberg Laboratory	Cancel by gatekeeping	Tygerberg Hospital wc TBH - Ward A7	Chemistry	Total cholesterol	ST01662547
Tygerberg Laboratory	Cancel by gatekeeping	Tygerberg Hospital wc TBH - Ward A7	Chemistry	Total cholesterol	ST01680597
Tygerberg Laboratory	Cancel by gatekeeping	Tygerberg Hospital wc TBH - Ward A7	Chemistry	Total cholesterol	ST01682962
Tygerberg Laboratory	Cancel by gatekeeping	Tygerberg Hospital wc TBH - Ward A7	Chemistry	Iron	ST01557272
Tygerberg Laboratory	Cancel by gatekeeping	Tygerberg Hospital wc TBH - Ward A7	Chemistry	Iron	ST01647285
Tygerberg Laboratory	Cancel by gatekeeping	Tygerberg Hospital wc TBH - Ward A7	Chemistry	Iron	ST01648884
Tygerberg Laboratory	Cancel by gatekeeping	Tygerberg Hospital wc TBH - Ward A7	Chemistry	Iron	ST01654774
Tygerberg Laboratory	Cancel by gatekeeping	Tygerberg Hospital wc TBH - Ward A7	Chemistry	Iron	ST01667709
Tygerberg Laboratory	Cancel by gatekeeping	Tygerberg Hospital wc TBH - Ward A7	Chemistry	Iron	ST01668441
Tygerberg Laboratory	Cancel by gatekeeping	Tygerberg Hospital wc TBH - Ward A7	Chemistry	Iron	ST01672204
Tygerberg Laboratory	Cancel by gatekeeping	Tygerberg Hospital wc TBH - Ward A7	Chemistry	Iron	ST01672228
Tygerberg Laboratory	Cancel by gatekeeping	Tygerberg Hospital wc TBH - Ward A7	Chemistry	Iron	ST01677219
Tygerberg Laboratory	Cancel by gatekeeping	Tygerberg Hospital wc TBH - Ward A7	Chemistry	Iron	ST01677301
Tygerberg Laboratory	Cancel by gatekeeping	Tygerberg Hospital wc TBH - Ward A7	Chemistry	Iron	ST01677547
Tygerberg Laboratory	Cancel by gatekeeping	Tygerberg Hospital wc TBH - Ward A7	Chemistry	Iron	ST01677686
Tygerberg Laboratory	Cancel by gatekeeping	Tygerberg Hospital wc TBH - Ward A7	Chemistry	Iron	ST01679507
Tygerberg Laboratory	Cancel by gatekeeping	Tygerberg Hospital wc TBH - Ward A7	Chemistry	Iron	ST01680440
Tygerberg Laboratory	Cancel by gatekeeping	Tygerberg Hospital wc TBH - Ward A7	Chemistry	Iron	ST01680649
Tygerberg Laboratory	Cancel by gatekeeping	Tygerberg Hospital wc TBH - Ward A7	Chemistry	Iron	ST01682962
Tygerberg Laboratory	Cancel by gatekeeping	Tygerberg Hospital wc TBH - Ward A7	Chemistry	Iron	ST01685054
Tygerberg Laboratory	Cancel by gatekeeping	Tygerberg Hospital wc TBH - Ward A7	Chemistry	Iron	ST01685158
Tygerberg Laboratory	Cancel by gatekeeping	Tygerberg Hospital wc TBH - Ward A7	Chemistry	Iron	ST01688590
Tygerberg Laboratory	Cancel by gatekeeping	Tygerberg Hospital wc TBH - Ward A7	Chemistry	Transferrin	ST01557272
Tygerberg Laboratory	Cancel by gatekeeping	Tygerberg Hospital wc TBH - Ward A7	Chemistry	Transferrin	ST01647285
Tygerberg Laboratory	Cancel by gatekeeping	Tygerberg Hospital wc TBH - Ward A7	Chemistry	Transferrin	ST01647380
Tygerberg Laboratory	Cancel by gatekeeping	Tygerberg Hospital wc TBH - Ward A7	Chemistry	Transferrin	ST01648884
Tygerberg Laboratory	Cancel by gatekeeping	Tygerberg Hospital wc TBH - Ward A7	Chemistry	Transferrin	ST01648963
Tygerberg Laboratory	Cancel by gatekeeping	Tygerberg Hospital wc TBH - Ward A7	Chemistry	Transferrin	ST01654774
Tygerberg Laboratory	Cancel by gatekeeping	Tygerberg Hospital wc TBH - Ward A7	Chemistry	Transferrin	ST01659545
Tygerberg Laboratory	Cancel by gatekeeping	Tygerberg Hospital wc TBH - Ward A7	Chemistry	Transferrin	ST01659637
Tygerberg Laboratory	Cancel by gatekeeping	Tygerberg Hospital wc TBH - Ward A7	Chemistry	Transferrin	ST01659643
Tygerberg Laboratory	Cancel by gatekeeping	Tygerberg Hospital wc TBH - Ward A7	Chemistry	Transferrin	ST01667709
Tygerberg Laboratory	Cancel by gatekeeping	Tygerberg Hospital wc TBH - Ward A7	Chemistry	Transferrin	ST01668441
Tygerberg Laboratory	Cancel by gatekeeping	Tygerberg Hospital wc TBH - Ward A7	Chemistry	Transferrin	ST01672204
Tygerberg Laboratory	Cancel by gatekeeping	Tygerberg Hospital wc TBH - Ward A7	Chemistry	Transferrin	ST01672228
Tygerberg Laboratory	Cancel by gatekeeping	Tygerberg Hospital wc TBH - Ward A7	Chemistry	Transferrin	ST01677219
Tygerberg Laboratory	Cancel by gatekeeping	Tygerberg Hospital wc TBH - Ward A7	Chemistry	Transferrin	ST01677301
Tygerberg Laboratory	Cancel by gatekeeping	Tygerberg Hospital wc TBH - Ward A7	Chemistry	Transferrin	ST01677547
Tygerberg Laboratory	Cancel by gatekeeping	Tygerberg Hospital wc TBH - Ward A7	Chemistry	Transferrin	ST01677686
Tygerberg Laboratory	Cancel by gatekeeping	Tygerberg Hospital wc TBH - Ward A7	Chemistry	Transferrin	ST01679507
Tygerberg Laboratory	Cancel by gatekeeping	Tygerberg Hospital wc TBH - Ward A7	Chemistry	Transferrin	ST01680440
Tygerberg Laboratory	Cancel by gatekeeping	Tygerberg Hospital wc TBH - Ward A7	Chemistry	Transferrin	ST01680649
Tygerberg Laboratory	Cancel by gatekeeping	Tygerberg Hospital wc TBH - Ward A7	Chemistry	Transferrin	ST01682962
Tygerberg Laboratory	Cancel by gatekeeping	Tygerberg Hospital wc TBH - Ward A7	Chemistry	Transferrin	ST01685054
Tygerberg Laboratory	Cancel by gatekeeping	Tygerberg Hospital wc TBH - Ward A7	Chemistry	Transferrin	ST01685158
Tygerberg Laboratory	Cancel by gatekeeping	Tygerberg Hospital wc TBH - Ward A7	Chemistry	Transferrin	ST01688590
Tygerberg Laboratory	Cancel by gatekeeping	Tygerberg Hospital wc TBH - Ward A7	Chemistry	Transferrin	ST01691109
Tygerberg Laboratory	Cancel by gatekeeping	Tygerberg Hospital wc TBH - Ward A7	Chemistry	Ferritin	ST01648963
Tygerberg Laboratory	Cancel by gatekeeping	Tygerberg Hospital wc TBH - Ward A7	Chemistry	Ferritin	ST01667709
Tygerberg Laboratory	Cancel by gatekeeping	Tygerberg Hospital wc TBH - Ward A7	Chemistry	Ferritin	ST01677219
Tygerberg Laboratory	Cancel by gatekeeping	Tygerberg Hospital wc TBH - Ward A7	Chemistry	Ferritin	ST01677301
Tygerberg Laboratory	Cancel by gatekeeping	Tygerberg Hospital wc TBH - Ward A7	Chemistry	Ferritin	ST01677686
Tygerberg Laboratory	Cancel by gatekeeping	Tygerberg Hospital wc TBH - Ward A7	Chemistry	Ferritin	ST01680440
Tygerberg Laboratory	Cancel by gatekeeping	Tygerberg Hospital wc TBH - Ward A7	Chemistry	Ferritin	ST01685054
Tygerberg Laboratory	Cancel by gatekeeping	Tygerberg Hospital wc TBH - Ward A7	Chemistry	Ferritin	ST01685158
Tygerberg Laboratory	Cancel by gatekeeping	Tygerberg Hospital wc TBH - Ward A7	Chemistry	Ferritin	ST01691109
Tygerberg Laboratory	Cancel by gatekeeping	Tygerberg Hospital wc TBH - Ward A8 East	Chemistry	Total protein	ST01649085
Tygerberg Laboratory	Cancel by gatekeeping	Tygerberg Hospital wc TBH - Ward A8 East	Chemistry	Total protein	ST01652410
Tygerberg Laboratory	Cancel by gatekeeping	Tygerberg Hospital wc TBH - Ward A8 East	Chemistry	Prostate-specific Ag (PSA)	ST01678958
Tygerberg Laboratory	Cancel by gatekeeping	Tygerberg Hospital wc TBH - Ward A8 East	Chemistry	Thyroid stimulating hormone (TSH)	ST01649085
Tygerberg Laboratory	Cancel by gatekeeping	Tygerberg Hospital wc TBH - Ward A8 West	Chemistry	Glycated haemoglobin (HbA1c)	ST01664629
Tygerberg Laboratory	Cancel by gatekeeping	Tygerberg Hospital wc TBH - Ward A8 West	Chemistry	Total protein	ST01687853
Tygerberg Laboratory	Cancel by gatekeeping	Tygerberg Hospital wc TBH - Ward A8 West	Chemistry	Prostate-specific Ag (PSA)	ST01664151
Tygerberg Laboratory	Cancel by gatekeeping	Tygerberg Hospital wc TBH - Ward A9 Unit	Chemistry	Uric acid	ST01651961
Tygerberg Laboratory	Cancel by gatekeeping	Tygerberg Hospital wc TBH - Ward A9 Unit	Chemistry	Uric acid	ST01654566
Tygerberg Laboratory	Cancel by gatekeeping	Tygerberg Hospital wc TBH - Ward A9 Unit	Chemistry	Uric acid	ST01690185
Tygerberg Laboratory	Cancel by gatekeeping	Tygerberg Hospital wc TBH - Ward A9 Unit	Chemistry	Total protein	ST01646353
Tygerberg Laboratory	Cancel by gatekeeping	Tygerberg Hospital wc TBH - Ward A9 Unit	Chemistry	Total protein	ST01649083
Tygerberg Laboratory	Cancel by gatekeeping	Tygerberg Hospital wc TBH - Ward A9 Unit	Chemistry	Total protein	ST01650298
Tygerberg Laboratory	Cancel by gatekeeping	Tygerberg Hospital wc TBH - Ward A9 Unit	Chemistry	Total protein	ST01651872
Tygerberg Laboratory	Cancel by gatekeeping	Tygerberg Hospital wc TBH - Ward A9 Unit	Chemistry	Total protein	ST01651961
Tygerberg Laboratory	Cancel by gatekeeping	Tygerberg Hospital wc TBH - Ward A9 Unit	Chemistry	Total protein	ST01652105
Tygerberg Laboratory	Cancel by gatekeeping	Tygerberg Hospital wc TBH - Ward A9 Unit	Chemistry	Total protein	ST01653468
Tygerberg Laboratory	Cancel by gatekeeping	Tygerberg Hospital wc TBH - Ward A9 Unit	Chemistry	Total protein	ST01656712
Tygerberg Laboratory	Cancel by gatekeeping	Tygerberg Hospital wc TBH - Ward A9 Unit	Chemistry	Total protein	ST01661694
Tygerberg Laboratory	Cancel by gatekeeping	Tygerberg Hospital wc TBH - Ward A9 Unit	Chemistry	Total protein	ST01662154
Tygerberg Laboratory	Cancel by gatekeeping	Tygerberg Hospital wc TBH - Ward A9 Unit	Chemistry	Total protein	ST01666899
Tygerberg Laboratory	Cancel by gatekeeping	Tygerberg Hospital wc TBH - Ward A9 Unit	Chemistry	Total protein	ST01679926
Tygerberg Laboratory	Cancel by gatekeeping	Tygerberg Hospital wc TBH - Ward A9 Unit	Chemistry	Total protein	ST01679932
Tygerberg Laboratory	Cancel by gatekeeping	Tygerberg Hospital wc TBH - Ward A9 Unit	Chemistry	Total protein	ST01690185
Tygerberg Laboratory	Cancel by gatekeeping	Tygerberg Hospital wc TBH - Ward A9 Unit	Chemistry	Total protein	ST01690206
Tygerberg Laboratory	Cancel by gatekeeping	Tygerberg Hospital wc TBH - Ward A9 Unit	Chemistry	Total protein	ST01692744
Tygerberg Laboratory	Cancel by gatekeeping	Tygerberg Hospital wc TBH - Ward A9 Unit	Chemistry	Total protein	ST01696751
Tygerberg Laboratory	Cancel by gatekeeping	Tygerberg Hospital wc TBH - Ward A9 Unit	Chemistry	Albumin	ST01657786
Tygerberg Laboratory	Cancel by gatekeeping	Tygerberg Hospital wc TBH - Ward A9 Unit	Chemistry	Albumin	ST01664821
Tygerberg Laboratory	Cancel by gatekeeping	Tygerberg Hospital wc TBH - Ward A9 Unit	Chemistry	Alanine transaminase (ALT)	ST01654553
Tygerberg Laboratory	Cancel by gatekeeping	Tygerberg Hospital wc TBH - Ward A9 Unit	Chemistry	Alanine transaminase (ALT)	ST01664821
Tygerberg Laboratory	Cancel by gatekeeping	Tygerberg Hospital wc TBH - Ward A9 Unit	Chemistry	Alanine transaminase (ALT)	ST01666980
Tygerberg Laboratory	Cancel by gatekeeping	Tygerberg Hospital wc TBH - Ward A9 Unit	Chemistry	Alanine transaminase (ALT)	ST01689907
Tygerberg Laboratory	Cancel by gatekeeping	Tygerberg Hospital wc TBH - Ward A9 Unit	Chemistry	Alanine transaminase (ALT)	ST01695834
Tygerberg Laboratory	Cancel by gatekeeping	Tygerberg Hospital wc TBH - Ward A9 Unit	Chemistry	Aspartate transaminase (AST)	ST01654553
Tygerberg Laboratory	Cancel by gatekeeping	Tygerberg Hospital wc TBH - Ward A9 Unit	Chemistry	Aspartate transaminase (AST)	ST01666980
Tygerberg Laboratory	Cancel by gatekeeping	Tygerberg Hospital wc TBH - Ward A9 Unit	Chemistry	Aspartate transaminase (AST)	ST01687054
Tygerberg Laboratory	Cancel by gatekeeping	Tygerberg Hospital wc TBH - Ward A10	Chemistry	Total protein	ST01683175
Tygerberg Laboratory	Cancel by gatekeeping	Tygerberg Hospital wc TBH - Ward A10	Chemistry	Vitamin B12	ST01688791
Tygerberg Laboratory	Cancel by gatekeeping	Tygerberg Hospital wc TBH - Ward A10	Chemistry	Serum folate	ST01688791
Tygerberg Laboratory	Cancel by gatekeeping	Tygerberg Hospital wc TBH - Ward A10	Chemistry	Thyroid stimulating hormone (TSH)	ST01650554
Tygerberg Laboratory	Cancel by gatekeeping	Tygerberg Hospital wc TBH - Ward C1 East	Chemistry	Glycated haemoglobin (HbA1c)	ST01681303
Tygerberg Laboratory	Cancel by gatekeeping	Tygerberg Hospital wc TBH - Ward C1 East	Chemistry	Glycated haemoglobin (HbA1c)	ST01683544
Tygerberg Laboratory	Cancel by gatekeeping	Tygerberg Hospital wc TBH - Ward C1 East	Chemistry	Total protein	ST01647804
Tygerberg Laboratory	Cancel by gatekeeping	Tygerberg Hospital wc TBH - Ward C1 East	Chemistry	Total protein	ST01649294
Tygerberg Laboratory	Cancel by gatekeeping	Tygerberg Hospital wc TBH - Ward C1 East	Chemistry	Total protein	ST01650081
Tygerberg Laboratory	Cancel by gatekeeping	Tygerberg Hospital wc TBH - Ward C1 East	Chemistry	Total protein	ST01662762
Tygerberg Laboratory	Cancel by gatekeeping	Tygerberg Hospital wc TBH - Ward C1 East	Chemistry	Total protein	ST01663788
Tygerberg Laboratory	Cancel by gatekeeping	Tygerberg Hospital wc TBH - Ward C1 East	Chemistry	Total protein	ST01665434
Tygerberg Laboratory	Cancel by gatekeeping	Tygerberg Hospital wc TBH - Ward C1 East	Chemistry	Total protein	ST01666535
Tygerberg Laboratory	Cancel by gatekeeping	Tygerberg Hospital wc TBH - Ward C1 East	Chemistry	Total protein	ST01670344
Tygerberg Laboratory	Cancel by gatekeeping	Tygerberg Hospital wc TBH - Ward C1 East	Chemistry	Total protein	ST01676106
Tygerberg Laboratory	Cancel by gatekeeping	Tygerberg Hospital wc TBH - Ward C1 East	Chemistry	Total protein	ST01692256
Tygerberg Laboratory	Cancel by gatekeeping	Tygerberg Hospital wc TBH - Ward C1 East	Chemistry	Albumin	ST01652957
Tygerberg Laboratory	Cancel by gatekeeping	Tygerberg Hospital wc TBH - Ward C1 East	Chemistry	Albumin	ST01662725
Tygerberg Laboratory	Cancel by gatekeeping	Tygerberg Hospital wc TBH - Ward C1 East	Chemistry	Albumin	ST01683815
Tygerberg Laboratory	Cancel by gatekeeping	Tygerberg Hospital wc TBH - Ward C1 East	Chemistry	Total bilirubin	ST01649429
Tygerberg Laboratory	Cancel by gatekeeping	Tygerberg Hospital wc TBH - Ward C1 East	Chemistry	Total bilirubin	ST01652957
Tygerberg Laboratory	Cancel by gatekeeping	Tygerberg Hospital wc TBH - Ward C1 East	Chemistry	Total bilirubin	ST01662725
Tygerberg Laboratory	Cancel by gatekeeping	Tygerberg Hospital wc TBH - Ward C1 East	Chemistry	Total bilirubin	ST01665432
Tygerberg Laboratory	Cancel by gatekeeping	Tygerberg Hospital wc TBH - Ward C1 East	Chemistry	Total bilirubin	ST01683815
Tygerberg Laboratory	Cancel by gatekeeping	Tygerberg Hospital wc TBH - Ward C1 East	Chemistry	Conjugated bilirubin	ST01649429
Tygerberg Laboratory	Cancel by gatekeeping	Tygerberg Hospital wc TBH - Ward C1 East	Chemistry	Conjugated bilirubin	ST01652957
Tygerberg Laboratory	Cancel by gatekeeping	Tygerberg Hospital wc TBH - Ward C1 East	Chemistry	Conjugated bilirubin	ST01662725
Tygerberg Laboratory	Cancel by gatekeeping	Tygerberg Hospital wc TBH - Ward C1 East	Chemistry	Conjugated bilirubin	ST01683815
Tygerberg Laboratory	Cancel by gatekeeping	Tygerberg Hospital wc TBH - Ward C1 East	Chemistry	Alanine transaminase (ALT)	ST01654160
Tygerberg Laboratory	Cancel by gatekeeping	Tygerberg Hospital wc TBH - Ward C1 East	Chemistry	Alanine transaminase (ALT)	ST01675917
Tygerberg Laboratory	Cancel by gatekeeping	Tygerberg Hospital wc TBH - Ward C1 East	Chemistry	Aspartate transaminase (AST)	ST01649429
Tygerberg Laboratory	Cancel by gatekeeping	Tygerberg Hospital wc TBH - Ward C1 East	Chemistry	Aspartate transaminase (AST)	ST01662725
Tygerberg Laboratory	Cancel by gatekeeping	Tygerberg Hospital wc TBH - Ward C1 East	Chemistry	Aspartate transaminase (AST)	ST01683815
Tygerberg Laboratory	Cancel by gatekeeping	Tygerberg Hospital wc TBH - Ward C1 East	Chemistry	Alkaline phosphatase (ALP)	ST01649429
Tygerberg Laboratory	Cancel by gatekeeping	Tygerberg Hospital wc TBH - Ward C1 East	Chemistry	Alkaline phosphatase (ALP)	ST01662725
Tygerberg Laboratory	Cancel by gatekeeping	Tygerberg Hospital wc TBH - Ward C1 East	Chemistry	Alkaline phosphatase (ALP)	ST01683815
Tygerberg Laboratory	Cancel by gatekeeping	Tygerberg Hospital wc TBH - Ward C1 East	Chemistry	Gamma-glutamyl transferase (GGT)	ST01649429
Tygerberg Laboratory	Cancel by gatekeeping	Tygerberg Hospital wc TBH - Ward C1 East	Chemistry	Gamma-glutamyl transferase (GGT)	ST01662725
Tygerberg Laboratory	Cancel by gatekeeping	Tygerberg Hospital wc TBH - Ward C1 East	Chemistry	Gamma-glutamyl transferase (GGT)	ST01683815
Tygerberg Laboratory	Cancel by gatekeeping	Tygerberg Hospital wc TBH - Ward C1 East	Chemistry	Amylase	ST01684841
Tygerberg Laboratory	Cancel by gatekeeping	Tygerberg Hospital wc TBH - Ward C1 East	Chemistry	Lipase	ST01684841
Tygerberg Laboratory	Cancel by gatekeeping	Tygerberg Hospital wc TBH - Ward C1 East	Chemistry	Lipase	ST01689185
Tygerberg Laboratory	Cancel by gatekeeping	Tygerberg Hospital wc TBH - Ward C1 East	Chemistry	Lipid profile	ST01654240
Tygerberg Laboratory	Cancel by gatekeeping	Tygerberg Hospital wc TBH - Ward C1 East	Chemistry	Lipid profile	ST01666112
Tygerberg Laboratory	Cancel by gatekeeping	Tygerberg Hospital wc TBH - Ward C1 East	Chemistry	Lipid profile	ST01685980
Tygerberg Laboratory	Cancel by gatekeeping	Tygerberg Hospital wc TBH - Ward C1 East	Chemistry	Lipid profile	ST01690520
Tygerberg Laboratory	Cancel by gatekeeping	Tygerberg Hospital wc TBH - Ward C1 East	Chemistry	C-reactive protein	ST01646694
Tygerberg Laboratory	Cancel by gatekeeping	Tygerberg Hospital wc TBH - Ward C1 East	Chemistry	C-reactive protein	ST01646704
Tygerberg Laboratory	Cancel by gatekeeping	Tygerberg Hospital wc TBH - Ward C1 East	Chemistry	C-reactive protein	ST01666105
Tygerberg Laboratory	Cancel by gatekeeping	Tygerberg Hospital wc TBH - Ward C1 East	Chemistry	C-reactive protein	ST01684841
Tygerberg Laboratory	Cancel by gatekeeping	Tygerberg Hospital wc TBH - Ward C1 East	Chemistry	C-reactive protein	ST01689185
Tygerberg Laboratory	Cancel by gatekeeping	Tygerberg Hospital wc TBH - Ward C1 East	Chemistry	Iron	ST01679555
Tygerberg Laboratory	Cancel by gatekeeping	Tygerberg Hospital wc TBH - Ward C1 East	Chemistry	Iron	ST01694099
Tygerberg Laboratory	Cancel by gatekeeping	Tygerberg Hospital wc TBH - Ward C1 East	Chemistry	Transferrin	ST01679555
Tygerberg Laboratory	Cancel by gatekeeping	Tygerberg Hospital wc TBH - Ward C1 East	Chemistry	Transferrin	ST01694099
Tygerberg Laboratory	Cancel by gatekeeping	Tygerberg Hospital wc TBH - Ward C1 East	Chemistry	Ferritin	ST01679555
Tygerberg Laboratory	Cancel by gatekeeping	Tygerberg Hospital wc TBH - Ward C1 East	Chemistry	Vitamin B12	ST01679584
Tygerberg Laboratory	Cancel by gatekeeping	Tygerberg Hospital wc TBH - Ward C1 East	Chemistry	Vitamin B12	ST01679586
Tygerberg Laboratory	Cancel by gatekeeping	Tygerberg Hospital wc TBH - Ward C1 East	Chemistry	Vitamin B12	ST01694099
Tygerberg Laboratory	Cancel by gatekeeping	Tygerberg Hospital wc TBH - Ward C1 East	Chemistry	Serum folate	ST01679584
Tygerberg Laboratory	Cancel by gatekeeping	Tygerberg Hospital wc TBH - Ward C1 East	Chemistry	Serum folate	ST01679586
Tygerberg Laboratory	Cancel by gatekeeping	Tygerberg Hospital wc TBH - Ward C1 East	Chemistry	Prostate-specific Ag (PSA)	ST01647901
Tygerberg Laboratory	Cancel by gatekeeping	Tygerberg Hospital wc TBH - Ward C1 East	Chemistry	Prostate-specific Ag (PSA)	ST01652512
Tygerberg Laboratory	Cancel by gatekeeping	Tygerberg Hospital wc TBH - Ward C1 East	Chemistry	Prostate-specific Ag (PSA)	ST01654235
Tygerberg Laboratory	Cancel by gatekeeping	Tygerberg Hospital wc TBH - Ward C1 East	Chemistry	Carcinoembryonic Ag (CEA)	ST01689036
Tygerberg Laboratory	Cancel by gatekeeping	Tygerberg Hospital wc TBH - Ward C1 East	Chemistry	Carcinoembryonic Ag (CEA)	ST01691047
Tygerberg Laboratory	Cancel by gatekeeping	Tygerberg Hospital wc TBH - Ward C1 West	Chemistry	Glycated haemoglobin (HbA1c)	ST01663071
Tygerberg Laboratory	Cancel by gatekeeping	Tygerberg Hospital wc TBH - Ward C1 West	Chemistry	Glycated haemoglobin (HbA1c)	ST01678683
Tygerberg Laboratory	Cancel by gatekeeping	Tygerberg Hospital wc TBH - Ward C1 West	Chemistry	Glycated haemoglobin (HbA1c)	ST01680564
Tygerberg Laboratory	Cancel by gatekeeping	Tygerberg Hospital wc TBH - Ward C1 West	Chemistry	Uric acid	ST01665550
Tygerberg Laboratory	Cancel by gatekeeping	Tygerberg Hospital wc TBH - Ward C1 West	Chemistry	Uric acid	ST01677718
Tygerberg Laboratory	Cancel by gatekeeping	Tygerberg Hospital wc TBH - Ward C1 West	Chemistry	Total protein	ST01652496
Tygerberg Laboratory	Cancel by gatekeeping	Tygerberg Hospital wc TBH - Ward C1 West	Chemistry	Total protein	ST01668297
Tygerberg Laboratory	Cancel by gatekeeping	Tygerberg Hospital wc TBH - Ward C1 West	Chemistry	Total protein	ST01683939
Tygerberg Laboratory	Cancel by gatekeeping	Tygerberg Hospital wc TBH - Ward C1 West	Chemistry	Total protein	ST01692228
Tygerberg Laboratory	Cancel by gatekeeping	Tygerberg Hospital wc TBH - Ward C1 West	Chemistry	Albumin	ST01647822
Tygerberg Laboratory	Cancel by gatekeeping	Tygerberg Hospital wc TBH - Ward C1 West	Chemistry	Albumin	ST01683939
Tygerberg Laboratory	Cancel by gatekeeping	Tygerberg Hospital wc TBH - Ward C1 West	Chemistry	Total bilirubin	ST01647822
Tygerberg Laboratory	Cancel by gatekeeping	Tygerberg Hospital wc TBH - Ward C1 West	Chemistry	Alanine transaminase (ALT)	ST01664924
Tygerberg Laboratory	Cancel by gatekeeping	Tygerberg Hospital wc TBH - Ward C1 West	Chemistry	Aspartate transaminase (AST)	ST01655951
Tygerberg Laboratory	Cancel by gatekeeping	Tygerberg Hospital wc TBH - Ward C1 West	Chemistry	Aspartate transaminase (AST)	ST01664924
Tygerberg Laboratory	Cancel by gatekeeping	Tygerberg Hospital wc TBH - Ward C1 West	Chemistry	Alkaline phosphatase (ALP)	ST01647822
Tygerberg Laboratory	Cancel by gatekeeping	Tygerberg Hospital wc TBH - Ward C1 West	Chemistry	Alkaline phosphatase (ALP)	ST01653823
Tygerberg Laboratory	Cancel by gatekeeping	Tygerberg Hospital wc TBH - Ward C1 West	Chemistry	Alkaline phosphatase (ALP)	ST01655951
Tygerberg Laboratory	Cancel by gatekeeping	Tygerberg Hospital wc TBH - Ward C1 West	Chemistry	Alkaline phosphatase (ALP)	ST01664924
Tygerberg Laboratory	Cancel by gatekeeping	Tygerberg Hospital wc TBH - Ward C1 West	Chemistry	Gamma-glutamyl transferase (GGT)	ST01664924
Tygerberg Laboratory	Cancel by gatekeeping	Tygerberg Hospital wc TBH - Ward C1 West	Chemistry	Lactate dehydrogenase (LD)	ST01647822
Tygerberg Laboratory	Cancel by gatekeeping	Tygerberg Hospital wc TBH - Ward C1 West	Chemistry	Lactate dehydrogenase (LD)	ST01649295
Tygerberg Laboratory	Cancel by gatekeeping	Tygerberg Hospital wc TBH - Ward C1 West	Chemistry	Lactate dehydrogenase (LD)	ST01664924
Tygerberg Laboratory	Cancel by gatekeeping	Tygerberg Hospital wc TBH - Ward C1 West	Chemistry	Lipid profile	ST01647799
Tygerberg Laboratory	Cancel by gatekeeping	Tygerberg Hospital wc TBH - Ward C1 West	Chemistry	Total cholesterol	ST01657939
Tygerberg Laboratory	Cancel by gatekeeping	Tygerberg Hospital wc TBH - Ward C1 West	Chemistry	Total cholesterol	ST01683547
Tygerberg Laboratory	Cancel by gatekeeping	Tygerberg Hospital wc TBH - Ward C1 West	Chemistry	C-reactive protein	ST01659788
Tygerberg Laboratory	Cancel by gatekeeping	Tygerberg Hospital wc TBH - Ward C1 West	Chemistry	C-reactive protein	ST01664924
Tygerberg Laboratory	Cancel by gatekeeping	Tygerberg Hospital wc TBH - Ward C1 West	Chemistry	Ferritin	ST01692228
Tygerberg Laboratory	Cancel by gatekeeping	Tygerberg Hospital wc TBH - Ward C1 West	Chemistry	Vitamin B12	ST01652227
Tygerberg Laboratory	Cancel by gatekeeping	Tygerberg Hospital wc TBH - Ward C1 West	Chemistry	Vitamin B12	ST01660729
Tygerberg Laboratory	Cancel by gatekeeping	Tygerberg Hospital wc TBH - Ward C1 West	Chemistry	Prostate-specific Ag (PSA)	ST01660712
Tygerberg Laboratory	Cancel by gatekeeping	Tygerberg Hospital wc TBH - Ward C1 West	Chemistry	Prostate-specific Ag (PSA)	ST01666293
Tygerberg Laboratory	Cancel by gatekeeping	Tygerberg Hospital wc TBH - Ward C2A	Chemistry	Glycated haemoglobin (HbA1c)	ST01647991
Tygerberg Laboratory	Cancel by gatekeeping	Tygerberg Hospital wc TBH - Ward C2A	Chemistry	Glycated haemoglobin (HbA1c)	ST01670588
Tygerberg Laboratory	Cancel by gatekeeping	Tygerberg Hospital wc TBH - Ward C2A	Chemistry	Glycated haemoglobin (HbA1c)	ST01674236
Tygerberg Laboratory	Cancel by gatekeeping	Tygerberg Hospital wc TBH - Ward C2A	Chemistry	Total protein	ST01646478
Tygerberg Laboratory	Cancel by gatekeeping	Tygerberg Hospital wc TBH - Ward C2A	Chemistry	Total protein	ST01650256
Tygerberg Laboratory	Cancel by gatekeeping	Tygerberg Hospital wc TBH - Ward C2A	Chemistry	Total protein	ST01653836
Tygerberg Laboratory	Cancel by gatekeeping	Tygerberg Hospital wc TBH - Ward C2A	Chemistry	Total protein	ST01682708
Tygerberg Laboratory	Cancel by gatekeeping	Tygerberg Hospital wc TBH - Ward C2A	Chemistry	Total protein	ST01687065
Tygerberg Laboratory	Cancel by gatekeeping	Tygerberg Hospital wc TBH - Ward C2A	Chemistry	Total bilirubin	ST01646478
Tygerberg Laboratory	Cancel by gatekeeping	Tygerberg Hospital wc TBH - Ward C2A	Chemistry	Conjugated bilirubin	ST01646478
Tygerberg Laboratory	Cancel by gatekeeping	Tygerberg Hospital wc TBH - Ward C2A	Chemistry	Aspartate transaminase (AST)	ST01646478
Tygerberg Laboratory	Cancel by gatekeeping	Tygerberg Hospital wc TBH - Ward C2A	Chemistry	Aspartate transaminase (AST)	ST01652573
Tygerberg Laboratory	Cancel by gatekeeping	Tygerberg Hospital wc TBH - Ward C2A	Chemistry	Aspartate transaminase (AST)	ST01663033
Tygerberg Laboratory	Cancel by gatekeeping	Tygerberg Hospital wc TBH - Ward C2A	Chemistry	Aspartate transaminase (AST)	ST01663771
Tygerberg Laboratory	Cancel by gatekeeping	Tygerberg Hospital wc TBH - Ward C2A	Chemistry	Aspartate transaminase (AST)	ST01670961
Tygerberg Laboratory	Cancel by gatekeeping	Tygerberg Hospital wc TBH - Ward C2A	Chemistry	Aspartate transaminase (AST)	ST01683297
Tygerberg Laboratory	Cancel by gatekeeping	Tygerberg Hospital wc TBH - Ward C2A	Chemistry	Aspartate transaminase (AST)	ST01691161
Tygerberg Laboratory	Cancel by gatekeeping	Tygerberg Hospital wc TBH - Ward C2A	Chemistry	Gamma-glutamyl transferase (GGT)	ST01688099
Tygerberg Laboratory	Cancel by gatekeeping	Tygerberg Hospital wc TBH - Ward C2A	Chemistry	Lactate dehydrogenase (LD)	ST01663033
Tygerberg Laboratory	Cancel by gatekeeping	Tygerberg Hospital wc TBH - Ward C2A	Chemistry	Lactate dehydrogenase (LD)	ST01664713
Tygerberg Laboratory	Cancel by gatekeeping	Tygerberg Hospital wc TBH - Ward C2A	Chemistry	Lactate dehydrogenase (LD)	ST01670961
Tygerberg Laboratory	Cancel by gatekeeping	Tygerberg Hospital wc TBH - Ward C2A	Chemistry	Lactate dehydrogenase (LD)	ST01688099
Tygerberg Laboratory	Cancel by gatekeeping	Tygerberg Hospital wc TBH - Ward C2A	Chemistry	Lactate dehydrogenase (LD)	ST01691161
Tygerberg Laboratory	Cancel by gatekeeping	Tygerberg Hospital wc TBH - Ward C2A	Chemistry	Beta-HCG	ST01649552
Tygerberg Laboratory	Cancel by gatekeeping	Tygerberg Hospital wc TBH - Ward C2A	Chemistry	Thyroid stimulating hormone (TSH)	ST01662541
Tygerberg Laboratory	Cancel by gatekeeping	Tygerberg Hospital wc TBH - Ward C2A	Chemistry	Thyroid stimulating hormone (TSH)	ST01687062
Tygerberg Laboratory	Cancel by gatekeeping	Tygerberg Hospital wc TBH - Ward C2A	Chemistry	Thyroxine (free T4)	ST01687062
Tygerberg Laboratory	Cancel by gatekeeping	Tygerberg Hospital wc TBH - Ward C2A	Chemistry	Tri-iodo thyronine (free T3)	ST01650242
Tygerberg Laboratory	Cancel by gatekeeping	Tygerberg Hospital wc TBH - Ward D1	Chemistry	Glycated haemoglobin (HbA1c)	ST01654214
Tygerberg Laboratory	Cancel by gatekeeping	Tygerberg Hospital wc TBH - Ward D1	Chemistry	Glycated haemoglobin (HbA1c)	ST01679574
Tygerberg Laboratory	Cancel by gatekeeping	Tygerberg Hospital wc TBH - Ward D1	Chemistry	Glycated haemoglobin (HbA1c)	ST01693149
Tygerberg Laboratory	Cancel by gatekeeping	Tygerberg Hospital wc TBH - Ward D1	Chemistry	Lipid profile	ST01654210
Tygerberg Laboratory	Cancel by gatekeeping	Tygerberg Hospital wc TBH - Ward D1	Chemistry	Lipid profile	ST01654214
Tygerberg Laboratory	Cancel by gatekeeping	Tygerberg Hospital wc TBH - Ward D1	Chemistry	Lipid profile	ST01666764
Tygerberg Laboratory	Cancel by gatekeeping	Tygerberg Hospital wc TBH - Ward D1	Chemistry	Lipid profile	ST01672691
Tygerberg Laboratory	Cancel by gatekeeping	Tygerberg Hospital wc TBH - Ward D1	Chemistry	Lipid profile	ST01675297
Tygerberg Laboratory	Cancel by gatekeeping	Tygerberg Hospital wc TBH - Ward D1	Chemistry	Lipid profile	ST01679583
Tygerberg Laboratory	Cancel by gatekeeping	Tygerberg Hospital wc TBH - Ward D1	Chemistry	Thyroid stimulating hormone (TSH)	ST01672450
Tygerberg Laboratory	Cancel by gatekeeping	Tygerberg Hospital wc TBH - Ward D1	Chemistry	Thyroid stimulating hormone (TSH)	ST01685411
Tygerberg Laboratory	Cancel by gatekeeping	Tygerberg Hospital wc TBH - Ward D2	Chemistry	Total protein	ST01686544
Tygerberg Laboratory	Cancel by gatekeeping	Tygerberg Hospital wc TBH - Ward D2	Chemistry	Total protein	ST01694176
Tygerberg Laboratory	Cancel by gatekeeping	Tygerberg Hospital wc TBH - Ward D2	Chemistry	C-reactive protein	ST01666685
Tygerberg Laboratory	Cancel by gatekeeping	Tygerberg Hospital wc TBH - Ward D2	Chemistry	C-reactive protein	ST01688857
Tygerberg Laboratory	Cancel by gatekeeping	Tygerberg Hospital wc TBH - Ward D3	Chemistry	Total protein	ST01688738
Tygerberg Laboratory	Cancel by gatekeeping	Tygerberg Hospital wc TBH - Ward D4	Chemistry	Lipid profile	ST01695384
Tygerberg Laboratory	Cancel by gatekeeping	Tygerberg Hospital wc TBH - Ward D4	Chemistry	Procalcitonin (sensitive)	ST01655446
Tygerberg Laboratory	Cancel by gatekeeping	Tygerberg Hospital wc TBH - Ward D5	Chemistry	Total protein	ST01651282
Tygerberg Laboratory	Cancel by gatekeeping	Tygerberg Hospital wc TBH - Ward D5	Chemistry	Total protein	ST01688117
Tygerberg Laboratory	Cancel by gatekeeping	Tygerberg Hospital wc TBH - Ward D5	Chemistry	Lipid profile	ST01680864
Tygerberg Laboratory	Cancel by gatekeeping	Tygerberg Hospital wc TBH - Ward D6	Chemistry	Prostate-specific Ag (PSA)	ST01667290
Tygerberg Laboratory	Cancel by gatekeeping	Tygerberg Hospital wc TBH - Ward D8	Chemistry	Uric acid	ST01646865
Tygerberg Laboratory	Cancel by gatekeeping	Tygerberg Hospital wc TBH - Ward D8	Chemistry	Uric acid	ST01646867
Tygerberg Laboratory	Cancel by gatekeeping	Tygerberg Hospital wc TBH - Ward D8	Chemistry	Uric acid	ST01648532
Tygerberg Laboratory	Cancel by gatekeeping	Tygerberg Hospital wc TBH - Ward D8	Chemistry	Uric acid	ST01650157
Tygerberg Laboratory	Cancel by gatekeeping	Tygerberg Hospital wc TBH - Ward D8	Chemistry	Uric acid	ST01651974
Tygerberg Laboratory	Cancel by gatekeeping	Tygerberg Hospital wc TBH - Ward D8	Chemistry	Uric acid	ST01653347
Tygerberg Laboratory	Cancel by gatekeeping	Tygerberg Hospital wc TBH - Ward D8	Chemistry	Uric acid	ST01653353
Tygerberg Laboratory	Cancel by gatekeeping	Tygerberg Hospital wc TBH - Ward D8	Chemistry	Uric acid	ST01653974
Tygerberg Laboratory	Cancel by gatekeeping	Tygerberg Hospital wc TBH - Ward D8	Chemistry	Uric acid	ST01653977
Tygerberg Laboratory	Cancel by gatekeeping	Tygerberg Hospital wc TBH - Ward D8	Chemistry	Uric acid	ST01653988
Tygerberg Laboratory	Cancel by gatekeeping	Tygerberg Hospital wc TBH - Ward D8	Chemistry	Uric acid	ST01654031
Tygerberg Laboratory	Cancel by gatekeeping	Tygerberg Hospital wc TBH - Ward D8	Chemistry	Uric acid	ST01654463
Tygerberg Laboratory	Cancel by gatekeeping	Tygerberg Hospital wc TBH - Ward D8	Chemistry	Uric acid	ST01654465
Tygerberg Laboratory	Cancel by gatekeeping	Tygerberg Hospital wc TBH - Ward D8	Chemistry	Uric acid	ST01654468
Tygerberg Laboratory	Cancel by gatekeeping	Tygerberg Hospital wc TBH - Ward D8	Chemistry	Uric acid	ST01654469
Tygerberg Laboratory	Cancel by gatekeeping	Tygerberg Hospital wc TBH - Ward D8	Chemistry	Uric acid	ST01655089
Tygerberg Laboratory	Cancel by gatekeeping	Tygerberg Hospital wc TBH - Ward D8	Chemistry	Uric acid	ST01656661
Tygerberg Laboratory	Cancel by gatekeeping	Tygerberg Hospital wc TBH - Ward D8	Chemistry	Uric acid	ST01656673
Tygerberg Laboratory	Cancel by gatekeeping	Tygerberg Hospital wc TBH - Ward D8	Chemistry	Uric acid	ST01656739
Tygerberg Laboratory	Cancel by gatekeeping	Tygerberg Hospital wc TBH - Ward D8	Chemistry	Uric acid	ST01657261
Tygerberg Laboratory	Cancel by gatekeeping	Tygerberg Hospital wc TBH - Ward D8	Chemistry	Uric acid	ST01658955
Tygerberg Laboratory	Cancel by gatekeeping	Tygerberg Hospital wc TBH - Ward D8	Chemistry	Uric acid	ST01658980
Tygerberg Laboratory	Cancel by gatekeeping	Tygerberg Hospital wc TBH - Ward D8	Chemistry	Uric acid	ST01659509
Tygerberg Laboratory	Cancel by gatekeeping	Tygerberg Hospital wc TBH - Ward D8	Chemistry	Uric acid	ST01662006
Tygerberg Laboratory	Cancel by gatekeeping	Tygerberg Hospital wc TBH - Ward D8	Chemistry	Uric acid	ST01662057
Tygerberg Laboratory	Cancel by gatekeeping	Tygerberg Hospital wc TBH - Ward D8	Chemistry	Uric acid	ST01662069
Tygerberg Laboratory	Cancel by gatekeeping	Tygerberg Hospital wc TBH - Ward D8	Chemistry	Uric acid	ST01664013
Tygerberg Laboratory	Cancel by gatekeeping	Tygerberg Hospital wc TBH - Ward D8	Chemistry	Uric acid	ST01664213
Tygerberg Laboratory	Cancel by gatekeeping	Tygerberg Hospital wc TBH - Ward D8	Chemistry	Uric acid	ST01664718
Tygerberg Laboratory	Cancel by gatekeeping	Tygerberg Hospital wc TBH - Ward D8	Chemistry	Uric acid	ST01664754
Tygerberg Laboratory	Cancel by gatekeeping	Tygerberg Hospital wc TBH - Ward D8	Chemistry	Uric acid	ST01664850
Tygerberg Laboratory	Cancel by gatekeeping	Tygerberg Hospital wc TBH - Ward D8	Chemistry	Uric acid	ST01666461
Tygerberg Laboratory	Cancel by gatekeeping	Tygerberg Hospital wc TBH - Ward D8	Chemistry	Uric acid	ST01666644
Tygerberg Laboratory	Cancel by gatekeeping	Tygerberg Hospital wc TBH - Ward D8	Chemistry	Uric acid	ST01667020
Tygerberg Laboratory	Cancel by gatekeeping	Tygerberg Hospital wc TBH - Ward D8	Chemistry	Uric acid	ST01667617
Tygerberg Laboratory	Cancel by gatekeeping	Tygerberg Hospital wc TBH - Ward D8	Chemistry	Uric acid	ST01667738
Tygerberg Laboratory	Cancel by gatekeeping	Tygerberg Hospital wc TBH - Ward D8	Chemistry	Uric acid	ST01668967
Tygerberg Laboratory	Cancel by gatekeeping	Tygerberg Hospital wc TBH - Ward D8	Chemistry	Uric acid	ST01668968
Tygerberg Laboratory	Cancel by gatekeeping	Tygerberg Hospital wc TBH - Ward D8	Chemistry	Uric acid	ST01669108
Tygerberg Laboratory	Cancel by gatekeeping	Tygerberg Hospital wc TBH - Ward D8	Chemistry	Uric acid	ST01669112
Tygerberg Laboratory	Cancel by gatekeeping	Tygerberg Hospital wc TBH - Ward D8	Chemistry	Uric acid	ST01674197
Tygerberg Laboratory	Cancel by gatekeeping	Tygerberg Hospital wc TBH - Ward D8	Chemistry	Uric acid	ST01674476
Tygerberg Laboratory	Cancel by gatekeeping	Tygerberg Hospital wc TBH - Ward D8	Chemistry	Uric acid	ST01674487
Tygerberg Laboratory	Cancel by gatekeeping	Tygerberg Hospital wc TBH - Ward D8	Chemistry	Uric acid	ST01676650
Tygerberg Laboratory	Cancel by gatekeeping	Tygerberg Hospital wc TBH - Ward D8	Chemistry	Uric acid	ST01676681
Tygerberg Laboratory	Cancel by gatekeeping	Tygerberg Hospital wc TBH - Ward D8	Chemistry	Uric acid	ST01676689
Tygerberg Laboratory	Cancel by gatekeeping	Tygerberg Hospital wc TBH - Ward D8	Chemistry	Uric acid	ST01678897
Tygerberg Laboratory	Cancel by gatekeeping	Tygerberg Hospital wc TBH - Ward D8	Chemistry	Uric acid	ST01678909
Tygerberg Laboratory	Cancel by gatekeeping	Tygerberg Hospital wc TBH - Ward D8	Chemistry	Uric acid	ST01679089
Tygerberg Laboratory	Cancel by gatekeeping	Tygerberg Hospital wc TBH - Ward D8	Chemistry	Uric acid	ST01679423
Tygerberg Laboratory	Cancel by gatekeeping	Tygerberg Hospital wc TBH - Ward D8	Chemistry	Uric acid	ST01679774
Tygerberg Laboratory	Cancel by gatekeeping	Tygerberg Hospital wc TBH - Ward D8	Chemistry	Uric acid	ST01679775
Tygerberg Laboratory	Cancel by gatekeeping	Tygerberg Hospital wc TBH - Ward D8	Chemistry	Uric acid	ST01682219
Tygerberg Laboratory	Cancel by gatekeeping	Tygerberg Hospital wc TBH - Ward D8	Chemistry	Uric acid	ST01682270
Tygerberg Laboratory	Cancel by gatekeeping	Tygerberg Hospital wc TBH - Ward D8	Chemistry	Uric acid	ST01687907
Tygerberg Laboratory	Cancel by gatekeeping	Tygerberg Hospital wc TBH - Ward D8	Chemistry	Uric acid	ST01689880
Tygerberg Laboratory	Cancel by gatekeeping	Tygerberg Hospital wc TBH - Ward D8	Chemistry	Uric acid	ST01689884
Tygerberg Laboratory	Cancel by gatekeeping	Tygerberg Hospital wc TBH - Ward D8	Chemistry	Uric acid	ST01689931
Tygerberg Laboratory	Cancel by gatekeeping	Tygerberg Hospital wc TBH - Ward D8	Chemistry	Uric acid	ST01691981
Tygerberg Laboratory	Cancel by gatekeeping	Tygerberg Hospital wc TBH - Ward D8	Chemistry	Uric acid	ST01692672
Tygerberg Laboratory	Cancel by gatekeeping	Tygerberg Hospital wc TBH - Ward D8	Chemistry	Uric acid	ST01693426
Tygerberg Laboratory	Cancel by gatekeeping	Tygerberg Hospital wc TBH - Ward D8	Chemistry	Uric acid	ST01694670
Tygerberg Laboratory	Cancel by gatekeeping	Tygerberg Hospital wc TBH - Ward D8	Chemistry	Uric acid	ST01695587
Tygerberg Laboratory	Cancel by gatekeeping	Tygerberg Hospital wc TBH - Ward D8	Chemistry	Uric acid	ST01695590
Tygerberg Laboratory	Cancel by gatekeeping	Tygerberg Hospital wc TBH - Ward D8	Chemistry	Uric acid	ST01695596
Tygerberg Laboratory	Cancel by gatekeeping	Tygerberg Hospital wc TBH - Ward D8	Chemistry	Uric acid	ST01696262
Tygerberg Laboratory	Cancel by gatekeeping	Tygerberg Hospital wc TBH - Ward D8	Chemistry	Total protein	ST01653599
Tygerberg Laboratory	Cancel by gatekeeping	Tygerberg Hospital wc TBH - Ward D8	Chemistry	Total protein	ST01662069
Tygerberg Laboratory	Cancel by gatekeeping	Tygerberg Hospital wc TBH - Ward D8	Chemistry	Total protein	ST01664850
Tygerberg Laboratory	Cancel by gatekeeping	Tygerberg Hospital wc TBH - Ward D8	Chemistry	Total protein	ST01691981
Tygerberg Laboratory	Cancel by gatekeeping	Tygerberg Hospital wc TBH - Ward D8	Chemistry	Total protein	ST01693422
Tygerberg Laboratory	Cancel by gatekeeping	Tygerberg Hospital wc TBH - Ward D8	Chemistry	Total protein	ST01694670
Tygerberg Laboratory	Cancel by gatekeeping	Tygerberg Hospital wc TBH - Ward D8	Chemistry	C-reactive protein	ST01653361
Tygerberg Laboratory	Cancel by gatekeeping	Tygerberg Hospital wc TBH - Ward D8	Chemistry	Iron	ST01674482
Tygerberg Laboratory	Cancel by gatekeeping	Tygerberg Hospital wc TBH - Ward D8	Chemistry	Iron	ST01690739
Tygerberg Laboratory	Cancel by gatekeeping	Tygerberg Hospital wc TBH - Ward D8	Chemistry	Transferrin	ST01674482
Tygerberg Laboratory	Cancel by gatekeeping	Tygerberg Hospital wc TBH - Ward D8	Chemistry	Transferrin	ST01690739
Tygerberg Laboratory	Cancel by gatekeeping	Tygerberg Hospital wc TBH - Ward D8	Chemistry	Transferrin	ST01693419
Tygerberg Laboratory	Cancel by gatekeeping	Tygerberg Hospital wc TBH - Ward D8	Chemistry	Ferritin	ST01674482
Tygerberg Laboratory	Cancel by gatekeeping	Tygerberg Hospital wc TBH - Ward D8	Chemistry	Ferritin	ST01693419
Tygerberg Laboratory	Cancel by gatekeeping	Tygerberg Hospital wc TBH - Ward D8	Chemistry	Vitamin B12	ST01693419
Tygerberg Laboratory	Cancel by gatekeeping	Tygerberg Hospital wc TBH - Ward D8	Chemistry	Serum folate	ST01693419
Tygerberg Laboratory	Cancel by gatekeeping	Tygerberg Hospital wc TBH - Ward D8	Chemistry	Thyroid stimulating hormone (TSH)	ST01664845
Tygerberg Laboratory	Cancel by gatekeeping	Tygerberg Hospital wc TBH - Ward D9	Chemistry	Uric acid	ST01681021
Tygerberg Laboratory	Cancel by gatekeeping	Tygerberg Hospital wc TBH - Ward D9	Chemistry	Total protein	ST01653559
Tygerberg Laboratory	Cancel by gatekeeping	Tygerberg Hospital wc TBH - Ward D9	Chemistry	Total protein	ST01659592
Tygerberg Laboratory	Cancel by gatekeeping	Tygerberg Hospital wc TBH - Ward D9	Chemistry	Total protein	ST01670289
Tygerberg Laboratory	Cancel by gatekeeping	Tygerberg Hospital wc TBH - Ward D9	Chemistry	Total protein	ST01676700
Tygerberg Laboratory	Cancel by gatekeeping	Tygerberg Hospital wc TBH - Ward D9	Chemistry	Total protein	ST01677654
Tygerberg Laboratory	Cancel by gatekeeping	Tygerberg Hospital wc TBH - Ward D9	Chemistry	Iron	ST01666116
Tygerberg Laboratory	Cancel by gatekeeping	Tygerberg Hospital wc TBH - Ward D9	Chemistry	Transferrin	ST01666116
Tygerberg Laboratory	Cancel by gatekeeping	Tygerberg Hospital wc TBH - Ward D9	Chemistry	Transferrin	ST01683907
Tygerberg Laboratory	Cancel by gatekeeping	Tygerberg Hospital wc TBH - Ward D9	Chemistry	Ferritin	ST01683907
Tygerberg Laboratory	Cancel by gatekeeping	Tygerberg Hospital wc TBH - Ward D9	Chemistry	Vitamin B12	ST01666116
Tygerberg Laboratory	Cancel by gatekeeping	Tygerberg Hospital wc TBH - Ward D9	Chemistry	Serum folate	ST01666116
Tygerberg Laboratory	Cancel by gatekeeping	Tygerberg Hospital wc TBH - Ward D10	Chemistry	Total protein	ST01665742
Tygerberg Laboratory	Cancel by gatekeeping	Tygerberg Hospital wc TBH - Ward D10	Chemistry	Total protein	ST01674659
Tygerberg Laboratory	Cancel by gatekeeping	Tygerberg Hospital wc TBH - Ward D10	Chemistry	Total protein	ST01684446
Tygerberg Laboratory	Cancel by gatekeeping	Tygerberg Hospital wc TBH - Ward D10	Chemistry	Total protein	ST01696227
Tygerberg Laboratory	Cancel by gatekeeping	Tygerberg Hospital wc TBH - Ward D Lower Ground	Chemistry	Lipid profile	ST01660417
Tygerberg Laboratory	Cancel by gatekeeping	Tygerberg Hospital wc TBH - Ward F4	Chemistry	Total protein	ST01683708
Tygerberg Laboratory	Cancel by gatekeeping	Tygerberg Hospital wc TBH - Ward F4	Chemistry	Total protein	ST01694900
Tygerberg Laboratory	Cancel by gatekeeping	Tygerberg Hospital wc TBH - Ward F4	Chemistry	Prostate-specific Ag (PSA)	ST01686928
Tygerberg Laboratory	Cancel by gatekeeping	Tygerberg Hospital wc TBH - Ward F4	Chemistry	Thyroid stimulating hormone (TSH)	ST01652383
Tygerberg Laboratory	Cancel by gatekeeping	Tygerberg Hospital wc TBH - Ward F4	Chemistry	Thyroxine (free T4)	ST01652383
Tygerberg Laboratory	Cancel by gatekeeping	Tygerberg Hospital wc TBH - Ward F Ground	Chemistry	Total protein	ST01655698
Tygerberg Laboratory	Cancel by gatekeeping	Tygerberg Hospital wc TBH - Ward F Ground	Chemistry	Total protein	ST01660336
Tygerberg Laboratory	Cancel by gatekeeping	Tygerberg Hospital wc TBH - Ward G1	Chemistry	Conjugated bilirubin	ST01681594
Tygerberg Laboratory	Cancel by gatekeeping	Tygerberg Hospital wc TBH - Ward G1	Chemistry	C-reactive protein	ST01652823
Tygerberg Laboratory	Cancel by gatekeeping	Tygerberg Hospital wc TBH - Ward G1	Chemistry	C-reactive protein	ST01681594
Tygerberg Laboratory	Cancel by gatekeeping	Tygerberg Hospital wc TBH - Ward G1	Chemistry	Thyroid stimulating hormone (TSH)	ST01668026
Tygerberg Laboratory	Cancel by gatekeeping	Tygerberg Hospital wc TBH - Ward G2	Chemistry	Alkaline phosphatase (ALP)	ST01677765
Tygerberg Laboratory	Cancel by gatekeeping	Tygerberg Hospital wc TBH - Ward G4	Chemistry	Lipid profile	ST01677036
Tygerberg Laboratory	Cancel by gatekeeping	Tygerberg Hospital wc TBH - Ward G4	Chemistry	C-reactive protein	ST01653887
Tygerberg Laboratory	Cancel by gatekeeping	Tygerberg Hospital wc TBH - Ward G5	Chemistry	Lipid profile	ST01670605
Tygerberg Laboratory	Cancel by gatekeeping	Tygerberg Hospital wc TBH - Ward G5	Chemistry	C-reactive protein	ST01668261
Tygerberg Laboratory	Cancel by gatekeeping	Tygerberg Hospital wc TBH - Ward G6	Chemistry	Total cholesterol	ST01688203
Tygerberg Laboratory	Cancel by gatekeeping	Tygerberg Hospital wc TBH - Ward G7	Chemistry	Total protein	ST01677004
Tygerberg Laboratory	Cancel by gatekeeping	Tygerberg Hospital wc TBH - Ward G9	Chemistry	Total protein	ST01649407
Tygerberg Laboratory	Cancel by gatekeeping	Tygerberg Hospital wc TBH - Ward G9	Chemistry	C-reactive protein	ST01660555
Tygerberg Laboratory	Cancel by gatekeeping	Tygerberg Hospital wc TBH - Ward G9	Chemistry	Procalcitonin (sensitive)	ST01688347
Tygerberg Laboratory	Cancel by gatekeeping	Tygerberg Hospital wc TBH - Ward G10	Chemistry	Total cholesterol	ST01668076
Tygerberg Laboratory	Cancel by gatekeeping	Tygerberg Hospital wc TBH - Ward G10	Chemistry	Total cholesterol	ST01683763
Tygerberg Laboratory	Cancel by gatekeeping	Tygerberg Hospital wc TBH - Ward G10	Chemistry	C-reactive protein	ST01654396
Tygerberg Laboratory	Cancel by gatekeeping	Tygerberg Hospital wc TBH - Ward G10	Chemistry	Ferritin	ST01668076
Tygerberg Laboratory	Cancel by gatekeeping	Tygerberg Hospital wc TBH - Ward G10	Chemistry	Ferritin	ST01677642
Tygerberg Laboratory	Cancel by gatekeeping	Tygerberg Hospital wc TBH - Ward G Ground	Chemistry	Total protein	ST01679576
Tygerberg Laboratory	Cancel by gatekeeping	Tygerberg Hospital wc TBH - Ward G Ground	Chemistry	Total bilirubin	ST01646549
Tygerberg Laboratory	Cancel by gatekeeping	Tygerberg Hospital wc TBH - Ward G Ground	Chemistry	Total bilirubin	ST01664983
Tygerberg Laboratory	Cancel by gatekeeping	Tygerberg Hospital wc TBH - Ward G Ground	Chemistry	Conjugated bilirubin	ST01646549
Tygerberg Laboratory	Cancel by gatekeeping	Tygerberg Hospital wc TBH - Ward G Ground	Chemistry	Conjugated bilirubin	ST01664983
Tygerberg Laboratory	Cancel by gatekeeping	Tygerberg Hospital wc TBH - Ward G Ground	Chemistry	Aspartate transaminase (AST)	ST01646549
Tygerberg Laboratory	Cancel by gatekeeping	Tygerberg Hospital wc TBH - Ward G Ground	Chemistry	Aspartate transaminase (AST)	ST01664983
Tygerberg Laboratory	Cancel by gatekeeping	Tygerberg Hospital wc TBH - Ward G Ground	Chemistry	Alkaline phosphatase (ALP)	ST01646549
Tygerberg Laboratory	Cancel by gatekeeping	Tygerberg Hospital wc TBH - Ward G Ground	Chemistry	Alkaline phosphatase (ALP)	ST01651833
Tygerberg Laboratory	Cancel by gatekeeping	Tygerberg Hospital wc TBH - Ward G Ground	Chemistry	Total cholesterol	ST01664980
Tygerberg Laboratory	Cancel by gatekeeping	Tygerberg Hospital wc TBH - Ward G Ground	Chemistry	C-reactive protein	ST01653609
Tygerberg Laboratory	Cancel by gatekeeping	Tygerberg Hospital wc TBH - Ward G Ground	Chemistry	C-reactive protein	ST01655461
Tygerberg Laboratory	Cancel by gatekeeping	Tygerberg Hospital wc TBH - Ward G Ground	Chemistry	C-reactive protein	ST01664812
Tygerberg Laboratory	Cancel by gatekeeping	Tygerberg Hospital wc TBH - Ward G Ground	Chemistry	C-reactive protein	ST01665060
Tygerberg Laboratory	Cancel by gatekeeping	Tygerberg Hospital wc TBH - Ward G Ground	Chemistry	C-reactive protein	ST01670625
Tygerberg Laboratory	Cancel by gatekeeping	Tygerberg Hospital wc TBH - Ward G Ground	Chemistry	C-reactive protein	ST01671510
Tygerberg Laboratory	Cancel by gatekeeping	Tygerberg Hospital wc TBH - Ward G Ground	Chemistry	C-reactive protein	ST01674238
Tygerberg Laboratory	Cancel by gatekeeping	Tygerberg Hospital wc TBH - Ward G Ground	Chemistry	C-reactive protein	ST01675226
Tygerberg Laboratory	Cancel by gatekeeping	Tygerberg Hospital wc TBH - Ward G Ground	Chemistry	C-reactive protein	ST01679573
Tygerberg Laboratory	Cancel by gatekeeping	Tygerberg Hospital wc TBH - Ward G Ground	Chemistry	C-reactive protein	ST01683820
Tygerberg Laboratory	Cancel by gatekeeping	Tygerberg Hospital wc TBH - Ward G Ground	Chemistry	Transferrin	ST01658388
Tygerberg Laboratory	Cancel by gatekeeping	Tygerberg Hospital wc TBH - Ward H1X	Chemistry	Total protein	ST01666632
Tygerberg Laboratory	Cancel by gatekeeping	Tygerberg Hospital wc TBH - Ward J1	Chemistry	Glycated haemoglobin (HbA1c)	ST01692258
Tygerberg Laboratory	Cancel by gatekeeping	Tygerberg Hospital wc TBH - Ward J1	Chemistry	Total protein	ST01647661
Tygerberg Laboratory	Cancel by gatekeeping	Tygerberg Hospital wc TBH - Ward J1	Chemistry	Total protein	ST01651131
Tygerberg Laboratory	Cancel by gatekeeping	Tygerberg Hospital wc TBH - Ward J1	Chemistry	Total protein	ST01656593
Tygerberg Laboratory	Cancel by gatekeeping	Tygerberg Hospital wc TBH - Ward J1	Chemistry	Total protein	ST01679013
Tygerberg Laboratory	Cancel by gatekeeping	Tygerberg Hospital wc TBH - Ward J1	Chemistry	Total protein	ST01686065
Tygerberg Laboratory	Cancel by gatekeeping	Tygerberg Hospital wc TBH - Ward J1	Chemistry	C-reactive protein	ST01681330
Tygerberg Laboratory	Cancel by gatekeeping	Tygerberg Hospital wc TBH - Ward J1	Chemistry	Carcinoembryonic Ag (CEA)	ST01649527
Tygerberg Laboratory	Cancel by gatekeeping	Tygerberg Hospital wc TBH - Ward J2 Mothers	Chemistry	Total protein	ST01655430
Tygerberg Laboratory	Cancel by gatekeeping	Tygerberg Hospital wc TBH - Ward J4	Chemistry	Total protein	ST01692951
Tygerberg Laboratory	Cancel by gatekeeping	Tygerberg Hospital wc TBH - Ward J4	Chemistry	Thyroid stimulating hormone (TSH)	ST01675548
Tygerberg Laboratory	Cancel by gatekeeping	Tygerberg Hospital wc TBH - Ward J4	Chemistry	Tri-iodo thyronine (free T3)	ST01672400
Tygerberg Laboratory	Cancel by gatekeeping	Tygerberg Hospital wc TBH - Ward J5 Mothers	Chemistry	Total protein	ST01650398
Tygerberg Laboratory	Cancel by gatekeeping	Tygerberg Hospital wc TBH - Ward J6	Chemistry	Total protein	ST01668435
Tygerberg Laboratory	Cancel by gatekeeping	Tygerberg Hospital wc TBH - Ward J6	Chemistry	Total protein	ST01692960
Tygerberg Laboratory	Cancel by gatekeeping	Tygerberg Hospital wc TBH - Ward J7	Chemistry	Total protein	ST01690430
Tygerberg Laboratory	Cancel by gatekeeping	Tygerberg Hospital wc TBH - Ward J Ground	Chemistry	Uric acid	ST01646578
Tygerberg Laboratory	Cancel by gatekeeping	Tygerberg Hospital wc TBH - Ward J Ground	Chemistry	Total protein	ST01652290
Tygerberg Laboratory	Cancel by gatekeeping	Tygerberg Hospital wc TBH - Ward J Ground	Chemistry	Total protein	ST01655475
Tygerberg Laboratory	Cancel by gatekeeping	Tygerberg Hospital wc TBH - Ward J Ground	Chemistry	Total protein	ST01660260
Tygerberg Laboratory	Cancel by gatekeeping	Tygerberg Hospital wc TBH - Ward J Ground	Chemistry	Total protein	ST01668232
Tygerberg Laboratory	Cancel by gatekeeping	Tygerberg Hospital wc TBH - Ward J Ground	Chemistry	Total protein	ST01670243
Tygerberg Laboratory	Cancel by gatekeeping	Tygerberg Hospital wc TBH - Ward J Ground	Chemistry	Iron	ST01655424
Tygerberg Laboratory	Cancel by gatekeeping	Tygerberg Hospital wc TBH - Ward J Ground	Chemistry	Transferrin	ST01655424
Tygerberg Laboratory	Cancel by gatekeeping	Tygerberg Hospital wc TBH - Ward J Ground	Chemistry	Ferritin	ST01655424
Tygerberg Laboratory	Cancel by gatekeeping	Tygerberg Hospital wc TBH - Ward J Ground	Chemistry	Vitamin B12	ST01655424
Tygerberg Laboratory	Cancel by gatekeeping	Tygerberg Hospital wc TBH - Ward J Ground	Chemistry	Vitamin B12	ST01674546
Tygerberg Laboratory	Cancel by gatekeeping	Tygerberg Hospital wc TBH - ARV Clinic	Chemistry	Iron	ST01672577
Tygerberg Laboratory	Cancel by gatekeeping	Tygerberg Hospital wc TBH - ARV Clinic	Chemistry	Transferrin	ST01672577
Tygerberg Laboratory	Cancel by gatekeeping	Tygerberg Hospital wc TBH - C3BW - Gynaecology	Chemistry	CA 125	ST01688945
Tygerberg Laboratory	Cancel by gatekeeping	Tygerberg Hospital wc TBH - C3BW - Gynaecology	Chemistry	Tri-iodo thyronine (free T3)	ST01682727
Tygerberg Laboratory	Cancel by gatekeeping	Tygerberg Hospital wc TBH - C3BW - Gynae Carcinoma	Chemistry	Glycated haemoglobin (HbA1c)	ST01672650
Tygerberg Laboratory	Cancel by gatekeeping	Tygerberg Hospital wc TBH - C3BO - Obstetrics	Chemistry	Total cholesterol	ST01685623
Tygerberg Laboratory	Cancel by gatekeeping	Tygerberg Hospital wc TBH - C3BO - Obst High Risks	Chemistry	Glycated haemoglobin (HbA1c)	ST01654975
Tygerberg Laboratory	Cancel by gatekeeping	Tygerberg Hospital wc TBH - C3BO - Obst High Risks	Chemistry	Glycated haemoglobin (HbA1c)	ST01655484
Tygerberg Laboratory	Cancel by gatekeeping	Tygerberg Hospital wc TBH - C3BO - Obst High Risks	Chemistry	Glycated haemoglobin (HbA1c)	ST01674907
Tygerberg Laboratory	Cancel by gatekeeping	Tygerberg Hospital wc TBH - C3BO - Obst High Risks	Chemistry	Glycated haemoglobin (HbA1c)	ST01681190
Tygerberg Laboratory	Cancel by gatekeeping	Tygerberg Hospital wc TBH - C3BO - Obst High Risks	Chemistry	Total protein	ST01679787
Tygerberg Laboratory	Cancel by gatekeeping	Tygerberg Hospital wc TBH - C3BO - Obst High Risks	Chemistry	Total protein	ST01679848
Tygerberg Laboratory	Cancel by gatekeeping	Tygerberg Hospital wc TBH - C3BO - Obst High Risks	Chemistry	Total protein	ST01679851
Tygerberg Laboratory	Cancel by gatekeeping	Tygerberg Hospital wc TBH - C3BO - Obst High Risks	Chemistry	Total bilirubin	ST01679542
Tygerberg Laboratory	Cancel by gatekeeping	Tygerberg Hospital wc TBH - C3BO - Obst High Risks	Chemistry	C-reactive protein	ST01679848
Tygerberg Laboratory	Cancel by gatekeeping	Tygerberg Hospital wc TBH - C3BO - Obst High Risks	Chemistry	C-reactive protein	ST01679851
Tygerberg Laboratory	Cancel by gatekeeping	Tygerberg Hospital wc TBH - C3BO - Obst High Risks	Chemistry	C-reactive protein	ST01679854
Tygerberg Laboratory	Cancel by gatekeeping	Tygerberg Hospital wc TBH - C3BO - Obst High Risks	Chemistry	C-reactive protein	ST01682265
Tygerberg Laboratory	Cancel by gatekeeping	Tygerberg Hospital wc TBH - C3BO - Obst High Risks	Chemistry	C-reactive protein	ST01682273
Tygerberg Laboratory	Cancel by gatekeeping	Tygerberg Hospital wc TBH - C3BO - Obst High Risks	Chemistry	Thyroid stimulating hormone (TSH)	ST01654974
Tygerberg Laboratory	Cancel by gatekeeping	Tygerberg Hospital wc TBH - C3AW - Paed Nephrology	Chemistry	Total cholesterol	ST01659080
Tygerberg Laboratory	Cancel by gatekeeping	Tygerberg Hospital wc TBH - C4A - Private Out Patients	Chemistry	C-reactive protein	ST01650754
Tygerberg Laboratory	Cancel by gatekeeping	Tygerberg Hospital wc TBH - C5BW - Vascular	Chemistry	Glycated haemoglobin (HbA1c)	ST01670559
Tygerberg Laboratory	Cancel by gatekeeping	Tygerberg Hospital wc TBH - C5BW - Vascular	Chemistry	Glycated haemoglobin (HbA1c)	ST01697014
Tygerberg Laboratory	Cancel by gatekeeping	Tygerberg Hospital wc TBH - C5BW - Vascular	Chemistry	Prostate-specific Ag (PSA)	ST01670559
Tygerberg Laboratory	Cancel by gatekeeping	Tygerberg Hospital wc TBH - C6AW - Urology General	Chemistry	Lipid profile	ST01657822
Tygerberg Laboratory	Cancel by gatekeeping	Tygerberg Hospital wc TBH - C6AW - Urology General	Chemistry	C-reactive protein	ST01686921
Tygerberg Laboratory	Cancel by gatekeeping	Tygerberg Hospital wc TBH - C6AW - Urology General	Chemistry	Testosterone	ST01677383
Tygerberg Laboratory	Cancel by gatekeeping	Tygerberg Hospital wc TBH - C6AW - Urology General	Chemistry	Testosterone	ST01690447
Tygerberg Laboratory	Cancel by gatekeeping	Tygerberg Hospital wc TBH - C7CW - Endocrine	Chemistry	Prostate-specific Ag (PSA)	ST01677291
Tygerberg Laboratory	Cancel by gatekeeping	Tygerberg Hospital wc TBH - C7BW - Gastro Enterology	Chemistry	Vitamin B12	ST01694315
Tygerberg Laboratory	Cancel by gatekeeping	Tygerberg Hospital wc TBH - C7CO - Nephrology	Chemistry	Total protein	ST01677242
Tygerberg Laboratory	Cancel by gatekeeping	Tygerberg Hospital wc TBH - C7CO - Nephrology	Chemistry	Albumin	ST01677242
Tygerberg Laboratory	Cancel by gatekeeping	Tygerberg Hospital wc TBH - C7CO - Nephrology	Chemistry	Total cholesterol	ST01663877
Tygerberg Laboratory	Cancel by gatekeeping	Tygerberg Hospital wc TBH - C7CO - Nephrology	Chemistry	Total cholesterol	ST01672041
Tygerberg Laboratory	Cancel by gatekeeping	Tygerberg Hospital wc TBH - C7CO - Nephrology	Chemistry	Iron	ST01664122
Tygerberg Laboratory	Cancel by gatekeeping	Tygerberg Hospital wc TBH - C7CO - Nephrology	Chemistry	Iron	ST01685032
Tygerberg Laboratory	Cancel by gatekeeping	Tygerberg Hospital wc TBH - C7CO - Nephrology	Chemistry	Transferrin	ST01664122
Tygerberg Laboratory	Cancel by gatekeeping	Tygerberg Hospital wc TBH - C7CO - Nephrology	Chemistry	Transferrin	ST01685032
Tygerberg Laboratory	Cancel by gatekeeping	Tygerberg Hospital wc TBH - C7CO - Nephrology	Chemistry	Ferritin	ST01664122
Tygerberg Laboratory	Cancel by gatekeeping	Tygerberg Hospital wc TBH - C7CO - Nephrology	Chemistry	Prostate-specific Ag (PSA)	ST01662650
Tygerberg Laboratory	Cancel by gatekeeping	Tygerberg Hospital wc TBH - C7CO - Nephrology	Chemistry	Prostate-specific Ag (PSA)	ST01685402
Tygerberg Laboratory	Cancel by gatekeeping	Tygerberg Hospital wc TBH - C7CW - Neurology	Chemistry	C-reactive protein	ST01668169
Tygerberg Laboratory	Cancel by gatekeeping	Tygerberg Hospital wc TBH - C7CW - Neurology	Chemistry	Vitamin B12	ST01685619
Tygerberg Laboratory	Cancel by gatekeeping	Tygerberg Hospital wc TBH - C7CH - Rheumatology	Chemistry	Lipid profile	ST01670565
Tygerberg Laboratory	Cancel by gatekeeping	Tygerberg Hospital wc TBH - C7CH - Rheumatology	Chemistry	C-reactive protein	ST01660069
Tygerberg Laboratory	Cancel by gatekeeping	Tygerberg Hospital wc TBH - C7CH - Rheumatology	Chemistry	C-reactive protein	ST01662065
Tygerberg Laboratory	Cancel by gatekeeping	Tygerberg Hospital wc TBH - C7CH - Rheumatology	Chemistry	C-reactive protein	ST01670451
Tygerberg Laboratory	Cancel by gatekeeping	Tygerberg Hospital wc TBH - C7CH - Rheumatology	Chemistry	C-reactive protein	ST01685880
Tygerberg Laboratory	Cancel by gatekeeping	Tygerberg Hospital wc TBH - C8BW - Cardiology	Chemistry	Prostate-specific Ag (PSA)	ST01688722
Tygerberg Laboratory	Cancel by gatekeeping	Tygerberg Hospital wc TBH - C8CW - Derma General	Chemistry	Prostate-specific Ag (PSA)	ST01662878
Tygerberg Laboratory	Cancel by gatekeeping	Tygerberg Hospital wc TBH - C8BO - General Medicine	Chemistry	Glycated haemoglobin (HbA1c)	ST01668224
Tygerberg Laboratory	Cancel by gatekeeping	Tygerberg Hospital wc TBH - C8BO - General Medicine	Chemistry	Lipid profile	ST01668224
Tygerberg Laboratory	Cancel by gatekeeping	Tygerberg Hospital wc TBH - C8BO - General Medicine	Chemistry	Total cholesterol	ST01675334
Tygerberg Laboratory	Cancel by gatekeeping	Tygerberg Hospital wc TBH - C8BO - General Medicine	Chemistry	Iron	ST01674989
Tygerberg Laboratory	Cancel by gatekeeping	Tygerberg Hospital wc TBH - C8BO - General Medicine	Chemistry	Iron	ST01696778
Tygerberg Laboratory	Cancel by gatekeeping	Tygerberg Hospital wc TBH - C10 Isotope	Chemistry	C-reactive protein	ST01649265
Tygerberg Laboratory	Cancel by gatekeeping	Tygerberg Hospital wc TBH - E3 - Reproductive Andrology	Chemistry	Total protein	ST01674634
Tygerberg Laboratory	Cancel by gatekeeping	Tygerberg Hospital wc TBH - E3 - Reproductive Andrology	Chemistry	Total protein	ST01687952
Tygerberg Laboratory	Cancel by gatekeeping	Tygerberg Hospital wc TBH - X-Block - Bronchi	Chemistry	Uric acid	ST01654827
Tygerberg Laboratory	Cancel by gatekeeping	Tygerberg Hospital wc TBH - X-Block - Bronchi	Chemistry	Prostate-specific Ag (PSA)	ST01687256
Tygerberg Laboratory	Cancel by gatekeeping	Tygerberg Hospital wc TBH - X-Block - Chemotherapy	Chemistry	Total protein	ST01682628
Tygerberg Laboratory	Cancel by gatekeeping	Tygerberg Hospital wc TBH - X-Block - Chemotherapy	Chemistry	Prostate-specific Ag (PSA)	ST01682624
Tygerberg Laboratory	Cancel by gatekeeping	Tygerberg Hospital wc TBH - X-Block - Haematology	Chemistry	Uric acid	ST01661601
Tygerberg Laboratory	Cancel by gatekeeping	Tygerberg Hospital wc TBH - X-Block - Haematology	Chemistry	Uric acid	ST01661864
Tygerberg Laboratory	Cancel by gatekeeping	Tygerberg Hospital wc TBH - X-Block - Haematology	Chemistry	Uric acid	ST01667322
Tygerberg Laboratory	Cancel by gatekeeping	Tygerberg Hospital wc TBH - X-Block - Haematology	Chemistry	Uric acid	ST01674364
Tygerberg Laboratory	Cancel by gatekeeping	Tygerberg Hospital wc TBH - X-Block - Haematology	Chemistry	Uric acid	ST01680084
Tygerberg Laboratory	Cancel by gatekeeping	Tygerberg Hospital wc TBH - X-Block - Haematology	Chemistry	Uric acid	ST01693901
Tygerberg Laboratory	Cancel by gatekeeping	Tygerberg Hospital wc TBH - X-Block - Haematology	Chemistry	Iron	ST01667375
Tygerberg Laboratory	Cancel by gatekeeping	Tygerberg Hospital wc TBH - X-Block - Haematology	Chemistry	Iron	ST01680109
Tygerberg Laboratory	Cancel by gatekeeping	Tygerberg Hospital wc TBH - X-Block - Haematology	Chemistry	Transferrin	ST01667375
Tygerberg Laboratory	Cancel by gatekeeping	Tygerberg Hospital wc TBH - X-Block - Haematology	Chemistry	Transferrin	ST01680109
Tygerberg Laboratory	Cancel by gatekeeping	Tygerberg Hospital wc TBH - X-Block - Haematology	Chemistry	Ferritin	ST01689804
Tygerberg Laboratory	Cancel by gatekeeping	Tygerberg Hospital wc TBH - X-Block - Haematology	Chemistry	Ferritin	ST01693889
Tygerberg Laboratory	Cancel by gatekeeping	Tygerberg Hospital wc TBH - X-Block - Haematology	Chemistry	Vitamin B12	ST01672381
Tygerberg Laboratory	Cancel by gatekeeping	Tygerberg Hospital wc TBH - X-Block - Haematology	Chemistry	Serum folate	ST01654639
Tygerberg Laboratory	Cancel by gatekeeping	Tygerberg Hospital wc TBH - X-Block - Haematology	Chemistry	Prostate-specific Ag (PSA)	ST01667321
Tygerberg Laboratory	Cancel by gatekeeping	Tygerberg Hospital wc TBH - X-Block - Haematology	Chemistry	Prostate-specific Ag (PSA)	ST01693720
Tygerberg Laboratory	Cancel by gatekeeping	Tygerberg Hospital wc TBH - X-Block - Haematology	Chemistry	Carcinoembryonic Ag (CEA)	ST01684867
Tygerberg Laboratory	Cancel by gatekeeping	Tygerberg Hospital wc TBH - X-Block - Haematology	Chemistry	Tri-iodo thyronine (free T3)	ST01687227
Tygerberg Laboratory	Cancel by gatekeeping	Tygerberg Hospital wc TBH - X-Block - Hema Chemotherapy	Chemistry	Uric acid	ST01654642
Tygerberg Laboratory	Cancel by gatekeeping	Tygerberg Hospital wc TBH - X-Block - Hema Chemotherapy	Chemistry	Total protein	ST01657151
Tygerberg Laboratory	Cancel by gatekeeping	Tygerberg Hospital wc TBH - X-Block - Hema Chemotherapy	Chemistry	Iron	ST01656614
Tygerberg Laboratory	Cancel by gatekeeping	Tygerberg Hospital wc TBH - X-Block - Hema Chemotherapy	Chemistry	Iron	ST01669065
Tygerberg Laboratory	Cancel by gatekeeping	Tygerberg Hospital wc TBH - X-Block - Hema Chemotherapy	Chemistry	Iron	ST01669092
Tygerberg Laboratory	Cancel by gatekeeping	Tygerberg Hospital wc TBH - X-Block - Hema Chemotherapy	Chemistry	Transferrin	ST01656614
Tygerberg Laboratory	Cancel by gatekeeping	Tygerberg Hospital wc TBH - X-Block - Hema Chemotherapy	Chemistry	Transferrin	ST01669065
Tygerberg Laboratory	Cancel by gatekeeping	Tygerberg Hospital wc TBH - X-Block - Hema Chemotherapy	Chemistry	Transferrin	ST01669092
Tygerberg Laboratory	Cancel by gatekeeping	Tygerberg Hospital wc TBH - X-Block - Hema Chemotherapy	Chemistry	Ferritin	ST01654620
Tygerberg Laboratory	Cancel by gatekeeping	Tygerberg Hospital wc TBH - X-Block - Hema Chemotherapy	Chemistry	Ferritin	ST01669065
Tygerberg Laboratory	Cancel by gatekeeping	Tygerberg Hospital wc TBH - X-Block - Hema Chemotherapy	Chemistry	Vitamin B12	ST01647108
Tygerberg Laboratory	Cancel by gatekeeping	Tygerberg Hospital wc TBH - X-Block - Hema Chemotherapy	Chemistry	Vitamin B12	ST01654720
Tygerberg Laboratory	Cancel by gatekeeping	Tygerberg Hospital wc TBH - X-Block - Hema Chemotherapy	Chemistry	Serum folate	ST01647108
Tygerberg Laboratory	Cancel by gatekeeping	Tygerberg Hospital wc TBH - X-Block - Hema Chemotherapy	Chemistry	Serum folate	ST01656772
Tygerberg Laboratory	Cancel by gatekeeping	Tygerberg Hospital wc TBH - X-Block - Hema Chemotherapy	Chemistry	Carcinoembryonic Ag (CEA)	ST01647112
Tygerberg Laboratory	Cancel by gatekeeping	Tygerberg Hospital wc TBH - Ward not stated	Chemistry	Glycated haemoglobin (HbA1c)	ST01672928
Tygerberg Laboratory	Cancel by gatekeeping	Tygerberg Hospital wc TBH - Ward not stated	Chemistry	Glycated haemoglobin (HbA1c)	ST01688819
Tygerberg Laboratory	Cancel by gatekeeping	Tygerberg Hospital wc TBH - Ward not stated	Chemistry	Uric acid	ST01661988
Tygerberg Laboratory	Cancel by gatekeeping	Tygerberg Hospital wc TBH - Ward not stated	Chemistry	Uric acid	ST01686034
Tygerberg Laboratory	Cancel by gatekeeping	Tygerberg Hospital wc TBH - Ward not stated	Chemistry	Uric acid	ST01694018
Tygerberg Laboratory	Cancel by gatekeeping	Tygerberg Hospital wc TBH - Ward not stated	Chemistry	Uric acid	ST01697123
Tygerberg Laboratory	Cancel by gatekeeping	Tygerberg Hospital wc TBH - Ward not stated	Chemistry	Total protein	ST01650764
Tygerberg Laboratory	Cancel by gatekeeping	Tygerberg Hospital wc TBH - Ward not stated	Chemistry	Total protein	ST01660700
Tygerberg Laboratory	Cancel by gatekeeping	Tygerberg Hospital wc TBH - Ward not stated	Chemistry	Total protein	ST01660749
Tygerberg Laboratory	Cancel by gatekeeping	Tygerberg Hospital wc TBH - Ward not stated	Chemistry	Total protein	ST01666586
Tygerberg Laboratory	Cancel by gatekeeping	Tygerberg Hospital wc TBH - Ward not stated	Chemistry	Total protein	ST01671515
Tygerberg Laboratory	Cancel by gatekeeping	Tygerberg Hospital wc TBH - Ward not stated	Chemistry	Total protein	ST01675187
Tygerberg Laboratory	Cancel by gatekeeping	Tygerberg Hospital wc TBH - Ward not stated	Chemistry	Total protein	ST01679712
Tygerberg Laboratory	Cancel by gatekeeping	Tygerberg Hospital wc TBH - Ward not stated	Chemistry	Total protein	ST01680582
Tygerberg Laboratory	Cancel by gatekeeping	Tygerberg Hospital wc TBH - Ward not stated	Chemistry	Albumin	ST01680582
Tygerberg Laboratory	Cancel by gatekeeping	Tygerberg Hospital wc TBH - Ward not stated	Chemistry	Total bilirubin	ST01680582
Tygerberg Laboratory	Cancel by gatekeeping	Tygerberg Hospital wc TBH - Ward not stated	Chemistry	Conjugated bilirubin	ST01680582
Tygerberg Laboratory	Cancel by gatekeeping	Tygerberg Hospital wc TBH - Ward not stated	Chemistry	Aspartate transaminase (AST)	ST01654438
Tygerberg Laboratory	Cancel by gatekeeping	Tygerberg Hospital wc TBH - Ward not stated	Chemistry	Aspartate transaminase (AST)	ST01680582
Tygerberg Laboratory	Cancel by gatekeeping	Tygerberg Hospital wc TBH - Ward not stated	Chemistry	Alkaline phosphatase (ALP)	ST01680582
Tygerberg Laboratory	Cancel by gatekeeping	Tygerberg Hospital wc TBH - Ward not stated	Chemistry	Gamma-glutamyl transferase (GGT)	ST01680582
Tygerberg Laboratory	Cancel by gatekeeping	Tygerberg Hospital wc TBH - Ward not stated	Chemistry	Lactate dehydrogenase (LD)	ST01654438
Tygerberg Laboratory	Cancel by gatekeeping	Tygerberg Hospital wc TBH - Ward not stated	Chemistry	Lactate dehydrogenase (LD)	ST01680582
Tygerberg Laboratory	Cancel by gatekeeping	Tygerberg Hospital wc TBH - Ward not stated	Chemistry	C-reactive protein	ST01646822
Tygerberg Laboratory	Cancel by gatekeeping	Tygerberg Hospital wc TBH - Ward not stated	Chemistry	C-reactive protein	ST01653932
Tygerberg Laboratory	Cancel by gatekeeping	Tygerberg Hospital wc TBH - Ward not stated	Chemistry	C-reactive protein	ST01655429
Tygerberg Laboratory	Cancel by gatekeeping	Tygerberg Hospital wc TBH - Ward not stated	Chemistry	C-reactive protein	ST01657489
Tygerberg Laboratory	Cancel by gatekeeping	Tygerberg Hospital wc TBH - Ward not stated	Chemistry	C-reactive protein	ST01659602
Tygerberg Laboratory	Cancel by gatekeeping	Tygerberg Hospital wc TBH - Ward not stated	Chemistry	C-reactive protein	ST01660700
Tygerberg Laboratory	Cancel by gatekeeping	Tygerberg Hospital wc TBH - Ward not stated	Chemistry	C-reactive protein	ST01661988
Tygerberg Laboratory	Cancel by gatekeeping	Tygerberg Hospital wc TBH - Ward not stated	Chemistry	C-reactive protein	ST01667899
Tygerberg Laboratory	Cancel by gatekeeping	Tygerberg Hospital wc TBH - Ward not stated	Chemistry	C-reactive protein	ST01671198
Tygerberg Laboratory	Cancel by gatekeeping	Tygerberg Hospital wc TBH - Ward not stated	Chemistry	C-reactive protein	ST01672402
Tygerberg Laboratory	Cancel by gatekeeping	Tygerberg Hospital wc TBH - Ward not stated	Chemistry	C-reactive protein	ST01677040
Tygerberg Laboratory	Cancel by gatekeeping	Tygerberg Hospital wc TBH - Ward not stated	Chemistry	C-reactive protein	ST01677890
Tygerberg Laboratory	Cancel by gatekeeping	Tygerberg Hospital wc TBH - Ward not stated	Chemistry	C-reactive protein	ST01679712
Tygerberg Laboratory	Cancel by gatekeeping	Tygerberg Hospital wc TBH - Ward not stated	Chemistry	C-reactive protein	ST01680582
Tygerberg Laboratory	Cancel by gatekeeping	Tygerberg Hospital wc TBH - Ward not stated	Chemistry	C-reactive protein	ST01681332
Tygerberg Laboratory	Cancel by gatekeeping	Tygerberg Hospital wc TBH - Ward not stated	Chemistry	C-reactive protein	ST01692239
Tygerberg Laboratory	Cancel by gatekeeping	Tygerberg Hospital wc TBH - Ward not stated	Chemistry	Iron	ST01673195
Tygerberg Laboratory	Cancel by gatekeeping	Tygerberg Hospital wc TBH - Ward not stated	Chemistry	Transferrin	ST01673195
Tygerberg Laboratory	Cancel by gatekeeping	Tygerberg Hospital wc TBH - Ward not stated	Chemistry	Ferritin	ST01673195
Tygerberg Laboratory	Cancel by gatekeeping	Tygerberg Hospital wc TBH - Ward not stated	Chemistry	Prostate-specific Ag (PSA)	ST01691367
Tygerberg Laboratory	Cancel by gatekeeping	Tygerberg Hospital wc TBH - Ward not stated	Chemistry	Prostate-specific Ag (PSA)	ST01691674
Tygerberg Laboratory	Cancel by gatekeeping	Tygerberg Hospital wc TBH - Ward not stated	Chemistry	Carcinoembryonic Ag (CEA)	ST01658097
Tygerberg Laboratory	Cancel by gatekeeping	Tygerberg Hospital wc TBH - Ward not stated	Chemistry	Tri-iodo thyronine (free T3)	ST01668133
Tygerberg Laboratory	Cancel by gatekeeping	Ubuntu Clinic (Khayelitsha) - Ward not stated	Chemistry	Total protein	ST01648004
Tygerberg Laboratory	Cancel by gatekeeping	Montagu Clinic wc MGH - ARV Clinic	Chemistry	Total protein	ST01663244
Tygerberg Laboratory	Cancel by gatekeeping	Zolani Clinic wc ZLN - ARV Clinic	Chemistry	Total cholesterol	ST01649414
Tygerberg Laboratory	Cancel by gatekeeping	Elim Sat Clinic wc ELM - ARV Clinic	Chemistry	Prostate-specific Ag (PSA)	ST01678464
Tygerberg Laboratory	Cancel by lab (duplicate request)	Tygerberg Hospital wc TBH - Ward D7	Chemistry	Angiotensin converting enzyme	4ST01643131
Tygerberg Laboratory	Cancel by lab (duplicate request)	Tygerberg Hospital wc TBH - Ward G10	Chemistry	Urine collection (no charge)	ST01635487
Tygerberg Laboratory	Cancel by lab (duplicate request)	Tygerberg Hospital wc TBH - Ward G10	Chemistry	Urine copper	ST01635487
Tygerberg Laboratory	Cancel by lab (duplicate request)	Tygerberg Hospital wc TBH - C3BW - Gynaecology	Chemistry	TSH receptor Ab	ST01696569
Tygerberg Laboratory	Cancel by lab (duplicate request)	Tygerberg Hospital wc TBH - C8AO - Infectious Diseases	Chemistry	Intrinsic factor blocking Ab	ST01683584
Tygerberg Laboratory	Cancel by lab (incorrect test)	Tygerberg Hospital wc TBH - Ward A1 Burns	Chemistry	Albumin	ST01661287
Tygerberg Laboratory	Cancel by lab (incorrect test)	Tygerberg Hospital wc TBH - Ward A4 West	Chemistry	Prolactin	ST01653604
Tygerberg Laboratory	Cancel by lab (incorrect test)	Tygerberg Hospital wc TBH - Ward A9 Unit	Chemistry	Urine amino laevulinic acid (ALA)	ST01482412
Tygerberg Laboratory	Cancel by lab (incorrect test)	Tygerberg Hospital wc TBH - C3AW - Paed General	Chemistry	Aldosterone	ST01683239
Tygerberg Laboratory	Cancel: not clin indicated	Tygerberg Hospital wc TBH - C6AW - Urology General	Chemistry	Free PSA	ST01685925
Tygerberg Laboratory	Cancel: not clin indicated	Tygerberg Hospital wc TBH - C7CH - Rheumatology	Chemistry	Urine collection (no charge)	ST01662087
Tygerberg Laboratory	Cancel phoning	Bishop Lavis CDC wc BLP - Ward not stated	Chemistry	Chemistry Results Phoning	ST01664035
Tygerberg Laboratory	Cancel phoning	Delft South Clinic wc DFS - ARV Clinic	Chemistry	Chemistry Results Phoning	ST01689904
Tygerberg Laboratory	Cancel phoning	Dr Ivan Toms Clinic wc IVT - ARV Clinic	Chemistry	Chemistry Results Phoning	ST01673399
Tygerberg Laboratory	Cancel phoning	Eerste River Hospital wc ERH - Casualty Unit	Chemistry	Chemistry Results Phoning	ST01679204
Tygerberg Laboratory	Cancel phoning	Eerste River Hospital wc ERH - Ward not stated	Chemistry	Chemistry Results Phoning	ST01655883
Tygerberg Laboratory	Cancel phoning	Elsies River CHC wc ERP - Ward not stated	Chemistry	Chemistry Results Phoning	ST01671150
Tygerberg Laboratory	Cancel phoning	Elsies River CHC wc ERP - Ward not stated	Chemistry	Chemistry Results Phoning	ST01684100
Tygerberg Laboratory	Cancel phoning	Gustrouw CDC wc GCH - ARV Clinic	Chemistry	Chemistry Results Phoning	ST01653050
Tygerberg Laboratory	Cancel phoning	Gustrouw CDC wc GCH - ARV Clinic	Chemistry	Chemistry Results Phoning	ST01674955
Tygerberg Laboratory	Cancel phoning	Helderberg Hospital wc HHH - ARV Clinic	Chemistry	Chemistry Results Phoning	ST01656427
Tygerberg Laboratory	Cancel phoning	Ikhwezi CDC wc IKW - ARV Clinic	Chemistry	Chemistry Results Phoning	ST01691438
Tygerberg Laboratory	Cancel phoning	Kraaifontein CHC wc KFP - ARV Clinic	Chemistry	Chemistry Results Phoning	ST01673264
Tygerberg Laboratory	Cancel phoning	Kraaifontein CHC wc KFP - ARV Clinic	Chemistry	Chemistry Results Phoning	ST01675100
Tygerberg Laboratory	Cancel phoning	Macassar CDC wc MCP - Ward not stated	Chemistry	Chemistry Results Phoning	ST01693309
Tygerberg Laboratory	Cancel phoning	Mfuleni CDC wc MFU - Ward not stated	Chemistry	Chemistry Results Phoning	ST01670918
Tygerberg Laboratory	Cancel phoning	Michael Mapongwana CDC wc MMP - ARV Clinic	Chemistry	Chemistry Results Phoning	ST01649764
Tygerberg Laboratory	Cancel phoning	Tygerberg Hospital wc TBH - C1R Resuscitation	Chemistry	Chemistry Results Phoning	ST01687521
Tygerberg Laboratory	Cancel phoning	Tygerberg Hospital wc TBH - Ward A1 West	Chemistry	Chemistry Results Phoning	ST01658638
Tygerberg Laboratory	Cancel phoning	Tygerberg Hospital wc TBH - Ward A6	Chemistry	Chemistry Results Phoning	ST01657421
Tygerberg Laboratory	Cancel phoning	Tygerberg Hospital wc TBH - Ward A6	Chemistry	Chemistry Results Phoning	ST01662041
Tygerberg Laboratory	Cancel phoning	Tygerberg Hospital wc TBH - Ward C1 West	Chemistry	Chemistry Results Phoning	ST01694689
Tygerberg Laboratory	Cancel phoning	Tygerberg Hospital wc TBH - Ward C2A	Chemistry	Chemistry Results Phoning	ST01656197
Tygerberg Laboratory	Cancel phoning	Tygerberg Hospital wc TBH - Ward D5	Chemistry	Chemistry Results Phoning	ST01684438
Tygerberg Laboratory	Cancel phoning	Tygerberg Hospital wc TBH - Ward D6	Chemistry	Chemistry Results Phoning	ST01667280
Tygerberg Laboratory	Cancel phoning	Tygerberg Hospital wc TBH - Ward D9	Chemistry	Chemistry Results Phoning	ST01668238
Tygerberg Laboratory	Cancel phoning	Tygerberg Hospital wc TBH - Ward G3	Chemistry	Chemistry Results Phoning	ST01648745
Tygerberg Laboratory	Cancel phoning	Tygerberg Hospital wc TBH - Ward G8	Chemistry	Chemistry Results Phoning	ST01657744
Tygerberg Laboratory	Cancel phoning	Tygerberg Hospital wc TBH - Ward J Ground	Chemistry	Chemistry Results Phoning	ST01685867
Tygerberg Laboratory	Cancel phoning	Tygerberg Hospital wc TBH - C5BO - Mamae/Breast	Chemistry	Chemistry Results Phoning	ST01690784
Tygerberg Laboratory	Cancel phoning	Tygerberg Hospital wc TBH - X-Block - Bronchi	Chemistry	Chemistry Results Phoning	ST01670738
Tygerberg Laboratory	Cancel phoning	Aan-het-Pad Clinic wc AHP - ARV Clinic	Chemistry	Chemistry Results Phoning	ST01691461
Tygerberg Laboratory	Cancel phoning	Op die Berg Clinic wc ODB - Ward not stated	Chemistry	Chemistry Results Phoning	ST01650028
Tygerberg Laboratory	Cancel phoning	Tulbagh Clinic wc TBC - ARV Clinic	Chemistry	Chemistry Results Phoning	ST01664967
Tygerberg Laboratory	Cancel phoning	Botrivier Clinic wc BRC - ARV Clinic	Chemistry	Chemistry Results Phoning	ST01675384
Tygerberg Laboratory	Cancel phoning	NHLS QA WC Tygerberg (CO) - Tygerberg Laboratory	Chemistry	Chemistry Results Phoning	ST01656605
Tygerberg Laboratory	Cancel phoning	NHLS QA WC Tygerberg (CO) - Tygerberg Laboratory	Chemistry	Chemistry Results Phoning	ST01656624
Tygerberg Laboratory	Cancel: replaced by another test	Forensic Pathology - Tygerberg - No ward	Chemistry	Total IgE	ST01672432
Tygerberg Laboratory	Cancel: replaced by another test	Tygerberg Hospital wc TBH - Ward A9 Unit	Chemistry	Total IgE	ST01645798
Tygerberg Laboratory	Cancel: replaced by another test	Tygerberg Hospital wc TBH - Ward G1	Chemistry	Total IgE	ST01660294
Tygerberg Laboratory	Cancel: replaced by another test	Tygerberg Hospital wc TBH - Ward G9	Chemistry	Total IgE	ST01650370
Tygerberg Laboratory	Cancel: replaced by another test	Tygerberg Hospital wc TBH - Ward G9	Chemistry	Total IgE	ST01668360
Tygerberg Laboratory	Cancel: replaced by another test	Tygerberg Hospital wc TBH - Ward G10	Chemistry	Total IgE	ST01672286
Tygerberg Laboratory	Cancel: replaced by another test	Tygerberg Hospital wc TBH - Ward G Ground	Chemistry	Total IgE	ST01643509
Tygerberg Laboratory	Cancel: replaced by another test	Tygerberg Hospital wc TBH - C3AW - Paed General	Chemistry	Total IgE	ST01674651
Tygerberg Laboratory	Cancel: replaced by another test	Tygerberg Hospital wc TBH - C3AW - Paed General	Chemistry	Total IgE	ST01677828
Tygerberg Laboratory	Cancel: replaced by another test	Tygerberg Hospital wc TBH - C3AW - Paed Allergy	Chemistry	Total IgE	ST01677633
Tygerberg Laboratory	Cancel: replaced by another test	Tygerberg Hospital wc TBH - C3AW - Paed Endo/Diabetic	Chemistry	Total IgE	ST01655666
Tygerberg Laboratory	Cancel: replaced by another test	Tygerberg Hospital wc TBH - C3AW - Paed Endo/Diabetic	Chemistry	Total IgE	ST01672423
Tygerberg Laboratory	Cancel: replaced by another test	Tygerberg Hospital wc TBH - C7BW - Gastro Enterology	Chemistry	Total IgE	ST01672087
Tygerberg Laboratory	Cancel: replaced by another test	Tygerberg Hospital wc TBH - C7CO - Nephrology	Chemistry	Total IgE	ST01677637
Tygerberg Laboratory	Cancel: replaced by another test	Tygerberg Hospital wc TBH - Ward not stated	Chemistry	Total IgE	ST01664656
Tygerberg Laboratory	Cancel: replaced by another test	Tygerberg Hospital wc TBH - Ward not stated	Chemistry	Total IgE	ST01664661
Tygerberg Laboratory	Failed after repeated attempts	Tygerberg Hospital wc TBH - X-Block - Haematology	Chemistry	Creatinine (plus MDRD)	ST01667325
Tygerberg Laboratory	Failed after repeated attempts	Tygerberg Hospital wc TBH - X-Block - Haematology	Chemistry	Urea	ST01667325
Tygerberg Laboratory	Failed after repeated attempts	Tygerberg Hospital wc TBH - X-Block - Haematology	Chemistry	Serum indices	ST01667325
Tygerberg Laboratory	Invalid result. Repeat.	Lentegeur Clinic wc LEN - ARV Clinic	Chemistry	Alanine transaminase (ALT)	ST01670041
Tygerberg Laboratory	Invalid result. Repeat.	Tygerberg Hospital wc TBH - Ward J Ground	Chemistry	Sodium	ST01685867
Tygerberg Laboratory	Invalid result. Repeat.	Tygerberg Hospital wc TBH - Ward J Ground	Chemistry	Potassium	ST01685867
Tygerberg Laboratory	Invalid result. Repeat.	Tygerberg Hospital wc TBH - Ward J Ground	Chemistry	Chloride	ST01685867
Tygerberg Laboratory	Invalid: EDTA contamination	Eerste River Hospital wc ERH - Ward not stated	Chemistry	Potassium	ST01688811
Tygerberg Laboratory	Invalid: EDTA contamination	Tygerberg Hospital wc TBH - Ward A4 West	Chemistry	Potassium	ST01666658
Tygerberg Laboratory	Invalid: EDTA contamination	Tygerberg Hospital wc TBH - Ward A5 High Care	Chemistry	Creatinine (plus MDRD)	ST01650614
Tygerberg Laboratory	Invalid: EDTA contamination	Tygerberg Hospital wc TBH - Ward A5 High Care	Chemistry	Sodium	ST01650614
Tygerberg Laboratory	Invalid: EDTA contamination	Tygerberg Hospital wc TBH - Ward A5 High Care	Chemistry	Potassium	ST01650614
Tygerberg Laboratory	Invalid: EDTA contamination	Tygerberg Hospital wc TBH - Ward A5 High Care	Chemistry	Urea	ST01650614
Tygerberg Laboratory	Invalid: EDTA contamination	Tygerberg Hospital wc TBH - Ward A5 High Care	Chemistry	Ketones (semi-quantitative)	ST01650614
Tygerberg Laboratory	Invalid: EDTA contamination	Tygerberg Hospital wc TBH - Ward A5 High Care	Chemistry	Calcium	ST01650614
Tygerberg Laboratory	Invalid: EDTA contamination	Tygerberg Hospital wc TBH - Ward A5 High Care	Chemistry	Magnesium	ST01650614
Tygerberg Laboratory	Invalid: EDTA contamination	Tygerberg Hospital wc TBH - Ward A5 High Care	Chemistry	Inorganic phosphate	ST01650614
Tygerberg Laboratory	Invalid: EDTA contamination	Tygerberg Hospital wc TBH - Ward A5 High Care	Chemistry	Alanine transaminase (ALT)	ST01650614
Tygerberg Laboratory	Invalid: EDTA contamination	Tygerberg Hospital wc TBH - Ward A5 High Care	Chemistry	C-reactive protein	ST01650614
Tygerberg Laboratory	Invalid: EDTA contamination	Tygerberg Hospital wc TBH - Ward A5 High Care	Chemistry	Serum indices	ST01650614
Tygerberg Laboratory	Invalid: EDTA contamination	Tygerberg Hospital wc TBH - Ward A7	Chemistry	Potassium	ST01680590
Tygerberg Laboratory	Invalid: EDTA contamination	Tygerberg Hospital wc TBH - Ward A7	Chemistry	Calcium	ST01680590
Tygerberg Laboratory	Invalid: EDTA contamination	Tygerberg Hospital wc TBH - Ward A7	Chemistry	Magnesium	ST01680590
Tygerberg Laboratory	Invalid: EDTA contamination	Tygerberg Hospital wc TBH - Ward C1 East	Chemistry	Potassium	ST01666610
Tygerberg Laboratory	Invalid: EDTA contamination	Tygerberg Hospital wc TBH - Ward G Ground	Chemistry	Total bilirubin	ST01668083
Tygerberg Laboratory	Invalid: EDTA contamination	Tygerberg Hospital wc TBH - Ward G Ground	Chemistry	Conjugated bilirubin	ST01668083
Tygerberg Laboratory	Invalid: EDTA contamination	Tygerberg Hospital wc TBH - Ward G Ground	Chemistry	Alanine transaminase (ALT)	ST01668083
Tygerberg Laboratory	Invalid: EDTA contamination	Tygerberg Hospital wc TBH - Ward G Ground	Chemistry	Aspartate transaminase (AST)	ST01668083
Tygerberg Laboratory	Invalid: EDTA contamination	Tygerberg Hospital wc TBH - Ward G Ground	Chemistry	Lactate dehydrogenase (LD)	ST01668083
Tygerberg Laboratory	Invalid: EDTA contamination	Tygerberg Hospital wc TBH - Ward G Ground	Chemistry	Serum indices	ST01668083
Tygerberg Laboratory	Invalid: EDTA contamination	Tygerberg Hospital wc TBH - C5BO - Mamae/Breast	Chemistry	Potassium	ST01688883
Tygerberg Laboratory	Invalid: EDTA contamination	Tygerberg Hospital wc TBH - C7CW - Endocrine	Chemistry	Potassium	ST01683112
Tygerberg Laboratory	Invalid: EDTA contamination	Tygerberg Hospital wc TBH - C7CW - Endocrine	Chemistry	Calcium	ST01683112
Tygerberg Laboratory	Invalid: EDTA contamination	Tygerberg Hospital wc TBH - C7CW - Endocrine	Chemistry	Magnesium	ST01683112
Tygerberg Laboratory	Invalid: haemolysis	Bishop Lavis CDC wc BLP - ARV Clinic	Chemistry	Conjugated bilirubin	ST01664435
Tygerberg Laboratory	Invalid: haemolysis	Bishop Lavis CDC wc BLP - ARV Clinic	Chemistry	Conjugated bilirubin	ST01684206
Tygerberg Laboratory	Invalid: haemolysis	Bishop Lavis CDC wc BLP - ARV Clinic	Chemistry	Conjugated bilirubin	ST01691678
Tygerberg Laboratory	Invalid: haemolysis	Bishop Lavis CDC wc BLP - ARV Clinic	Chemistry	Alanine transaminase (ALT)	ST01664484
Tygerberg Laboratory	Invalid: haemolysis	Bishop Lavis CDC wc BLP - ARV Clinic	Chemistry	Aspartate transaminase (AST)	ST01664435
Tygerberg Laboratory	Invalid: haemolysis	Bishop Lavis CDC wc BLP - ARV Clinic	Chemistry	Aspartate transaminase (AST)	ST01684206
Tygerberg Laboratory	Invalid: haemolysis	Bishop Lavis CDC wc BLP - ARV Clinic	Chemistry	Aspartate transaminase (AST)	ST01691678
Tygerberg Laboratory	Invalid: haemolysis	Bishop Lavis CDC wc BLP - Ward not stated	Chemistry	Potassium	ST01652684
Tygerberg Laboratory	Invalid: haemolysis	Bishop Lavis CDC wc BLP - Ward not stated	Chemistry	Potassium	ST01652761
Tygerberg Laboratory	Invalid: haemolysis	Bishop Lavis CDC wc BLP - Ward not stated	Chemistry	Potassium	ST01656063
Tygerberg Laboratory	Invalid: haemolysis	Bishop Lavis CDC wc BLP - Ward not stated	Chemistry	Potassium	ST01660552
Tygerberg Laboratory	Invalid: haemolysis	Bishop Lavis CDC wc BLP - Ward not stated	Chemistry	Potassium	ST01660761
Tygerberg Laboratory	Invalid: haemolysis	Bishop Lavis CDC wc BLP - Ward not stated	Chemistry	Potassium	ST01664326
Tygerberg Laboratory	Invalid: haemolysis	Bishop Lavis CDC wc BLP - Ward not stated	Chemistry	Potassium	ST01664364
Tygerberg Laboratory	Invalid: haemolysis	Bishop Lavis CDC wc BLP - Ward not stated	Chemistry	Potassium	ST01668468
Tygerberg Laboratory	Invalid: haemolysis	Bishop Lavis CDC wc BLP - Ward not stated	Chemistry	Potassium	ST01668478
Tygerberg Laboratory	Invalid: haemolysis	Bishop Lavis CDC wc BLP - Ward not stated	Chemistry	Potassium	ST01668630
Tygerberg Laboratory	Invalid: haemolysis	Bishop Lavis CDC wc BLP - Ward not stated	Chemistry	Potassium	ST01673506
Tygerberg Laboratory	Invalid: haemolysis	Bishop Lavis CDC wc BLP - Ward not stated	Chemistry	Potassium	ST01677935
Tygerberg Laboratory	Invalid: haemolysis	Bishop Lavis CDC wc BLP - Ward not stated	Chemistry	Potassium	ST01678037
Tygerberg Laboratory	Invalid: haemolysis	Bishop Lavis CDC wc BLP - Ward not stated	Chemistry	Potassium	ST01686590
Tygerberg Laboratory	Invalid: haemolysis	Bishop Lavis CDC wc BLP - Ward not stated	Chemistry	Glycated haemoglobin (HbA1c)	ST01664342
Tygerberg Laboratory	Invalid: haemolysis	Bishop Lavis CDC wc BLP - Ward not stated	Chemistry	Conjugated bilirubin	ST01673725
Tygerberg Laboratory	Invalid: haemolysis	Bishop Lavis CDC wc BLP - Ward not stated	Chemistry	Conjugated bilirubin	ST01677745
Tygerberg Laboratory	Invalid: haemolysis	Bishop Lavis CDC wc BLP - Ward not stated	Chemistry	Aspartate transaminase (AST)	ST01668742
Tygerberg Laboratory	Invalid: haemolysis	Bishop Lavis CDC wc BLP - Ward not stated	Chemistry	Aspartate transaminase (AST)	ST01673725
Tygerberg Laboratory	Invalid: haemolysis	Bishop Lavis CDC wc BLP - Ward not stated	Chemistry	Aspartate transaminase (AST)	ST01677745
Tygerberg Laboratory	Invalid: haemolysis	Bishop Lavis CDC wc BLP - Ward not stated	Chemistry	Lactate dehydrogenase (LD)	ST01668742
Tygerberg Laboratory	Invalid: haemolysis	Delft CHC wc DFP - Ward not stated	Chemistry	Potassium	ST01678230
Tygerberg Laboratory	Invalid: haemolysis	Delft CHC wc DFP - Ward not stated	Chemistry	Conjugated bilirubin	ST01648366
Tygerberg Laboratory	Invalid: haemolysis	Delft CHC wc DFP - Ward not stated	Chemistry	Conjugated bilirubin	ST01658824
Tygerberg Laboratory	Invalid: haemolysis	Delft CHC wc DFP - Ward not stated	Chemistry	Conjugated bilirubin	ST01668266
Tygerberg Laboratory	Invalid: haemolysis	Delft CHC wc DFP - Ward not stated	Chemistry	Aspartate transaminase (AST)	ST01648366
Tygerberg Laboratory	Invalid: haemolysis	Delft CHC wc DFP - Ward not stated	Chemistry	Aspartate transaminase (AST)	ST01668266
Tygerberg Laboratory	Invalid: haemolysis	Dr Ivan Toms Clinic wc IVT - ARV Clinic	Chemistry	Alanine transaminase (ALT)	ST01675639
Tygerberg Laboratory	Invalid: haemolysis	Dr Ivan Toms Clinic wc IVT - ARV Clinic	Chemistry	Alanine transaminase (ALT)	ST01688923
Tygerberg Laboratory	Invalid: haemolysis	Dr Ivan Toms Clinic wc IVT - Ward not stated	Chemistry	Potassium	ST01649814
Tygerberg Laboratory	Invalid: haemolysis	Eerste River Clinic wc RUS - ARV Clinic	Chemistry	Conjugated bilirubin	ST01663295
Tygerberg Laboratory	Invalid: haemolysis	Eerste River Clinic wc RUS - ARV Clinic	Chemistry	Aspartate transaminase (AST)	ST01663295
Tygerberg Laboratory	Invalid: haemolysis	Eerste River Hospital wc ERH - Casualty Unit	Chemistry	Creatinine (plus MDRD)	ST01655631
Tygerberg Laboratory	Invalid: haemolysis	Eerste River Hospital wc ERH - Casualty Unit	Chemistry	Sodium	ST01655631
Tygerberg Laboratory	Invalid: haemolysis	Eerste River Hospital wc ERH - Casualty Unit	Chemistry	Potassium	ST01646450
Tygerberg Laboratory	Invalid: haemolysis	Eerste River Hospital wc ERH - Casualty Unit	Chemistry	Potassium	ST01646673
Tygerberg Laboratory	Invalid: haemolysis	Eerste River Hospital wc ERH - Casualty Unit	Chemistry	Potassium	ST01646682
Tygerberg Laboratory	Invalid: haemolysis	Eerste River Hospital wc ERH - Casualty Unit	Chemistry	Potassium	ST01646750
Tygerberg Laboratory	Invalid: haemolysis	Eerste River Hospital wc ERH - Casualty Unit	Chemistry	Potassium	ST01649581
Tygerberg Laboratory	Invalid: haemolysis	Eerste River Hospital wc ERH - Casualty Unit	Chemistry	Potassium	ST01649589
Tygerberg Laboratory	Invalid: haemolysis	Eerste River Hospital wc ERH - Casualty Unit	Chemistry	Potassium	ST01649861
Tygerberg Laboratory	Invalid: haemolysis	Eerste River Hospital wc ERH - Casualty Unit	Chemistry	Potassium	ST01650099
Tygerberg Laboratory	Invalid: haemolysis	Eerste River Hospital wc ERH - Casualty Unit	Chemistry	Potassium	ST01652611
Tygerberg Laboratory	Invalid: haemolysis	Eerste River Hospital wc ERH - Casualty Unit	Chemistry	Potassium	ST01652847
Tygerberg Laboratory	Invalid: haemolysis	Eerste River Hospital wc ERH - Casualty Unit	Chemistry	Potassium	ST01653201
Tygerberg Laboratory	Invalid: haemolysis	Eerste River Hospital wc ERH - Casualty Unit	Chemistry	Potassium	ST01653854
Tygerberg Laboratory	Invalid: haemolysis	Eerste River Hospital wc ERH - Casualty Unit	Chemistry	Potassium	ST01653855
Tygerberg Laboratory	Invalid: haemolysis	Eerste River Hospital wc ERH - Casualty Unit	Chemistry	Potassium	ST01654341
Tygerberg Laboratory	Invalid: haemolysis	Eerste River Hospital wc ERH - Casualty Unit	Chemistry	Potassium	ST01654347
Tygerberg Laboratory	Invalid: haemolysis	Eerste River Hospital wc ERH - Casualty Unit	Chemistry	Potassium	ST01655053
Tygerberg Laboratory	Invalid: haemolysis	Eerste River Hospital wc ERH - Casualty Unit	Chemistry	Potassium	ST01655372
Tygerberg Laboratory	Invalid: haemolysis	Eerste River Hospital wc ERH - Casualty Unit	Chemistry	Potassium	ST01655381
Tygerberg Laboratory	Invalid: haemolysis	Eerste River Hospital wc ERH - Casualty Unit	Chemistry	Potassium	ST01655625
Tygerberg Laboratory	Invalid: haemolysis	Eerste River Hospital wc ERH - Casualty Unit	Chemistry	Potassium	ST01655631
Tygerberg Laboratory	Invalid: haemolysis	Eerste River Hospital wc ERH - Casualty Unit	Chemistry	Potassium	ST01658675
Tygerberg Laboratory	Invalid: haemolysis	Eerste River Hospital wc ERH - Casualty Unit	Chemistry	Potassium	ST01660744
Tygerberg Laboratory	Invalid: haemolysis	Eerste River Hospital wc ERH - Casualty Unit	Chemistry	Potassium	ST01660774
Tygerberg Laboratory	Invalid: haemolysis	Eerste River Hospital wc ERH - Casualty Unit	Chemistry	Potassium	ST01661130
Tygerberg Laboratory	Invalid: haemolysis	Eerste River Hospital wc ERH - Casualty Unit	Chemistry	Potassium	ST01661984
Tygerberg Laboratory	Invalid: haemolysis	Eerste River Hospital wc ERH - Casualty Unit	Chemistry	Potassium	ST01663476
Tygerberg Laboratory	Invalid: haemolysis	Eerste River Hospital wc ERH - Casualty Unit	Chemistry	Potassium	ST01664592
Tygerberg Laboratory	Invalid: haemolysis	Eerste River Hospital wc ERH - Casualty Unit	Chemistry	Potassium	ST01666185
Tygerberg Laboratory	Invalid: haemolysis	Eerste River Hospital wc ERH - Casualty Unit	Chemistry	Potassium	ST01666244
Tygerberg Laboratory	Invalid: haemolysis	Eerste River Hospital wc ERH - Casualty Unit	Chemistry	Potassium	ST01666511
Tygerberg Laboratory	Invalid: haemolysis	Eerste River Hospital wc ERH - Casualty Unit	Chemistry	Potassium	ST01666742
Tygerberg Laboratory	Invalid: haemolysis	Eerste River Hospital wc ERH - Casualty Unit	Chemistry	Potassium	ST01666808
Tygerberg Laboratory	Invalid: haemolysis	Eerste River Hospital wc ERH - Casualty Unit	Chemistry	Potassium	ST01667712
Tygerberg Laboratory	Invalid: haemolysis	Eerste River Hospital wc ERH - Casualty Unit	Chemistry	Potassium	ST01668057
Tygerberg Laboratory	Invalid: haemolysis	Eerste River Hospital wc ERH - Casualty Unit	Chemistry	Potassium	ST01668510
Tygerberg Laboratory	Invalid: haemolysis	Eerste River Hospital wc ERH - Casualty Unit	Chemistry	Potassium	ST01668529
Tygerberg Laboratory	Invalid: haemolysis	Eerste River Hospital wc ERH - Casualty Unit	Chemistry	Potassium	ST01673135
Tygerberg Laboratory	Invalid: haemolysis	Eerste River Hospital wc ERH - Casualty Unit	Chemistry	Potassium	ST01673189
Tygerberg Laboratory	Invalid: haemolysis	Eerste River Hospital wc ERH - Casualty Unit	Chemistry	Potassium	ST01673197
Tygerberg Laboratory	Invalid: haemolysis	Eerste River Hospital wc ERH - Casualty Unit	Chemistry	Potassium	ST01675233
Tygerberg Laboratory	Invalid: haemolysis	Eerste River Hospital wc ERH - Casualty Unit	Chemistry	Potassium	ST01677336
Tygerberg Laboratory	Invalid: haemolysis	Eerste River Hospital wc ERH - Casualty Unit	Chemistry	Potassium	ST01677353
Tygerberg Laboratory	Invalid: haemolysis	Eerste River Hospital wc ERH - Casualty Unit	Chemistry	Potassium	ST01677804
Tygerberg Laboratory	Invalid: haemolysis	Eerste River Hospital wc ERH - Casualty Unit	Chemistry	Potassium	ST01678050
Tygerberg Laboratory	Invalid: haemolysis	Eerste River Hospital wc ERH - Casualty Unit	Chemistry	Potassium	ST01678051
Tygerberg Laboratory	Invalid: haemolysis	Eerste River Hospital wc ERH - Casualty Unit	Chemistry	Potassium	ST01678597
Tygerberg Laboratory	Invalid: haemolysis	Eerste River Hospital wc ERH - Casualty Unit	Chemistry	Potassium	ST01678686
Tygerberg Laboratory	Invalid: haemolysis	Eerste River Hospital wc ERH - Casualty Unit	Chemistry	Potassium	ST01679101
Tygerberg Laboratory	Invalid: haemolysis	Eerste River Hospital wc ERH - Casualty Unit	Chemistry	Potassium	ST01679176
Tygerberg Laboratory	Invalid: haemolysis	Eerste River Hospital wc ERH - Casualty Unit	Chemistry	Potassium	ST01679767
Tygerberg Laboratory	Invalid: haemolysis	Eerste River Hospital wc ERH - Casualty Unit	Chemistry	Potassium	ST01681215
Tygerberg Laboratory	Invalid: haemolysis	Eerste River Hospital wc ERH - Casualty Unit	Chemistry	Potassium	ST01683589
Tygerberg Laboratory	Invalid: haemolysis	Eerste River Hospital wc ERH - Casualty Unit	Chemistry	Potassium	ST01684052
Tygerberg Laboratory	Invalid: haemolysis	Eerste River Hospital wc ERH - Casualty Unit	Chemistry	Potassium	ST01684321
Tygerberg Laboratory	Invalid: haemolysis	Eerste River Hospital wc ERH - Casualty Unit	Chemistry	Potassium	ST01685386
Tygerberg Laboratory	Invalid: haemolysis	Eerste River Hospital wc ERH - Casualty Unit	Chemistry	Potassium	ST01689472
Tygerberg Laboratory	Invalid: haemolysis	Eerste River Hospital wc ERH - Casualty Unit	Chemistry	Potassium	ST01689496
Tygerberg Laboratory	Invalid: haemolysis	Eerste River Hospital wc ERH - Casualty Unit	Chemistry	Potassium	ST01691196
Tygerberg Laboratory	Invalid: haemolysis	Eerste River Hospital wc ERH - Casualty Unit	Chemistry	Potassium	ST01693432
Tygerberg Laboratory	Invalid: haemolysis	Eerste River Hospital wc ERH - Casualty Unit	Chemistry	Potassium	ST01694510
Tygerberg Laboratory	Invalid: haemolysis	Eerste River Hospital wc ERH - Casualty Unit	Chemistry	Potassium	ST01694744
Tygerberg Laboratory	Invalid: haemolysis	Eerste River Hospital wc ERH - Casualty Unit	Chemistry	Potassium	ST01696543
Tygerberg Laboratory	Invalid: haemolysis	Eerste River Hospital wc ERH - Casualty Unit	Chemistry	Urea	ST01655631
Tygerberg Laboratory	Invalid: haemolysis	Eerste River Hospital wc ERH - Casualty Unit	Chemistry	Inorganic phosphate	ST01673224
Tygerberg Laboratory	Invalid: haemolysis	Eerste River Hospital wc ERH - Casualty Unit	Chemistry	Conjugated bilirubin	ST01655372
Tygerberg Laboratory	Invalid: haemolysis	Eerste River Hospital wc ERH - Casualty Unit	Chemistry	Conjugated bilirubin	ST01673197
Tygerberg Laboratory	Invalid: haemolysis	Eerste River Hospital wc ERH - Casualty Unit	Chemistry	Conjugated bilirubin	ST01673623
Tygerberg Laboratory	Invalid: haemolysis	Eerste River Hospital wc ERH - Casualty Unit	Chemistry	Conjugated bilirubin	ST01677804
Tygerberg Laboratory	Invalid: haemolysis	Eerste River Hospital wc ERH - Casualty Unit	Chemistry	Conjugated bilirubin	ST01694744
Tygerberg Laboratory	Invalid: haemolysis	Eerste River Hospital wc ERH - Casualty Unit	Chemistry	Alanine transaminase (ALT)	ST01651362
Tygerberg Laboratory	Invalid: haemolysis	Eerste River Hospital wc ERH - Casualty Unit	Chemistry	Alanine transaminase (ALT)	ST01655372
Tygerberg Laboratory	Invalid: haemolysis	Eerste River Hospital wc ERH - Casualty Unit	Chemistry	Alanine transaminase (ALT)	ST01655381
Tygerberg Laboratory	Invalid: haemolysis	Eerste River Hospital wc ERH - Casualty Unit	Chemistry	Alanine transaminase (ALT)	ST01661130
Tygerberg Laboratory	Invalid: haemolysis	Eerste River Hospital wc ERH - Casualty Unit	Chemistry	Alanine transaminase (ALT)	ST01663476
Tygerberg Laboratory	Invalid: haemolysis	Eerste River Hospital wc ERH - Casualty Unit	Chemistry	Alanine transaminase (ALT)	ST01668543
Tygerberg Laboratory	Invalid: haemolysis	Eerste River Hospital wc ERH - Casualty Unit	Chemistry	Alanine transaminase (ALT)	ST01673197
Tygerberg Laboratory	Invalid: haemolysis	Eerste River Hospital wc ERH - Casualty Unit	Chemistry	Alanine transaminase (ALT)	ST01684052
Tygerberg Laboratory	Invalid: haemolysis	Eerste River Hospital wc ERH - Casualty Unit	Chemistry	Alanine transaminase (ALT)	ST01689472
Tygerberg Laboratory	Invalid: haemolysis	Eerste River Hospital wc ERH - Casualty Unit	Chemistry	Alanine transaminase (ALT)	ST01689496
Tygerberg Laboratory	Invalid: haemolysis	Eerste River Hospital wc ERH - Casualty Unit	Chemistry	Alanine transaminase (ALT)	ST01694510
Tygerberg Laboratory	Invalid: haemolysis	Eerste River Hospital wc ERH - Casualty Unit	Chemistry	Alanine transaminase (ALT)	ST01696543
Tygerberg Laboratory	Invalid: haemolysis	Eerste River Hospital wc ERH - Casualty Unit	Chemistry	Aspartate transaminase (AST)	ST01655372
Tygerberg Laboratory	Invalid: haemolysis	Eerste River Hospital wc ERH - Casualty Unit	Chemistry	Aspartate transaminase (AST)	ST01673197
Tygerberg Laboratory	Invalid: haemolysis	Eerste River Hospital wc ERH - Casualty Unit	Chemistry	Aspartate transaminase (AST)	ST01677804
Tygerberg Laboratory	Invalid: haemolysis	Eerste River Hospital wc ERH - Casualty Unit	Chemistry	Aspartate transaminase (AST)	ST01696543
Tygerberg Laboratory	Invalid: haemolysis	Eerste River Hospital wc ERH - Casualty Unit	Chemistry	Alkaline phosphatase (ALP)	ST01655372
Tygerberg Laboratory	Invalid: haemolysis	Eerste River Hospital wc ERH - Casualty Unit	Chemistry	Alkaline phosphatase (ALP)	ST01673197
Tygerberg Laboratory	Invalid: haemolysis	Eerste River Hospital wc ERH - Casualty Unit	Chemistry	Alkaline phosphatase (ALP)	ST01696543
Tygerberg Laboratory	Invalid: haemolysis	Eerste River Hospital wc ERH - Casualty Unit	Chemistry	Lactate dehydrogenase (LD)	ST01661130
Tygerberg Laboratory	Invalid: haemolysis	Eerste River Hospital wc ERH - Casualty Unit	Chemistry	Lactate dehydrogenase (LD)	ST01670067
Tygerberg Laboratory	Invalid: haemolysis	Eerste River Hospital wc ERH - Casualty Unit	Chemistry	Total cholesterol	ST01655631
Tygerberg Laboratory	Invalid: haemolysis	Eerste River Hospital wc ERH - Casualty Unit	Chemistry	Serum folate	ST01674451
Tygerberg Laboratory	Invalid: haemolysis	Eerste River Hospital wc ERH - Casualty Unit	Chemistry	Troponin T (high-sensitivity)	ST01646750
Tygerberg Laboratory	Invalid: haemolysis	Eerste River Hospital wc ERH - Casualty Unit	Chemistry	Troponin T (high-sensitivity)	ST01655631
Tygerberg Laboratory	Invalid: haemolysis	Eerste River Hospital wc ERH - Casualty Unit	Chemistry	Troponin T (high-sensitivity)	ST01673135
Tygerberg Laboratory	Invalid: haemolysis	Eerste River Hospital wc ERH - Casualty Unit	Chemistry	Troponin T (high-sensitivity)	ST01678686
Tygerberg Laboratory	Invalid: haemolysis	Eerste River Hospital wc ERH - Casualty Unit	Chemistry	Troponin T (high-sensitivity)	ST01693432
Tygerberg Laboratory	Invalid: haemolysis	Eerste River Hospital wc ERH - Ward A (Paediatric)	Chemistry	Potassium	ST01666856
Tygerberg Laboratory	Invalid: haemolysis	Eerste River Hospital wc ERH - Ward A (Paediatric)	Chemistry	Inorganic phosphate	ST01679473
Tygerberg Laboratory	Invalid: haemolysis	Eerste River Hospital wc ERH - Ward B (General)	Chemistry	Potassium	ST01650916
Tygerberg Laboratory	Invalid: haemolysis	Eerste River Hospital wc ERH - Ward B (General)	Chemistry	Potassium	ST01657879
Tygerberg Laboratory	Invalid: haemolysis	Eerste River Hospital wc ERH - Ward B (General)	Chemistry	Potassium	ST01668056
Tygerberg Laboratory	Invalid: haemolysis	Eerste River Hospital wc ERH - Ward B (General)	Chemistry	Potassium	ST01694759
Tygerberg Laboratory	Invalid: haemolysis	Eerste River Hospital wc ERH - Ward B (General)	Chemistry	Conjugated bilirubin	ST01665205
Tygerberg Laboratory	Invalid: haemolysis	Eerste River Hospital wc ERH - Ward D (Surgical)	Chemistry	Potassium	ST01652607
Tygerberg Laboratory	Invalid: haemolysis	Eerste River Hospital wc ERH - Ward D (Surgical)	Chemistry	Potassium	ST01652609
Tygerberg Laboratory	Invalid: haemolysis	Eerste River Hospital wc ERH - Ward D (Surgical)	Chemistry	Potassium	ST01652625
Tygerberg Laboratory	Invalid: haemolysis	Eerste River Hospital wc ERH - Ward D (Surgical)	Chemistry	Potassium	ST01675270
Tygerberg Laboratory	Invalid: haemolysis	Eerste River Hospital wc ERH - Ward D (Surgical)	Chemistry	Potassium	ST01681273
Tygerberg Laboratory	Invalid: haemolysis	Eerste River Hospital wc ERH - Ward D (Surgical)	Chemistry	Potassium	ST01683557
Tygerberg Laboratory	Invalid: haemolysis	Eerste River Hospital wc ERH - Ward D (Surgical)	Chemistry	Conjugated bilirubin	ST01652622
Tygerberg Laboratory	Invalid: haemolysis	Eerste River Hospital wc ERH - Ward D (Surgical)	Chemistry	Conjugated bilirubin	ST01677443
Tygerberg Laboratory	Invalid: haemolysis	Eerste River Hospital wc ERH - Ward D (Surgical)	Chemistry	Conjugated bilirubin	ST01681245
Tygerberg Laboratory	Invalid: haemolysis	Eerste River Hospital wc ERH - Ward D (Surgical)	Chemistry	Aspartate transaminase (AST)	ST01652622
Tygerberg Laboratory	Invalid: haemolysis	Eerste River Hospital wc ERH - Ward D (Surgical)	Chemistry	Aspartate transaminase (AST)	ST01655463
Tygerberg Laboratory	Invalid: haemolysis	Eerste River Hospital wc ERH - Ward D (Surgical)	Chemistry	Aspartate transaminase (AST)	ST01677443
Tygerberg Laboratory	Invalid: haemolysis	Eerste River Hospital wc ERH - Ward D (Surgical)	Chemistry	Aspartate transaminase (AST)	ST01681245
Tygerberg Laboratory	Invalid: haemolysis	Eerste River Hospital wc ERH - Ward E (Medical)	Chemistry	Potassium	ST01647755
Tygerberg Laboratory	Invalid: haemolysis	Eerste River Hospital wc ERH - Ward E (Medical)	Chemistry	Potassium	ST01666324
Tygerberg Laboratory	Invalid: haemolysis	Eerste River Hospital wc ERH - Ward E (Medical)	Chemistry	Potassium	ST01666407
Tygerberg Laboratory	Invalid: haemolysis	Eerste River Hospital wc ERH - Ward E (Medical)	Chemistry	Potassium	ST01666417
Tygerberg Laboratory	Invalid: haemolysis	Eerste River Hospital wc ERH - Ward E (Medical)	Chemistry	Potassium	ST01670342
Tygerberg Laboratory	Invalid: haemolysis	Eerste River Hospital wc ERH - Out Patient Department	Chemistry	Potassium	ST01681254
Tygerberg Laboratory	Invalid: haemolysis	Eerste River Hospital wc ERH - Out Patient Department	Chemistry	Potassium	ST01681266
Tygerberg Laboratory	Invalid: haemolysis	Eerste River Hospital wc ERH - Admissions	Chemistry	Potassium	ST01679730
Tygerberg Laboratory	Invalid: haemolysis	Eerste River Hospital wc ERH - ARV Clinic	Chemistry	Potassium	ST01691410
Tygerberg Laboratory	Invalid: haemolysis	Eerste River Hospital wc ERH - ARV Clinic	Chemistry	Conjugated bilirubin	ST01678027
Tygerberg Laboratory	Invalid: haemolysis	Eerste River Hospital wc ERH - Ward not stated	Chemistry	Creatinine (plus MDRD)	ST01688814
Tygerberg Laboratory	Invalid: haemolysis	Eerste River Hospital wc ERH - Ward not stated	Chemistry	Sodium	ST01688814
Tygerberg Laboratory	Invalid: haemolysis	Eerste River Hospital wc ERH - Ward not stated	Chemistry	Potassium	ST01648141
Tygerberg Laboratory	Invalid: haemolysis	Eerste River Hospital wc ERH - Ward not stated	Chemistry	Potassium	ST01655045
Tygerberg Laboratory	Invalid: haemolysis	Eerste River Hospital wc ERH - Ward not stated	Chemistry	Potassium	ST01666147
Tygerberg Laboratory	Invalid: haemolysis	Eerste River Hospital wc ERH - Ward not stated	Chemistry	Potassium	ST01673180
Tygerberg Laboratory	Invalid: haemolysis	Eerste River Hospital wc ERH - Ward not stated	Chemistry	Potassium	ST01674772
Tygerberg Laboratory	Invalid: haemolysis	Eerste River Hospital wc ERH - Ward not stated	Chemistry	Potassium	ST01679139
Tygerberg Laboratory	Invalid: haemolysis	Eerste River Hospital wc ERH - Ward not stated	Chemistry	Potassium	ST01681232
Tygerberg Laboratory	Invalid: haemolysis	Eerste River Hospital wc ERH - Ward not stated	Chemistry	Potassium	ST01681885
Tygerberg Laboratory	Invalid: haemolysis	Eerste River Hospital wc ERH - Ward not stated	Chemistry	Potassium	ST01686348
Tygerberg Laboratory	Invalid: haemolysis	Eerste River Hospital wc ERH - Ward not stated	Chemistry	Potassium	ST01687939
Tygerberg Laboratory	Invalid: haemolysis	Eerste River Hospital wc ERH - Ward not stated	Chemistry	Potassium	ST01688814
Tygerberg Laboratory	Invalid: haemolysis	Eerste River Hospital wc ERH - Ward not stated	Chemistry	Potassium	ST01693016
Tygerberg Laboratory	Invalid: haemolysis	Eerste River Hospital wc ERH - Ward not stated	Chemistry	Potassium	ST01695161
Tygerberg Laboratory	Invalid: haemolysis	Eerste River Hospital wc ERH - Ward not stated	Chemistry	Conjugated bilirubin	ST01675861
Tygerberg Laboratory	Invalid: haemolysis	Eerste River Hospital wc ERH - Ward not stated	Chemistry	Alanine transaminase (ALT)	ST01673180
Tygerberg Laboratory	Invalid: haemolysis	Eerste River Hospital wc ERH - Ward not stated	Chemistry	Alanine transaminase (ALT)	ST01693016
Tygerberg Laboratory	Invalid: haemolysis	Eerste River Hospital wc ERH - Ward not stated	Chemistry	Aspartate transaminase (AST)	ST01659675
Tygerberg Laboratory	Invalid: haemolysis	Eerste River Hospital wc ERH - Ward not stated	Chemistry	Aspartate transaminase (AST)	ST01675861
Tygerberg Laboratory	Invalid: haemolysis	Elsies River CHC wc ERP - Ward not stated	Chemistry	Potassium	ST01658154
Tygerberg Laboratory	Invalid: haemolysis	Elsies River CHC wc ERP - Ward not stated	Chemistry	Potassium	ST01660899
Tygerberg Laboratory	Invalid: haemolysis	Elsies River CHC wc ERP - Ward not stated	Chemistry	Potassium	ST01668714
Tygerberg Laboratory	Invalid: haemolysis	Elsies River CHC wc ERP - Ward not stated	Chemistry	Potassium	ST01671214
Tygerberg Laboratory	Invalid: haemolysis	Elsies River CHC wc ERP - Ward not stated	Chemistry	Potassium	ST01689498
Tygerberg Laboratory	Invalid: haemolysis	Elsies River CHC wc ERP - Ward not stated	Chemistry	Inorganic phosphate	ST01664933
Tygerberg Laboratory	Invalid: haemolysis	Fisantekraal Clinic wc FSK - ARV Clinic	Chemistry	Aspartate transaminase (AST)	ST01658515
Tygerberg Laboratory	Invalid: haemolysis	Gustrouw CDC wc GCH - ARV Clinic	Chemistry	Potassium	ST01652911
Tygerberg Laboratory	Invalid: haemolysis	Gustrouw CDC wc GCH - ARV Clinic	Chemistry	Potassium	ST01653050
Tygerberg Laboratory	Invalid: haemolysis	Gustrouw CDC wc GCH - Ward not stated	Chemistry	Potassium	ST01687882
Tygerberg Laboratory	Invalid: haemolysis	Ikhwezi CDC wc IKW - ARV Clinic	Chemistry	Potassium	ST01671569
Tygerberg Laboratory	Invalid: haemolysis	Ikhwezi CDC wc IKW - Ward not stated	Chemistry	Creatinine (plus MDRD)	ST01649785
Tygerberg Laboratory	Invalid: haemolysis	Ikhwezi CDC wc IKW - Ward not stated	Chemistry	Serum indices	ST01649785
Tygerberg Laboratory	Invalid: haemolysis	Karl Bremer Hospital wc KBH - Emergency Centre	Chemistry	Creatinine (plus MDRD)	ST01653651
Tygerberg Laboratory	Invalid: haemolysis	Karl Bremer Hospital wc KBH - Emergency Centre	Chemistry	Creatinine (plus MDRD)	ST01666972
Tygerberg Laboratory	Invalid: haemolysis	Karl Bremer Hospital wc KBH - Emergency Centre	Chemistry	Creatinine (plus MDRD)	ST01679102
Tygerberg Laboratory	Invalid: haemolysis	Karl Bremer Hospital wc KBH - Emergency Centre	Chemistry	Creatinine (plus MDRD)	ST01684246
Tygerberg Laboratory	Invalid: haemolysis	Karl Bremer Hospital wc KBH - Emergency Centre	Chemistry	Sodium	ST01666972
Tygerberg Laboratory	Invalid: haemolysis	Karl Bremer Hospital wc KBH - Emergency Centre	Chemistry	Sodium	ST01684246
Tygerberg Laboratory	Invalid: haemolysis	Karl Bremer Hospital wc KBH - Emergency Centre	Chemistry	Potassium	ST01646400
Tygerberg Laboratory	Invalid: haemolysis	Karl Bremer Hospital wc KBH - Emergency Centre	Chemistry	Potassium	ST01646643
Tygerberg Laboratory	Invalid: haemolysis	Karl Bremer Hospital wc KBH - Emergency Centre	Chemistry	Potassium	ST01648423
Tygerberg Laboratory	Invalid: haemolysis	Karl Bremer Hospital wc KBH - Emergency Centre	Chemistry	Potassium	ST01648429
Tygerberg Laboratory	Invalid: haemolysis	Karl Bremer Hospital wc KBH - Emergency Centre	Chemistry	Potassium	ST01649856
Tygerberg Laboratory	Invalid: haemolysis	Karl Bremer Hospital wc KBH - Emergency Centre	Chemistry	Potassium	ST01650140
Tygerberg Laboratory	Invalid: haemolysis	Karl Bremer Hospital wc KBH - Emergency Centre	Chemistry	Potassium	ST01650142
Tygerberg Laboratory	Invalid: haemolysis	Karl Bremer Hospital wc KBH - Emergency Centre	Chemistry	Potassium	ST01650144
Tygerberg Laboratory	Invalid: haemolysis	Karl Bremer Hospital wc KBH - Emergency Centre	Chemistry	Potassium	ST01651540
Tygerberg Laboratory	Invalid: haemolysis	Karl Bremer Hospital wc KBH - Emergency Centre	Chemistry	Potassium	ST01651966
Tygerberg Laboratory	Invalid: haemolysis	Karl Bremer Hospital wc KBH - Emergency Centre	Chemistry	Potassium	ST01653651
Tygerberg Laboratory	Invalid: haemolysis	Karl Bremer Hospital wc KBH - Emergency Centre	Chemistry	Potassium	ST01653909
Tygerberg Laboratory	Invalid: haemolysis	Karl Bremer Hospital wc KBH - Emergency Centre	Chemistry	Potassium	ST01654205
Tygerberg Laboratory	Invalid: haemolysis	Karl Bremer Hospital wc KBH - Emergency Centre	Chemistry	Potassium	ST01654351
Tygerberg Laboratory	Invalid: haemolysis	Karl Bremer Hospital wc KBH - Emergency Centre	Chemistry	Potassium	ST01654409
Tygerberg Laboratory	Invalid: haemolysis	Karl Bremer Hospital wc KBH - Emergency Centre	Chemistry	Potassium	ST01654414
Tygerberg Laboratory	Invalid: haemolysis	Karl Bremer Hospital wc KBH - Emergency Centre	Chemistry	Potassium	ST01654483
Tygerberg Laboratory	Invalid: haemolysis	Karl Bremer Hospital wc KBH - Emergency Centre	Chemistry	Potassium	ST01656223
Tygerberg Laboratory	Invalid: haemolysis	Karl Bremer Hospital wc KBH - Emergency Centre	Chemistry	Potassium	ST01656678
Tygerberg Laboratory	Invalid: haemolysis	Karl Bremer Hospital wc KBH - Emergency Centre	Chemistry	Potassium	ST01658278
Tygerberg Laboratory	Invalid: haemolysis	Karl Bremer Hospital wc KBH - Emergency Centre	Chemistry	Potassium	ST01658378
Tygerberg Laboratory	Invalid: haemolysis	Karl Bremer Hospital wc KBH - Emergency Centre	Chemistry	Potassium	ST01659001
Tygerberg Laboratory	Invalid: haemolysis	Karl Bremer Hospital wc KBH - Emergency Centre	Chemistry	Potassium	ST01659753
Tygerberg Laboratory	Invalid: haemolysis	Karl Bremer Hospital wc KBH - Emergency Centre	Chemistry	Potassium	ST01661108
Tygerberg Laboratory	Invalid: haemolysis	Karl Bremer Hospital wc KBH - Emergency Centre	Chemistry	Potassium	ST01661311
Tygerberg Laboratory	Invalid: haemolysis	Karl Bremer Hospital wc KBH - Emergency Centre	Chemistry	Potassium	ST01663444
Tygerberg Laboratory	Invalid: haemolysis	Karl Bremer Hospital wc KBH - Emergency Centre	Chemistry	Potassium	ST01665916
Tygerberg Laboratory	Invalid: haemolysis	Karl Bremer Hospital wc KBH - Emergency Centre	Chemistry	Potassium	ST01666153
Tygerberg Laboratory	Invalid: haemolysis	Karl Bremer Hospital wc KBH - Emergency Centre	Chemistry	Potassium	ST01666409
Tygerberg Laboratory	Invalid: haemolysis	Karl Bremer Hospital wc KBH - Emergency Centre	Chemistry	Potassium	ST01666414
Tygerberg Laboratory	Invalid: haemolysis	Karl Bremer Hospital wc KBH - Emergency Centre	Chemistry	Potassium	ST01666529
Tygerberg Laboratory	Invalid: haemolysis	Karl Bremer Hospital wc KBH - Emergency Centre	Chemistry	Potassium	ST01666802
Tygerberg Laboratory	Invalid: haemolysis	Karl Bremer Hospital wc KBH - Emergency Centre	Chemistry	Potassium	ST01666858
Tygerberg Laboratory	Invalid: haemolysis	Karl Bremer Hospital wc KBH - Emergency Centre	Chemistry	Potassium	ST01666910
Tygerberg Laboratory	Invalid: haemolysis	Karl Bremer Hospital wc KBH - Emergency Centre	Chemistry	Potassium	ST01666972
Tygerberg Laboratory	Invalid: haemolysis	Karl Bremer Hospital wc KBH - Emergency Centre	Chemistry	Potassium	ST01667068
Tygerberg Laboratory	Invalid: haemolysis	Karl Bremer Hospital wc KBH - Emergency Centre	Chemistry	Potassium	ST01669120
Tygerberg Laboratory	Invalid: haemolysis	Karl Bremer Hospital wc KBH - Emergency Centre	Chemistry	Potassium	ST01670663
Tygerberg Laboratory	Invalid: haemolysis	Karl Bremer Hospital wc KBH - Emergency Centre	Chemistry	Potassium	ST01671811
Tygerberg Laboratory	Invalid: haemolysis	Karl Bremer Hospital wc KBH - Emergency Centre	Chemistry	Potassium	ST01678410
Tygerberg Laboratory	Invalid: haemolysis	Karl Bremer Hospital wc KBH - Emergency Centre	Chemistry	Potassium	ST01678453
Tygerberg Laboratory	Invalid: haemolysis	Karl Bremer Hospital wc KBH - Emergency Centre	Chemistry	Potassium	ST01678901
Tygerberg Laboratory	Invalid: haemolysis	Karl Bremer Hospital wc KBH - Emergency Centre	Chemistry	Potassium	ST01679061
Tygerberg Laboratory	Invalid: haemolysis	Karl Bremer Hospital wc KBH - Emergency Centre	Chemistry	Potassium	ST01679102
Tygerberg Laboratory	Invalid: haemolysis	Karl Bremer Hospital wc KBH - Emergency Centre	Chemistry	Potassium	ST01679132
Tygerberg Laboratory	Invalid: haemolysis	Karl Bremer Hospital wc KBH - Emergency Centre	Chemistry	Potassium	ST01679135
Tygerberg Laboratory	Invalid: haemolysis	Karl Bremer Hospital wc KBH - Emergency Centre	Chemistry	Potassium	ST01679323
Tygerberg Laboratory	Invalid: haemolysis	Karl Bremer Hospital wc KBH - Emergency Centre	Chemistry	Potassium	ST01679731
Tygerberg Laboratory	Invalid: haemolysis	Karl Bremer Hospital wc KBH - Emergency Centre	Chemistry	Potassium	ST01679857
Tygerberg Laboratory	Invalid: haemolysis	Karl Bremer Hospital wc KBH - Emergency Centre	Chemistry	Potassium	ST01684199
Tygerberg Laboratory	Invalid: haemolysis	Karl Bremer Hospital wc KBH - Emergency Centre	Chemistry	Potassium	ST01684246
Tygerberg Laboratory	Invalid: haemolysis	Karl Bremer Hospital wc KBH - Emergency Centre	Chemistry	Potassium	ST01686959
Tygerberg Laboratory	Invalid: haemolysis	Karl Bremer Hospital wc KBH - Emergency Centre	Chemistry	Potassium	ST01687160
Tygerberg Laboratory	Invalid: haemolysis	Karl Bremer Hospital wc KBH - Emergency Centre	Chemistry	Potassium	ST01692463
Tygerberg Laboratory	Invalid: haemolysis	Karl Bremer Hospital wc KBH - Emergency Centre	Chemistry	Potassium	ST01692498
Tygerberg Laboratory	Invalid: haemolysis	Karl Bremer Hospital wc KBH - Emergency Centre	Chemistry	Potassium	ST01693010
Tygerberg Laboratory	Invalid: haemolysis	Karl Bremer Hospital wc KBH - Emergency Centre	Chemistry	Potassium	ST01693027
Tygerberg Laboratory	Invalid: haemolysis	Karl Bremer Hospital wc KBH - Emergency Centre	Chemistry	Potassium	ST01693205
Tygerberg Laboratory	Invalid: haemolysis	Karl Bremer Hospital wc KBH - Emergency Centre	Chemistry	Potassium	ST01695572
Tygerberg Laboratory	Invalid: haemolysis	Karl Bremer Hospital wc KBH - Emergency Centre	Chemistry	Urea	ST01666972
Tygerberg Laboratory	Invalid: haemolysis	Karl Bremer Hospital wc KBH - Emergency Centre	Chemistry	Urea	ST01684246
Tygerberg Laboratory	Invalid: haemolysis	Karl Bremer Hospital wc KBH - Emergency Centre	Chemistry	Inorganic phosphate	ST01646400
Tygerberg Laboratory	Invalid: haemolysis	Karl Bremer Hospital wc KBH - Emergency Centre	Chemistry	Inorganic phosphate	ST01654205
Tygerberg Laboratory	Invalid: haemolysis	Karl Bremer Hospital wc KBH - Emergency Centre	Chemistry	Inorganic phosphate	ST01666414
Tygerberg Laboratory	Invalid: haemolysis	Karl Bremer Hospital wc KBH - Emergency Centre	Chemistry	Total bilirubin	ST01679102
Tygerberg Laboratory	Invalid: haemolysis	Karl Bremer Hospital wc KBH - Emergency Centre	Chemistry	Conjugated bilirubin	ST01653006
Tygerberg Laboratory	Invalid: haemolysis	Karl Bremer Hospital wc KBH - Emergency Centre	Chemistry	Conjugated bilirubin	ST01654205
Tygerberg Laboratory	Invalid: haemolysis	Karl Bremer Hospital wc KBH - Emergency Centre	Chemistry	Conjugated bilirubin	ST01661311
Tygerberg Laboratory	Invalid: haemolysis	Karl Bremer Hospital wc KBH - Emergency Centre	Chemistry	Conjugated bilirubin	ST01663869
Tygerberg Laboratory	Invalid: haemolysis	Karl Bremer Hospital wc KBH - Emergency Centre	Chemistry	Conjugated bilirubin	ST01679102
Tygerberg Laboratory	Invalid: haemolysis	Karl Bremer Hospital wc KBH - Emergency Centre	Chemistry	Conjugated bilirubin	ST01689643
Tygerberg Laboratory	Invalid: haemolysis	Karl Bremer Hospital wc KBH - Emergency Centre	Chemistry	Conjugated bilirubin	ST01691570
Tygerberg Laboratory	Invalid: haemolysis	Karl Bremer Hospital wc KBH - Emergency Centre	Chemistry	Conjugated bilirubin	ST01693205
Tygerberg Laboratory	Invalid: haemolysis	Karl Bremer Hospital wc KBH - Emergency Centre	Chemistry	Alanine transaminase (ALT)	ST01646400
Tygerberg Laboratory	Invalid: haemolysis	Karl Bremer Hospital wc KBH - Emergency Centre	Chemistry	Alanine transaminase (ALT)	ST01649856
Tygerberg Laboratory	Invalid: haemolysis	Karl Bremer Hospital wc KBH - Emergency Centre	Chemistry	Alanine transaminase (ALT)	ST01654205
Tygerberg Laboratory	Invalid: haemolysis	Karl Bremer Hospital wc KBH - Emergency Centre	Chemistry	Alanine transaminase (ALT)	ST01658278
Tygerberg Laboratory	Invalid: haemolysis	Karl Bremer Hospital wc KBH - Emergency Centre	Chemistry	Alanine transaminase (ALT)	ST01661311
Tygerberg Laboratory	Invalid: haemolysis	Karl Bremer Hospital wc KBH - Emergency Centre	Chemistry	Alanine transaminase (ALT)	ST01663444
Tygerberg Laboratory	Invalid: haemolysis	Karl Bremer Hospital wc KBH - Emergency Centre	Chemistry	Alanine transaminase (ALT)	ST01678901
Tygerberg Laboratory	Invalid: haemolysis	Karl Bremer Hospital wc KBH - Emergency Centre	Chemistry	Alanine transaminase (ALT)	ST01679102
Tygerberg Laboratory	Invalid: haemolysis	Karl Bremer Hospital wc KBH - Emergency Centre	Chemistry	Alanine transaminase (ALT)	ST01679857
Tygerberg Laboratory	Invalid: haemolysis	Karl Bremer Hospital wc KBH - Emergency Centre	Chemistry	Alanine transaminase (ALT)	ST01684246
Tygerberg Laboratory	Invalid: haemolysis	Karl Bremer Hospital wc KBH - Emergency Centre	Chemistry	Aspartate transaminase (AST)	ST01649856
Tygerberg Laboratory	Invalid: haemolysis	Karl Bremer Hospital wc KBH - Emergency Centre	Chemistry	Aspartate transaminase (AST)	ST01653006
Tygerberg Laboratory	Invalid: haemolysis	Karl Bremer Hospital wc KBH - Emergency Centre	Chemistry	Aspartate transaminase (AST)	ST01689643
Tygerberg Laboratory	Invalid: haemolysis	Karl Bremer Hospital wc KBH - Emergency Centre	Chemistry	Alkaline phosphatase (ALP)	ST01654205
Tygerberg Laboratory	Invalid: haemolysis	Karl Bremer Hospital wc KBH - Emergency Centre	Chemistry	Alkaline phosphatase (ALP)	ST01661311
Tygerberg Laboratory	Invalid: haemolysis	Karl Bremer Hospital wc KBH - Emergency Centre	Chemistry	Alkaline phosphatase (ALP)	ST01679857
Tygerberg Laboratory	Invalid: haemolysis	Karl Bremer Hospital wc KBH - Emergency Centre	Chemistry	Alkaline phosphatase (ALP)	ST01684246
Tygerberg Laboratory	Invalid: haemolysis	Karl Bremer Hospital wc KBH - Emergency Centre	Chemistry	Gamma-glutamyl transferase (GGT)	ST01649856
Tygerberg Laboratory	Invalid: haemolysis	Karl Bremer Hospital wc KBH - Emergency Centre	Chemistry	Lactate dehydrogenase (LD)	ST01691570
Tygerberg Laboratory	Invalid: haemolysis	Karl Bremer Hospital wc KBH - Emergency Centre	Chemistry	Lipase	ST01684246
Tygerberg Laboratory	Invalid: haemolysis	Karl Bremer Hospital wc KBH - Emergency Centre	Chemistry	C-reactive protein	ST01666972
Tygerberg Laboratory	Invalid: haemolysis	Karl Bremer Hospital wc KBH - Emergency Centre	Chemistry	Serum folate	ST01653006
Tygerberg Laboratory	Invalid: haemolysis	Karl Bremer Hospital wc KBH - Emergency Centre	Chemistry	Serum folate	ST01661088
Tygerberg Laboratory	Invalid: haemolysis	Karl Bremer Hospital wc KBH - Emergency Centre	Chemistry	Serum folate	ST01689643
Tygerberg Laboratory	Invalid: haemolysis	Karl Bremer Hospital wc KBH - Emergency Centre	Chemistry	Serum folate	ST01691570
Tygerberg Laboratory	Invalid: haemolysis	Karl Bremer Hospital wc KBH - Emergency Centre	Chemistry	Troponin T (high-sensitivity)	ST01648423
Tygerberg Laboratory	Invalid: haemolysis	Karl Bremer Hospital wc KBH - Emergency Centre	Chemistry	Troponin T (high-sensitivity)	ST01654351
Tygerberg Laboratory	Invalid: haemolysis	Karl Bremer Hospital wc KBH - Emergency Centre	Chemistry	Troponin T (high-sensitivity)	ST01661311
Tygerberg Laboratory	Invalid: haemolysis	Karl Bremer Hospital wc KBH - Emergency Centre	Chemistry	Troponin T (high-sensitivity)	ST01663444
Tygerberg Laboratory	Invalid: haemolysis	Karl Bremer Hospital wc KBH - Emergency Centre	Chemistry	Troponin T (high-sensitivity)	ST01666153
Tygerberg Laboratory	Invalid: haemolysis	Karl Bremer Hospital wc KBH - 1A Medical/Psychiatry Ward	Chemistry	Potassium	ST01646630
Tygerberg Laboratory	Invalid: haemolysis	Karl Bremer Hospital wc KBH - 1A Medical/Psychiatry Ward	Chemistry	Potassium	ST01656264
Tygerberg Laboratory	Invalid: haemolysis	Karl Bremer Hospital wc KBH - 2B Surgical Ward	Chemistry	Potassium	ST01653384
Tygerberg Laboratory	Invalid: haemolysis	Karl Bremer Hospital wc KBH - 2B Surgical Ward	Chemistry	Potassium	ST01654256
Tygerberg Laboratory	Invalid: haemolysis	Karl Bremer Hospital wc KBH - 2B Surgical Ward	Chemistry	Potassium	ST01654265
Tygerberg Laboratory	Invalid: haemolysis	Karl Bremer Hospital wc KBH - 2B Surgical Ward	Chemistry	Aspartate transaminase (AST)	ST01654265
Tygerberg Laboratory	Invalid: haemolysis	Karl Bremer Hospital wc KBH - 2B Surgical Ward	Chemistry	Alkaline phosphatase (ALP)	ST01654265
Tygerberg Laboratory	Invalid: haemolysis	Karl Bremer Hospital wc KBH - 3E Nursery	Chemistry	Potassium	ST01679207
Tygerberg Laboratory	Invalid: haemolysis	Karl Bremer Hospital wc KBH - 3E Nursery	Chemistry	Conjugated bilirubin	ST01666321
Tygerberg Laboratory	Invalid: haemolysis	Karl Bremer Hospital wc KBH - 4A Medical Ward	Chemistry	Creatinine (plus MDRD)	ST01679612
Tygerberg Laboratory	Invalid: haemolysis	Karl Bremer Hospital wc KBH - 4A Medical Ward	Chemistry	Potassium	ST01679612
Tygerberg Laboratory	Invalid: haemolysis	Karl Bremer Hospital wc KBH - 4A Medical Ward	Chemistry	Potassium	STM0007188
Tygerberg Laboratory	Invalid: haemolysis	Karl Bremer Hospital wc KBH - 4A Medical Ward	Chemistry	Calcium	ST01679612
Tygerberg Laboratory	Invalid: haemolysis	Karl Bremer Hospital wc KBH - 4A Medical Ward	Chemistry	Magnesium	ST01679612
Tygerberg Laboratory	Invalid: haemolysis	Karl Bremer Hospital wc KBH - 4A Medical Ward	Chemistry	Gamma-glutamyl transferase (GGT)	ST01679612
Tygerberg Laboratory	Invalid: haemolysis	Karl Bremer Hospital wc KBH - 4A Medical Ward	Chemistry	Iron	ST01679612
Tygerberg Laboratory	Invalid: haemolysis	Karl Bremer Hospital wc KBH - 4A Medical Ward	Chemistry	Transferrin	ST01679612
Tygerberg Laboratory	Invalid: haemolysis	Karl Bremer Hospital wc KBH - 5B Ward	Chemistry	Potassium	ST01654202
Tygerberg Laboratory	Invalid: haemolysis	Karl Bremer Hospital wc KBH - 5B Ward	Chemistry	Potassium	ST01666173
Tygerberg Laboratory	Invalid: haemolysis	Karl Bremer Hospital wc KBH - 5B Ward	Chemistry	Potassium	ST01666736
Tygerberg Laboratory	Invalid: haemolysis	Karl Bremer Hospital wc KBH - 5B Ward	Chemistry	Potassium	ST01679340
Tygerberg Laboratory	Invalid: haemolysis	Karl Bremer Hospital wc KBH - 5B Ward	Chemistry	Inorganic phosphate	ST01666173
Tygerberg Laboratory	Invalid: haemolysis	Karl Bremer Hospital wc KBH - 6A Kangaroo Care	Chemistry	Conjugated bilirubin	ST01654207
Tygerberg Laboratory	Invalid: haemolysis	Karl Bremer Hospital wc KBH - 6A Kangaroo Care	Chemistry	Alanine transaminase (ALT)	ST01654207
Tygerberg Laboratory	Invalid: haemolysis	Karl Bremer Hospital wc KBH - 6A Kangaroo Care	Chemistry	Aspartate transaminase (AST)	ST01654207
Tygerberg Laboratory	Invalid: haemolysis	Karl Bremer Hospital wc KBH - 6A Kangaroo Care	Chemistry	Alkaline phosphatase (ALP)	ST01654207
Tygerberg Laboratory	Invalid: haemolysis	Karl Bremer Hospital wc KBH - Ward not stated	Chemistry	Creatinine (plus MDRD)	ST01648482
Tygerberg Laboratory	Invalid: haemolysis	Karl Bremer Hospital wc KBH - Ward not stated	Chemistry	Sodium	ST01648482
Tygerberg Laboratory	Invalid: haemolysis	Karl Bremer Hospital wc KBH - Ward not stated	Chemistry	Potassium	ST01646805
Tygerberg Laboratory	Invalid: haemolysis	Karl Bremer Hospital wc KBH - Ward not stated	Chemistry	Potassium	ST01648482
Tygerberg Laboratory	Invalid: haemolysis	Karl Bremer Hospital wc KBH - Ward not stated	Chemistry	Potassium	ST01663459
Tygerberg Laboratory	Invalid: haemolysis	Karl Bremer Hospital wc KBH - Ward not stated	Chemistry	Potassium	ST01666797
Tygerberg Laboratory	Invalid: haemolysis	Karl Bremer Hospital wc KBH - Ward not stated	Chemistry	Urea	ST01648482
Tygerberg Laboratory	Invalid: haemolysis	Karl Bremer Hospital wc KBH - Ward not stated	Chemistry	Conjugated bilirubin	ST01679374
Tygerberg Laboratory	Invalid: haemolysis	Karl Bremer Hospital wc KBH - Ward not stated	Chemistry	Troponin T (high-sensitivity)	ST01648482
Tygerberg Laboratory	Invalid: haemolysis	Karl Bremer Hospital wc KBH - Ward not stated	Chemistry	Serum indices	ST01648482
Tygerberg Laboratory	Invalid: haemolysis	Kraaifontein CHC wc KFP - ARV Clinic	Chemistry	Creatinine (plus MDRD)	ST01688823
Tygerberg Laboratory	Invalid: haemolysis	Kraaifontein CHC wc KFP - ARV Clinic	Chemistry	Potassium	ST01669660
Tygerberg Laboratory	Invalid: haemolysis	Kraaifontein CHC wc KFP - ARV Clinic	Chemistry	Potassium	ST01670893
Tygerberg Laboratory	Invalid: haemolysis	Kraaifontein CHC wc KFP - ARV Clinic	Chemistry	Potassium	ST01673560
Tygerberg Laboratory	Invalid: haemolysis	Kraaifontein CHC wc KFP - ARV Clinic	Chemistry	Potassium	ST01673578
Tygerberg Laboratory	Invalid: haemolysis	Kraaifontein CHC wc KFP - ARV Clinic	Chemistry	Potassium	ST01675540
Tygerberg Laboratory	Invalid: haemolysis	Kraaifontein CHC wc KFP - ARV Clinic	Chemistry	Potassium	ST01677924
Tygerberg Laboratory	Invalid: haemolysis	Kraaifontein CHC wc KFP - ARV Clinic	Chemistry	Potassium	ST01678158
Tygerberg Laboratory	Invalid: haemolysis	Kraaifontein CHC wc KFP - ARV Clinic	Chemistry	Alanine transaminase (ALT)	ST01668751
Tygerberg Laboratory	Invalid: haemolysis	Kraaifontein CHC wc KFP - ARV Clinic	Chemistry	Alanine transaminase (ALT)	ST01673578
Tygerberg Laboratory	Invalid: haemolysis	Kraaifontein CHC wc KFP - ARV Clinic	Chemistry	Alanine transaminase (ALT)	ST01684131
Tygerberg Laboratory	Invalid: haemolysis	Kraaifontein CHC wc KFP - ARV Clinic	Chemistry	Total cholesterol	ST01688823
Tygerberg Laboratory	Invalid: haemolysis	Kraaifontein CHC wc KFP - Ward not stated	Chemistry	Potassium	ST01656037
Tygerberg Laboratory	Invalid: haemolysis	Kraaifontein CHC wc KFP - Ward not stated	Chemistry	Potassium	ST01691617
Tygerberg Laboratory	Invalid: haemolysis	Kraaifontein CHC wc KFP - Ward not stated	Chemistry	Alanine transaminase (ALT)	ST01665248
Tygerberg Laboratory	Invalid: haemolysis	Kraaifontein CHC wc KFP - Ward not stated	Chemistry	Alkaline phosphatase (ALP)	ST01665248
Tygerberg Laboratory	Invalid: haemolysis	Mfuleni CDC wc MFU - Ward not stated	Chemistry	Creatinine (plus MDRD)	ST01657046
Tygerberg Laboratory	Invalid: haemolysis	Mfuleni CDC wc MFU - Ward not stated	Chemistry	Potassium	ST01651689
Tygerberg Laboratory	Invalid: haemolysis	Mfuleni CDC wc MFU - Ward not stated	Chemistry	Potassium	ST01657046
Tygerberg Laboratory	Invalid: haemolysis	Mfuleni CDC wc MFU - Ward not stated	Chemistry	Potassium	ST01657089
Tygerberg Laboratory	Invalid: haemolysis	Mfuleni CDC wc MFU - Ward not stated	Chemistry	Potassium	ST01661527
Tygerberg Laboratory	Invalid: haemolysis	Mfuleni CDC wc MFU - Ward not stated	Chemistry	Potassium	ST01665744
Tygerberg Laboratory	Invalid: haemolysis	Mfuleni CDC wc MFU - Ward not stated	Chemistry	Potassium	ST01676607
Tygerberg Laboratory	Invalid: haemolysis	Mfuleni CDC wc MFU - Ward not stated	Chemistry	Potassium	ST01688137
Tygerberg Laboratory	Invalid: haemolysis	Mfuleni CDC wc MFU - Ward not stated	Chemistry	Potassium	ST01688249
Tygerberg Laboratory	Invalid: haemolysis	Mfuleni CDC wc MFU - Ward not stated	Chemistry	Potassium	ST01690838
Tygerberg Laboratory	Invalid: haemolysis	Mfuleni CDC wc MFU - Ward not stated	Chemistry	Potassium	ST01690912
Tygerberg Laboratory	Invalid: haemolysis	Mfuleni CDC wc MFU - Ward not stated	Chemistry	Aspartate transaminase (AST)	ST01688137
Tygerberg Laboratory	Invalid: haemolysis	Mfuleni CDC wc MFU - Ward not stated	Chemistry	Total cholesterol	ST01657046
Tygerberg Laboratory	Invalid: haemolysis	Mfuleni CDC wc MFU - Ward not stated	Chemistry	Serum folate	ST01653265
Tygerberg Laboratory	Invalid: haemolysis	Mfuleni CDC wc MFU - Ward not stated	Chemistry	Serum indices	ST01661527
Tygerberg Laboratory	Invalid: haemolysis	Michael Mapongwana CDC wc MMP - ARV Clinic	Chemistry	Creatinine (plus MDRD)	ST01665693
Tygerberg Laboratory	Invalid: haemolysis	Michael Mapongwana CDC wc MMP - ARV Clinic	Chemistry	Total cholesterol	ST01658258
Tygerberg Laboratory	Invalid: haemolysis	Michael Mapongwana CDC wc MMP - ARV Clinic	Chemistry	Triglyceride	ST01658258
Tygerberg Laboratory	Invalid: haemolysis	Nomzamo CDC wc NMZ - ARV Clinic	Chemistry	Potassium	ST01681911
Tygerberg Laboratory	Invalid: haemolysis	Somerset West Clinic wc SOM - ARV Clinic	Chemistry	Creatinine (plus MDRD)	ST01672072
Tygerberg Laboratory	Invalid: haemolysis	Somerset West Clinic wc SOM - ARV Clinic	Chemistry	Serum indices	ST01672072
Tygerberg Laboratory	Invalid: haemolysis	Stikland Hospital wc SLH - Ward 6 Female	Chemistry	Potassium	ST01649263
Tygerberg Laboratory	Invalid: haemolysis	Tygerberg Hospital wc TBH - E1 Triage General	Chemistry	Creatinine (plus MDRD)	ST01691405
Tygerberg Laboratory	Invalid: haemolysis	Tygerberg Hospital wc TBH - E1 Triage General	Chemistry	Potassium	ST01673700
Tygerberg Laboratory	Invalid: haemolysis	Tygerberg Hospital wc TBH - E1 Triage General	Chemistry	Potassium	ST01675592
Tygerberg Laboratory	Invalid: haemolysis	Tygerberg Hospital wc TBH - E1 Triage General	Chemistry	Potassium	ST01691405
Tygerberg Laboratory	Invalid: haemolysis	Tygerberg Hospital wc TBH - E1 Triage General	Chemistry	Potassium	ST01694696
Tygerberg Laboratory	Invalid: haemolysis	Tygerberg Hospital wc TBH - C1R Resuscitation	Chemistry	Creatinine (plus MDRD)	ST01648705
Tygerberg Laboratory	Invalid: haemolysis	Tygerberg Hospital wc TBH - C1R Resuscitation	Chemistry	Sodium	ST01648705
Tygerberg Laboratory	Invalid: haemolysis	Tygerberg Hospital wc TBH - C1R Resuscitation	Chemistry	Potassium	ST01648293
Tygerberg Laboratory	Invalid: haemolysis	Tygerberg Hospital wc TBH - C1R Resuscitation	Chemistry	Potassium	ST01648705
Tygerberg Laboratory	Invalid: haemolysis	Tygerberg Hospital wc TBH - C1R Resuscitation	Chemistry	Potassium	ST01648716
Tygerberg Laboratory	Invalid: haemolysis	Tygerberg Hospital wc TBH - C1R Resuscitation	Chemistry	Potassium	ST01662405
Tygerberg Laboratory	Invalid: haemolysis	Tygerberg Hospital wc TBH - C1R Resuscitation	Chemistry	Chloride	ST01648705
Tygerberg Laboratory	Invalid: haemolysis	Tygerberg Hospital wc TBH - C1R Resuscitation	Chemistry	Urea	ST01648705
Tygerberg Laboratory	Invalid: haemolysis	Tygerberg Hospital wc TBH - C1R Resuscitation	Chemistry	Inorganic phosphate	ST01662405
Tygerberg Laboratory	Invalid: haemolysis	Tygerberg Hospital wc TBH - C1A Trauma	Chemistry	Creatinine (plus MDRD)	ST01647817
Tygerberg Laboratory	Invalid: haemolysis	Tygerberg Hospital wc TBH - C1A Trauma	Chemistry	Sodium	ST01647817
Tygerberg Laboratory	Invalid: haemolysis	Tygerberg Hospital wc TBH - C1A Trauma	Chemistry	Potassium	ST01647817
Tygerberg Laboratory	Invalid: haemolysis	Tygerberg Hospital wc TBH - C1A Trauma	Chemistry	Potassium	ST01651744
Tygerberg Laboratory	Invalid: haemolysis	Tygerberg Hospital wc TBH - C1A Trauma	Chemistry	Potassium	ST01654198
Tygerberg Laboratory	Invalid: haemolysis	Tygerberg Hospital wc TBH - C1A Trauma	Chemistry	Potassium	ST01654362
Tygerberg Laboratory	Invalid: haemolysis	Tygerberg Hospital wc TBH - C1A Trauma	Chemistry	Potassium	ST01655363
Tygerberg Laboratory	Invalid: haemolysis	Tygerberg Hospital wc TBH - C1A Trauma	Chemistry	Potassium	ST01665987
Tygerberg Laboratory	Invalid: haemolysis	Tygerberg Hospital wc TBH - C1A Trauma	Chemistry	Potassium	ST01666832
Tygerberg Laboratory	Invalid: haemolysis	Tygerberg Hospital wc TBH - C1A Trauma	Chemistry	Potassium	ST01674450
Tygerberg Laboratory	Invalid: haemolysis	Tygerberg Hospital wc TBH - C1A Trauma	Chemistry	Potassium	ST01679277
Tygerberg Laboratory	Invalid: haemolysis	Tygerberg Hospital wc TBH - C1A Trauma	Chemistry	Potassium	ST01692083
Tygerberg Laboratory	Invalid: haemolysis	Tygerberg Hospital wc TBH - C1A Trauma	Chemistry	Potassium	ST01693507
Tygerberg Laboratory	Invalid: haemolysis	Tygerberg Hospital wc TBH - C1A Trauma	Chemistry	Urea	ST01647817
Tygerberg Laboratory	Invalid: haemolysis	Tygerberg Hospital wc TBH - C1A Trauma	Chemistry	Conjugated bilirubin	ST01653437
Tygerberg Laboratory	Invalid: haemolysis	Tygerberg Hospital wc TBH - C1A Trauma	Chemistry	Conjugated bilirubin	ST01684770
Tygerberg Laboratory	Invalid: haemolysis	Tygerberg Hospital wc TBH - C1A Trauma	Chemistry	Aspartate transaminase (AST)	ST01653437
Tygerberg Laboratory	Invalid: haemolysis	Tygerberg Hospital wc TBH - C1A Trauma	Chemistry	Aspartate transaminase (AST)	ST01684770
Tygerberg Laboratory	Invalid: haemolysis	Tygerberg Hospital wc TBH - C1A Trauma	Chemistry	Lactate dehydrogenase (LD)	ST01684770
Tygerberg Laboratory	Invalid: haemolysis	Tygerberg Hospital wc TBH - C1A Trauma	Chemistry	Creatine kinase (CK)	ST01647817
Tygerberg Laboratory	Invalid: haemolysis	Tygerberg Hospital wc TBH - Ward A1 Burns	Chemistry	Creatinine (plus MDRD)	ST01671805
Tygerberg Laboratory	Invalid: haemolysis	Tygerberg Hospital wc TBH - Ward A1 Burns	Chemistry	Sodium	ST01671805
Tygerberg Laboratory	Invalid: haemolysis	Tygerberg Hospital wc TBH - Ward A1 Burns	Chemistry	Potassium	ST01667997
Tygerberg Laboratory	Invalid: haemolysis	Tygerberg Hospital wc TBH - Ward A1 Burns	Chemistry	Potassium	ST01671805
Tygerberg Laboratory	Invalid: haemolysis	Tygerberg Hospital wc TBH - Ward A1 Burns	Chemistry	Potassium	ST01686051
Tygerberg Laboratory	Invalid: haemolysis	Tygerberg Hospital wc TBH - Ward A1 Burns	Chemistry	Urea	ST01671805
Tygerberg Laboratory	Invalid: haemolysis	Tygerberg Hospital wc TBH - Ward A1 West	Chemistry	Creatinine (plus MDRD)	ST01692812
Tygerberg Laboratory	Invalid: haemolysis	Tygerberg Hospital wc TBH - Ward A1 West	Chemistry	Sodium	ST01692812
Tygerberg Laboratory	Invalid: haemolysis	Tygerberg Hospital wc TBH - Ward A1 West	Chemistry	Potassium	ST01654435
Tygerberg Laboratory	Invalid: haemolysis	Tygerberg Hospital wc TBH - Ward A1 West	Chemistry	Potassium	ST01654436
Tygerberg Laboratory	Invalid: haemolysis	Tygerberg Hospital wc TBH - Ward A1 West	Chemistry	Potassium	ST01656200
Tygerberg Laboratory	Invalid: haemolysis	Tygerberg Hospital wc TBH - Ward A1 West	Chemistry	Potassium	ST01670275
Tygerberg Laboratory	Invalid: haemolysis	Tygerberg Hospital wc TBH - Ward A1 West	Chemistry	Potassium	ST01671128
Tygerberg Laboratory	Invalid: haemolysis	Tygerberg Hospital wc TBH - Ward A1 West	Chemistry	Potassium	ST01671176
Tygerberg Laboratory	Invalid: haemolysis	Tygerberg Hospital wc TBH - Ward A1 West	Chemistry	Potassium	ST01672875
Tygerberg Laboratory	Invalid: haemolysis	Tygerberg Hospital wc TBH - Ward A1 West	Chemistry	Potassium	ST01679367
Tygerberg Laboratory	Invalid: haemolysis	Tygerberg Hospital wc TBH - Ward A1 West	Chemistry	Potassium	ST01679876
Tygerberg Laboratory	Invalid: haemolysis	Tygerberg Hospital wc TBH - Ward A1 West	Chemistry	Potassium	ST01689706
Tygerberg Laboratory	Invalid: haemolysis	Tygerberg Hospital wc TBH - Ward A1 West	Chemistry	Potassium	ST01692812
Tygerberg Laboratory	Invalid: haemolysis	Tygerberg Hospital wc TBH - Ward A1 West	Chemistry	Potassium	ST01695372
Tygerberg Laboratory	Invalid: haemolysis	Tygerberg Hospital wc TBH - Ward A1 West	Chemistry	Potassium	ST01695505
Tygerberg Laboratory	Invalid: haemolysis	Tygerberg Hospital wc TBH - Ward A1 West	Chemistry	Urea	ST01692812
Tygerberg Laboratory	Invalid: haemolysis	Tygerberg Hospital wc TBH - Ward A1 West	Chemistry	Conjugated bilirubin	ST01646410
Tygerberg Laboratory	Invalid: haemolysis	Tygerberg Hospital wc TBH - Ward A1 West	Chemistry	Conjugated bilirubin	ST01647912
Tygerberg Laboratory	Invalid: haemolysis	Tygerberg Hospital wc TBH - Ward A1 West	Chemistry	Conjugated bilirubin	ST01650180
Tygerberg Laboratory	Invalid: haemolysis	Tygerberg Hospital wc TBH - Ward A1 West	Chemistry	Conjugated bilirubin	ST01654426
Tygerberg Laboratory	Invalid: haemolysis	Tygerberg Hospital wc TBH - Ward A1 West	Chemistry	Conjugated bilirubin	ST01654435
Tygerberg Laboratory	Invalid: haemolysis	Tygerberg Hospital wc TBH - Ward A1 West	Chemistry	Conjugated bilirubin	ST01654436
Tygerberg Laboratory	Invalid: haemolysis	Tygerberg Hospital wc TBH - Ward A1 West	Chemistry	Conjugated bilirubin	ST01654437
Tygerberg Laboratory	Invalid: haemolysis	Tygerberg Hospital wc TBH - Ward A1 West	Chemistry	Conjugated bilirubin	ST01661168
Tygerberg Laboratory	Invalid: haemolysis	Tygerberg Hospital wc TBH - Ward A1 West	Chemistry	Conjugated bilirubin	ST01671128
Tygerberg Laboratory	Invalid: haemolysis	Tygerberg Hospital wc TBH - Ward A1 West	Chemistry	Conjugated bilirubin	ST01672875
Tygerberg Laboratory	Invalid: haemolysis	Tygerberg Hospital wc TBH - Ward A1 West	Chemistry	Conjugated bilirubin	ST01679734
Tygerberg Laboratory	Invalid: haemolysis	Tygerberg Hospital wc TBH - Ward A1 West	Chemistry	Conjugated bilirubin	ST01679876
Tygerberg Laboratory	Invalid: haemolysis	Tygerberg Hospital wc TBH - Ward A1 West	Chemistry	Alanine transaminase (ALT)	ST01654435
Tygerberg Laboratory	Invalid: haemolysis	Tygerberg Hospital wc TBH - Ward A1 West	Chemistry	Alanine transaminase (ALT)	ST01671128
Tygerberg Laboratory	Invalid: haemolysis	Tygerberg Hospital wc TBH - Ward A1 West	Chemistry	Aspartate transaminase (AST)	ST01646410
Tygerberg Laboratory	Invalid: haemolysis	Tygerberg Hospital wc TBH - Ward A1 West	Chemistry	Aspartate transaminase (AST)	ST01647912
Tygerberg Laboratory	Invalid: haemolysis	Tygerberg Hospital wc TBH - Ward A1 West	Chemistry	Aspartate transaminase (AST)	ST01650180
Tygerberg Laboratory	Invalid: haemolysis	Tygerberg Hospital wc TBH - Ward A1 West	Chemistry	Aspartate transaminase (AST)	ST01654426
Tygerberg Laboratory	Invalid: haemolysis	Tygerberg Hospital wc TBH - Ward A1 West	Chemistry	Aspartate transaminase (AST)	ST01654435
Tygerberg Laboratory	Invalid: haemolysis	Tygerberg Hospital wc TBH - Ward A1 West	Chemistry	Aspartate transaminase (AST)	ST01654436
Tygerberg Laboratory	Invalid: haemolysis	Tygerberg Hospital wc TBH - Ward A1 West	Chemistry	Aspartate transaminase (AST)	ST01654437
Tygerberg Laboratory	Invalid: haemolysis	Tygerberg Hospital wc TBH - Ward A1 West	Chemistry	Aspartate transaminase (AST)	ST01661168
Tygerberg Laboratory	Invalid: haemolysis	Tygerberg Hospital wc TBH - Ward A1 West	Chemistry	Aspartate transaminase (AST)	ST01661265
Tygerberg Laboratory	Invalid: haemolysis	Tygerberg Hospital wc TBH - Ward A1 West	Chemistry	Aspartate transaminase (AST)	ST01661267
Tygerberg Laboratory	Invalid: haemolysis	Tygerberg Hospital wc TBH - Ward A1 West	Chemistry	Aspartate transaminase (AST)	ST01671128
Tygerberg Laboratory	Invalid: haemolysis	Tygerberg Hospital wc TBH - Ward A1 West	Chemistry	Aspartate transaminase (AST)	ST01672875
Tygerberg Laboratory	Invalid: haemolysis	Tygerberg Hospital wc TBH - Ward A1 West	Chemistry	Aspartate transaminase (AST)	ST01679734
Tygerberg Laboratory	Invalid: haemolysis	Tygerberg Hospital wc TBH - Ward A1 West	Chemistry	Aspartate transaminase (AST)	ST01679876
Tygerberg Laboratory	Invalid: haemolysis	Tygerberg Hospital wc TBH - Ward A1 West	Chemistry	Aspartate transaminase (AST)	ST01693383
Tygerberg Laboratory	Invalid: haemolysis	Tygerberg Hospital wc TBH - Ward A1 West	Chemistry	Alkaline phosphatase (ALP)	ST01654435
Tygerberg Laboratory	Invalid: haemolysis	Tygerberg Hospital wc TBH - Ward A1 West	Chemistry	Alkaline phosphatase (ALP)	ST01671128
Tygerberg Laboratory	Invalid: haemolysis	Tygerberg Hospital wc TBH - Ward A1 West	Chemistry	Lactate dehydrogenase (LD)	ST01646410
Tygerberg Laboratory	Invalid: haemolysis	Tygerberg Hospital wc TBH - Ward A1 West	Chemistry	Lactate dehydrogenase (LD)	ST01647912
Tygerberg Laboratory	Invalid: haemolysis	Tygerberg Hospital wc TBH - Ward A1 West	Chemistry	Lactate dehydrogenase (LD)	ST01650180
Tygerberg Laboratory	Invalid: haemolysis	Tygerberg Hospital wc TBH - Ward A1 West	Chemistry	Lactate dehydrogenase (LD)	ST01654426
Tygerberg Laboratory	Invalid: haemolysis	Tygerberg Hospital wc TBH - Ward A1 West	Chemistry	Lactate dehydrogenase (LD)	ST01654436
Tygerberg Laboratory	Invalid: haemolysis	Tygerberg Hospital wc TBH - Ward A1 West	Chemistry	Lactate dehydrogenase (LD)	ST01654437
Tygerberg Laboratory	Invalid: haemolysis	Tygerberg Hospital wc TBH - Ward A1 West	Chemistry	Lactate dehydrogenase (LD)	ST01661168
Tygerberg Laboratory	Invalid: haemolysis	Tygerberg Hospital wc TBH - Ward A1 West	Chemistry	Lactate dehydrogenase (LD)	ST01661265
Tygerberg Laboratory	Invalid: haemolysis	Tygerberg Hospital wc TBH - Ward A1 West	Chemistry	Lactate dehydrogenase (LD)	ST01670275
Tygerberg Laboratory	Invalid: haemolysis	Tygerberg Hospital wc TBH - Ward A1 West	Chemistry	Lactate dehydrogenase (LD)	ST01671128
Tygerberg Laboratory	Invalid: haemolysis	Tygerberg Hospital wc TBH - Ward A1 West	Chemistry	Lactate dehydrogenase (LD)	ST01672875
Tygerberg Laboratory	Invalid: haemolysis	Tygerberg Hospital wc TBH - Ward A1 West	Chemistry	Lactate dehydrogenase (LD)	ST01679734
Tygerberg Laboratory	Invalid: haemolysis	Tygerberg Hospital wc TBH - Ward A1 West	Chemistry	Lactate dehydrogenase (LD)	ST01679876
Tygerberg Laboratory	Invalid: haemolysis	Tygerberg Hospital wc TBH - Ward A1 West	Chemistry	Lactate dehydrogenase (LD)	ST01693383
Tygerberg Laboratory	Invalid: haemolysis	Tygerberg Hospital wc TBH - Ward A2	Chemistry	Potassium	ST01648905
Tygerberg Laboratory	Invalid: haemolysis	Tygerberg Hospital wc TBH - Ward A2	Chemistry	Potassium	ST01651888
Tygerberg Laboratory	Invalid: haemolysis	Tygerberg Hospital wc TBH - Ward A2	Chemistry	Potassium	ST01652087
Tygerberg Laboratory	Invalid: haemolysis	Tygerberg Hospital wc TBH - Ward A2	Chemistry	Potassium	ST01654061
Tygerberg Laboratory	Invalid: haemolysis	Tygerberg Hospital wc TBH - Ward A2	Chemistry	Potassium	ST01654494
Tygerberg Laboratory	Invalid: haemolysis	Tygerberg Hospital wc TBH - Ward A2	Chemistry	Potassium	ST01657263
Tygerberg Laboratory	Invalid: haemolysis	Tygerberg Hospital wc TBH - Ward A2	Chemistry	Potassium	ST01663852
Tygerberg Laboratory	Invalid: haemolysis	Tygerberg Hospital wc TBH - Ward A2	Chemistry	Potassium	ST01683274
Tygerberg Laboratory	Invalid: haemolysis	Tygerberg Hospital wc TBH - Ward A2	Chemistry	Conjugated bilirubin	ST01654061
Tygerberg Laboratory	Invalid: haemolysis	Tygerberg Hospital wc TBH - Ward A2	Chemistry	Aspartate transaminase (AST)	ST01654061
Tygerberg Laboratory	Invalid: haemolysis	Tygerberg Hospital wc TBH - Ward A3 East	Chemistry	Creatinine (plus MDRD)	ST01666122
Tygerberg Laboratory	Invalid: haemolysis	Tygerberg Hospital wc TBH - Ward A3 East	Chemistry	Sodium	ST01666122
Tygerberg Laboratory	Invalid: haemolysis	Tygerberg Hospital wc TBH - Ward A3 East	Chemistry	Potassium	ST01666122
Tygerberg Laboratory	Invalid: haemolysis	Tygerberg Hospital wc TBH - Ward A3 East	Chemistry	Chloride	ST01666122
Tygerberg Laboratory	Invalid: haemolysis	Tygerberg Hospital wc TBH - Ward A3 East	Chemistry	Urea	ST01666122
Tygerberg Laboratory	Invalid: haemolysis	Tygerberg Hospital wc TBH - Ward A3 East	Chemistry	C-reactive protein	ST01666122
Tygerberg Laboratory	Invalid: haemolysis	Tygerberg Hospital wc TBH - Ward A3 West	Chemistry	Potassium	ST01649201
Tygerberg Laboratory	Invalid: haemolysis	Tygerberg Hospital wc TBH - Ward A3 West	Chemistry	Potassium	ST01655595
Tygerberg Laboratory	Invalid: haemolysis	Tygerberg Hospital wc TBH - Ward A4 West	Chemistry	Potassium	ST01650464
Tygerberg Laboratory	Invalid: haemolysis	Tygerberg Hospital wc TBH - Ward A4 West	Chemistry	Potassium	ST01654091
Tygerberg Laboratory	Invalid: haemolysis	Tygerberg Hospital wc TBH - Ward A4 West	Chemistry	Potassium	ST01668017
Tygerberg Laboratory	Invalid: haemolysis	Tygerberg Hospital wc TBH - Ward A4 West	Chemistry	Potassium	ST01672840
Tygerberg Laboratory	Invalid: haemolysis	Tygerberg Hospital wc TBH - Ward A4 West	Chemistry	Potassium	ST01681631
Tygerberg Laboratory	Invalid: haemolysis	Tygerberg Hospital wc TBH - Ward A4 West	Chemistry	Potassium	ST01683099
Tygerberg Laboratory	Invalid: haemolysis	Tygerberg Hospital wc TBH - Ward A5 High Care	Chemistry	Potassium	ST01648297
Tygerberg Laboratory	Invalid: haemolysis	Tygerberg Hospital wc TBH - Ward A5 High Care	Chemistry	Potassium	ST01652072
Tygerberg Laboratory	Invalid: haemolysis	Tygerberg Hospital wc TBH - Ward A5 High Care	Chemistry	Potassium	ST01692177
Tygerberg Laboratory	Invalid: haemolysis	Tygerberg Hospital wc TBH - Ward A5 High Care	Chemistry	Conjugated bilirubin	ST01667923
Tygerberg Laboratory	Invalid: haemolysis	Tygerberg Hospital wc TBH - Ward A5 High Care	Chemistry	Conjugated bilirubin	ST01678936
Tygerberg Laboratory	Invalid: haemolysis	Tygerberg Hospital wc TBH - Ward A5 High Care	Chemistry	Alanine transaminase (ALT)	ST01692177
Tygerberg Laboratory	Invalid: haemolysis	Tygerberg Hospital wc TBH - Ward A5 High Care	Chemistry	Aspartate transaminase (AST)	ST01667923
Tygerberg Laboratory	Invalid: haemolysis	Tygerberg Hospital wc TBH - Ward A5 High Care	Chemistry	Aspartate transaminase (AST)	ST01678936
Tygerberg Laboratory	Invalid: haemolysis	Tygerberg Hospital wc TBH - Ward A5 High Care	Chemistry	Aspartate transaminase (AST)	ST01693249
Tygerberg Laboratory	Invalid: haemolysis	Tygerberg Hospital wc TBH - Ward A5 High Care	Chemistry	Lactate dehydrogenase (LD)	ST01678936
Tygerberg Laboratory	Invalid: haemolysis	Tygerberg Hospital wc TBH - Ward A5 Unit	Chemistry	Potassium	ST01646513
Tygerberg Laboratory	Invalid: haemolysis	Tygerberg Hospital wc TBH - Ward A5 Unit	Chemistry	Potassium	ST01648668
Tygerberg Laboratory	Invalid: haemolysis	Tygerberg Hospital wc TBH - Ward A5 Unit	Chemistry	Potassium	ST01661233
Tygerberg Laboratory	Invalid: haemolysis	Tygerberg Hospital wc TBH - Ward A5 Unit	Chemistry	Potassium	ST01667863
Tygerberg Laboratory	Invalid: haemolysis	Tygerberg Hospital wc TBH - Ward A5 Unit	Chemistry	Potassium	ST01668755
Tygerberg Laboratory	Invalid: haemolysis	Tygerberg Hospital wc TBH - Ward A5 Unit	Chemistry	Potassium	ST01675222
Tygerberg Laboratory	Invalid: haemolysis	Tygerberg Hospital wc TBH - Ward A5 Unit	Chemistry	Potassium	ST01679477
Tygerberg Laboratory	Invalid: haemolysis	Tygerberg Hospital wc TBH - Ward A5 Unit	Chemistry	Potassium	ST01692637
Tygerberg Laboratory	Invalid: haemolysis	Tygerberg Hospital wc TBH - Ward A5 Unit	Chemistry	Potassium	ST01693549
Tygerberg Laboratory	Invalid: haemolysis	Tygerberg Hospital wc TBH - Ward A5 Unit	Chemistry	Inorganic phosphate	ST01668755
Tygerberg Laboratory	Invalid: haemolysis	Tygerberg Hospital wc TBH - Ward A5 Unit	Chemistry	Inorganic phosphate	STM0007200
Tygerberg Laboratory	Invalid: haemolysis	Tygerberg Hospital wc TBH - Ward A5 Unit	Chemistry	Conjugated bilirubin	ST01679379
Tygerberg Laboratory	Invalid: haemolysis	Tygerberg Hospital wc TBH - Ward A5 Unit	Chemistry	Alanine transaminase (ALT)	ST01668755
Tygerberg Laboratory	Invalid: haemolysis	Tygerberg Hospital wc TBH - Ward A5 Unit	Chemistry	Aspartate transaminase (AST)	ST01666942
Tygerberg Laboratory	Invalid: haemolysis	Tygerberg Hospital wc TBH - Ward A5 Unit	Chemistry	Aspartate transaminase (AST)	ST01679379
Tygerberg Laboratory	Invalid: haemolysis	Tygerberg Hospital wc TBH - Ward A5 Unit	Chemistry	Aspartate transaminase (AST)	ST01693369
Tygerberg Laboratory	Invalid: haemolysis	Tygerberg Hospital wc TBH - Ward A5 Unit	Chemistry	Lactate dehydrogenase (LD)	ST01666942
Tygerberg Laboratory	Invalid: haemolysis	Tygerberg Hospital wc TBH - Ward A5 Unit	Chemistry	Lactate dehydrogenase (LD)	ST01679379
Tygerberg Laboratory	Invalid: haemolysis	Tygerberg Hospital wc TBH - Ward A5 West	Chemistry	Potassium	ST01653448
Tygerberg Laboratory	Invalid: haemolysis	Tygerberg Hospital wc TBH - Ward A5 West	Chemistry	Potassium	ST01685968
Tygerberg Laboratory	Invalid: haemolysis	Tygerberg Hospital wc TBH - Ward A5 West	Chemistry	Conjugated bilirubin	ST01653448
Tygerberg Laboratory	Invalid: haemolysis	Tygerberg Hospital wc TBH - Ward A5 West	Chemistry	Conjugated bilirubin	ST01653450
Tygerberg Laboratory	Invalid: haemolysis	Tygerberg Hospital wc TBH - Ward A5 West	Chemistry	Alanine transaminase (ALT)	ST01653450
Tygerberg Laboratory	Invalid: haemolysis	Tygerberg Hospital wc TBH - Ward A5 West	Chemistry	Alanine transaminase (ALT)	ST01692454
Tygerberg Laboratory	Invalid: haemolysis	Tygerberg Hospital wc TBH - Ward A5 West	Chemistry	Aspartate transaminase (AST)	ST01653448
Tygerberg Laboratory	Invalid: haemolysis	Tygerberg Hospital wc TBH - Ward A5 West	Chemistry	Aspartate transaminase (AST)	ST01653450
Tygerberg Laboratory	Invalid: haemolysis	Tygerberg Hospital wc TBH - Ward A5 West	Chemistry	Aspartate transaminase (AST)	ST01692454
Tygerberg Laboratory	Invalid: haemolysis	Tygerberg Hospital wc TBH - Ward A5 West	Chemistry	Gamma-glutamyl transferase (GGT)	ST01692454
Tygerberg Laboratory	Invalid: haemolysis	Tygerberg Hospital wc TBH - Ward A5 West	Chemistry	Lactate dehydrogenase (LD)	ST01692454
Tygerberg Laboratory	Invalid: haemolysis	Tygerberg Hospital wc TBH - Ward A6	Chemistry	Creatinine (plus MDRD)	ST01650997
Tygerberg Laboratory	Invalid: haemolysis	Tygerberg Hospital wc TBH - Ward A6	Chemistry	Creatinine (plus MDRD)	ST01663068
Tygerberg Laboratory	Invalid: haemolysis	Tygerberg Hospital wc TBH - Ward A6	Chemistry	Sodium	ST01650997
Tygerberg Laboratory	Invalid: haemolysis	Tygerberg Hospital wc TBH - Ward A6	Chemistry	Sodium	ST01663068
Tygerberg Laboratory	Invalid: haemolysis	Tygerberg Hospital wc TBH - Ward A6	Chemistry	Potassium	ST01650997
Tygerberg Laboratory	Invalid: haemolysis	Tygerberg Hospital wc TBH - Ward A6	Chemistry	Potassium	ST01663068
Tygerberg Laboratory	Invalid: haemolysis	Tygerberg Hospital wc TBH - Ward A6	Chemistry	Potassium	ST01669981
Tygerberg Laboratory	Invalid: haemolysis	Tygerberg Hospital wc TBH - Ward A6	Chemistry	Potassium	ST01679110
Tygerberg Laboratory	Invalid: haemolysis	Tygerberg Hospital wc TBH - Ward A6	Chemistry	Potassium	ST01690867
Tygerberg Laboratory	Invalid: haemolysis	Tygerberg Hospital wc TBH - Ward A6	Chemistry	Potassium	ST01692129
Tygerberg Laboratory	Invalid: haemolysis	Tygerberg Hospital wc TBH - Ward A6	Chemistry	Potassium	ST01692878
Tygerberg Laboratory	Invalid: haemolysis	Tygerberg Hospital wc TBH - Ward A6	Chemistry	Potassium	ST01694094
Tygerberg Laboratory	Invalid: haemolysis	Tygerberg Hospital wc TBH - Ward A6	Chemistry	Urea	ST01650997
Tygerberg Laboratory	Invalid: haemolysis	Tygerberg Hospital wc TBH - Ward A6	Chemistry	Urea	ST01663068
Tygerberg Laboratory	Invalid: haemolysis	Tygerberg Hospital wc TBH - Ward A6	Chemistry	Alanine transaminase (ALT)	ST01694094
Tygerberg Laboratory	Invalid: haemolysis	Tygerberg Hospital wc TBH - Ward A6	Chemistry	Aspartate transaminase (AST)	ST01657421
Tygerberg Laboratory	Invalid: haemolysis	Tygerberg Hospital wc TBH - Ward A6	Chemistry	Total cholesterol	ST01663068
Tygerberg Laboratory	Invalid: haemolysis	Tygerberg Hospital wc TBH - Ward A6	Chemistry	Troponin T (high-sensitivity)	ST01650997
Tygerberg Laboratory	Invalid: haemolysis	Tygerberg Hospital wc TBH - Ward A6	Chemistry	Troponin T (high-sensitivity)	ST01659554
Tygerberg Laboratory	Invalid: haemolysis	Tygerberg Hospital wc TBH - Ward A6	Chemistry	Troponin T (high-sensitivity)	ST01663068
Tygerberg Laboratory	Invalid: haemolysis	Tygerberg Hospital wc TBH - Ward A6	Chemistry	Troponin T (high-sensitivity)	ST01679110
Tygerberg Laboratory	Invalid: haemolysis	Tygerberg Hospital wc TBH - Ward A6	Chemistry	Troponin T (high-sensitivity)	ST01692878
Tygerberg Laboratory	Invalid: haemolysis	Tygerberg Hospital wc TBH - Ward A6	Chemistry	Serum indices	ST01659554
Tygerberg Laboratory	Invalid: haemolysis	Tygerberg Hospital wc TBH - Ward A7	Chemistry	Potassium	ST01667678
Tygerberg Laboratory	Invalid: haemolysis	Tygerberg Hospital wc TBH - Ward A7	Chemistry	Potassium	ST01685493
Tygerberg Laboratory	Invalid: haemolysis	Tygerberg Hospital wc TBH - Ward A7	Chemistry	Conjugated bilirubin	ST01672736
Tygerberg Laboratory	Invalid: haemolysis	Tygerberg Hospital wc TBH - Ward A7	Chemistry	Conjugated bilirubin	ST01693938
Tygerberg Laboratory	Invalid: haemolysis	Tygerberg Hospital wc TBH - Ward A7	Chemistry	Lactate dehydrogenase (LD)	ST01672736
Tygerberg Laboratory	Invalid: haemolysis	Tygerberg Hospital wc TBH - Ward A7	Chemistry	Lactate dehydrogenase (LD)	ST01693248
Tygerberg Laboratory	Invalid: haemolysis	Tygerberg Hospital wc TBH - Ward A7	Chemistry	Lactate dehydrogenase (LD)	ST01693938
Tygerberg Laboratory	Invalid: haemolysis	Tygerberg Hospital wc TBH - Ward A8 East	Chemistry	Creatinine (plus MDRD)	ST01672784
Tygerberg Laboratory	Invalid: haemolysis	Tygerberg Hospital wc TBH - Ward A8 East	Chemistry	Sodium	ST01672784
Tygerberg Laboratory	Invalid: haemolysis	Tygerberg Hospital wc TBH - Ward A8 East	Chemistry	Potassium	ST01655114
Tygerberg Laboratory	Invalid: haemolysis	Tygerberg Hospital wc TBH - Ward A8 East	Chemistry	Potassium	ST01672784
Tygerberg Laboratory	Invalid: haemolysis	Tygerberg Hospital wc TBH - Ward A8 East	Chemistry	Urea	ST01672784
Tygerberg Laboratory	Invalid: haemolysis	Tygerberg Hospital wc TBH - Ward A8 East	Chemistry	C-reactive protein	ST01672784
Tygerberg Laboratory	Invalid: haemolysis	Tygerberg Hospital wc TBH - Ward A8 East	Chemistry	Protein electrophoresis	ST01664553
Tygerberg Laboratory	Invalid: haemolysis	Tygerberg Hospital wc TBH - Ward A8 East	Chemistry	Serum folate	ST01651146
Tygerberg Laboratory	Invalid: haemolysis	Tygerberg Hospital wc TBH - Ward A8 West	Chemistry	Potassium	ST01674406
Tygerberg Laboratory	Invalid: haemolysis	Tygerberg Hospital wc TBH - Ward A8 West	Chemistry	Aspartate transaminase (AST)	ST01693160
Tygerberg Laboratory	Invalid: haemolysis	Tygerberg Hospital wc TBH - Ward A8 West	Chemistry	Lactate dehydrogenase (LD)	ST01688286
Tygerberg Laboratory	Invalid: haemolysis	Tygerberg Hospital wc TBH - Ward A9 Unit	Chemistry	Creatinine (plus MDRD)	ST01660454
Tygerberg Laboratory	Invalid: haemolysis	Tygerberg Hospital wc TBH - Ward A9 Unit	Chemistry	Creatinine (plus MDRD)	ST01662140
Tygerberg Laboratory	Invalid: haemolysis	Tygerberg Hospital wc TBH - Ward A9 Unit	Chemistry	Sodium	ST01662140
Tygerberg Laboratory	Invalid: haemolysis	Tygerberg Hospital wc TBH - Ward A9 Unit	Chemistry	Potassium	ST01646484
Tygerberg Laboratory	Invalid: haemolysis	Tygerberg Hospital wc TBH - Ward A9 Unit	Chemistry	Potassium	ST01646495
Tygerberg Laboratory	Invalid: haemolysis	Tygerberg Hospital wc TBH - Ward A9 Unit	Chemistry	Potassium	ST01648730
Tygerberg Laboratory	Invalid: haemolysis	Tygerberg Hospital wc TBH - Ward A9 Unit	Chemistry	Potassium	ST01653463
Tygerberg Laboratory	Invalid: haemolysis	Tygerberg Hospital wc TBH - Ward A9 Unit	Chemistry	Potassium	ST01653465
Tygerberg Laboratory	Invalid: haemolysis	Tygerberg Hospital wc TBH - Ward A9 Unit	Chemistry	Potassium	ST01653562
Tygerberg Laboratory	Invalid: haemolysis	Tygerberg Hospital wc TBH - Ward A9 Unit	Chemistry	Potassium	ST01657642
Tygerberg Laboratory	Invalid: haemolysis	Tygerberg Hospital wc TBH - Ward A9 Unit	Chemistry	Potassium	ST01658912
Tygerberg Laboratory	Invalid: haemolysis	Tygerberg Hospital wc TBH - Ward A9 Unit	Chemistry	Potassium	ST01659043
Tygerberg Laboratory	Invalid: haemolysis	Tygerberg Hospital wc TBH - Ward A9 Unit	Chemistry	Potassium	ST01659616
Tygerberg Laboratory	Invalid: haemolysis	Tygerberg Hospital wc TBH - Ward A9 Unit	Chemistry	Potassium	ST01660454
Tygerberg Laboratory	Invalid: haemolysis	Tygerberg Hospital wc TBH - Ward A9 Unit	Chemistry	Potassium	ST01662140
Tygerberg Laboratory	Invalid: haemolysis	Tygerberg Hospital wc TBH - Ward A9 Unit	Chemistry	Potassium	ST01664067
Tygerberg Laboratory	Invalid: haemolysis	Tygerberg Hospital wc TBH - Ward A9 Unit	Chemistry	Potassium	ST01670450
Tygerberg Laboratory	Invalid: haemolysis	Tygerberg Hospital wc TBH - Ward A9 Unit	Chemistry	Potassium	ST01679510
Tygerberg Laboratory	Invalid: haemolysis	Tygerberg Hospital wc TBH - Ward A9 Unit	Chemistry	Potassium	ST01679928
Tygerberg Laboratory	Invalid: haemolysis	Tygerberg Hospital wc TBH - Ward A9 Unit	Chemistry	Potassium	ST01681243
Tygerberg Laboratory	Invalid: haemolysis	Tygerberg Hospital wc TBH - Ward A9 Unit	Chemistry	Potassium	ST01684828
Tygerberg Laboratory	Invalid: haemolysis	Tygerberg Hospital wc TBH - Ward A9 Unit	Chemistry	Potassium	ST01687651
Tygerberg Laboratory	Invalid: haemolysis	Tygerberg Hospital wc TBH - Ward A9 Unit	Chemistry	Potassium	ST01689140
Tygerberg Laboratory	Invalid: haemolysis	Tygerberg Hospital wc TBH - Ward A9 Unit	Chemistry	Potassium	ST01689973
Tygerberg Laboratory	Invalid: haemolysis	Tygerberg Hospital wc TBH - Ward A9 Unit	Chemistry	Potassium	ST01691230
Tygerberg Laboratory	Invalid: haemolysis	Tygerberg Hospital wc TBH - Ward A9 Unit	Chemistry	Potassium	ST01693170
Tygerberg Laboratory	Invalid: haemolysis	Tygerberg Hospital wc TBH - Ward A9 Unit	Chemistry	Potassium	ST01693442
Tygerberg Laboratory	Invalid: haemolysis	Tygerberg Hospital wc TBH - Ward A9 Unit	Chemistry	Potassium	ST01695866
Tygerberg Laboratory	Invalid: haemolysis	Tygerberg Hospital wc TBH - Ward A9 Unit	Chemistry	Potassium	ST01695876
Tygerberg Laboratory	Invalid: haemolysis	Tygerberg Hospital wc TBH - Ward A9 Unit	Chemistry	Chloride	ST01662140
Tygerberg Laboratory	Invalid: haemolysis	Tygerberg Hospital wc TBH - Ward A9 Unit	Chemistry	Urea	ST01662140
Tygerberg Laboratory	Invalid: haemolysis	Tygerberg Hospital wc TBH - Ward A9 Unit	Chemistry	Calcium	ST01662140
Tygerberg Laboratory	Invalid: haemolysis	Tygerberg Hospital wc TBH - Ward A9 Unit	Chemistry	Magnesium	ST01662140
Tygerberg Laboratory	Invalid: haemolysis	Tygerberg Hospital wc TBH - Ward A9 Unit	Chemistry	Inorganic phosphate	ST01662140
Tygerberg Laboratory	Invalid: haemolysis	Tygerberg Hospital wc TBH - Ward A9 Unit	Chemistry	Inorganic phosphate	ST01687651
Tygerberg Laboratory	Invalid: haemolysis	Tygerberg Hospital wc TBH - Ward A9 Unit	Chemistry	Inorganic phosphate	ST01693442
Tygerberg Laboratory	Invalid: haemolysis	Tygerberg Hospital wc TBH - Ward A9 Unit	Chemistry	Inorganic phosphate	ST01695876
Tygerberg Laboratory	Invalid: haemolysis	Tygerberg Hospital wc TBH - Ward A9 Unit	Chemistry	Total bilirubin	ST01662140
Tygerberg Laboratory	Invalid: haemolysis	Tygerberg Hospital wc TBH - Ward A9 Unit	Chemistry	Conjugated bilirubin	ST01650994
Tygerberg Laboratory	Invalid: haemolysis	Tygerberg Hospital wc TBH - Ward A9 Unit	Chemistry	Conjugated bilirubin	ST01653475
Tygerberg Laboratory	Invalid: haemolysis	Tygerberg Hospital wc TBH - Ward A9 Unit	Chemistry	Conjugated bilirubin	ST01664996
Tygerberg Laboratory	Invalid: haemolysis	Tygerberg Hospital wc TBH - Ward A9 Unit	Chemistry	Conjugated bilirubin	ST01687052
Tygerberg Laboratory	Invalid: haemolysis	Tygerberg Hospital wc TBH - Ward A9 Unit	Chemistry	Conjugated bilirubin	ST01695876
Tygerberg Laboratory	Invalid: haemolysis	Tygerberg Hospital wc TBH - Ward A9 Unit	Chemistry	Alanine transaminase (ALT)	ST01664067
Tygerberg Laboratory	Invalid: haemolysis	Tygerberg Hospital wc TBH - Ward A9 Unit	Chemistry	Alanine transaminase (ALT)	ST01687651
Tygerberg Laboratory	Invalid: haemolysis	Tygerberg Hospital wc TBH - Ward A9 Unit	Chemistry	Aspartate transaminase (AST)	ST01653475
Tygerberg Laboratory	Invalid: haemolysis	Tygerberg Hospital wc TBH - Ward A9 Unit	Chemistry	Aspartate transaminase (AST)	ST01684818
Tygerberg Laboratory	Invalid: haemolysis	Tygerberg Hospital wc TBH - Ward A9 Unit	Chemistry	Aspartate transaminase (AST)	ST01687651
Tygerberg Laboratory	Invalid: haemolysis	Tygerberg Hospital wc TBH - Ward A9 Unit	Chemistry	Insulin	ST01679581
Tygerberg Laboratory	Invalid: haemolysis	Tygerberg Hospital wc TBH - Ward A10	Chemistry	Cortisol	ST01690547
Tygerberg Laboratory	Invalid: haemolysis	Tygerberg Hospital wc TBH - Ward A10	Chemistry	Insulin	ST01675530
Tygerberg Laboratory	Invalid: haemolysis	Tygerberg Hospital wc TBH - Ward C1 East	Chemistry	Creatinine (plus MDRD)	ST01670310
Tygerberg Laboratory	Invalid: haemolysis	Tygerberg Hospital wc TBH - Ward C1 East	Chemistry	Creatinine (plus MDRD)	ST01691052
Tygerberg Laboratory	Invalid: haemolysis	Tygerberg Hospital wc TBH - Ward C1 East	Chemistry	Sodium	ST01670310
Tygerberg Laboratory	Invalid: haemolysis	Tygerberg Hospital wc TBH - Ward C1 East	Chemistry	Sodium	ST01691052
Tygerberg Laboratory	Invalid: haemolysis	Tygerberg Hospital wc TBH - Ward C1 East	Chemistry	Potassium	ST01646694
Tygerberg Laboratory	Invalid: haemolysis	Tygerberg Hospital wc TBH - Ward C1 East	Chemistry	Potassium	ST01646728
Tygerberg Laboratory	Invalid: haemolysis	Tygerberg Hospital wc TBH - Ward C1 East	Chemistry	Potassium	ST01647907
Tygerberg Laboratory	Invalid: haemolysis	Tygerberg Hospital wc TBH - Ward C1 East	Chemistry	Potassium	ST01649294
Tygerberg Laboratory	Invalid: haemolysis	Tygerberg Hospital wc TBH - Ward C1 East	Chemistry	Potassium	ST01651018
Tygerberg Laboratory	Invalid: haemolysis	Tygerberg Hospital wc TBH - Ward C1 East	Chemistry	Potassium	ST01651023
Tygerberg Laboratory	Invalid: haemolysis	Tygerberg Hospital wc TBH - Ward C1 East	Chemistry	Potassium	ST01651024
Tygerberg Laboratory	Invalid: haemolysis	Tygerberg Hospital wc TBH - Ward C1 East	Chemistry	Potassium	ST01652512
Tygerberg Laboratory	Invalid: haemolysis	Tygerberg Hospital wc TBH - Ward C1 East	Chemistry	Potassium	ST01652957
Tygerberg Laboratory	Invalid: haemolysis	Tygerberg Hospital wc TBH - Ward C1 East	Chemistry	Potassium	ST01653561
Tygerberg Laboratory	Invalid: haemolysis	Tygerberg Hospital wc TBH - Ward C1 East	Chemistry	Potassium	ST01654160
Tygerberg Laboratory	Invalid: haemolysis	Tygerberg Hospital wc TBH - Ward C1 East	Chemistry	Potassium	ST01654457
Tygerberg Laboratory	Invalid: haemolysis	Tygerberg Hospital wc TBH - Ward C1 East	Chemistry	Potassium	ST01655223
Tygerberg Laboratory	Invalid: haemolysis	Tygerberg Hospital wc TBH - Ward C1 East	Chemistry	Potassium	ST01657864
Tygerberg Laboratory	Invalid: haemolysis	Tygerberg Hospital wc TBH - Ward C1 East	Chemistry	Potassium	ST01660330
Tygerberg Laboratory	Invalid: haemolysis	Tygerberg Hospital wc TBH - Ward C1 East	Chemistry	Potassium	ST01662762
Tygerberg Laboratory	Invalid: haemolysis	Tygerberg Hospital wc TBH - Ward C1 East	Chemistry	Potassium	ST01663781
Tygerberg Laboratory	Invalid: haemolysis	Tygerberg Hospital wc TBH - Ward C1 East	Chemistry	Potassium	ST01664966
Tygerberg Laboratory	Invalid: haemolysis	Tygerberg Hospital wc TBH - Ward C1 East	Chemistry	Potassium	ST01665189
Tygerberg Laboratory	Invalid: haemolysis	Tygerberg Hospital wc TBH - Ward C1 East	Chemistry	Potassium	ST01668119
Tygerberg Laboratory	Invalid: haemolysis	Tygerberg Hospital wc TBH - Ward C1 East	Chemistry	Potassium	ST01668240
Tygerberg Laboratory	Invalid: haemolysis	Tygerberg Hospital wc TBH - Ward C1 East	Chemistry	Potassium	ST01668475
Tygerberg Laboratory	Invalid: haemolysis	Tygerberg Hospital wc TBH - Ward C1 East	Chemistry	Potassium	ST01669079
Tygerberg Laboratory	Invalid: haemolysis	Tygerberg Hospital wc TBH - Ward C1 East	Chemistry	Potassium	ST01670309
Tygerberg Laboratory	Invalid: haemolysis	Tygerberg Hospital wc TBH - Ward C1 East	Chemistry	Potassium	ST01670310
Tygerberg Laboratory	Invalid: haemolysis	Tygerberg Hospital wc TBH - Ward C1 East	Chemistry	Potassium	ST01670574
Tygerberg Laboratory	Invalid: haemolysis	Tygerberg Hospital wc TBH - Ward C1 East	Chemistry	Potassium	ST01671222
Tygerberg Laboratory	Invalid: haemolysis	Tygerberg Hospital wc TBH - Ward C1 East	Chemistry	Potassium	ST01677456
Tygerberg Laboratory	Invalid: haemolysis	Tygerberg Hospital wc TBH - Ward C1 East	Chemistry	Potassium	ST01677990
Tygerberg Laboratory	Invalid: haemolysis	Tygerberg Hospital wc TBH - Ward C1 East	Chemistry	Potassium	ST01679210
Tygerberg Laboratory	Invalid: haemolysis	Tygerberg Hospital wc TBH - Ward C1 East	Chemistry	Potassium	ST01679732
Tygerberg Laboratory	Invalid: haemolysis	Tygerberg Hospital wc TBH - Ward C1 East	Chemistry	Potassium	ST01681292
Tygerberg Laboratory	Invalid: haemolysis	Tygerberg Hospital wc TBH - Ward C1 East	Chemistry	Potassium	ST01681336
Tygerberg Laboratory	Invalid: haemolysis	Tygerberg Hospital wc TBH - Ward C1 East	Chemistry	Potassium	ST01682251
Tygerberg Laboratory	Invalid: haemolysis	Tygerberg Hospital wc TBH - Ward C1 East	Chemistry	Potassium	ST01683870
Tygerberg Laboratory	Invalid: haemolysis	Tygerberg Hospital wc TBH - Ward C1 East	Chemistry	Potassium	ST01684337
Tygerberg Laboratory	Invalid: haemolysis	Tygerberg Hospital wc TBH - Ward C1 East	Chemistry	Potassium	ST01688631
Tygerberg Laboratory	Invalid: haemolysis	Tygerberg Hospital wc TBH - Ward C1 East	Chemistry	Potassium	ST01691052
Tygerberg Laboratory	Invalid: haemolysis	Tygerberg Hospital wc TBH - Ward C1 East	Chemistry	Potassium	ST01695588
Tygerberg Laboratory	Invalid: haemolysis	Tygerberg Hospital wc TBH - Ward C1 East	Chemistry	Potassium	STM0007179
Tygerberg Laboratory	Invalid: haemolysis	Tygerberg Hospital wc TBH - Ward C1 East	Chemistry	Chloride	ST01670310
Tygerberg Laboratory	Invalid: haemolysis	Tygerberg Hospital wc TBH - Ward C1 East	Chemistry	Urea	ST01670310
Tygerberg Laboratory	Invalid: haemolysis	Tygerberg Hospital wc TBH - Ward C1 East	Chemistry	Urea	ST01691052
Tygerberg Laboratory	Invalid: haemolysis	Tygerberg Hospital wc TBH - Ward C1 East	Chemistry	Glucose (random)	ST01682252
Tygerberg Laboratory	Invalid: haemolysis	Tygerberg Hospital wc TBH - Ward C1 East	Chemistry	Calcium	ST01670310
Tygerberg Laboratory	Invalid: haemolysis	Tygerberg Hospital wc TBH - Ward C1 East	Chemistry	Magnesium	ST01670310
Tygerberg Laboratory	Invalid: haemolysis	Tygerberg Hospital wc TBH - Ward C1 East	Chemistry	Inorganic phosphate	ST01651023
Tygerberg Laboratory	Invalid: haemolysis	Tygerberg Hospital wc TBH - Ward C1 East	Chemistry	Inorganic phosphate	ST01663781
Tygerberg Laboratory	Invalid: haemolysis	Tygerberg Hospital wc TBH - Ward C1 East	Chemistry	Inorganic phosphate	ST01665189
Tygerberg Laboratory	Invalid: haemolysis	Tygerberg Hospital wc TBH - Ward C1 East	Chemistry	Inorganic phosphate	ST01670310
Tygerberg Laboratory	Invalid: haemolysis	Tygerberg Hospital wc TBH - Ward C1 East	Chemistry	Inorganic phosphate	ST01679732
Tygerberg Laboratory	Invalid: haemolysis	Tygerberg Hospital wc TBH - Ward C1 East	Chemistry	Inorganic phosphate	ST01686672
Tygerberg Laboratory	Invalid: haemolysis	Tygerberg Hospital wc TBH - Ward C1 East	Chemistry	Conjugated bilirubin	ST01646696
Tygerberg Laboratory	Invalid: haemolysis	Tygerberg Hospital wc TBH - Ward C1 East	Chemistry	Conjugated bilirubin	ST01646786
Tygerberg Laboratory	Invalid: haemolysis	Tygerberg Hospital wc TBH - Ward C1 East	Chemistry	Conjugated bilirubin	ST01649207
Tygerberg Laboratory	Invalid: haemolysis	Tygerberg Hospital wc TBH - Ward C1 East	Chemistry	Conjugated bilirubin	ST01649294
Tygerberg Laboratory	Invalid: haemolysis	Tygerberg Hospital wc TBH - Ward C1 East	Chemistry	Conjugated bilirubin	ST01649350
Tygerberg Laboratory	Invalid: haemolysis	Tygerberg Hospital wc TBH - Ward C1 East	Chemistry	Conjugated bilirubin	ST01651023
Tygerberg Laboratory	Invalid: haemolysis	Tygerberg Hospital wc TBH - Ward C1 East	Chemistry	Conjugated bilirubin	ST01653061
Tygerberg Laboratory	Invalid: haemolysis	Tygerberg Hospital wc TBH - Ward C1 East	Chemistry	Conjugated bilirubin	ST01653561
Tygerberg Laboratory	Invalid: haemolysis	Tygerberg Hospital wc TBH - Ward C1 East	Chemistry	Conjugated bilirubin	ST01662762
Tygerberg Laboratory	Invalid: haemolysis	Tygerberg Hospital wc TBH - Ward C1 East	Chemistry	Conjugated bilirubin	ST01663781
Tygerberg Laboratory	Invalid: haemolysis	Tygerberg Hospital wc TBH - Ward C1 East	Chemistry	Conjugated bilirubin	ST01664648
Tygerberg Laboratory	Invalid: haemolysis	Tygerberg Hospital wc TBH - Ward C1 East	Chemistry	Conjugated bilirubin	ST01665317
Tygerberg Laboratory	Invalid: haemolysis	Tygerberg Hospital wc TBH - Ward C1 East	Chemistry	Conjugated bilirubin	ST01665953
Tygerberg Laboratory	Invalid: haemolysis	Tygerberg Hospital wc TBH - Ward C1 East	Chemistry	Conjugated bilirubin	ST01675120
Tygerberg Laboratory	Invalid: haemolysis	Tygerberg Hospital wc TBH - Ward C1 East	Chemistry	Conjugated bilirubin	ST01677990
Tygerberg Laboratory	Invalid: haemolysis	Tygerberg Hospital wc TBH - Ward C1 East	Chemistry	Conjugated bilirubin	ST01679239
Tygerberg Laboratory	Invalid: haemolysis	Tygerberg Hospital wc TBH - Ward C1 East	Chemistry	Conjugated bilirubin	ST01679554
Tygerberg Laboratory	Invalid: haemolysis	Tygerberg Hospital wc TBH - Ward C1 East	Chemistry	Conjugated bilirubin	ST01681292
Tygerberg Laboratory	Invalid: haemolysis	Tygerberg Hospital wc TBH - Ward C1 East	Chemistry	Conjugated bilirubin	ST01683946
Tygerberg Laboratory	Invalid: haemolysis	Tygerberg Hospital wc TBH - Ward C1 East	Chemistry	Conjugated bilirubin	ST01688512
Tygerberg Laboratory	Invalid: haemolysis	Tygerberg Hospital wc TBH - Ward C1 East	Chemistry	Conjugated bilirubin	ST01692524
Tygerberg Laboratory	Invalid: haemolysis	Tygerberg Hospital wc TBH - Ward C1 East	Chemistry	Conjugated bilirubin	ST01695588
Tygerberg Laboratory	Invalid: haemolysis	Tygerberg Hospital wc TBH - Ward C1 East	Chemistry	Alanine transaminase (ALT)	ST01649294
Tygerberg Laboratory	Invalid: haemolysis	Tygerberg Hospital wc TBH - Ward C1 East	Chemistry	Alanine transaminase (ALT)	ST01651023
Tygerberg Laboratory	Invalid: haemolysis	Tygerberg Hospital wc TBH - Ward C1 East	Chemistry	Alanine transaminase (ALT)	ST01653061
Tygerberg Laboratory	Invalid: haemolysis	Tygerberg Hospital wc TBH - Ward C1 East	Chemistry	Alanine transaminase (ALT)	ST01663781
Tygerberg Laboratory	Invalid: haemolysis	Tygerberg Hospital wc TBH - Ward C1 East	Chemistry	Alanine transaminase (ALT)	ST01681292
Tygerberg Laboratory	Invalid: haemolysis	Tygerberg Hospital wc TBH - Ward C1 East	Chemistry	Alanine transaminase (ALT)	ST01695588
Tygerberg Laboratory	Invalid: haemolysis	Tygerberg Hospital wc TBH - Ward C1 East	Chemistry	Aspartate transaminase (AST)	ST01646696
Tygerberg Laboratory	Invalid: haemolysis	Tygerberg Hospital wc TBH - Ward C1 East	Chemistry	Aspartate transaminase (AST)	ST01646786
Tygerberg Laboratory	Invalid: haemolysis	Tygerberg Hospital wc TBH - Ward C1 East	Chemistry	Aspartate transaminase (AST)	ST01649294
Tygerberg Laboratory	Invalid: haemolysis	Tygerberg Hospital wc TBH - Ward C1 East	Chemistry	Aspartate transaminase (AST)	ST01649350
Tygerberg Laboratory	Invalid: haemolysis	Tygerberg Hospital wc TBH - Ward C1 East	Chemistry	Aspartate transaminase (AST)	ST01651023
Tygerberg Laboratory	Invalid: haemolysis	Tygerberg Hospital wc TBH - Ward C1 East	Chemistry	Aspartate transaminase (AST)	ST01652957
Tygerberg Laboratory	Invalid: haemolysis	Tygerberg Hospital wc TBH - Ward C1 East	Chemistry	Aspartate transaminase (AST)	ST01653061
Tygerberg Laboratory	Invalid: haemolysis	Tygerberg Hospital wc TBH - Ward C1 East	Chemistry	Aspartate transaminase (AST)	ST01653561
Tygerberg Laboratory	Invalid: haemolysis	Tygerberg Hospital wc TBH - Ward C1 East	Chemistry	Aspartate transaminase (AST)	ST01654160
Tygerberg Laboratory	Invalid: haemolysis	Tygerberg Hospital wc TBH - Ward C1 East	Chemistry	Aspartate transaminase (AST)	ST01657755
Tygerberg Laboratory	Invalid: haemolysis	Tygerberg Hospital wc TBH - Ward C1 East	Chemistry	Aspartate transaminase (AST)	ST01662762
Tygerberg Laboratory	Invalid: haemolysis	Tygerberg Hospital wc TBH - Ward C1 East	Chemistry	Aspartate transaminase (AST)	ST01663781
Tygerberg Laboratory	Invalid: haemolysis	Tygerberg Hospital wc TBH - Ward C1 East	Chemistry	Aspartate transaminase (AST)	ST01664648
Tygerberg Laboratory	Invalid: haemolysis	Tygerberg Hospital wc TBH - Ward C1 East	Chemistry	Aspartate transaminase (AST)	ST01665317
Tygerberg Laboratory	Invalid: haemolysis	Tygerberg Hospital wc TBH - Ward C1 East	Chemistry	Aspartate transaminase (AST)	ST01665953
Tygerberg Laboratory	Invalid: haemolysis	Tygerberg Hospital wc TBH - Ward C1 East	Chemistry	Aspartate transaminase (AST)	ST01669079
Tygerberg Laboratory	Invalid: haemolysis	Tygerberg Hospital wc TBH - Ward C1 East	Chemistry	Aspartate transaminase (AST)	ST01675120
Tygerberg Laboratory	Invalid: haemolysis	Tygerberg Hospital wc TBH - Ward C1 East	Chemistry	Aspartate transaminase (AST)	ST01677990
Tygerberg Laboratory	Invalid: haemolysis	Tygerberg Hospital wc TBH - Ward C1 East	Chemistry	Aspartate transaminase (AST)	ST01679238
Tygerberg Laboratory	Invalid: haemolysis	Tygerberg Hospital wc TBH - Ward C1 East	Chemistry	Aspartate transaminase (AST)	ST01679239
Tygerberg Laboratory	Invalid: haemolysis	Tygerberg Hospital wc TBH - Ward C1 East	Chemistry	Aspartate transaminase (AST)	ST01679554
Tygerberg Laboratory	Invalid: haemolysis	Tygerberg Hospital wc TBH - Ward C1 East	Chemistry	Aspartate transaminase (AST)	ST01681292
Tygerberg Laboratory	Invalid: haemolysis	Tygerberg Hospital wc TBH - Ward C1 East	Chemistry	Aspartate transaminase (AST)	ST01683946
Tygerberg Laboratory	Invalid: haemolysis	Tygerberg Hospital wc TBH - Ward C1 East	Chemistry	Aspartate transaminase (AST)	ST01692524
Tygerberg Laboratory	Invalid: haemolysis	Tygerberg Hospital wc TBH - Ward C1 East	Chemistry	Aspartate transaminase (AST)	ST01695588
Tygerberg Laboratory	Invalid: haemolysis	Tygerberg Hospital wc TBH - Ward C1 East	Chemistry	Alkaline phosphatase (ALP)	ST01649294
Tygerberg Laboratory	Invalid: haemolysis	Tygerberg Hospital wc TBH - Ward C1 East	Chemistry	Alkaline phosphatase (ALP)	ST01651023
Tygerberg Laboratory	Invalid: haemolysis	Tygerberg Hospital wc TBH - Ward C1 East	Chemistry	Alkaline phosphatase (ALP)	ST01663781
Tygerberg Laboratory	Invalid: haemolysis	Tygerberg Hospital wc TBH - Ward C1 East	Chemistry	Alkaline phosphatase (ALP)	ST01681292
Tygerberg Laboratory	Invalid: haemolysis	Tygerberg Hospital wc TBH - Ward C1 East	Chemistry	Lactate dehydrogenase (LD)	ST01646786
Tygerberg Laboratory	Invalid: haemolysis	Tygerberg Hospital wc TBH - Ward C1 East	Chemistry	Lactate dehydrogenase (LD)	ST01652957
Tygerberg Laboratory	Invalid: haemolysis	Tygerberg Hospital wc TBH - Ward C1 East	Chemistry	Lactate dehydrogenase (LD)	ST01653561
Tygerberg Laboratory	Invalid: haemolysis	Tygerberg Hospital wc TBH - Ward C1 East	Chemistry	Lactate dehydrogenase (LD)	ST01663781
Tygerberg Laboratory	Invalid: haemolysis	Tygerberg Hospital wc TBH - Ward C1 East	Chemistry	Lactate dehydrogenase (LD)	ST01664648
Tygerberg Laboratory	Invalid: haemolysis	Tygerberg Hospital wc TBH - Ward C1 East	Chemistry	Lactate dehydrogenase (LD)	ST01665317
Tygerberg Laboratory	Invalid: haemolysis	Tygerberg Hospital wc TBH - Ward C1 East	Chemistry	Lactate dehydrogenase (LD)	ST01679239
Tygerberg Laboratory	Invalid: haemolysis	Tygerberg Hospital wc TBH - Ward C1 East	Chemistry	Lipase	ST01691052
Tygerberg Laboratory	Invalid: haemolysis	Tygerberg Hospital wc TBH - Ward C1 East	Chemistry	C-reactive protein	ST01670310
Tygerberg Laboratory	Invalid: haemolysis	Tygerberg Hospital wc TBH - Ward C1 East	Chemistry	C-reactive protein	ST01691052
Tygerberg Laboratory	Invalid: haemolysis	Tygerberg Hospital wc TBH - Ward C1 East	Chemistry	Troponin T (high-sensitivity)	ST01651018
Tygerberg Laboratory	Invalid: haemolysis	Tygerberg Hospital wc TBH - Ward C1 East	Chemistry	Troponin T (high-sensitivity)	ST01651023
Tygerberg Laboratory	Invalid: haemolysis	Tygerberg Hospital wc TBH - Ward C1 East	Chemistry	Troponin T (high-sensitivity)	ST01651024
Tygerberg Laboratory	Invalid: haemolysis	Tygerberg Hospital wc TBH - Ward C1 East	Chemistry	Troponin T (high-sensitivity)	ST01654457
[truncated: 6,958 more rows]
[truncated: 2 more columns]

## Sheet: Cancelled_tests_summary
Rejected specimens	January 2018
Incorrect blood to additive ratio	143
Aged specimen	41
Clotted specimen	75
Haemolyzed specimen	89
Total	348
			Rejected specimens excluded from data (received at TAH but processed at distant laboratory)	Number
			von Willebrand Multimers	2
			von Willebrand Factor Activity	1
			Anti-factor X activity assay	2
