# Supplementary material for: The impact of laboratory staff training workshops on coagulation specimen rejection rates
Source: PLoS One. 2022 Jun 3;17(6):e0268764. doi: 10.1371/journal.pone.0268764 (PMC9165799; doi:10.1371/journal.pone.0268764)
Supplement: S2 Data — (XLSX) [file pone.0268764.s002.xlsx]

## Sheet: Specimens_received_Feb 2018 
Department	Test Set	Test Set Description	Count	Min Hours	Max Hours	Average Hours	Average Days	Priority
HAEMATOLOGY	H001	P	Full Blood Count	2	0.73	1.00	0.74	0.03	P
	H001	R	Full Blood Count	3829	0.10	824.08	2.67	0.11	R
	H001	S	Full Blood Count	5215	0.07	141.73	1.86	0.08	S
	H001	T	Full Blood Count	1	1.00	1.85	1.85	0.08	T
	H001	U	Full Blood Count	2242	0.08	197.72	1.75	0.07	U
	H005	R	Differential Count	1715	0.10	1928.03	7.17	0.30	R
	H005	S	Differential Count	2080	0.07	145.00	3.12	0.13	S
	H005	T	Differential Count	1	1.00	1.87	1.87	0.08	T
	H005	U	Differential Count	917	0.08	314.50	2.62	0.11	U
	H010	R	White Cell Count	414	0.10	26.02	2.49	0.10	R
	H010	S	White Cell Count	263	0.37	14.75	1.65	0.07	S
	H010	U	White Cell Count	103	0.47	16.98	1.96	0.08	U
	H010	V	White Cell Count	1	0.95	1.00	0.95	0.04	V
	H015	R	Red Cell Count	15	0.58	83.40	23.47	0.98	R
	H015	S	Red Cell Count	20	0.50	20.03	2.28	0.09	S
	H015	U	Red Cell Count	12	0.27	3.72	1.34	0.06	U
	H020	P	Haemoglobin	1	1.00	2.12	2.12	0.09	P
	H020	R	Haemoglobin	2259	0.07	57.75	2.95	0.12	R
	H020	S	Haemoglobin	723	0.07	28.37	1.52	0.06	S
	H020	U	Haemoglobin	312	0.17	22.53	1.62	0.07	U
	H025	R	Haematocrit	15	0.58	83.40	23.47	0.98	R
	H025	S	Haematocrit	20	0.50	20.03	2.28	0.09	S
	H025	U	Haematocrit	12	0.27	3.72	1.34	0.06	U
	H030	R	Mean Cell Volume	43	0.48	7.08	2.57	0.11	R
	H030	S	Mean Cell Volume	7	0.45	3.73	1.93	0.08	S
	H030	U	Mean Cell Volume	4	0.47	3.50	1.38	0.06	U
	H035	R	Platelet Count	288	0.07	19.28	1.37	0.06	R
	H035	S	Platelet Count	431	0.07	28.37	1.48	0.06	S
	H035	U	Platelet Count	175	0.17	9.40	1.34	0.06	U
	H040	R	Reticulocyte Count Automated	153	0.18	797.80	12.37	0.52	R
	H040	S	Reticulocyte Count Automated	140	0.15	44.43	2.45	0.10	S
	H040	U	Reticulocyte Count Automated	49	0.27	11.82	1.96	0.08	U
	H055	R	Erythrocyte Sedimentation Rate	342	1.00	427.33	13.38	0.56	R
	H055	S	Erythrocyte Sedimentation Rate	250	1.00	428.33	9.84	0.41	S
	H055	U	Erythrocyte Sedimentation Rate	166	1.00	12.72	4.16	0.17	U
	H070	R	Peripheral Blood Morphology	594	1.00	1888.30	46.78	1.95	R
	H070	S	Peripheral Blood Morphology	392	1.00	670.00	15.17	0.63	S
	H070	U	Peripheral Blood Morphology	172	1.00	54.38	14.31	0.60	U
	H071	R	Morphology (no-charge)	171	1.00	76.08	18.40	0.77	R
	H071	S	Morphology (no-charge)	187	1.00	161.85	17.65	0.74	S
	H071	U	Morphology (no-charge)	76	1.00	266.83	20.88	0.87	U
	H085	P	Int Normalised Ratio (INR)	1	1.00	1.10	1.10	0.05	P
	H085	R	Int Normalised Ratio (INR)	710	0.58	575.68	11.98	0.50	R
	H085	S	Int Normalised Ratio (INR)	1354	0.60	288.53	4.52	0.19	S
	H085	U	Int Normalised Ratio (INR)	542	0.65	293.33	5.55	0.23	U
	H090	R	Activated Partial Thromboplastin Time	229	0.50	43.50	3.28	0.14	R
	H090	S	Activated Partial Thromboplastin Time	500	0.60	66.00	3.43	0.14	S
	H090	U	Activated Partial Thromboplastin Time	148	0.65	68.25	3.60	0.15	U
	H091	R	Lupus sensitive APTT	42	1.00	591.78	226.43	9.43	R
	H091	S	Lupus sensitive APTT	14	1.00	485.58	195.27	8.14	S
	H091	U	Lupus sensitive APTT	11	1.00	309.43	147.39	6.14	U
	H095	R	Fibrinogen	87	1.00	13.58	4.14	0.17	R
	H095	S	Fibrinogen	133	0.90	66.00	3.94	0.16	S
	H095	U	Fibrinogen	49	0.65	66.63	4.19	0.17	U
	H105	R	D-Dimer	106	0.82	92.53	5.03	0.21	R
	H105	S	D-Dimer	79	1.00	66.00	4.44	0.18	S
	H105	U	D-Dimer	34	0.65	66.65	5.66	0.24	U
	H120	R	Thrombin Time	5	1.00	215.83	44.66	1.86	R
	H120	S	Thrombin Time	4	1.00	12.30	4.63	0.19	S
	H120	U	Thrombin Time	4	1.00	4.20	2.29	0.10	U
	H135	U	Factor II (F2)	1	1.00	646.57	646.57	26.94	U
	H150	R	Factor VIII (F8)	4	1.00	266.05	205.07	8.54	R
	H150	S	Factor VIII (F8)	4	1.00	49.55	24.63	1.03	S
	H150	U	Factor VIII (F8)	5	1.00	65.65	34.69	1.45	U
	H155	R	Factor IX (F9)	1	1.00	238.03	238.03	9.92	R
	H155	U	Factor IX (F9)	1	1.00	23.65	23.65	0.99	U
	H160	U	Factor X (F10)	1	1.00	646.57	646.57	26.94	U
	H165	S	Factor XI (F11)	1	1.00	1.10	1.10	0.05	S
	H165	U	Factor XI (F11)	1	1.00	646.57	646.57	26.94	U
	H175	S	Factor XIII (F13) Qualitative	1	1.00	336.57	336.57	14.02	S
	H185	R	Factor VIII (F8) Inhibitor	5	1.00	218.10	155.18	6.47	R
	H185	U	Factor VIII (F8) Inhibitor	7	1.00	241.87	195.25	8.14	U
	H195	S	Factor IX (F9) Inhibitor	1	1.00	193.23	193.23	8.05	S
	H195	U	Factor IX (F9) Inhibitor	1	1.00	189.93	189.93	7.91	U
	H210	R	Lupus Anticoagulant	41	1.00	591.70	228.37	9.52	R
	H210	S	Lupus Anticoagulant	14	1.00	485.60	197.61	8.23	S
	H210	U	Lupus Anticoagulant	11	1.00	309.35	148.90	6.20	U
	H230	R	Anti-Thrombin III	9	1.00	505.20	230.19	9.59	R
	H230	S	Anti-Thrombin III	5	1.00	643.22	341.67	14.24	S
	H230	U	Anti-Thrombin III	14	1.00	667.43	384.58	16.02	U
	H235	R	Protein S	12	1.00	694.78	350.96	14.62	R
	H235	S	Protein S	6	1.00	574.07	335.16	13.97	S
	H235	U	Protein S	19	1.00	671.22	381.99	15.92	U
	H240	R	Protein C	13	1.00	1197.60	405.19	16.88	R
	H240	S	Protein C	6	1.00	573.82	334.92	13.95	S
	H240	U	Protein C	20	1.00	741.53	399.64	16.65	U
	H245	R	Activated Protein C Resistance	3	1.00	267.35	207.78	8.66	R
	H245	U	Activated Protein C Resistance	9	1.00	715.18	360.34	15.01	U
	H250	R	Anti Factor Xa Assay	4	1.00	27.13	16.95	0.71	R
	H250	S	Anti Factor Xa Assay	9	1.00	26.27	12.84	0.53	S
	H250	U	Anti Factor Xa Assay	1	1.00	5.27	5.27	0.22	U
	H260	R	vWF: Antigen	1	1.00	266.70	266.70	11.11	R
	H260	S	vWF: Antigen	1	1.00	27.77	27.77	1.16	S
	H268	S	ADAMTS13	2	1.00	1919.43	1550.94	64.62	S
	H268	U	ADAMTS13	1	1.00	1628.67	1628.67	67.86	U
	H290	R	Anticoagulant Dosing	117	1.00	24.23	15.84	0.66	R
	H290	S	Anticoagulant Dosing	113	1.00	24.92	11.27	0.47	S
	H290	U	Anticoagulant Dosing	117	1.00	23.77	15.80	0.66	U
	H295	R	Direct Coombs (screening)	36	1.00	115.85	40.57	1.69	R
	H295	S	Direct Coombs (screening)	29	1.00	129.20	26.65	1.11	S
	H295	U	Direct Coombs (screening)	15	1.00	90.98	36.91	1.54	U
	H300	R	Direct Coombs (typing)	32	1.00	115.85	37.31	1.55	R
	H300	S	Direct Coombs (typing)	28	1.00	107.43	26.18	1.09	S
	H300	U	Direct Coombs (typing)	12	1.00	90.98	35.12	1.46	U
	H305	U	Hb Electrophoresis	1	1.00	140.88	140.88	5.87	U
	H310	S	Sickle Test	1	1.00	26.58	26.58	1.11	S
	H325	R	G6PD Qualitative	5	1.00	170.73	117.85	4.91	R
	H325	S	G6PD Qualitative	2	1.00	91.42	70.80	2.95	S
	H325	U	G6PD Qualitative	1	1.00	17.32	17.32	0.72	U
	H347	S	Cryoglobulins	1	1.00	186.72	186.72	7.78	S
	H355	R	Kleihauer Test	2	1.00	67.95	47.36	1.97	R
	H355	S	Kleihauer Test	2	1.00	169.87	108.39	4.52	S
	H420	R	Bone Marrow Procedure	68	1.00	9722.13	902.56	37.61	R
	H425	R	Bone Marrow Aspirate Morphology	65	1.00	1247.02	255.54	10.65	R
	H430	R	Bone Marrow Myelogram	59	1.00	1180.32	239.46	9.98	R
	H435	R	BMT Macroscopic	61	1.00	724.35	226.95	9.46	R
	H440	R	BMT Microscopic	73	1.00	2524.78	290.01	12.08	R
	H445	R	Consolidated Bone Marrow Report	66	1.00	724.35	237.23	9.88	R
	H455	R	CSF Cytospin	11	1.00	357.82	40.92	1.71	R
	H455	S	CSF Cytospin	13	1.00	673.83	109.43	4.56	S
	H455	U	CSF Cytospin	4	1.00	67.50	27.64	1.15	U
	H460	R	Fluid Cytospin	144	1.00	1000.70	44.55	1.86	R
	H460	S	Fluid Cytospin	52	1.00	574.02	34.98	1.46	S
	H460	U	Fluid Cytospin	19	1.00	1316.97	91.36	3.81	U
	H465	R	Eosinophil Smear	2	1.00	64.43	43.84	1.83	R
	H500	R	Flowcytometry	14	1.00	953.93	112.66	4.69	R
	H500	S	Flowcytometry	5	1.00	71.53	35.91	1.50	S
	H505	R	Acute Leukemia Panel	14	1.00	1299.40	190.57	7.94	R
	H505	S	Acute Leukemia Panel	3	1.00	39.40	31.94	1.33	S
	H510	R	Chronic Panel	8	1.00	195.52	58.24	2.43	R
	H510	S	Chronic Panel	2	1.00	71.53	41.88	1.75	S
	H515	R	Cytoplasmic Panel	7	1.00	953.88	186.95	7.79	R
	H515	S	Cytoplasmic Panel	3	1.00	39.40	31.94	1.33	S
	H551	R	PNH Panel (dual neg)	1	1.00	96.32	96.32	4.01	R
	H551	S	PNH Panel (dual neg)	2	1.00	27.82	25.66	1.07	S
	H575	R	Consolidated Flow Report	17	1.00	195.68	42.15	1.76	R
	H575	S	Consolidated Flow Report	5	1.00	71.53	40.17	1.67	S
	H630	R	Haemosiderin	3	1.00	154.98	107.38	4.47	R
	H630	S	Haemosiderin	2	1.00	70.22	46.78	1.95	S
	H630	U	Haemosiderin	1	1.00	24.93	24.93	1.04	U
	H635	R	Malaria	26	1.00	93.12	39.27	1.64	R
	H635	S	Malaria	13	1.00	86.90	40.71	1.70	S
	H635	U	Malaria	7	1.00	86.63	32.05	1.34	U
	H640	R	Malaria Rapid Screen	7	0.45	7.18	1.99	0.08	R
	H640	S	Malaria Rapid Screen	12	0.72	9.88	3.53	0.15	S
	H640	U	Malaria Rapid Screen	6	1.00	3.70	2.32	0.10	U
	H655	R	Buffy Layer Examination	8	1.00	315.35	234.79	9.78	R
	H660	R	ABO Blood Group	322	1.00	1147.47	70.21	2.93	R
	H660	S	ABO Blood Group	5	1.00	113.15	41.34	1.72	S
	H660	U	ABO Blood Group	4	1.00	114.23	47.52	1.98	U
	H665	R	Rhesus Blood Group	673	1.00	241.98	63.35	2.64	R
	H665	S	Rhesus Blood Group	19	1.00	172.43	50.33	2.10	S
	H665	U	Rhesus Blood Group	16	1.00	114.23	35.43	1.48	U
	H666	R	Rhesus Confirm	151	1.00	241.98	77.24	3.22	R
	H666	S	Rhesus Confirm	6	1.00	153.13	55.11	2.30	S
	H666	U	Rhesus Confirm	6	1.00	114.23	38.75	1.61	U
	H670	R	Indirect Coombs	547	1.00	1890.37	70.35	2.93	R
	H670	S	Indirect Coombs	8	1.00	153.13	52.92	2.21	S
	H670	U	Indirect Coombs	13	1.00	134.72	43.66	1.82	U
	H675	R	Atypical Ab Identification	17	1.00	1806.13	315.57	13.15	R
	H675	S	Atypical Ab Identification	3	1.00	160.58	125.48	5.23	S
	H675	U	Atypical Ab Identification	3	1.00	116.13	113.47	4.73	U
	H676	R	Atypical Ab ID Panel (no charge)	17	1.00	1806.13	315.48	13.14	R
	H676	S	Atypical Ab ID Panel (no charge)	3	1.00	160.32	125.39	5.22	S
	H676	U	Atypical Ab ID Panel (no charge)	3	1.00	114.82	81.06	3.38	U
	H685	R	Postnatal Blood Group Serology	53	1.00	165.28	43.82	1.83	R
	H685	S	Postnatal Blood Group Serology	77	1.00	110.82	32.68	1.36	S
	H685	U	Postnatal Blood Group Serology	19	1.00	186.63	43.54	1.81	U
	H776	R	Cryptococcal Ag (LFA) reflex	422	1.00	147.48	27.87	1.16	R
	H776	S	Cryptococcal Ag (LFA) reflex	28	1.00	68.28	23.61	0.98	S
	H776	U	Cryptococcal Ag (LFA) reflex	13	1.00	34.98	23.01	0.96	U
	H800	S	Interpretation	4	1.00	47.28	30.90	1.29	S
	H910	R	Haematology Results Phoning	65	0.38	262.00	11.97	0.50	R
	H910	S	Haematology Results Phoning	113	0.43	72.13	4.40	0.18	S
	H910	U	Haematology Results Phoning	37	0.70	75.00	5.44	0.23	U
	H915	R	Haematology Phoning (manual)	17	0.73	103.38	19.15	0.80	R
	H915	S	Haematology Phoning (manual)	27	0.28	6.63	2.82	0.12	S
	H915	U	Haematology Phoning (manual)	10	1.00	4.83	2.55	0.11	U
	H930	R	Haematology Comment	32	0.07	340.97	61.60	2.57	R
	H930	S	Haematology Comment	17	0.47	61.23	10.67	0.44	S
	H930	U	Haematology Comment	12	0.47	267.42	57.82	2.41	U

## Sheet: Specimens_received_summary
February 2018	Number
Total coagulation specimens received and included in study:	4271
Specimens excluded from February data:
Anti-Factor Xa Assay	14
ADAMTS13	3
PNH Panel (dual neg)	3

## Sheet: Cancelled_tests_Feb 2018
Usersite	Reason	Patient Location	Lab	Test	Episode
Tygerberg Laboratory	Dupl registration (non-reportable)	Tygerberg Hospital wc TBH - C8CW - Derma General	Histology	Histology (TBH)	ST01669242
Tygerberg Laboratory	Dupl registration (non-reportable)	Tygerberg Hospital wc TBH - Ward not stated	Histology	Histology (TBH)	ST01708716
Tygerberg Laboratory	Lab error (non-reportable)	Tygerberg Hospital wc TBH - Ward D2	Histology	Histology (TBH)	ST01723491
Tygerberg Laboratory	Lab error (non-reportable)	Tygerberg Hospital wc TBH - C8CW - Derma General	Histology	Histology (TBH)	ST01713920
Tygerberg Laboratory	Cancel by doctor	Karl Bremer Hospital wc KBH - 2B Surgical Ward	Histology	Histology (TBH)	ST01701629
Tygerberg Laboratory	Info does not match	Tygerberg Hospital wc TBH - Ward not stated	Histology	Histology (TBH)	ST01704585
Tygerberg Laboratory	Lab error (non-reportable)	Tygerberg Hospital wc TBH - C5BO - Mamae/Breast	Histology	Histology Supplement	ST01002323
Tygerberg Laboratory	Lab error (non-reportable)	Tygerberg Hospital wc TBH - Ward not stated	Histology	Histology Supplement	ST01734989
Tygerberg Laboratory	Lab error (non-reportable)	Dr AI Motala Inc - No ward	Histology	Histology Internal Referral	ST01584092
Tygerberg Laboratory	Lab error (non-reportable)	Eerste River Hospital wc ERH - Ward not stated	Histology	Histology Internal Referral	ST01723438
Tygerberg Laboratory	Lab error (non-reportable)	Tygerberg Hospital wc TBH - Ward J1	Histology	Histology Internal Referral	ST01574641
Tygerberg Laboratory	Lab error (non-reportable)	Tygerberg Hospital wc TBH - Ward not stated	Histology	Histology Internal Referral	ST01574631
Tygerberg Laboratory	Lab error (non-reportable)	Tygerberg Hospital wc TBH - Ward not stated	Histology	Histology Internal Referral	ST01650714
Port Elizabeth Laboratory	Dupl registration (non-reportable)	Port Elizabeth Provincial Hospital - Ward P4	Histology	Histology Internal Referral	UH01051464
Port Elizabeth Laboratory	Lab error (non-reportable)	Port Elizabeth Provincial Hospital - Ward M7	Histology	Histology Internal Referral	UH00977636
Port Elizabeth Laboratory	Lab error (non-reportable)	Port Elizabeth Provincial Hospital - Ward M7	Histology	Histology Internal Referral	UH01023176
Tygerberg Laboratory	Lab error (non-reportable)	Tygerberg Hospital wc TBH - C7BW - Gastro Enterology	Histology	Histology Referred Test	ST01615584
Tygerberg Laboratory	Lab error (non-reportable)	Tygerberg Hospital wc TBH - C7BW - Gastro Enterology	Histology	Histology Referred Test	ST01615584
Tygerberg Laboratory	Dupl registration (non-reportable)	Elsies River CHC wc ERP - ARV Clinic	Chemistry	Creatinine (plus MDRD)	ST01704112
Tygerberg Laboratory	Dupl registration (non-reportable)	Gustrouw CDC wc GCH - ARV Clinic	Chemistry	Creatinine (plus MDRD)	ST01700606
Tygerberg Laboratory	Dupl registration (non-reportable)	Gustrouw CDC wc GCH - ARV Clinic	Chemistry	Creatinine (plus MDRD)	ST01756652
Tygerberg Laboratory	Dupl registration (non-reportable)	Helderberg Hospital wc HHH - ARV Clinic	Chemistry	Creatinine (plus MDRD)	ST01722900
Tygerberg Laboratory	Dupl registration (non-reportable)	Helderberg Hospital wc HHH - ARV Clinic	Chemistry	Creatinine (plus MDRD)	ST01752641
Tygerberg Laboratory	Dupl registration (non-reportable)	Kraaifontein CHC wc KFP - Ward not stated	Chemistry	Creatinine (plus MDRD)	ST01752047
Tygerberg Laboratory	Dupl registration (non-reportable)	Mfuleni CDC wc MFU - ARV Clinic	Chemistry	Creatinine (plus MDRD)	ST01716633
Tygerberg Laboratory	Dupl registration (non-reportable)	Michael Mapongwana CDC wc MMP - ARV Clinic	Chemistry	Creatinine (plus MDRD)	ST01719688
Tygerberg Laboratory	Dupl registration (non-reportable)	Nomzamo CDC wc NMZ - ARV Clinic	Chemistry	Creatinine (plus MDRD)	ST01700601
Tygerberg Laboratory	Dupl registration (non-reportable)	Nomzamo CDC wc NMZ - ARV Clinic	Chemistry	Creatinine (plus MDRD)	ST01700611
Tygerberg Laboratory	Dupl registration (non-reportable)	Nomzamo CDC wc NMZ - ARV Clinic	Chemistry	Creatinine (plus MDRD)	ST01706834
Tygerberg Laboratory	Dupl registration (non-reportable)	Tygerberg Hospital wc TBH - Ward A1 West	Chemistry	Creatinine (plus MDRD)	ST01736647
Tygerberg Laboratory	Dupl registration (non-reportable)	Tygerberg Hospital wc TBH - Ward A8 East	Chemistry	Creatinine (plus MDRD)	ST01705168
Tygerberg Laboratory	Dupl registration (non-reportable)	Tygerberg Hospital wc TBH - Ward A9 Unit	Chemistry	Creatinine (plus MDRD)	ST01725960
Tygerberg Laboratory	Dupl registration (non-reportable)	Tygerberg Hospital wc TBH - Ward A9 Unit	Chemistry	Creatinine (plus MDRD)	ST01746643
Tygerberg Laboratory	Dupl registration (non-reportable)	Tygerberg Hospital wc TBH - Ward D1	Chemistry	Creatinine (plus MDRD)	ST01705331
Tygerberg Laboratory	Dupl registration (non-reportable)	Tygerberg Hospital wc TBH - Ward G3	Chemistry	Creatinine (plus MDRD)	ST01746648
Tygerberg Laboratory	Dupl registration (non-reportable)	Tygerberg Hospital wc TBH - Ward G7	Chemistry	Creatinine (plus MDRD)	ST01735238
Tygerberg Laboratory	Dupl registration (non-reportable)	Tygerberg Hospital wc TBH - C7CO - General Respiratory	Chemistry	Creatinine (plus MDRD)	ST01747632
Tygerberg Laboratory	Dupl registration (non-reportable)	Tygerberg Hospital wc TBH - X-Block - Haematology	Chemistry	Creatinine (plus MDRD)	ST01730678
Tygerberg Laboratory	Dupl registration (non-reportable)	Tygerberg Hospital wc TBH - Ward not stated	Chemistry	Creatinine (plus MDRD)	ST01716739
Tygerberg Laboratory	Dupl registration (non-reportable)	Ubuntu Clinic (Khayelitsha) - ARV Clinic	Chemistry	Creatinine (plus MDRD)	ST01717912
Tygerberg Laboratory	Dupl registration (non-reportable)	Ubuntu Clinic (Khayelitsha) - ARV Clinic	Chemistry	Creatinine (plus MDRD)	ST01744100
Tygerberg Laboratory	Dupl registration (non-reportable)	Idas Valley Clinic wc IVC - ARV Clinic	Chemistry	Creatinine (plus MDRD)	ST01731929
Tygerberg Laboratory	Dupl registration (non-reportable)	Kayamandi Clinic wc KMP - ARV Clinic	Chemistry	Creatinine (plus MDRD)	ST01731935
Tygerberg Laboratory	Dupl registration (non-reportable)	Kayamandi Clinic wc KMP - Ward not stated	Chemistry	Creatinine (plus MDRD)	ST01727611
Tygerberg Laboratory	Dupl registration (non-reportable)	Grabouw CDC wc GHC - ARV Clinic	Chemistry	Creatinine (plus MDRD)	ST01707699
Tygerberg Laboratory	Lab error (non-reportable)	Helderberg Hospital wc HHH - ARV Clinic	Chemistry	Creatinine (plus MDRD)	ST01706801
Tygerberg Laboratory	Lab error (non-reportable)	Kraaifontein CHC wc KFP - ARV Clinic	Chemistry	Creatinine (plus MDRD)	ST01719660
Tygerberg Laboratory	Lab error (non-reportable)	Kraaifontein CHC wc KFP - Ward not stated	Chemistry	Creatinine (plus MDRD)	ST01757751
Tygerberg Laboratory	Lab error (non-reportable)	Michael Mapongwana CDC wc MMP - ARV Clinic	Chemistry	Creatinine (plus MDRD)	ST01750402
Tygerberg Laboratory	Lab error (non-reportable)	Tygerberg Hospital wc TBH - Ward G Ground	Chemistry	Creatinine (plus MDRD)	STM0006601
Tygerberg Laboratory	Lab error (non-reportable)	Tygerberg Hospital wc TBH - X-Block - Haematology	Chemistry	Creatinine (plus MDRD)	ST01701856
Tygerberg Laboratory	Lab error (non-reportable)	Tygerberg Hospital wc TBH - X-Block - Hema Chemotherapy	Chemistry	Creatinine (plus MDRD)	ST01723400
Tygerberg Laboratory	Lab error (non-reportable)	Ubuntu Clinic (Khayelitsha) - ARV Clinic	Chemistry	Creatinine (plus MDRD)	ST01745008
Tygerberg Laboratory	Cancel by doctor	Delft CHC wc DFP - ARV Clinic	Chemistry	Creatinine (plus MDRD)	ST01748839
Tygerberg Laboratory	Cancel by lab (duplicate request)	Ubuntu Clinic (Khayelitsha) - ARV Clinic	Chemistry	Creatinine (plus MDRD)	ST01718472
Tygerberg Laboratory	Cancel by lab (duplicate request)	Wallacedene Clinic wc WAL - ARV Clinic	Chemistry	Creatinine (plus MDRD)	ST01735808
Tygerberg Laboratory	Invalid: EDTA contamination	Tygerberg Hospital wc TBH - Ward D8	Chemistry	Creatinine (plus MDRD)	ST01724881
Tygerberg Laboratory	Invalid: haemolysis	Delft CHC wc DFP - Ward not stated	Chemistry	Creatinine (plus MDRD)	ST01714892
Tygerberg Laboratory	Invalid: haemolysis	Eerste River Hospital wc ERH - Casualty Unit	Chemistry	Creatinine (plus MDRD)	ST01721127
Tygerberg Laboratory	Invalid: haemolysis	Eerste River Hospital wc ERH - Casualty Unit	Chemistry	Creatinine (plus MDRD)	ST01730262
Tygerberg Laboratory	Invalid: haemolysis	Eerste River Hospital wc ERH - Casualty Unit	Chemistry	Creatinine (plus MDRD)	ST01750664
Tygerberg Laboratory	Invalid: haemolysis	Eerste River Hospital wc ERH - Casualty Unit	Chemistry	Creatinine (plus MDRD)	ST01753158
Tygerberg Laboratory	Invalid: haemolysis	Eerste River Hospital wc ERH - Ward not stated	Chemistry	Creatinine (plus MDRD)	ST01712320
Tygerberg Laboratory	Invalid: haemolysis	Elsies River CHC wc ERP - ARV Clinic	Chemistry	Creatinine (plus MDRD)	ST01736368
Tygerberg Laboratory	Invalid: haemolysis	Elsies River CHC wc ERP - Ward not stated	Chemistry	Creatinine (plus MDRD)	ST01711195
Tygerberg Laboratory	Invalid: haemolysis	Elsies River CHC wc ERP - Ward not stated	Chemistry	Creatinine (plus MDRD)	ST01718386
Tygerberg Laboratory	Invalid: haemolysis	Karl Bremer Hospital wc KBH - Emergency Centre	Chemistry	Creatinine (plus MDRD)	ST01727734
Tygerberg Laboratory	Invalid: haemolysis	Karl Bremer Hospital wc KBH - Emergency Centre	Chemistry	Creatinine (plus MDRD)	ST01736504
Tygerberg Laboratory	Invalid: haemolysis	Karl Bremer Hospital wc KBH - Emergency Centre	Chemistry	Creatinine (plus MDRD)	ST01745706
Tygerberg Laboratory	Invalid: haemolysis	Karl Bremer Hospital wc KBH - Emergency Centre	Chemistry	Creatinine (plus MDRD)	ST01747820
Tygerberg Laboratory	Invalid: haemolysis	Karl Bremer Hospital wc KBH - Emergency Centre	Chemistry	Creatinine (plus MDRD)	ST01747984
Tygerberg Laboratory	Invalid: haemolysis	Karl Bremer Hospital wc KBH - Emergency Centre	Chemistry	Creatinine (plus MDRD)	ST01748004
Tygerberg Laboratory	Invalid: haemolysis	Karl Bremer Hospital wc KBH - Emergency Centre	Chemistry	Creatinine (plus MDRD)	ST01752016
Tygerberg Laboratory	Invalid: haemolysis	Karl Bremer Hospital wc KBH - Emergency Centre	Chemistry	Creatinine (plus MDRD)	ST01753150
Tygerberg Laboratory	Invalid: haemolysis	Karl Bremer Hospital wc KBH - Emergency Centre	Chemistry	Creatinine (plus MDRD)	ST01753156
Tygerberg Laboratory	Invalid: haemolysis	Karl Bremer Hospital wc KBH - Emergency Centre	Chemistry	Creatinine (plus MDRD)	ST01758251
Tygerberg Laboratory	Invalid: haemolysis	Kleinvlei CDC wc KVP - ARV Clinic	Chemistry	Creatinine (plus MDRD)	ST01719017
Tygerberg Laboratory	Invalid: haemolysis	Nolungile CDC wc NHC - ARV Clinic	Chemistry	Creatinine (plus MDRD)	ST01703546
Tygerberg Laboratory	Invalid: haemolysis	Nomzamo CDC wc NMZ - ARV Clinic	Chemistry	Creatinine (plus MDRD)	ST01706557
Tygerberg Laboratory	Invalid: haemolysis	Site B Youth Clinic wc SBY - ARV Clinic	Chemistry	Creatinine (plus MDRD)	ST01751950
Tygerberg Laboratory	Invalid: haemolysis	Tygerberg Hospital wc TBH - Ward A1 Burns	Chemistry	Creatinine (plus MDRD)	ST01706887
Tygerberg Laboratory	Invalid: haemolysis	Tygerberg Hospital wc TBH - Ward A6	Chemistry	Creatinine (plus MDRD)	ST01717561
Tygerberg Laboratory	Invalid: haemolysis	Tygerberg Hospital wc TBH - Ward A9 Unit	Chemistry	Creatinine (plus MDRD)	ST01721668
Tygerberg Laboratory	Invalid: haemolysis	Tygerberg Hospital wc TBH - Ward C1 East	Chemistry	Creatinine (plus MDRD)	ST01718220
Tygerberg Laboratory	Invalid: haemolysis	Tygerberg Hospital wc TBH - Ward C1 East	Chemistry	Creatinine (plus MDRD)	ST01742190
Tygerberg Laboratory	Invalid: haemolysis	Tygerberg Hospital wc TBH - Ward C1 East	Chemistry	Creatinine (plus MDRD)	ST01745206
Tygerberg Laboratory	Invalid: haemolysis	Tygerberg Hospital wc TBH - Ward C1 West	Chemistry	Creatinine (plus MDRD)	ST01729690
Tygerberg Laboratory	Invalid: haemolysis	Tygerberg Hospital wc TBH - Ward D1	Chemistry	Creatinine (plus MDRD)	ST01705330
Tygerberg Laboratory	Invalid: haemolysis	Tygerberg Hospital wc TBH - Ward D1	Chemistry	Creatinine (plus MDRD)	ST01722506
Tygerberg Laboratory	Invalid: haemolysis	Tygerberg Hospital wc TBH - Ward D1	Chemistry	Creatinine (plus MDRD)	ST01759860
Tygerberg Laboratory	Invalid: haemolysis	Tygerberg Hospital wc TBH - Ward D6	Chemistry	Creatinine (plus MDRD)	ST01705620
Tygerberg Laboratory	Invalid: haemolysis	Tygerberg Hospital wc TBH - Ward D8	Chemistry	Creatinine (plus MDRD)	ST01708838
Tygerberg Laboratory	Invalid: haemolysis	Tygerberg Hospital wc TBH - Ward H1X	Chemistry	Creatinine (plus MDRD)	ST01737918
Tygerberg Laboratory	Invalid: haemolysis	Tygerberg Hospital wc TBH - C3BO - Obst High Risks	Chemistry	Creatinine (plus MDRD)	ST01714671
Tygerberg Laboratory	Invalid: haemolysis	Tygerberg Hospital wc TBH - X-Block - Haematology	Chemistry	Creatinine (plus MDRD)	ST01708947
Tygerberg Laboratory	Invalid: haemolysis	Tygerberg Hospital wc TBH - Ward not stated	Chemistry	Creatinine (plus MDRD)	ST01707076
Tygerberg Laboratory	Invalid: haemolysis	Wallacedene Clinic wc WAL - ARV Clinic	Chemistry	Creatinine (plus MDRD)	ST01745183
Tygerberg Laboratory	Invalid: haemolysis	Wallacedene Clinic wc WAL - ARV Clinic	Chemistry	Creatinine (plus MDRD)	ST01750331
Tygerberg Laboratory	Invalid: haemolysis	Wallacedene Clinic wc WAL - ARV Clinic	Chemistry	Creatinine (plus MDRD)	ST01751001
Tygerberg Laboratory	Invalid: haemolysis	Op die Berg Clinic wc ODB - ARV Clinic	Chemistry	Creatinine (plus MDRD)	ST01713669
Tygerberg Laboratory	Invalid: haemolysis	Op die Berg Clinic wc ODB - ARV Clinic	Chemistry	Creatinine (plus MDRD)	ST01730692
Tygerberg Laboratory	Invalid: haemolysis	Op die Berg Clinic wc ODB - ARV Clinic	Chemistry	Creatinine (plus MDRD)	ST01738191
Tygerberg Laboratory	Invalid: haemolysis	Idas Valley Clinic wc IVC - ARV Clinic	Chemistry	Creatinine (plus MDRD)	ST01721718
Tygerberg Laboratory	Invalid: haemolysis	Kayamandi Clinic wc KMP - ARV Clinic	Chemistry	Creatinine (plus MDRD)	ST01705853
Tygerberg Laboratory	Invalid: haemolysis	Kayamandi Clinic wc KMP - ARV Clinic	Chemistry	Creatinine (plus MDRD)	ST01713273
Tygerberg Laboratory	Invalid: haemolysis	Kayamandi Clinic wc KMP - ARV Clinic	Chemistry	Creatinine (plus MDRD)	ST01715000
Tygerberg Laboratory	Invalid: haemolysis	Kayamandi Clinic wc KMP - ARV Clinic	Chemistry	Creatinine (plus MDRD)	ST01731621
Tygerberg Laboratory	Invalid: no serum separation (NSS)	Ubuntu Clinic (Khayelitsha) - ARV Clinic	Chemistry	Creatinine (plus MDRD)	ST01758773
Tygerberg Laboratory	Invalid: no serum separation (NSS)	Grabouw CDC wc GHC - ARV Clinic	Chemistry	Creatinine (plus MDRD)	ST01731425
Tygerberg Laboratory	Info does not match	Bishop Lavis CDC wc BLP - ARV Clinic	Chemistry	Creatinine (plus MDRD)	ST01756428
Tygerberg Laboratory	Info does not match	Delft CHC wc DFP - Ward not stated	Chemistry	Creatinine (plus MDRD)	ST01726692
Tygerberg Laboratory	Info does not match	Eerste River Hospital wc ERH - Casualty Unit	Chemistry	Creatinine (plus MDRD)	ST01737261
Tygerberg Laboratory	Info does not match	Elsies River CHC wc ERP - Ward not stated	Chemistry	Creatinine (plus MDRD)	ST01705697
Tygerberg Laboratory	Info does not match	Karl Bremer Hospital wc KBH - Emergency Centre	Chemistry	Creatinine (plus MDRD)	ST01751669
Tygerberg Laboratory	Info does not match	Kraaifontein CHC wc KFP - ARV Clinic	Chemistry	Creatinine (plus MDRD)	ST01713845
Tygerberg Laboratory	Info does not match	Kraaifontein CHC wc KFP - ARV Clinic	Chemistry	Creatinine (plus MDRD)	ST01757139
Tygerberg Laboratory	Info does not match	Kraaifontein CHC wc KFP - Ward not stated	Chemistry	Creatinine (plus MDRD)	ST01719428
Tygerberg Laboratory	Info does not match	Mfuleni CDC wc MFU - Ward not stated	Chemistry	Creatinine (plus MDRD)	ST01718616
Tygerberg Laboratory	Info does not match	Michael Mapongwana CDC wc MMP - ARV Clinic	Chemistry	Creatinine (plus MDRD)	ST01719338
Tygerberg Laboratory	Info does not match	Michael Mapongwana CDC wc MMP - ARV Clinic	Chemistry	Creatinine (plus MDRD)	ST01736830
Tygerberg Laboratory	Info does not match	Tygerberg Hospital wc TBH - Ward A4 East	Chemistry	Creatinine (plus MDRD)	ST01717414
Tygerberg Laboratory	Info does not match	Tygerberg Hospital wc TBH - Ward A6	Chemistry	Creatinine (plus MDRD)	ST01749586
Tygerberg Laboratory	Info does not match	Tygerberg Hospital wc TBH - Ward A7	Chemistry	Creatinine (plus MDRD)	ST01741911
Tygerberg Laboratory	Info does not match	Tygerberg Hospital wc TBH - Ward C1 East	Chemistry	Creatinine (plus MDRD)	ST01720621
Tygerberg Laboratory	Info does not match	Tygerberg Hospital wc TBH - Ward C2A	Chemistry	Creatinine (plus MDRD)	ST01727292
Tygerberg Laboratory	Info does not match	Tygerberg Hospital wc TBH - Ward C2A	Chemistry	Creatinine (plus MDRD)	ST01740611
Tygerberg Laboratory	Info does not match	Tygerberg Hospital wc TBH - Ward C2A	Chemistry	Creatinine (plus MDRD)	ST01740789
Tygerberg Laboratory	Info does not match	Ubuntu Clinic (Khayelitsha) - ARV Clinic	Chemistry	Creatinine (plus MDRD)	ST01719812
Tygerberg Laboratory	Info does not match	Ubuntu Clinic (Khayelitsha) - ARV Clinic	Chemistry	Creatinine (plus MDRD)	ST01721389
Tygerberg Laboratory	Info does not match	Wallacedene Clinic wc WAL - ARV Clinic	Chemistry	Creatinine (plus MDRD)	ST01709823
Tygerberg Laboratory	Info does not match	Grabouw CDC wc GHC - Ward not stated	Chemistry	Creatinine (plus MDRD)	ST01731733
Tygerberg Laboratory	Info does not match - DBS	Tygerberg Hospital wc TBH - C1A Trauma	Chemistry	Creatinine (plus MDRD)	ST01707411
Tygerberg Laboratory	Info does not match - DBS	Tygerberg Hospital wc TBH - Ward C2A	Chemistry	Creatinine (plus MDRD)	ST01716677
Tygerberg Laboratory	Not done: no patient ID	Eerste River Hospital wc ERH - Ward not stated	Chemistry	Creatinine (plus MDRD)	ST01722041
Tygerberg Laboratory	Not done: no patient ID	Tygerberg Hospital wc TBH - Ward A9 Unit	Chemistry	Creatinine (plus MDRD)	ST01708204
Tygerberg Laboratory	No test set requested	Michael Mapongwana CDC wc MMP - ARV Clinic	Chemistry	Creatinine (plus MDRD)	ST01719356
Tygerberg Laboratory	Require ACD specimen	Kraaifontein CHC wc KFP - ARV Clinic	Chemistry	Creatinine (plus MDRD)	ST01713615
Tygerberg Laboratory	Require blood specimen	Ikhwezi CDC wc IKW - ARV Clinic	Chemistry	Creatinine (plus MDRD)	ST01730635
Tygerberg Laboratory	Require blood specimen	Michael Mapongwana CDC wc MMP - ARV Clinic	Chemistry	Creatinine (plus MDRD)	ST01714532
Tygerberg Laboratory	Require blood specimen	Michael Mapongwana CDC wc MMP - ARV Clinic	Chemistry	Creatinine (plus MDRD)	ST01722212
Tygerberg Laboratory	Require blood specimen	Op die Berg Clinic wc ODB - ARV Clinic	Chemistry	Creatinine (plus MDRD)	ST01756938
Tygerberg Laboratory	Require blood specimen	Waenhuiskrans Sat Clinic wc WAA - ARV Clinic	Chemistry	Creatinine (plus MDRD)	ST01745023
Tygerberg Laboratory	Require clotted specimen	Durbanville CDC wc DVP - ARV Clinic	Chemistry	Creatinine (plus MDRD)	ST01706158
Tygerberg Laboratory	Require clotted specimen	Eerste River Hospital wc ERH - ARV Clinic	Chemistry	Creatinine (plus MDRD)	ST01709922
Tygerberg Laboratory	Require clotted specimen	Elsies River CHC wc ERP - Ward not stated	Chemistry	Creatinine (plus MDRD)	ST01730933
Tygerberg Laboratory	Require clotted specimen	Helderberg Hospital wc HHH - ARV Clinic	Chemistry	Creatinine (plus MDRD)	ST01721141
Tygerberg Laboratory	Require clotted specimen	Kleinvlei CDC wc KVP - Ward not stated	Chemistry	Creatinine (plus MDRD)	ST01739915
Tygerberg Laboratory	Require clotted specimen	Kraaifontein CHC wc KFP - ARV Clinic	Chemistry	Creatinine (plus MDRD)	ST01753019
Tygerberg Laboratory	Require clotted specimen	Kraaifontein CHC wc KFP - Ward not coded	Chemistry	Creatinine (plus MDRD)	ST01725727
Tygerberg Laboratory	Require clotted specimen	Mfuleni CDC wc MFU - ARV Clinic	Chemistry	Creatinine (plus MDRD)	ST01718312
Tygerberg Laboratory	Require clotted specimen	Mfuleni CDC wc MFU - ARV Clinic	Chemistry	Creatinine (plus MDRD)	ST01746745
Tygerberg Laboratory	Require clotted specimen	Mfuleni CDC wc MFU - ARV Clinic	Chemistry	Creatinine (plus MDRD)	ST01746759
Tygerberg Laboratory	Require clotted specimen	Mfuleni CDC wc MFU - ARV Clinic	Chemistry	Creatinine (plus MDRD)	ST01751698
Tygerberg Laboratory	Require clotted specimen	Michael Mapongwana CDC wc MMP - ARV Clinic	Chemistry	Creatinine (plus MDRD)	ST01701695
Tygerberg Laboratory	Require clotted specimen	Michael Mapongwana CDC wc MMP - ARV Clinic	Chemistry	Creatinine (plus MDRD)	ST01706168
Tygerberg Laboratory	Require clotted specimen	Michael Mapongwana CDC wc MMP - ARV Clinic	Chemistry	Creatinine (plus MDRD)	ST01707553
Tygerberg Laboratory	Require clotted specimen	Michael Mapongwana CDC wc MMP - ARV Clinic	Chemistry	Creatinine (plus MDRD)	ST01721328
Tygerberg Laboratory	Require clotted specimen	Michael Mapongwana CDC wc MMP - ARV Clinic	Chemistry	Creatinine (plus MDRD)	ST01725975
Tygerberg Laboratory	Require clotted specimen	Michael Mapongwana CDC wc MMP - ARV Clinic	Chemistry	Creatinine (plus MDRD)	ST01727701
Tygerberg Laboratory	Require clotted specimen	Michael Mapongwana CDC wc MMP - ARV Clinic	Chemistry	Creatinine (plus MDRD)	ST01727755
Tygerberg Laboratory	Require clotted specimen	Michael Mapongwana CDC wc MMP - ARV Clinic	Chemistry	Creatinine (plus MDRD)	ST01733276
Tygerberg Laboratory	Require clotted specimen	Michael Mapongwana CDC wc MMP - ARV Clinic	Chemistry	Creatinine (plus MDRD)	ST01733387
Tygerberg Laboratory	Require clotted specimen	Michael Mapongwana CDC wc MMP - ARV Clinic	Chemistry	Creatinine (plus MDRD)	ST01733587
Tygerberg Laboratory	Require clotted specimen	Michael Mapongwana CDC wc MMP - ARV Clinic	Chemistry	Creatinine (plus MDRD)	ST01742732
Tygerberg Laboratory	Require clotted specimen	Michael Mapongwana CDC wc MMP - ARV Clinic	Chemistry	Creatinine (plus MDRD)	ST01746740
Tygerberg Laboratory	Require clotted specimen	Michael Mapongwana CDC wc MMP - ARV Clinic	Chemistry	Creatinine (plus MDRD)	ST01747049
Tygerberg Laboratory	Require clotted specimen	Nomzamo CDC wc NMZ - ARV Clinic	Chemistry	Creatinine (plus MDRD)	ST01730017
Tygerberg Laboratory	Require clotted specimen	Nomzamo CDC wc NMZ - ARV Clinic	Chemistry	Creatinine (plus MDRD)	ST01730036
Tygerberg Laboratory	Require clotted specimen	Tygerberg Hospital wc TBH - Ward D5	Chemistry	Creatinine (plus MDRD)	ST01729010
Tygerberg Laboratory	Require clotted specimen	Tygerberg Hospital wc TBH - Ward D8	Chemistry	Creatinine (plus MDRD)	ST01746846
Tygerberg Laboratory	Require clotted specimen	Tygerberg Hospital wc TBH - Ward D8	Chemistry	Creatinine (plus MDRD)	ST01757318
Tygerberg Laboratory	Require clotted specimen	Tygerberg Hospital wc TBH - Ward J2 Mothers	Chemistry	Creatinine (plus MDRD)	ST01722482
Tygerberg Laboratory	Require clotted specimen	Tygerberg Hospital wc TBH - C3BW - Gynaecology	Chemistry	Creatinine (plus MDRD)	ST01716765
Tygerberg Laboratory	Require clotted specimen	Tygerberg Hospital wc TBH - C3BO - Obst High Risks	Chemistry	Creatinine (plus MDRD)	ST01711386
Tygerberg Laboratory	Require clotted specimen	Tygerberg Hospital wc TBH - C7BW - Diabetic	Chemistry	Creatinine (plus MDRD)	ST01754085
Tygerberg Laboratory	Require clotted specimen	Tygerberg Hospital wc TBH - X-Block - Haematology	Chemistry	Creatinine (plus MDRD)	ST01719276
Tygerberg Laboratory	Require clotted specimen	Ubuntu Clinic (Khayelitsha) - ARV Clinic	Chemistry	Creatinine (plus MDRD)	ST01709933
Tygerberg Laboratory	Require clotted specimen	Ubuntu Clinic (Khayelitsha) - ARV Clinic	Chemistry	Creatinine (plus MDRD)	ST01717875
Tygerberg Laboratory	Require clotted specimen	Ubuntu Clinic (Khayelitsha) - ARV Clinic	Chemistry	Creatinine (plus MDRD)	ST01734968
Tygerberg Laboratory	Require clotted specimen	Ubuntu Clinic (Khayelitsha) - ARV Clinic	Chemistry	Creatinine (plus MDRD)	ST01735877
Tygerberg Laboratory	Require clotted specimen	Ubuntu Clinic (Khayelitsha) - ARV Clinic	Chemistry	Creatinine (plus MDRD)	ST01736047
Tygerberg Laboratory	Require clotted specimen	Wallacedene Clinic wc WAL - ARV Clinic	Chemistry	Creatinine (plus MDRD)	ST01716065
Tygerberg Laboratory	Require clotted specimen	Wesbank Clinic wc WES - ARV Clinic	Chemistry	Creatinine (plus MDRD)	ST01720914
Tygerberg Laboratory	Require clotted specimen	Kayamandi Clinic wc KMP - ARV Clinic	Chemistry	Creatinine (plus MDRD)	ST01727598
Tygerberg Laboratory	Require clotted specimen	Montagu Clinic wc MGH - Ward not stated	Chemistry	Creatinine (plus MDRD)	ST01724145
Tygerberg Laboratory	Require clotted specimen	Grabouw CDC wc GHC - ARV Clinic	Chemistry	Creatinine (plus MDRD)	ST01731527
Tygerberg Laboratory	Require clotted specimen	Grabouw CDC wc GHC - ARV Clinic	Chemistry	Creatinine (plus MDRD)	ST01752726
Tygerberg Laboratory	Require clotted specimen	Hermanus CDC wc HCO - ARV Clinic	Chemistry	Creatinine (plus MDRD)	ST01739870
Tygerberg Laboratory	Require clotted specimen	Kleinmond Clinic wc KMC - Ward not stated	Chemistry	Creatinine (plus MDRD)	ST01720148
Tygerberg Laboratory	Require clotted specimen	Vredenburg Clinic wc VBC - Ward not stated	Chemistry	Creatinine (plus MDRD)	ST01715671
Tygerberg Laboratory	Spec container empty	Delft South Clinic wc DFS - ARV Clinic	Chemistry	Creatinine (plus MDRD)	ST01713193
Tygerberg Laboratory	Spec container empty	Tygerberg Hospital wc TBH - Ward A1 West	Chemistry	Creatinine (plus MDRD)	ST01708620
Tygerberg Laboratory	Spec container empty	Tygerberg Hospital wc TBH - Ward A1 West	Chemistry	Creatinine (plus MDRD)	ST01709576
Tygerberg Laboratory	Spec container empty	Tygerberg Hospital wc TBH - Ward A1 West	Chemistry	Creatinine (plus MDRD)	ST01755216
Tygerberg Laboratory	Spec container empty	Tygerberg Hospital wc TBH - Ward D5	Chemistry	Creatinine (plus MDRD)	ST01754914
Tygerberg Laboratory	Specimen not labeled	Delft CHC wc DFP - ARV Clinic	Chemistry	Creatinine (plus MDRD)	ST01733790
Tygerberg Laboratory	Specimen not labeled	Delft CHC wc DFP - ARV Clinic	Chemistry	Creatinine (plus MDRD)	ST01733847
Tygerberg Laboratory	Specimen not labeled	Delft CHC wc DFP - Ward not stated	Chemistry	Creatinine (plus MDRD)	ST01724027
Tygerberg Laboratory	Specimen not labeled	Eerste River Hospital wc ERH - Casualty Unit	Chemistry	Creatinine (plus MDRD)	ST01721391
Tygerberg Laboratory	Specimen not labeled	Eerste River Hospital wc ERH - ARV Clinic	Chemistry	Creatinine (plus MDRD)	ST01747423
Tygerberg Laboratory	Specimen not labeled	Eerste River Hospital wc ERH - Ward not stated	Chemistry	Creatinine (plus MDRD)	ST01706939
Tygerberg Laboratory	Specimen not labeled	Helderberg Hospital wc HHH - ARV Clinic	Chemistry	Creatinine (plus MDRD)	ST01702466
Tygerberg Laboratory	Specimen not labeled	Ikhwezi CDC wc IKW - ARV Clinic	Chemistry	Creatinine (plus MDRD)	ST01746236
Tygerberg Laboratory	Specimen not labeled	Karl Bremer Hospital wc KBH - Emergency Centre	Chemistry	Creatinine (plus MDRD)	ST01724765
Tygerberg Laboratory	Specimen not labeled	Khayelitsha (Site B) CHC wc KHC - ARV Clinic	Chemistry	Creatinine (plus MDRD)	ST01749096
Tygerberg Laboratory	Specimen not labeled	Kraaifontein CHC wc KFP - Ward not stated	Chemistry	Creatinine (plus MDRD)	ST01713611
Tygerberg Laboratory	Specimen not labeled	Kraaifontein CHC wc KFP - Ward not stated	Chemistry	Creatinine (plus MDRD)	ST01714860
Tygerberg Laboratory	Specimen not labeled	Kraaifontein CHC wc KFP - Ward not stated	Chemistry	Creatinine (plus MDRD)	ST01716278
Tygerberg Laboratory	Specimen not labeled	Macassar CDC wc MCP - ARV Clinic	Chemistry	Creatinine (plus MDRD)	ST01748848
Tygerberg Laboratory	Specimen not labeled	Macassar CDC wc MCP - Ward not stated	Chemistry	Creatinine (plus MDRD)	ST01706767
Tygerberg Laboratory	Specimen not labeled	Mfuleni CDC wc MFU - ARV Clinic	Chemistry	Creatinine (plus MDRD)	ST01712870
Tygerberg Laboratory	Specimen not labeled	Mfuleni CDC wc MFU - ARV Clinic	Chemistry	Creatinine (plus MDRD)	ST01718921
Tygerberg Laboratory	Specimen not labeled	Michael Mapongwana CDC wc MMP - ARV Clinic	Chemistry	Creatinine (plus MDRD)	ST01720992
Tygerberg Laboratory	Specimen not labeled	Tygerberg Hospital wc TBH - Ward A1 West	Chemistry	Creatinine (plus MDRD)	ST01706638
Tygerberg Laboratory	Specimen not labeled	Tygerberg Hospital wc TBH - Ward A1 West	Chemistry	Creatinine (plus MDRD)	ST01715298
Tygerberg Laboratory	Specimen not labeled	Tygerberg Hospital wc TBH - Ward A1 West	Chemistry	Creatinine (plus MDRD)	ST01715337
Tygerberg Laboratory	Specimen not labeled	Tygerberg Hospital wc TBH - Ward A1 West	Chemistry	Creatinine (plus MDRD)	ST01715341
Tygerberg Laboratory	Specimen not labeled	Tygerberg Hospital wc TBH - Ward A1 West	Chemistry	Creatinine (plus MDRD)	ST01715376
Tygerberg Laboratory	Specimen not labeled	Tygerberg Hospital wc TBH - Ward A1 West	Chemistry	Creatinine (plus MDRD)	ST01730272
Tygerberg Laboratory	Specimen not labeled	Tygerberg Hospital wc TBH - Ward A4 West	Chemistry	Creatinine (plus MDRD)	ST01702245
Tygerberg Laboratory	Specimen not labeled	Tygerberg Hospital wc TBH - Ward A4 West	Chemistry	Creatinine (plus MDRD)	ST01723566
Tygerberg Laboratory	Specimen not labeled	Tygerberg Hospital wc TBH - Ward A5 High Care	Chemistry	Creatinine (plus MDRD)	ST01705069
Tygerberg Laboratory	Specimen not labeled	Tygerberg Hospital wc TBH - Ward A6	Chemistry	Creatinine (plus MDRD)	ST01725861
Tygerberg Laboratory	Specimen not labeled	Tygerberg Hospital wc TBH - Ward A6	Chemistry	Creatinine (plus MDRD)	ST01757423
Tygerberg Laboratory	Specimen not labeled	Tygerberg Hospital wc TBH - Ward C1 East	Chemistry	Creatinine (plus MDRD)	ST01717167
Tygerberg Laboratory	Specimen not labeled	Tygerberg Hospital wc TBH - Ward C1 East	Chemistry	Creatinine (plus MDRD)	ST01737039
Tygerberg Laboratory	Specimen not labeled	Tygerberg Hospital wc TBH - Ward C1 West	Chemistry	Creatinine (plus MDRD)	ST01724401
Tygerberg Laboratory	Specimen not labeled	Tygerberg Hospital wc TBH - Ward C2A	Chemistry	Creatinine (plus MDRD)	ST01704304
Tygerberg Laboratory	Specimen not labeled	Tygerberg Hospital wc TBH - Ward C2A	Chemistry	Creatinine (plus MDRD)	ST01714780
Tygerberg Laboratory	Specimen not labeled	Tygerberg Hospital wc TBH - Ward C2A	Chemistry	Creatinine (plus MDRD)	ST01720700
Tygerberg Laboratory	Specimen not labeled	Tygerberg Hospital wc TBH - Ward D4	Chemistry	Creatinine (plus MDRD)	ST01739007
Tygerberg Laboratory	Specimen not labeled	Tygerberg Hospital wc TBH - Ward D7	Chemistry	Creatinine (plus MDRD)	ST01760027
Tygerberg Laboratory	Specimen not labeled	Tygerberg Hospital wc TBH - Ward G10	Chemistry	Creatinine (plus MDRD)	ST01723797
Tygerberg Laboratory	Specimen not labeled	Tygerberg Hospital wc TBH - Ward J7	Chemistry	Creatinine (plus MDRD)	ST01714858
Tygerberg Laboratory	Specimen not labeled	Tygerberg Hospital wc TBH - Ward J Ground	Chemistry	Creatinine (plus MDRD)	ST01722405
Tygerberg Laboratory	Specimen not labeled	Tygerberg Hospital wc TBH - Ward J Ground	Chemistry	Creatinine (plus MDRD)	ST01759927
Tygerberg Laboratory	Specimen not labeled	Tygerberg Hospital wc TBH - C3BO - Obst High Risks	Chemistry	Creatinine (plus MDRD)	ST01744588
Tygerberg Laboratory	Specimen not labeled	Tygerberg Hospital wc TBH - C7CO - Nephrology	Chemistry	Creatinine (plus MDRD)	ST01750177
Tygerberg Laboratory	Specimen not labeled	Tygerberg Hospital wc TBH - Ward not stated	Chemistry	Creatinine (plus MDRD)	ST01702759
Tygerberg Laboratory	Specimen not labeled	Tygerberg Hospital wc TBH - Ward not stated	Chemistry	Creatinine (plus MDRD)	ST01708327
Tygerberg Laboratory	Specimen not labeled	Tygerberg Hospital wc TBH - Ward not stated	Chemistry	Creatinine (plus MDRD)	ST01732474
Tygerberg Laboratory	Specimen not labeled	Tygerberg Hospital wc TBH - Ward not stated	Chemistry	Creatinine (plus MDRD)	ST01748058
Tygerberg Laboratory	Specimen not labeled	Ubuntu Clinic (Khayelitsha) - ARV Clinic	Chemistry	Creatinine (plus MDRD)	ST01720962
Tygerberg Laboratory	Specimen not labeled	Ubuntu Clinic (Khayelitsha) - ARV Clinic	Chemistry	Creatinine (plus MDRD)	ST01734878
Tygerberg Laboratory	Specimen not labeled	Ubuntu Clinic (Khayelitsha) - ARV Clinic	Chemistry	Creatinine (plus MDRD)	ST01735353
Tygerberg Laboratory	Specimen not labeled	Ubuntu Clinic (Khayelitsha) - ARV Clinic	Chemistry	Creatinine (plus MDRD)	ST01740296
Tygerberg Laboratory	Specimen not labeled	Ubuntu Clinic (Khayelitsha) - ARV Clinic	Chemistry	Creatinine (plus MDRD)	ST01758674
Tygerberg Laboratory	Specimen not labeled	Ubuntu Clinic (Khayelitsha) - ARV Clinic	Chemistry	Creatinine (plus MDRD)	ST01759146
Tygerberg Laboratory	Specimen container broken	Eerste River Hospital wc ERH - ARV Clinic	Chemistry	Creatinine (plus MDRD)	ST01729154
Tygerberg Laboratory	Specimen container broken	Macassar CDC wc MCP - Ward not stated	Chemistry	Creatinine (plus MDRD)	ST01750731
Tygerberg Laboratory	Specimen container broken	Tygerberg Hospital wc TBH - Ward D1	Chemistry	Creatinine (plus MDRD)	ST01711753
Tygerberg Laboratory	Specimen container broken	Tygerberg Hospital wc TBH - C5BW - Vascular	Chemistry	Creatinine (plus MDRD)	ST01726971
Tygerberg Laboratory	Specimen insufficient	Bishop Lavis CDC wc BLP - ARV Clinic	Chemistry	Creatinine (plus MDRD)	ST01711555
Tygerberg Laboratory	Specimen insufficient	Delft CHC wc DFP - ARV Clinic	Chemistry	Creatinine (plus MDRD)	ST01705400
Tygerberg Laboratory	Specimen insufficient	Delft CHC wc DFP - ARV Clinic	Chemistry	Creatinine (plus MDRD)	ST01719721
Tygerberg Laboratory	Specimen insufficient	Delft South Clinic wc DFS - ARV Clinic	Chemistry	Creatinine (plus MDRD)	ST01713130
Tygerberg Laboratory	Specimen insufficient	Delft South Clinic wc DFS - ARV Clinic	Chemistry	Creatinine (plus MDRD)	ST01717674
Tygerberg Laboratory	Specimen insufficient	Eerste River Clinic wc RUS - ARV Clinic	Chemistry	Creatinine (plus MDRD)	ST01705417
Tygerberg Laboratory	Specimen insufficient	Eerste River Hospital wc ERH - Ward not stated	Chemistry	Creatinine (plus MDRD)	ST01737994
Tygerberg Laboratory	Specimen insufficient	Elsies River CHC wc ERP - ARV Clinic	Chemistry	Creatinine (plus MDRD)	ST01711393
Tygerberg Laboratory	Specimen insufficient	Ikhwezi CDC wc IKW - ARV Clinic	Chemistry	Creatinine (plus MDRD)	ST01742263
Tygerberg Laboratory	Specimen insufficient	Karl Bremer Hospital wc KBH - Emergency Centre	Chemistry	Creatinine (plus MDRD)	ST01717896
Tygerberg Laboratory	Specimen insufficient	Karl Bremer Hospital wc KBH - Emergency Centre	Chemistry	Creatinine (plus MDRD)	ST01737518
Tygerberg Laboratory	Specimen insufficient	Kraaifontein CHC wc KFP - ARV Clinic	Chemistry	Creatinine (plus MDRD)	ST01710145
Tygerberg Laboratory	Specimen insufficient	Kraaifontein CHC wc KFP - ARV Clinic	Chemistry	Creatinine (plus MDRD)	ST01711529
Tygerberg Laboratory	Specimen insufficient	Kraaifontein CHC wc KFP - ARV Clinic	Chemistry	Creatinine (plus MDRD)	ST01711596
Tygerberg Laboratory	Specimen insufficient	Kraaifontein CHC wc KFP - ARV Clinic	Chemistry	Creatinine (plus MDRD)	ST01712529
Tygerberg Laboratory	Specimen insufficient	Kraaifontein CHC wc KFP - ARV Clinic	Chemistry	Creatinine (plus MDRD)	ST01713792
Tygerberg Laboratory	Specimen insufficient	Kraaifontein CHC wc KFP - ARV Clinic	Chemistry	Creatinine (plus MDRD)	ST01714684
Tygerberg Laboratory	Specimen insufficient	Kraaifontein CHC wc KFP - ARV Clinic	Chemistry	Creatinine (plus MDRD)	ST01715135
Tygerberg Laboratory	Specimen insufficient	Kraaifontein CHC wc KFP - ARV Clinic	Chemistry	Creatinine (plus MDRD)	ST01717961
Tygerberg Laboratory	Specimen insufficient	Kraaifontein CHC wc KFP - ARV Clinic	Chemistry	Creatinine (plus MDRD)	ST01728742
Tygerberg Laboratory	Specimen insufficient	Kraaifontein CHC wc KFP - ARV Clinic	Chemistry	Creatinine (plus MDRD)	ST01733807
Tygerberg Laboratory	Specimen insufficient	Kraaifontein CHC wc KFP - ARV Clinic	Chemistry	Creatinine (plus MDRD)	ST01745005
Tygerberg Laboratory	Specimen insufficient	Kraaifontein CHC wc KFP - ARV Clinic	Chemistry	Creatinine (plus MDRD)	ST01745069
Tygerberg Laboratory	Specimen insufficient	Kraaifontein CHC wc KFP - ARV Clinic	Chemistry	Creatinine (plus MDRD)	ST01745071
Tygerberg Laboratory	Specimen insufficient	Kraaifontein CHC wc KFP - ARV Clinic	Chemistry	Creatinine (plus MDRD)	ST01745135
Tygerberg Laboratory	Specimen insufficient	Kraaifontein CHC wc KFP - ARV Clinic	Chemistry	Creatinine (plus MDRD)	ST01746039
Tygerberg Laboratory	Specimen insufficient	Kraaifontein CHC wc KFP - ARV Clinic	Chemistry	Creatinine (plus MDRD)	ST01746994
Tygerberg Laboratory	Specimen insufficient	Kraaifontein CHC wc KFP - ARV Clinic	Chemistry	Creatinine (plus MDRD)	ST01747673
Tygerberg Laboratory	Specimen insufficient	Kraaifontein CHC wc KFP - ARV Clinic	Chemistry	Creatinine (plus MDRD)	ST01748661
Tygerberg Laboratory	Specimen insufficient	Kraaifontein CHC wc KFP - ARV Clinic	Chemistry	Creatinine (plus MDRD)	ST01757076
Tygerberg Laboratory	Specimen insufficient	Tygerberg Hospital wc TBH - Ward A3 East	Chemistry	Creatinine (plus MDRD)	ST01711559
Tygerberg Laboratory	Specimen insufficient	Tygerberg Hospital wc TBH - Ward A3 West	Chemistry	Creatinine (plus MDRD)	ST01739671
Tygerberg Laboratory	Specimen insufficient	Tygerberg Hospital wc TBH - Ward A9 Unit	Chemistry	Creatinine (plus MDRD)	ST01721665
Tygerberg Laboratory	Specimen insufficient	Tygerberg Hospital wc TBH - Ward A9 Unit	Chemistry	Creatinine (plus MDRD)	ST01725980
Tygerberg Laboratory	Specimen insufficient	Tygerberg Hospital wc TBH - Ward A9 Unit	Chemistry	Creatinine (plus MDRD)	ST01728035
Tygerberg Laboratory	Specimen insufficient	Tygerberg Hospital wc TBH - Ward A9 Unit	Chemistry	Creatinine (plus MDRD)	ST01740780
Tygerberg Laboratory	Specimen insufficient	Tygerberg Hospital wc TBH - Ward A9 Unit	Chemistry	Creatinine (plus MDRD)	ST01743431
Tygerberg Laboratory	Specimen insufficient	Tygerberg Hospital wc TBH - Ward A9 Unit	Chemistry	Creatinine (plus MDRD)	STM0006570
Tygerberg Laboratory	Specimen insufficient	Tygerberg Hospital wc TBH - Ward A9 Unit	Chemistry	Creatinine (plus MDRD)	STM0006577
Tygerberg Laboratory	Specimen insufficient	Tygerberg Hospital wc TBH - Ward C1 East	Chemistry	Creatinine (plus MDRD)	ST01737953
Tygerberg Laboratory	Specimen insufficient	Tygerberg Hospital wc TBH - Ward C1 West	Chemistry	Creatinine (plus MDRD)	ST01729538
Tygerberg Laboratory	Specimen insufficient	Tygerberg Hospital wc TBH - Ward C2A	Chemistry	Creatinine (plus MDRD)	ST01757405
Tygerberg Laboratory	Specimen insufficient	Tygerberg Hospital wc TBH - Ward D8	Chemistry	Creatinine (plus MDRD)	ST01743306
Tygerberg Laboratory	Specimen insufficient	Tygerberg Hospital wc TBH - Ward D9	Chemistry	Creatinine (plus MDRD)	ST01717287
Tygerberg Laboratory	Specimen insufficient	Tygerberg Hospital wc TBH - Ward G1	Chemistry	Creatinine (plus MDRD)	ST01704884
Tygerberg Laboratory	Specimen insufficient	Tygerberg Hospital wc TBH - Ward G1	Chemistry	Creatinine (plus MDRD)	ST01737964
Tygerberg Laboratory	Specimen insufficient	Tygerberg Hospital wc TBH - Ward G2	Chemistry	Creatinine (plus MDRD)	ST01707513
Tygerberg Laboratory	Specimen insufficient	Tygerberg Hospital wc TBH - Ward G2	Chemistry	Creatinine (plus MDRD)	ST01709432
Tygerberg Laboratory	Specimen insufficient	Tygerberg Hospital wc TBH - Ward G8	Chemistry	Creatinine (plus MDRD)	ST01709618
Tygerberg Laboratory	Specimen insufficient	Tygerberg Hospital wc TBH - Ward G8	Chemistry	Creatinine (plus MDRD)	ST01756615
Tygerberg Laboratory	Specimen insufficient	Tygerberg Hospital wc TBH - Ward G8	Chemistry	Creatinine (plus MDRD)	ST01759178
Tygerberg Laboratory	Specimen insufficient	Tygerberg Hospital wc TBH - Ward G10	Chemistry	Creatinine (plus MDRD)	ST01723816
Tygerberg Laboratory	Specimen insufficient	Tygerberg Hospital wc TBH - Ward G10	Chemistry	Creatinine (plus MDRD)	ST01744376
Tygerberg Laboratory	Specimen insufficient	Tygerberg Hospital wc TBH - Ward G Ground	Chemistry	Creatinine (plus MDRD)	ST01707184
Tygerberg Laboratory	Specimen insufficient	Tygerberg Hospital wc TBH - Ward G Ground	Chemistry	Creatinine (plus MDRD)	ST01711947
Tygerberg Laboratory	Specimen insufficient	Tygerberg Hospital wc TBH - Ward G Ground	Chemistry	Creatinine (plus MDRD)	ST01741717
Tygerberg Laboratory	Specimen insufficient	Tygerberg Hospital wc TBH - Ward G Ground	Chemistry	Creatinine (plus MDRD)	ST01753163
Tygerberg Laboratory	Specimen insufficient	Tygerberg Hospital wc TBH - Ward H1X	Chemistry	Creatinine (plus MDRD)	ST01737899
Tygerberg Laboratory	Specimen insufficient	Tygerberg Hospital wc TBH - Ward J1	Chemistry	Creatinine (plus MDRD)	ST01737887
Tygerberg Laboratory	Specimen insufficient	Tygerberg Hospital wc TBH - Ward J5 Mothers	Chemistry	Creatinine (plus MDRD)	ST01738572
Tygerberg Laboratory	Specimen insufficient	Wallacedene Clinic wc WAL - ARV Clinic	Chemistry	Creatinine (plus MDRD)	ST01714760
Tygerberg Laboratory	Specimen insufficient	Wallacedene Clinic wc WAL - ARV Clinic	Chemistry	Creatinine (plus MDRD)	ST01745228
Tygerberg Laboratory	Specimen insufficient	Wallacedene Clinic wc WAL - ARV Clinic	Chemistry	Creatinine (plus MDRD)	ST01745232
Tygerberg Laboratory	Specimen insufficient	Wallacedene Clinic wc WAL - ARV Clinic	Chemistry	Creatinine (plus MDRD)	ST01758963
Tygerberg Laboratory	Specimen insufficient	Wallacedene Clinic wc WAL - Club (ARV) 26	Chemistry	Creatinine (plus MDRD)	ST01745208
Tygerberg Laboratory	Specimen insufficient	Wallacedene Clinic wc WAL - Club (ARV) 26	Chemistry	Creatinine (plus MDRD)	ST01745221
Tygerberg Laboratory	Specimen insufficient	Op die Berg Clinic wc ODB - ARV Clinic	Chemistry	Creatinine (plus MDRD)	ST01713662
Tygerberg Laboratory	Specimen insufficient	Op die Berg Clinic wc ODB - ARV Clinic	Chemistry	Creatinine (plus MDRD)	ST01714893
Tygerberg Laboratory	Specimen insufficient	Kayamandi Clinic wc KMP - ARV Clinic	Chemistry	Creatinine (plus MDRD)	ST01741608
Tygerberg Laboratory	Specimen insufficient	Tulbagh Clinic wc TBC - ARV Clinic	Chemistry	Creatinine (plus MDRD)	ST01758784
Tygerberg Laboratory	Specimen insufficient	Lamberts Bay Clinic wc LBP - ARV Clinic	Chemistry	Creatinine (plus MDRD)	ST01745063
Tygerberg Laboratory	Specimen not received	Brandvlei RSC Clinic - No ward	Chemistry	Creatinine (plus MDRD)	ST01740313
Tygerberg Laboratory	Specimen not received	Bloekombos Clinic wc BLO - ARV Clinic	Chemistry	Creatinine (plus MDRD)	ST01725269
Tygerberg Laboratory	Specimen not received	Browns Farm (Inzame Zabantu) CDC wc IZC - ARV Clinic	Chemistry	Creatinine (plus MDRD)	ST01735921
Tygerberg Laboratory	Specimen not received	Diep River Clinic wc DIE - ARV Clinic	Chemistry	Creatinine (plus MDRD)	ST01750493
Tygerberg Laboratory	Specimen not received	Dr Ivan Toms Clinic wc IVT - ARV Clinic	Chemistry	Creatinine (plus MDRD)	ST01740215
Tygerberg Laboratory	Specimen not received	Dr Ivan Toms Clinic wc IVT - ARV Clinic	Chemistry	Creatinine (plus MDRD)	ST01752351
Tygerberg Laboratory	Specimen not received	Elsies River CHC wc ERP - ARV Clinic	Chemistry	Creatinine (plus MDRD)	ST01719234
Tygerberg Laboratory	Specimen not received	Elsies River CHC wc ERP - Ward not stated	Chemistry	Creatinine (plus MDRD)	ST01711070
Tygerberg Laboratory	Specimen not received	Gustrouw CDC wc GCH - ARV Clinic	Chemistry	Creatinine (plus MDRD)	ST01706812
Tygerberg Laboratory	Specimen not received	Helderberg Hospital wc HHH - ARV Clinic	Chemistry	Creatinine (plus MDRD)	ST01721805
Tygerberg Laboratory	Specimen not received	Helderberg Hospital wc HHH - ARV Clinic	Chemistry	Creatinine (plus MDRD)	ST01733947
Tygerberg Laboratory	Specimen not received	Karl Bremer Hospital wc KBH - 4C Peadiatric ward	Chemistry	Creatinine (plus MDRD)	ST01730246
Tygerberg Laboratory	Specimen not received	Karl Bremer Hospital wc KBH - Gynaecology Emergency Centre	Chemistry	Creatinine (plus MDRD)	ST01753290
Tygerberg Laboratory	Specimen not received	Kleinvlei CDC wc KVP - ARV Clinic	Chemistry	Creatinine (plus MDRD)	ST01717894
Tygerberg Laboratory	Specimen not received	Kraaifontein CHC wc KFP - ARV Clinic	Chemistry	Creatinine (plus MDRD)	ST01706695
Tygerberg Laboratory	Specimen not received	Kraaifontein CHC wc KFP - ARV Clinic	Chemistry	Creatinine (plus MDRD)	ST01713769
Tygerberg Laboratory	Specimen not received	Kraaifontein CHC wc KFP - ARV Clinic	Chemistry	Creatinine (plus MDRD)	ST01719388
Tygerberg Laboratory	Specimen not received	Kraaifontein CHC wc KFP - ARV Clinic	Chemistry	Creatinine (plus MDRD)	ST01750245
Tygerberg Laboratory	Specimen not received	Kraaifontein CHC wc KFP - ARV Clinic	Chemistry	Creatinine (plus MDRD)	ST01757095
Tygerberg Laboratory	Specimen not received	Kraaifontein CHC wc KFP - Ward not stated	Chemistry	Creatinine (plus MDRD)	ST01719470
Tygerberg Laboratory	Specimen not received	Kraaifontein CHC wc KFP - Ward not stated	Chemistry	Creatinine (plus MDRD)	ST01745964
Tygerberg Laboratory	Specimen not received	Macassar CDC wc MCP - ARV Clinic	Chemistry	Creatinine (plus MDRD)	ST01703351
Tygerberg Laboratory	Specimen not received	Macassar CDC wc MCP - ARV Clinic	Chemistry	Creatinine (plus MDRD)	ST01706760
Tygerberg Laboratory	Specimen not received	Macassar CDC wc MCP - ARV Clinic	Chemistry	Creatinine (plus MDRD)	ST01736183
Tygerberg Laboratory	Specimen not received	Macassar CDC wc MCP - ARV Clinic	Chemistry	Creatinine (plus MDRD)	ST01753015
Tygerberg Laboratory	Specimen not received	Mfuleni CDC wc MFU - ARV Clinic	Chemistry	Creatinine (plus MDRD)	ST01713197
Tygerberg Laboratory	Specimen not received	Mfuleni CDC wc MFU - Ward not stated	Chemistry	Creatinine (plus MDRD)	ST01736521
Tygerberg Laboratory	Specimen not received	Michael Mapongwana CDC wc MMP - ARV Clinic	Chemistry	Creatinine (plus MDRD)	ST01703711
Tygerberg Laboratory	Specimen not received	Michael Mapongwana CDC wc MMP - ARV Clinic	Chemistry	Creatinine (plus MDRD)	ST01705792
Tygerberg Laboratory	Specimen not received	Michael Mapongwana CDC wc MMP - ARV Clinic	Chemistry	Creatinine (plus MDRD)	ST01711176
Tygerberg Laboratory	Specimen not received	Michael Mapongwana CDC wc MMP - ARV Clinic	Chemistry	Creatinine (plus MDRD)	ST01717943
Tygerberg Laboratory	Specimen not received	Michael Mapongwana CDC wc MMP - ARV Clinic	Chemistry	Creatinine (plus MDRD)	ST01719624
Tygerberg Laboratory	Specimen not received	Michael Mapongwana CDC wc MMP - ARV Clinic	Chemistry	Creatinine (plus MDRD)	ST01719920
Tygerberg Laboratory	Specimen not received	Michael Mapongwana CDC wc MMP - ARV Clinic	Chemistry	Creatinine (plus MDRD)	ST01726767
Tygerberg Laboratory	Specimen not received	Michael Mapongwana CDC wc MMP - ARV Clinic	Chemistry	Creatinine (plus MDRD)	ST01730060
Tygerberg Laboratory	Specimen not received	Michael Mapongwana CDC wc MMP - ARV Clinic	Chemistry	Creatinine (plus MDRD)	ST01730074
Tygerberg Laboratory	Specimen not received	Michael Mapongwana CDC wc MMP - ARV Clinic	Chemistry	Creatinine (plus MDRD)	ST01730079
Tygerberg Laboratory	Specimen not received	Michael Mapongwana CDC wc MMP - ARV Clinic	Chemistry	Creatinine (plus MDRD)	ST01741264
Tygerberg Laboratory	Specimen not received	Nolungile CDC wc NHC - ARV Clinic	Chemistry	Creatinine (plus MDRD)	ST01742641
Tygerberg Laboratory	Specimen not received	Nomzamo CDC wc NMZ - ARV Clinic	Chemistry	Creatinine (plus MDRD)	ST01733489
Tygerberg Laboratory	Specimen not received	Site B Male Clinic wc SMC - ARV Clinic	Chemistry	Creatinine (plus MDRD)	ST01720180
Tygerberg Laboratory	Specimen not received	Tygerberg Hospital wc TBH - F1 Emergency Unit	Chemistry	Creatinine (plus MDRD)	ST01709697
Tygerberg Laboratory	Specimen not received	Tygerberg Hospital wc TBH - Ward A1 West	Chemistry	Creatinine (plus MDRD)	ST01755653
Tygerberg Laboratory	Specimen not received	Tygerberg Hospital wc TBH - Ward A4 West	Chemistry	Creatinine (plus MDRD)	ST01717251
Tygerberg Laboratory	Specimen not received	Tygerberg Hospital wc TBH - Ward C1 East	Chemistry	Creatinine (plus MDRD)	ST01739149
Tygerberg Laboratory	Specimen not received	Tygerberg Hospital wc TBH - Ward C2A	Chemistry	Creatinine (plus MDRD)	ST01737752
Tygerberg Laboratory	Specimen not received	Tygerberg Hospital wc TBH - Ward C2A	Chemistry	Creatinine (plus MDRD)	ST01744469
Tygerberg Laboratory	Specimen not received	Tygerberg Hospital wc TBH - Ward H2X	Chemistry	Creatinine (plus MDRD)	ST01713087
Tygerberg Laboratory	Specimen not received	Ubuntu Clinic (Khayelitsha) - ARV Clinic	Chemistry	Creatinine (plus MDRD)	ST01714941
Tygerberg Laboratory	Specimen not received	Ubuntu Clinic (Khayelitsha) - ARV Clinic	Chemistry	Creatinine (plus MDRD)	ST01715178
Tygerberg Laboratory	Specimen not received	Ubuntu Clinic (Khayelitsha) - ARV Clinic	Chemistry	Creatinine (plus MDRD)	ST01721422
Tygerberg Laboratory	Specimen not received	Ubuntu Clinic (Khayelitsha) - ARV Clinic	Chemistry	Creatinine (plus MDRD)	ST01733520
Tygerberg Laboratory	Specimen not received	Ubuntu Clinic (Khayelitsha) - ARV Clinic	Chemistry	Creatinine (plus MDRD)	ST01733537
Tygerberg Laboratory	Specimen not received	Ubuntu Clinic (Khayelitsha) - ARV Clinic	Chemistry	Creatinine (plus MDRD)	ST01734211
Tygerberg Laboratory	Specimen not received	Ubuntu Clinic (Khayelitsha) - ARV Clinic	Chemistry	Creatinine (plus MDRD)	ST01735003
Tygerberg Laboratory	Specimen not received	Ubuntu Clinic (Khayelitsha) - ARV Clinic	Chemistry	Creatinine (plus MDRD)	ST01737454
Tygerberg Laboratory	Specimen not received	Ubuntu Clinic (Khayelitsha) - ARV Clinic	Chemistry	Creatinine (plus MDRD)	ST01737456
Tygerberg Laboratory	Specimen not received	Wallacedene Clinic wc WAL - ARV Clinic	Chemistry	Creatinine (plus MDRD)	ST01731768
Tygerberg Laboratory	Specimen not received	Wallacedene Clinic wc WAL - ARV Clinic	Chemistry	Creatinine (plus MDRD)	ST01740317
Tygerberg Laboratory	Specimen not received	Wesbank Clinic wc WES - ARV Clinic	Chemistry	Creatinine (plus MDRD)	ST01757672
Tygerberg Laboratory	Specimen not received	Aan-het-Pad Clinic wc AHP - ARV Clinic	Chemistry	Creatinine (plus MDRD)	ST01716595
Tygerberg Laboratory	Specimen not received	Idas Valley Clinic wc IVC - ARV Clinic	Chemistry	Creatinine (plus MDRD)	ST01734183
Tygerberg Laboratory	Specimen not received	Stellenbosch Corr Centre wc SCS - No ward	Chemistry	Creatinine (plus MDRD)	ST01732200
Tygerberg Laboratory	Specimen not received	Worcester Corr Centre wc WCS - Male	Chemistry	Creatinine (plus MDRD)	ST01737306
Tygerberg Laboratory	Specimen not received	Caledon Clinic wc CAL - ARV Clinic	Chemistry	Creatinine (plus MDRD)	ST01722261
Tygerberg Laboratory	Specimen not received	Grabouw CDC wc GHC - ARV Clinic	Chemistry	Creatinine (plus MDRD)	ST01731408
Tygerberg Laboratory	Specimen not received	Grabouw CDC wc GHC - ARV Clinic	Chemistry	Creatinine (plus MDRD)	ST01742055
Tygerberg Laboratory	Specimen not received	Graafwater Clinic wc GWC - ARV Clinic	Chemistry	Creatinine (plus MDRD)	ST01718330
Tygerberg Laboratory	Unsuit: contaminated	Tygerberg Hospital wc TBH - Ward A7	Chemistry	Creatinine (plus MDRD)	ST01713400
Tygerberg Laboratory	Unsuit: icteric	Tygerberg Hospital wc TBH - Ward C1 East	Chemistry	Creatinine (plus MDRD)	ST01737883
Tygerberg Laboratory	Unsuit: leaked	Bishop Lavis CDC wc BLP - Ward not stated	Chemistry	Creatinine (plus MDRD)	ST01728260
Tygerberg Laboratory	Unsuit: leaked	Bishop Lavis CDC wc BLP - Ward not stated	Chemistry	Creatinine (plus MDRD)	ST01758570
Tygerberg Laboratory	Unsuit: leaked	Bishop Lavis CDC wc BLP - Ward not stated	Chemistry	Creatinine (plus MDRD)	ST01758575
Tygerberg Laboratory	Unsuit: leaked	Dr Ivan Toms Clinic wc IVT - ARV Clinic	Chemistry	Creatinine (plus MDRD)	ST01722289
Tygerberg Laboratory	Unsuit: leaked	Eerste River Hospital wc ERH - Ward not stated	Chemistry	Creatinine (plus MDRD)	ST01720260
Tygerberg Laboratory	Unsuit: leaked	Eerste River Hospital wc ERH - Ward not stated	Chemistry	Creatinine (plus MDRD)	ST01757260
Tygerberg Laboratory	Unsuit: leaked	Elsies River CHC wc ERP - ARV Clinic	Chemistry	Creatinine (plus MDRD)	ST01757671
Tygerberg Laboratory	Unsuit: leaked	Karl Bremer Hospital wc KBH - Ward not stated	Chemistry	Creatinine (plus MDRD)	ST01700876
Tygerberg Laboratory	Unsuit: leaked	Tygerberg Hospital wc TBH - Ward C1 East	Chemistry	Creatinine (plus MDRD)	ST01705963
Tygerberg Laboratory	Unsuit: leaked	Tygerberg Hospital wc TBH - C3AW - Paed General	Chemistry	Creatinine (plus MDRD)	ST01741997
Tygerberg Laboratory	Unsuit: too old	Helderberg Hospital wc HHH - ARV Clinic	Chemistry	Creatinine (plus MDRD)	ST01733960
Tygerberg Laboratory	Unsuit: too old	Ubuntu Clinic (Khayelitsha) - ARV Clinic	Chemistry	Creatinine (plus MDRD)	ST01758710
Tygerberg Laboratory	Unsuit: too old	Wallacedene Clinic wc WAL - ARV Clinic	Chemistry	Creatinine (plus MDRD)	ST01733762
Tygerberg Laboratory	Unsuit: too old	Hermanus CDC wc HCO - ARV Clinic	Chemistry	Creatinine (plus MDRD)	ST01707705
Tygerberg Laboratory	Unsuit: > 3 days old	Bishop Lavis CDC wc BLP - Ward not stated	Chemistry	Creatinine (plus MDRD)	ST01710875
Tygerberg Laboratory	Unsuit: > 3 days old	Wesbank Clinic wc WES - ARV Clinic	Chemistry	Creatinine (plus MDRD)	ST01722739
Tygerberg Laboratory	Unsuit: > 3 days old	Brandvlei Corr Centre wc BBA - Maximum	Chemistry	Creatinine (plus MDRD)	ST01737282
Tygerberg Laboratory	Not done: no patient ID	Tygerberg Hospital wc TBH - Ward A3 West	Chemistry	Blood gas analysis	ST01721661
Tygerberg Laboratory	Require sealed syringe specimen	Eerste River Hospital wc ERH - Ward D (Surgical)	Chemistry	Blood gas analysis	ST01702802
Tygerberg Laboratory	Require sealed syringe specimen	Tygerberg Hospital wc TBH - C1A Trauma	Chemistry	Blood gas analysis	ST01724739
Tygerberg Laboratory	Require sealed syringe specimen	Tygerberg Hospital wc TBH - Ward A4 West	Chemistry	Blood gas analysis	ST01726235
Tygerberg Laboratory	Specimen not received	Tygerberg Hospital wc TBH - C1A Trauma	Chemistry	Blood gas analysis	ST01736571
Tygerberg Laboratory	Specimen not received	Tygerberg Hospital wc TBH - Ward A7	Chemistry	Blood gas analysis	ST01711591
Tygerberg Laboratory	Specimen not received	Tygerberg Hospital wc TBH - Ward C2A	Chemistry	Blood gas analysis	ST01745721
Tygerberg Laboratory	Specimen not received	Tygerberg Hospital wc TBH - Ward D9	Chemistry	Blood gas analysis	ST01714140
Tygerberg Laboratory	Specimen not received	Tygerberg Hospital wc TBH - Ward J Ground	Chemistry	Blood gas analysis	ST01744600
Tygerberg Laboratory	Unsuit: clotted	Tygerberg Hospital wc TBH - Ward C1 East	Chemistry	Blood gas analysis	ST01704418
Tygerberg Laboratory	Dupl registration (non-reportable)	Gustrouw CDC wc GCH - ARV Clinic	Chemistry	Sodium	ST01700606
Tygerberg Laboratory	Dupl registration (non-reportable)	Tygerberg Hospital wc TBH - Ward A1 West	Chemistry	Sodium	ST01736647
Tygerberg Laboratory	Dupl registration (non-reportable)	Tygerberg Hospital wc TBH - Ward A8 East	Chemistry	Sodium	ST01705168
Tygerberg Laboratory	Dupl registration (non-reportable)	Tygerberg Hospital wc TBH - Ward A9 Unit	Chemistry	Sodium	ST01725960
Tygerberg Laboratory	Dupl registration (non-reportable)	Tygerberg Hospital wc TBH - Ward A9 Unit	Chemistry	Sodium	ST01746643
Tygerberg Laboratory	Dupl registration (non-reportable)	Tygerberg Hospital wc TBH - Ward D1	Chemistry	Sodium	ST01705331
Tygerberg Laboratory	Dupl registration (non-reportable)	Tygerberg Hospital wc TBH - Ward G3	Chemistry	Sodium	ST01746648
Tygerberg Laboratory	Dupl registration (non-reportable)	Tygerberg Hospital wc TBH - Ward G7	Chemistry	Sodium	ST01735238
Tygerberg Laboratory	Dupl registration (non-reportable)	Tygerberg Hospital wc TBH - C7CO - General Respiratory	Chemistry	Sodium	ST01747632
Tygerberg Laboratory	Dupl registration (non-reportable)	Tygerberg Hospital wc TBH - X-Block - Haematology	Chemistry	Sodium	ST01730678
Tygerberg Laboratory	Dupl registration (non-reportable)	Tygerberg Hospital wc TBH - Ward not stated	Chemistry	Sodium	ST01716739
Tygerberg Laboratory	Lab error (non-reportable)	Tygerberg Hospital wc TBH - Ward G1	Chemistry	Sodium	ST01707815
Tygerberg Laboratory	Lab error (non-reportable)	Tygerberg Hospital wc TBH - Ward G Ground	Chemistry	Sodium	STM0006601
Tygerberg Laboratory	Invalid: EDTA contamination	Tygerberg Hospital wc TBH - Ward D8	Chemistry	Sodium	ST01724881
Tygerberg Laboratory	Invalid: haemolysis	Eerste River Hospital wc ERH - Casualty Unit	Chemistry	Sodium	ST01721127
Tygerberg Laboratory	Invalid: haemolysis	Eerste River Hospital wc ERH - Casualty Unit	Chemistry	Sodium	ST01730262
Tygerberg Laboratory	Invalid: haemolysis	Eerste River Hospital wc ERH - Casualty Unit	Chemistry	Sodium	ST01753158
Tygerberg Laboratory	Invalid: haemolysis	Eerste River Hospital wc ERH - Ward not stated	Chemistry	Sodium	ST01712320
Tygerberg Laboratory	Invalid: haemolysis	Karl Bremer Hospital wc KBH - Emergency Centre	Chemistry	Sodium	ST01747820
Tygerberg Laboratory	Invalid: haemolysis	Karl Bremer Hospital wc KBH - Emergency Centre	Chemistry	Sodium	ST01747984
Tygerberg Laboratory	Invalid: haemolysis	Karl Bremer Hospital wc KBH - Emergency Centre	Chemistry	Sodium	ST01748004
Tygerberg Laboratory	Invalid: haemolysis	Karl Bremer Hospital wc KBH - Emergency Centre	Chemistry	Sodium	ST01753150
Tygerberg Laboratory	Invalid: haemolysis	Karl Bremer Hospital wc KBH - Emergency Centre	Chemistry	Sodium	ST01753156
Tygerberg Laboratory	Invalid: haemolysis	Tygerberg Hospital wc TBH - Ward A1 Burns	Chemistry	Sodium	ST01706887
Tygerberg Laboratory	Invalid: haemolysis	Tygerberg Hospital wc TBH - Ward A5 Unit	Chemistry	Sodium	ST01749048
Tygerberg Laboratory	Invalid: haemolysis	Tygerberg Hospital wc TBH - Ward A6	Chemistry	Sodium	ST01717561
Tygerberg Laboratory	Invalid: haemolysis	Tygerberg Hospital wc TBH - Ward A9 Unit	Chemistry	Sodium	ST01721668
Tygerberg Laboratory	Invalid: haemolysis	Tygerberg Hospital wc TBH - Ward C1 East	Chemistry	Sodium	ST01718220
Tygerberg Laboratory	Invalid: haemolysis	Tygerberg Hospital wc TBH - Ward C1 East	Chemistry	Sodium	ST01742190
Tygerberg Laboratory	Invalid: haemolysis	Tygerberg Hospital wc TBH - Ward C1 East	Chemistry	Sodium	ST01745206
Tygerberg Laboratory	Invalid: haemolysis	Tygerberg Hospital wc TBH - Ward C1 West	Chemistry	Sodium	ST01729690
Tygerberg Laboratory	Invalid: haemolysis	Tygerberg Hospital wc TBH - Ward D1	Chemistry	Sodium	ST01705330
Tygerberg Laboratory	Invalid: haemolysis	Tygerberg Hospital wc TBH - Ward D1	Chemistry	Sodium	ST01759860
Tygerberg Laboratory	Invalid: haemolysis	Tygerberg Hospital wc TBH - Ward D6	Chemistry	Sodium	ST01705620
Tygerberg Laboratory	Invalid: haemolysis	Tygerberg Hospital wc TBH - Ward D8	Chemistry	Sodium	ST01708838
Tygerberg Laboratory	Invalid: haemolysis	Tygerberg Hospital wc TBH - Ward H1X	Chemistry	Sodium	ST01737918
Tygerberg Laboratory	Invalid: haemolysis	Tygerberg Hospital wc TBH - E3 - Reproductive Andrology	Chemistry	Sodium	ST01726508
Tygerberg Laboratory	Invalid: haemolysis	Tygerberg Hospital wc TBH - X-Block - Haematology	Chemistry	Sodium	ST01708947
Tygerberg Laboratory	Invalid: haemolysis	Tygerberg Hospital wc TBH - Ward not stated	Chemistry	Sodium	ST01707076
Tygerberg Laboratory	Info does not match	Eerste River Hospital wc ERH - Casualty Unit	Chemistry	Sodium	ST01737261
Tygerberg Laboratory	Info does not match	Karl Bremer Hospital wc KBH - Emergency Centre	Chemistry	Sodium	ST01751669
Tygerberg Laboratory	Info does not match	Tygerberg Hospital wc TBH - Ward A4 East	Chemistry	Sodium	ST01717414
Tygerberg Laboratory	Info does not match	Tygerberg Hospital wc TBH - Ward A6	Chemistry	Sodium	ST01749586
Tygerberg Laboratory	Info does not match	Tygerberg Hospital wc TBH - Ward A7	Chemistry	Sodium	ST01741911
Tygerberg Laboratory	Info does not match	Tygerberg Hospital wc TBH - Ward C1 East	Chemistry	Sodium	ST01720621
Tygerberg Laboratory	Info does not match	Tygerberg Hospital wc TBH - Ward C2A	Chemistry	Sodium	ST01727292
Tygerberg Laboratory	Info does not match	Tygerberg Hospital wc TBH - Ward C2A	Chemistry	Sodium	ST01740611
Tygerberg Laboratory	Info does not match	Tygerberg Hospital wc TBH - Ward C2A	Chemistry	Sodium	ST01740789
Tygerberg Laboratory	Info does not match - DBS	Tygerberg Hospital wc TBH - C1A Trauma	Chemistry	Sodium	ST01707411
Tygerberg Laboratory	Not done: no patient ID	Eerste River Hospital wc ERH - Ward not stated	Chemistry	Sodium	ST01722041
Tygerberg Laboratory	Not done: no patient ID	Tygerberg Hospital wc TBH - Ward A9 Unit	Chemistry	Sodium	ST01708204
Tygerberg Laboratory	Require blood specimen	Michael Mapongwana CDC wc MMP - ARV Clinic	Chemistry	Sodium	ST01706168
Tygerberg Laboratory	Require clotted specimen	Elsies River CHC wc ERP - Ward not stated	Chemistry	Sodium	ST01730933
Tygerberg Laboratory	Require clotted specimen	Michael Mapongwana CDC wc MMP - ARV Clinic	Chemistry	Sodium	ST01707553
Tygerberg Laboratory	Require clotted specimen	Michael Mapongwana CDC wc MMP - ARV Clinic	Chemistry	Sodium	ST01714532
Tygerberg Laboratory	Require clotted specimen	Michael Mapongwana CDC wc MMP - ARV Clinic	Chemistry	Sodium	ST01721328
Tygerberg Laboratory	Require clotted specimen	Michael Mapongwana CDC wc MMP - ARV Clinic	Chemistry	Sodium	ST01727755
Tygerberg Laboratory	Require clotted specimen	Michael Mapongwana CDC wc MMP - ARV Clinic	Chemistry	Sodium	ST01742732
Tygerberg Laboratory	Require clotted specimen	Michael Mapongwana CDC wc MMP - ARV Clinic	Chemistry	Sodium	ST01746740
Tygerberg Laboratory	Require clotted specimen	Michael Mapongwana CDC wc MMP - ARV Clinic	Chemistry	Sodium	ST01747049
Tygerberg Laboratory	Require clotted specimen	Tygerberg Hospital wc TBH - Ward D5	Chemistry	Sodium	ST01729010
Tygerberg Laboratory	Require clotted specimen	Tygerberg Hospital wc TBH - Ward D8	Chemistry	Sodium	ST01746846
Tygerberg Laboratory	Require clotted specimen	Tygerberg Hospital wc TBH - Ward D8	Chemistry	Sodium	ST01757318
Tygerberg Laboratory	Require clotted specimen	Tygerberg Hospital wc TBH - Ward J2 Mothers	Chemistry	Sodium	ST01722482
Tygerberg Laboratory	Spec container empty	Tygerberg Hospital wc TBH - Ward A1 West	Chemistry	Sodium	ST01708620
Tygerberg Laboratory	Spec container empty	Tygerberg Hospital wc TBH - Ward A1 West	Chemistry	Sodium	ST01709576
Tygerberg Laboratory	Spec container empty	Tygerberg Hospital wc TBH - Ward A1 West	Chemistry	Sodium	ST01755216
Tygerberg Laboratory	Spec container empty	Tygerberg Hospital wc TBH - Ward D5	Chemistry	Sodium	ST01754914
Tygerberg Laboratory	Specimen not labeled	Delft CHC wc DFP - Ward not stated	Chemistry	Sodium	ST01724027
Tygerberg Laboratory	Specimen not labeled	Eerste River Hospital wc ERH - Ward not stated	Chemistry	Sodium	ST01706939
Tygerberg Laboratory	Specimen not labeled	Karl Bremer Hospital wc KBH - Emergency Centre	Chemistry	Sodium	ST01724765
Tygerberg Laboratory	Specimen not labeled	Kraaifontein CHC wc KFP - Ward not stated	Chemistry	Sodium	ST01713611
Tygerberg Laboratory	Specimen not labeled	Tygerberg Hospital wc TBH - Ward A1 West	Chemistry	Sodium	ST01706638
Tygerberg Laboratory	Specimen not labeled	Tygerberg Hospital wc TBH - Ward A1 West	Chemistry	Sodium	ST01715298
Tygerberg Laboratory	Specimen not labeled	Tygerberg Hospital wc TBH - Ward A1 West	Chemistry	Sodium	ST01715337
Tygerberg Laboratory	Specimen not labeled	Tygerberg Hospital wc TBH - Ward A1 West	Chemistry	Sodium	ST01715341
Tygerberg Laboratory	Specimen not labeled	Tygerberg Hospital wc TBH - Ward A1 West	Chemistry	Sodium	ST01715376
Tygerberg Laboratory	Specimen not labeled	Tygerberg Hospital wc TBH - Ward A1 West	Chemistry	Sodium	ST01730272
Tygerberg Laboratory	Specimen not labeled	Tygerberg Hospital wc TBH - Ward A4 West	Chemistry	Sodium	ST01702245
Tygerberg Laboratory	Specimen not labeled	Tygerberg Hospital wc TBH - Ward A4 West	Chemistry	Sodium	ST01723566
Tygerberg Laboratory	Specimen not labeled	Tygerberg Hospital wc TBH - Ward A6	Chemistry	Sodium	ST01725861
Tygerberg Laboratory	Specimen not labeled	Tygerberg Hospital wc TBH - Ward A6	Chemistry	Sodium	ST01757423
Tygerberg Laboratory	Specimen not labeled	Tygerberg Hospital wc TBH - Ward C1 East	Chemistry	Sodium	ST01737039
Tygerberg Laboratory	Specimen not labeled	Tygerberg Hospital wc TBH - Ward C1 West	Chemistry	Sodium	ST01724401
Tygerberg Laboratory	Specimen not labeled	Tygerberg Hospital wc TBH - Ward C2A	Chemistry	Sodium	ST01704304
Tygerberg Laboratory	Specimen not labeled	Tygerberg Hospital wc TBH - Ward C2A	Chemistry	Sodium	ST01714780
Tygerberg Laboratory	Specimen not labeled	Tygerberg Hospital wc TBH - Ward D4	Chemistry	Sodium	ST01739007
Tygerberg Laboratory	Specimen not labeled	Tygerberg Hospital wc TBH - Ward D7	Chemistry	Sodium	ST01760027
Tygerberg Laboratory	Specimen not labeled	Tygerberg Hospital wc TBH - Ward G10	Chemistry	Sodium	ST01723797
Tygerberg Laboratory	Specimen not labeled	Tygerberg Hospital wc TBH - Ward J7	Chemistry	Sodium	ST01714858
Tygerberg Laboratory	Specimen not labeled	Tygerberg Hospital wc TBH - Ward J Ground	Chemistry	Sodium	ST01759927
Tygerberg Laboratory	Specimen not labeled	Tygerberg Hospital wc TBH - Ward not stated	Chemistry	Sodium	ST01702759
Tygerberg Laboratory	Specimen not labeled	Tygerberg Hospital wc TBH - Ward not stated	Chemistry	Sodium	ST01732474
Tygerberg Laboratory	Specimen not labeled	Tygerberg Hospital wc TBH - Ward not stated	Chemistry	Sodium	ST01748058
Tygerberg Laboratory	Specimen container broken	Tygerberg Hospital wc TBH - Ward D1	Chemistry	Sodium	ST01711753
Tygerberg Laboratory	Specimen container broken	Tygerberg Hospital wc TBH - C5BW - Vascular	Chemistry	Sodium	ST01726971
Tygerberg Laboratory	Specimen insufficient	Eerste River Hospital wc ERH - Ward not stated	Chemistry	Sodium	ST01720864
Tygerberg Laboratory	Specimen insufficient	Eerste River Hospital wc ERH - Ward not stated	Chemistry	Sodium	ST01737994
Tygerberg Laboratory	Specimen insufficient	Ikhwezi CDC wc IKW - ARV Clinic	Chemistry	Sodium	ST01742263
Tygerberg Laboratory	Specimen insufficient	Karl Bremer Hospital wc KBH - Emergency Centre	Chemistry	Sodium	ST01717896
Tygerberg Laboratory	Specimen insufficient	Karl Bremer Hospital wc KBH - Emergency Centre	Chemistry	Sodium	ST01737518
Tygerberg Laboratory	Specimen insufficient	Kraaifontein CHC wc KFP - ARV Clinic	Chemistry	Sodium	ST01714684
Tygerberg Laboratory	Specimen insufficient	Kraaifontein CHC wc KFP - ARV Clinic	Chemistry	Sodium	ST01715135
Tygerberg Laboratory	Specimen insufficient	Tygerberg Hospital wc TBH - Ward A9 Unit	Chemistry	Sodium	ST01721665
Tygerberg Laboratory	Specimen insufficient	Tygerberg Hospital wc TBH - Ward A9 Unit	Chemistry	Sodium	ST01728035
Tygerberg Laboratory	Specimen insufficient	Tygerberg Hospital wc TBH - Ward A9 Unit	Chemistry	Sodium	ST01740780
Tygerberg Laboratory	Specimen insufficient	Tygerberg Hospital wc TBH - Ward A9 Unit	Chemistry	Sodium	ST01743431
Tygerberg Laboratory	Specimen insufficient	Tygerberg Hospital wc TBH - Ward A9 Unit	Chemistry	Sodium	STM0006570
Tygerberg Laboratory	Specimen insufficient	Tygerberg Hospital wc TBH - Ward A9 Unit	Chemistry	Sodium	STM0006577
Tygerberg Laboratory	Specimen insufficient	Tygerberg Hospital wc TBH - Ward C1 East	Chemistry	Sodium	ST01737953
Tygerberg Laboratory	Specimen insufficient	Tygerberg Hospital wc TBH - Ward C1 West	Chemistry	Sodium	ST01729538
Tygerberg Laboratory	Specimen insufficient	Tygerberg Hospital wc TBH - Ward D8	Chemistry	Sodium	ST01743306
Tygerberg Laboratory	Specimen insufficient	Tygerberg Hospital wc TBH - Ward D9	Chemistry	Sodium	ST01717287
Tygerberg Laboratory	Specimen insufficient	Tygerberg Hospital wc TBH - Ward G1	Chemistry	Sodium	ST01704884
Tygerberg Laboratory	Specimen insufficient	Tygerberg Hospital wc TBH - Ward G1	Chemistry	Sodium	ST01737964
Tygerberg Laboratory	Specimen insufficient	Tygerberg Hospital wc TBH - Ward G2	Chemistry	Sodium	ST01707513
Tygerberg Laboratory	Specimen insufficient	Tygerberg Hospital wc TBH - Ward G2	Chemistry	Sodium	ST01709432
Tygerberg Laboratory	Specimen insufficient	Tygerberg Hospital wc TBH - Ward G8	Chemistry	Sodium	ST01709618
Tygerberg Laboratory	Specimen insufficient	Tygerberg Hospital wc TBH - Ward G8	Chemistry	Sodium	ST01749402
Tygerberg Laboratory	Specimen insufficient	Tygerberg Hospital wc TBH - Ward G10	Chemistry	Sodium	ST01723816
Tygerberg Laboratory	Specimen insufficient	Tygerberg Hospital wc TBH - Ward G10	Chemistry	Sodium	ST01744376
Tygerberg Laboratory	Specimen insufficient	Tygerberg Hospital wc TBH - Ward G Ground	Chemistry	Sodium	ST01707184
Tygerberg Laboratory	Specimen insufficient	Tygerberg Hospital wc TBH - Ward G Ground	Chemistry	Sodium	ST01711947
Tygerberg Laboratory	Specimen insufficient	Tygerberg Hospital wc TBH - Ward G Ground	Chemistry	Sodium	ST01741717
Tygerberg Laboratory	Specimen insufficient	Tygerberg Hospital wc TBH - Ward G Ground	Chemistry	Sodium	ST01753163
Tygerberg Laboratory	Specimen insufficient	Tygerberg Hospital wc TBH - Ward H1X	Chemistry	Sodium	ST01737899
Tygerberg Laboratory	Specimen insufficient	Tygerberg Hospital wc TBH - Ward J1	Chemistry	Sodium	ST01737887
Tygerberg Laboratory	Specimen insufficient	Tygerberg Hospital wc TBH - Ward not stated	Chemistry	Sodium	ST01754679
Tygerberg Laboratory	Specimen not received	Karl Bremer Hospital wc KBH - 4C Peadiatric ward	Chemistry	Sodium	ST01730246
Tygerberg Laboratory	Specimen not received	Karl Bremer Hospital wc KBH - Gynaecology Emergency Centre	Chemistry	Sodium	ST01753290
Tygerberg Laboratory	Specimen not received	Kraaifontein CHC wc KFP - ARV Clinic	Chemistry	Sodium	ST01719388
Tygerberg Laboratory	Specimen not received	Macassar CDC wc MCP - ARV Clinic	Chemistry	Sodium	ST01736183
Tygerberg Laboratory	Specimen not received	Michael Mapongwana CDC wc MMP - ARV Clinic	Chemistry	Sodium	ST01717943
Tygerberg Laboratory	Specimen not received	Michael Mapongwana CDC wc MMP - ARV Clinic	Chemistry	Sodium	ST01726767
Tygerberg Laboratory	Specimen not received	Michael Mapongwana CDC wc MMP - ARV Clinic	Chemistry	Sodium	ST01730060
Tygerberg Laboratory	Specimen not received	Michael Mapongwana CDC wc MMP - ARV Clinic	Chemistry	Sodium	ST01730074
Tygerberg Laboratory	Specimen not received	Michael Mapongwana CDC wc MMP - ARV Clinic	Chemistry	Sodium	ST01730079
Tygerberg Laboratory	Specimen not received	Site B Male Clinic wc SMC - ARV Clinic	Chemistry	Sodium	ST01720180
Tygerberg Laboratory	Specimen not received	Tygerberg Hospital wc TBH - Ward A1 West	Chemistry	Sodium	ST01706512
Tygerberg Laboratory	Specimen not received	Tygerberg Hospital wc TBH - Ward A1 West	Chemistry	Sodium	ST01755653
Tygerberg Laboratory	Specimen not received	Tygerberg Hospital wc TBH - Ward A4 West	Chemistry	Sodium	ST01717251
Tygerberg Laboratory	Specimen not received	Tygerberg Hospital wc TBH - Ward H2X	Chemistry	Sodium	ST01713087
Tygerberg Laboratory	Unsuit: contaminated	Tygerberg Hospital wc TBH - Ward A2	Chemistry	Sodium	ST01747194
Tygerberg Laboratory	Unsuit: contaminated	Tygerberg Hospital wc TBH - Ward A7	Chemistry	Sodium	ST01713400
Tygerberg Laboratory	Unsuit: leaked	Eerste River Hospital wc ERH - Ward not stated	Chemistry	Sodium	ST01720260
Tygerberg Laboratory	Unsuit: leaked	Eerste River Hospital wc ERH - Ward not stated	Chemistry	Sodium	ST01757260
Tygerberg Laboratory	Unsuit: leaked	Karl Bremer Hospital wc KBH - Ward not stated	Chemistry	Sodium	ST01700876
Tygerberg Laboratory	Unsuit: leaked	Tygerberg Hospital wc TBH - Ward C1 East	Chemistry	Sodium	ST01705963
Tygerberg Laboratory	Unsuit: too old	Hermanus CDC wc HCO - ARV Clinic	Chemistry	Sodium	ST01707705
Tygerberg Laboratory	Dupl registration (non-reportable)	Gustrouw CDC wc GCH - ARV Clinic	Chemistry	Potassium	ST01700606
Tygerberg Laboratory	Dupl registration (non-reportable)	Tygerberg Hospital wc TBH - Ward A1 West	Chemistry	Potassium	ST01736647
Tygerberg Laboratory	Dupl registration (non-reportable)	Tygerberg Hospital wc TBH - Ward A8 East	Chemistry	Potassium	ST01705168
Tygerberg Laboratory	Dupl registration (non-reportable)	Tygerberg Hospital wc TBH - Ward A9 Unit	Chemistry	Potassium	ST01725960
Tygerberg Laboratory	Dupl registration (non-reportable)	Tygerberg Hospital wc TBH - Ward A9 Unit	Chemistry	Potassium	ST01746643
Tygerberg Laboratory	Dupl registration (non-reportable)	Tygerberg Hospital wc TBH - Ward D1	Chemistry	Potassium	ST01705331
Tygerberg Laboratory	Dupl registration (non-reportable)	Tygerberg Hospital wc TBH - Ward G3	Chemistry	Potassium	ST01746648
Tygerberg Laboratory	Dupl registration (non-reportable)	Tygerberg Hospital wc TBH - Ward G7	Chemistry	Potassium	ST01735238
Tygerberg Laboratory	Dupl registration (non-reportable)	Tygerberg Hospital wc TBH - C7CO - General Respiratory	Chemistry	Potassium	ST01747632
Tygerberg Laboratory	Dupl registration (non-reportable)	Tygerberg Hospital wc TBH - X-Block - Haematology	Chemistry	Potassium	ST01730678
Tygerberg Laboratory	Dupl registration (non-reportable)	Tygerberg Hospital wc TBH - Ward not stated	Chemistry	Potassium	ST01716739
Tygerberg Laboratory	Lab error (non-reportable)	Tygerberg Hospital wc TBH - Ward G Ground	Chemistry	Potassium	STM0006601
Tygerberg Laboratory	Invalid result. Repeat.	Eerste River Hospital wc ERH - Casualty Unit	Chemistry	Potassium	ST01726052
Tygerberg Laboratory	Invalid: EDTA contamination	Karl Bremer Hospital wc KBH - Out Patient Department	Chemistry	Potassium	ST01707420
Tygerberg Laboratory	Invalid: EDTA contamination	Michael Mapongwana CDC wc MMP - ARV Clinic	Chemistry	Potassium	ST01749947
Tygerberg Laboratory	Invalid: EDTA contamination	Tygerberg Hospital wc TBH - Ward A9 Unit	Chemistry	Potassium	ST01753192
Tygerberg Laboratory	Invalid: EDTA contamination	Tygerberg Hospital wc TBH - Ward C1 West	Chemistry	Potassium	ST01700639
Tygerberg Laboratory	Invalid: EDTA contamination	Tygerberg Hospital wc TBH - Ward D8	Chemistry	Potassium	ST01724881
Tygerberg Laboratory	Invalid: haemolysis	Bishop Lavis CDC wc BLP - ARV Clinic	Chemistry	Potassium	ST01720668
Tygerberg Laboratory	Invalid: haemolysis	Bishop Lavis CDC wc BLP - Ward not stated	Chemistry	Potassium	ST01701117
Tygerberg Laboratory	Invalid: haemolysis	Bishop Lavis CDC wc BLP - Ward not stated	Chemistry	Potassium	ST01701848
Tygerberg Laboratory	Invalid: haemolysis	Bishop Lavis CDC wc BLP - Ward not stated	Chemistry	Potassium	ST01701857
Tygerberg Laboratory	Invalid: haemolysis	Bishop Lavis CDC wc BLP - Ward not stated	Chemistry	Potassium	ST01706669
Tygerberg Laboratory	Invalid: haemolysis	Bishop Lavis CDC wc BLP - Ward not stated	Chemistry	Potassium	ST01755814
Tygerberg Laboratory	Invalid: haemolysis	Bishop Lavis CDC wc BLP - Ward not stated	Chemistry	Potassium	ST01758063
Tygerberg Laboratory	Invalid: haemolysis	Brooklyn Chest Hospital wc BCH - Ward not stated	Chemistry	Potassium	ST01702645
Tygerberg Laboratory	Invalid: haemolysis	Delft CHC wc DFP - Club (ARV) 1	Chemistry	Potassium	ST01727473
Tygerberg Laboratory	Invalid: haemolysis	Delft CHC wc DFP - Ward not stated	Chemistry	Potassium	ST01714892
Tygerberg Laboratory	Invalid: haemolysis	Delft CHC wc DFP - Ward not stated	Chemistry	Potassium	ST01722538
Tygerberg Laboratory	Invalid: haemolysis	Delft CHC wc DFP - Ward not stated	Chemistry	Potassium	ST01726624
Tygerberg Laboratory	Invalid: haemolysis	Eerste River Hospital wc ERH - Casualty Unit	Chemistry	Potassium	ST01704129
Tygerberg Laboratory	Invalid: haemolysis	Eerste River Hospital wc ERH - Casualty Unit	Chemistry	Potassium	ST01705397
Tygerberg Laboratory	Invalid: haemolysis	Eerste River Hospital wc ERH - Casualty Unit	Chemistry	Potassium	ST01705401
Tygerberg Laboratory	Invalid: haemolysis	Eerste River Hospital wc ERH - Casualty Unit	Chemistry	Potassium	ST01705412
Tygerberg Laboratory	Invalid: haemolysis	Eerste River Hospital wc ERH - Casualty Unit	Chemistry	Potassium	ST01706375
Tygerberg Laboratory	Invalid: haemolysis	Eerste River Hospital wc ERH - Casualty Unit	Chemistry	Potassium	ST01706400
Tygerberg Laboratory	Invalid: haemolysis	Eerste River Hospital wc ERH - Casualty Unit	Chemistry	Potassium	ST01707215
Tygerberg Laboratory	Invalid: haemolysis	Eerste River Hospital wc ERH - Casualty Unit	Chemistry	Potassium	ST01707419
Tygerberg Laboratory	Invalid: haemolysis	Eerste River Hospital wc ERH - Casualty Unit	Chemistry	Potassium	ST01707425
Tygerberg Laboratory	Invalid: haemolysis	Eerste River Hospital wc ERH - Casualty Unit	Chemistry	Potassium	ST01707761
Tygerberg Laboratory	Invalid: haemolysis	Eerste River Hospital wc ERH - Casualty Unit	Chemistry	Potassium	ST01708883
Tygerberg Laboratory	Invalid: haemolysis	Eerste River Hospital wc ERH - Casualty Unit	Chemistry	Potassium	ST01709478
Tygerberg Laboratory	Invalid: haemolysis	Eerste River Hospital wc ERH - Casualty Unit	Chemistry	Potassium	ST01709636
Tygerberg Laboratory	Invalid: haemolysis	Eerste River Hospital wc ERH - Casualty Unit	Chemistry	Potassium	ST01709848
Tygerberg Laboratory	Invalid: haemolysis	Eerste River Hospital wc ERH - Casualty Unit	Chemistry	Potassium	ST01711931
Tygerberg Laboratory	Invalid: haemolysis	Eerste River Hospital wc ERH - Casualty Unit	Chemistry	Potassium	ST01714103
Tygerberg Laboratory	Invalid: haemolysis	Eerste River Hospital wc ERH - Casualty Unit	Chemistry	Potassium	ST01715107
Tygerberg Laboratory	Invalid: haemolysis	Eerste River Hospital wc ERH - Casualty Unit	Chemistry	Potassium	ST01715191
Tygerberg Laboratory	Invalid: haemolysis	Eerste River Hospital wc ERH - Casualty Unit	Chemistry	Potassium	ST01717751
Tygerberg Laboratory	Invalid: haemolysis	Eerste River Hospital wc ERH - Casualty Unit	Chemistry	Potassium	ST01718047
Tygerberg Laboratory	Invalid: haemolysis	Eerste River Hospital wc ERH - Casualty Unit	Chemistry	Potassium	ST01718141
Tygerberg Laboratory	Invalid: haemolysis	Eerste River Hospital wc ERH - Casualty Unit	Chemistry	Potassium	ST01718542
Tygerberg Laboratory	Invalid: haemolysis	Eerste River Hospital wc ERH - Casualty Unit	Chemistry	Potassium	ST01720311
Tygerberg Laboratory	Invalid: haemolysis	Eerste River Hospital wc ERH - Casualty Unit	Chemistry	Potassium	ST01721113
Tygerberg Laboratory	Invalid: haemolysis	Eerste River Hospital wc ERH - Casualty Unit	Chemistry	Potassium	ST01721119
Tygerberg Laboratory	Invalid: haemolysis	Eerste River Hospital wc ERH - Casualty Unit	Chemistry	Potassium	ST01721127
Tygerberg Laboratory	Invalid: haemolysis	Eerste River Hospital wc ERH - Casualty Unit	Chemistry	Potassium	ST01721454
Tygerberg Laboratory	Invalid: haemolysis	Eerste River Hospital wc ERH - Casualty Unit	Chemistry	Potassium	ST01722043
Tygerberg Laboratory	Invalid: haemolysis	Eerste River Hospital wc ERH - Casualty Unit	Chemistry	Potassium	ST01724651
Tygerberg Laboratory	Invalid: haemolysis	Eerste River Hospital wc ERH - Casualty Unit	Chemistry	Potassium	ST01724715
Tygerberg Laboratory	Invalid: haemolysis	Eerste River Hospital wc ERH - Casualty Unit	Chemistry	Potassium	ST01724751
Tygerberg Laboratory	Invalid: haemolysis	Eerste River Hospital wc ERH - Casualty Unit	Chemistry	Potassium	ST01726056
Tygerberg Laboratory	Invalid: haemolysis	Eerste River Hospital wc ERH - Casualty Unit	Chemistry	Potassium	ST01730262
Tygerberg Laboratory	Invalid: haemolysis	Eerste River Hospital wc ERH - Casualty Unit	Chemistry	Potassium	ST01732644
Tygerberg Laboratory	Invalid: haemolysis	Eerste River Hospital wc ERH - Casualty Unit	Chemistry	Potassium	ST01734655
Tygerberg Laboratory	Invalid: haemolysis	Eerste River Hospital wc ERH - Casualty Unit	Chemistry	Potassium	ST01737131
Tygerberg Laboratory	Invalid: haemolysis	Eerste River Hospital wc ERH - Casualty Unit	Chemistry	Potassium	ST01740573
Tygerberg Laboratory	Invalid: haemolysis	Eerste River Hospital wc ERH - Casualty Unit	Chemistry	Potassium	ST01742503
Tygerberg Laboratory	Invalid: haemolysis	Eerste River Hospital wc ERH - Casualty Unit	Chemistry	Potassium	ST01742961
Tygerberg Laboratory	Invalid: haemolysis	Eerste River Hospital wc ERH - Casualty Unit	Chemistry	Potassium	ST01747573
Tygerberg Laboratory	Invalid: haemolysis	Eerste River Hospital wc ERH - Casualty Unit	Chemistry	Potassium	ST01747578
Tygerberg Laboratory	Invalid: haemolysis	Eerste River Hospital wc ERH - Casualty Unit	Chemistry	Potassium	ST01749357
Tygerberg Laboratory	Invalid: haemolysis	Eerste River Hospital wc ERH - Casualty Unit	Chemistry	Potassium	ST01749652
Tygerberg Laboratory	Invalid: haemolysis	Eerste River Hospital wc ERH - Casualty Unit	Chemistry	Potassium	ST01750664
Tygerberg Laboratory	Invalid: haemolysis	Eerste River Hospital wc ERH - Casualty Unit	Chemistry	Potassium	ST01751602
Tygerberg Laboratory	Invalid: haemolysis	Eerste River Hospital wc ERH - Casualty Unit	Chemistry	Potassium	ST01752900
Tygerberg Laboratory	Invalid: haemolysis	Eerste River Hospital wc ERH - Casualty Unit	Chemistry	Potassium	ST01753158
Tygerberg Laboratory	Invalid: haemolysis	Eerste River Hospital wc ERH - Casualty Unit	Chemistry	Potassium	ST01754647
Tygerberg Laboratory	Invalid: haemolysis	Eerste River Hospital wc ERH - Casualty Unit	Chemistry	Potassium	ST01755247
Tygerberg Laboratory	Invalid: haemolysis	Eerste River Hospital wc ERH - Casualty Unit	Chemistry	Potassium	ST01755471
Tygerberg Laboratory	Invalid: haemolysis	Eerste River Hospital wc ERH - Ward B (General)	Chemistry	Potassium	ST01749860
Tygerberg Laboratory	Invalid: haemolysis	Eerste River Hospital wc ERH - Ward D (Surgical)	Chemistry	Potassium	ST01709462
Tygerberg Laboratory	Invalid: haemolysis	Eerste River Hospital wc ERH - Ward D (Surgical)	Chemistry	Potassium	ST01715131
Tygerberg Laboratory	Invalid: haemolysis	Eerste River Hospital wc ERH - Ward D (Surgical)	Chemistry	Potassium	ST01726984
Tygerberg Laboratory	Invalid: haemolysis	Eerste River Hospital wc ERH - Ward D (Surgical)	Chemistry	Potassium	ST01757220
Tygerberg Laboratory	Invalid: haemolysis	Eerste River Hospital wc ERH - Ward D (Surgical)	Chemistry	Potassium	ST01757457
Tygerberg Laboratory	Invalid: haemolysis	Eerste River Hospital wc ERH - Ward D (Surgical)	Chemistry	Potassium	ST01757468
Tygerberg Laboratory	Invalid: haemolysis	Eerste River Hospital wc ERH - Ward E (Medical)	Chemistry	Potassium	ST01726951
Tygerberg Laboratory	Invalid: haemolysis	Eerste River Hospital wc ERH - Ward E (Medical)	Chemistry	Potassium	ST01750611
Tygerberg Laboratory	Invalid: haemolysis	Eerste River Hospital wc ERH - Ward E (Medical)	Chemistry	Potassium	ST01752404
Tygerberg Laboratory	Invalid: haemolysis	Eerste River Hospital wc ERH - Ward E (Medical)	Chemistry	Potassium	ST01756672
Tygerberg Laboratory	Invalid: haemolysis	Eerste River Hospital wc ERH - Ward E (Medical)	Chemistry	Potassium	ST01758252
Tygerberg Laboratory	Invalid: haemolysis	Eerste River Hospital wc ERH - Out Patient Department	Chemistry	Potassium	ST01711851
Tygerberg Laboratory	Invalid: haemolysis	Eerste River Hospital wc ERH - Out Patient Department	Chemistry	Potassium	ST01724471
Tygerberg Laboratory	Invalid: haemolysis	Eerste River Hospital wc ERH - Admissions	Chemistry	Potassium	ST01703970
Tygerberg Laboratory	Invalid: haemolysis	Eerste River Hospital wc ERH - Admissions	Chemistry	Potassium	ST01717509
Tygerberg Laboratory	Invalid: haemolysis	Eerste River Hospital wc ERH - Admissions	Chemistry	Potassium	ST01727031
Tygerberg Laboratory	Invalid: haemolysis	Eerste River Hospital wc ERH - Admissions	Chemistry	Potassium	ST01727682
Tygerberg Laboratory	Invalid: haemolysis	Eerste River Hospital wc ERH - Admissions	Chemistry	Potassium	ST01727685
Tygerberg Laboratory	Invalid: haemolysis	Eerste River Hospital wc ERH - Admissions	Chemistry	Potassium	ST01730499
Tygerberg Laboratory	Invalid: haemolysis	Eerste River Hospital wc ERH - ARV Clinic	Chemistry	Potassium	ST01717774
Tygerberg Laboratory	Invalid: haemolysis	Eerste River Hospital wc ERH - ARV Clinic	Chemistry	Potassium	ST01737529
Tygerberg Laboratory	Invalid: haemolysis	Eerste River Hospital wc ERH - Ward not stated	Chemistry	Potassium	ST01700483
Tygerberg Laboratory	Invalid: haemolysis	Eerste River Hospital wc ERH - Ward not stated	Chemistry	Potassium	ST01700852
Tygerberg Laboratory	Invalid: haemolysis	Eerste River Hospital wc ERH - Ward not stated	Chemistry	Potassium	ST01706027
Tygerberg Laboratory	Invalid: haemolysis	Eerste River Hospital wc ERH - Ward not stated	Chemistry	Potassium	ST01707847
Tygerberg Laboratory	Invalid: haemolysis	Eerste River Hospital wc ERH - Ward not stated	Chemistry	Potassium	ST01712306
Tygerberg Laboratory	Invalid: haemolysis	Eerste River Hospital wc ERH - Ward not stated	Chemistry	Potassium	ST01712317
Tygerberg Laboratory	Invalid: haemolysis	Eerste River Hospital wc ERH - Ward not stated	Chemistry	Potassium	ST01712320
Tygerberg Laboratory	Invalid: haemolysis	Eerste River Hospital wc ERH - Ward not stated	Chemistry	Potassium	ST01713752
Tygerberg Laboratory	Invalid: haemolysis	Eerste River Hospital wc ERH - Ward not stated	Chemistry	Potassium	ST01714475
Tygerberg Laboratory	Invalid: haemolysis	Eerste River Hospital wc ERH - Ward not stated	Chemistry	Potassium	ST01717501
Tygerberg Laboratory	Invalid: haemolysis	Eerste River Hospital wc ERH - Ward not stated	Chemistry	Potassium	ST01720418
Tygerberg Laboratory	Invalid: haemolysis	Eerste River Hospital wc ERH - Ward not stated	Chemistry	Potassium	ST01721526
Tygerberg Laboratory	Invalid: haemolysis	Eerste River Hospital wc ERH - Ward not stated	Chemistry	Potassium	ST01722755
Tygerberg Laboratory	Invalid: haemolysis	Eerste River Hospital wc ERH - Ward not stated	Chemistry	Potassium	ST01724375
Tygerberg Laboratory	Invalid: haemolysis	Eerste River Hospital wc ERH - Ward not stated	Chemistry	Potassium	ST01736797
Tygerberg Laboratory	Invalid: haemolysis	Eerste River Hospital wc ERH - Ward not stated	Chemistry	Potassium	ST01740184
Tygerberg Laboratory	Invalid: haemolysis	Eerste River Hospital wc ERH - Ward not stated	Chemistry	Potassium	ST01742020
Tygerberg Laboratory	Invalid: haemolysis	Eerste River Hospital wc ERH - Ward not stated	Chemistry	Potassium	ST01742340
Tygerberg Laboratory	Invalid: haemolysis	Eerste River Hospital wc ERH - Ward not stated	Chemistry	Potassium	ST01742962
Tygerberg Laboratory	Invalid: haemolysis	Eerste River Hospital wc ERH - Ward not stated	Chemistry	Potassium	ST01744552
Tygerberg Laboratory	Invalid: haemolysis	Eerste River Hospital wc ERH - Ward not stated	Chemistry	Potassium	ST01750924
Tygerberg Laboratory	Invalid: haemolysis	Eerste River Hospital wc ERH - Ward not stated	Chemistry	Potassium	ST01754177
Tygerberg Laboratory	Invalid: haemolysis	Eerste River Hospital wc ERH - Ward not stated	Chemistry	Potassium	ST01754739
Tygerberg Laboratory	Invalid: haemolysis	Eerste River Hospital wc ERH - Ward not stated	Chemistry	Potassium	ST01755240
Tygerberg Laboratory	Invalid: haemolysis	Eerste River Hospital wc ERH - Ward not stated	Chemistry	Potassium	ST01757279
Tygerberg Laboratory	Invalid: haemolysis	Eerste River Hospital wc ERH - Ward not stated	Chemistry	Potassium	ST01759742
Tygerberg Laboratory	Invalid: haemolysis	Eerste River Hospital wc ERH - Ward not stated	Chemistry	Potassium	ST01759750
Tygerberg Laboratory	Invalid: haemolysis	Elsies River CHC wc ERP - ARV Clinic	Chemistry	Potassium	ST01736368
Tygerberg Laboratory	Invalid: haemolysis	Elsies River CHC wc ERP - ARV Clinic	Chemistry	Potassium	ST01736380
Tygerberg Laboratory	Invalid: haemolysis	Elsies River CHC wc ERP - Ward not stated	Chemistry	Potassium	ST01701178
Tygerberg Laboratory	Invalid: haemolysis	Elsies River CHC wc ERP - Ward not stated	Chemistry	Potassium	ST01703269
Tygerberg Laboratory	Invalid: haemolysis	Elsies River CHC wc ERP - Ward not stated	Chemistry	Potassium	ST01705866
Tygerberg Laboratory	Invalid: haemolysis	Elsies River CHC wc ERP - Ward not stated	Chemistry	Potassium	ST01711195
Tygerberg Laboratory	Invalid: haemolysis	Elsies River CHC wc ERP - Ward not stated	Chemistry	Potassium	ST01711384
Tygerberg Laboratory	Invalid: haemolysis	Elsies River CHC wc ERP - Ward not stated	Chemistry	Potassium	ST01712426
Tygerberg Laboratory	Invalid: haemolysis	Elsies River CHC wc ERP - Ward not stated	Chemistry	Potassium	ST01716346
Tygerberg Laboratory	Invalid: haemolysis	Elsies River CHC wc ERP - Ward not stated	Chemistry	Potassium	ST01716476
Tygerberg Laboratory	Invalid: haemolysis	Elsies River CHC wc ERP - Ward not stated	Chemistry	Potassium	ST01718059
Tygerberg Laboratory	Invalid: haemolysis	Elsies River CHC wc ERP - Ward not stated	Chemistry	Potassium	ST01718359
Tygerberg Laboratory	Invalid: haemolysis	Elsies River CHC wc ERP - Ward not stated	Chemistry	Potassium	ST01718386
Tygerberg Laboratory	Invalid: haemolysis	Elsies River CHC wc ERP - Ward not stated	Chemistry	Potassium	ST01718390
Tygerberg Laboratory	Invalid: haemolysis	Elsies River CHC wc ERP - Ward not stated	Chemistry	Potassium	ST01720599
Tygerberg Laboratory	Invalid: haemolysis	Elsies River CHC wc ERP - Ward not stated	Chemistry	Potassium	ST01720657
Tygerberg Laboratory	Invalid: haemolysis	Elsies River CHC wc ERP - Ward not stated	Chemistry	Potassium	ST01725769
Tygerberg Laboratory	Invalid: haemolysis	Elsies River CHC wc ERP - Ward not stated	Chemistry	Potassium	ST01726317
Tygerberg Laboratory	Invalid: haemolysis	Elsies River CHC wc ERP - Ward not stated	Chemistry	Potassium	ST01728274
Tygerberg Laboratory	Invalid: haemolysis	Elsies River CHC wc ERP - Ward not stated	Chemistry	Potassium	ST01734699
Tygerberg Laboratory	Invalid: haemolysis	Elsies River CHC wc ERP - Ward not stated	Chemistry	Potassium	ST01734786
Tygerberg Laboratory	Invalid: haemolysis	Elsies River CHC wc ERP - Ward not stated	Chemistry	Potassium	ST01735609
Tygerberg Laboratory	Invalid: haemolysis	Elsies River CHC wc ERP - Ward not stated	Chemistry	Potassium	ST01745448
Tygerberg Laboratory	Invalid: haemolysis	Elsies River CHC wc ERP - Ward not stated	Chemistry	Potassium	ST01751036
Tygerberg Laboratory	Invalid: haemolysis	Elsies River Clinic wc ERC - Ward not stated	Chemistry	Potassium	ST01718010
Tygerberg Laboratory	Invalid: haemolysis	Gordon's Bay Clinic wc GOR - ARV Clinic	Chemistry	Potassium	ST01733995
Tygerberg Laboratory	Invalid: haemolysis	Gustrouw CDC wc GCH - ARV Clinic	Chemistry	Potassium	ST01750272
Tygerberg Laboratory	Invalid: haemolysis	Gustrouw CDC wc GCH - Ward not stated	Chemistry	Potassium	ST01733331
Tygerberg Laboratory	Invalid: haemolysis	Karl Bremer Hospital wc KBH - Emergency Centre	Chemistry	Potassium	ST01703860
Tygerberg Laboratory	Invalid: haemolysis	Karl Bremer Hospital wc KBH - Emergency Centre	Chemistry	Potassium	ST01706372
Tygerberg Laboratory	Invalid: haemolysis	Karl Bremer Hospital wc KBH - Emergency Centre	Chemistry	Potassium	ST01706751
Tygerberg Laboratory	Invalid: haemolysis	Karl Bremer Hospital wc KBH - Emergency Centre	Chemistry	Potassium	ST01706924
Tygerberg Laboratory	Invalid: haemolysis	Karl Bremer Hospital wc KBH - Emergency Centre	Chemistry	Potassium	ST01706926
Tygerberg Laboratory	Invalid: haemolysis	Karl Bremer Hospital wc KBH - Emergency Centre	Chemistry	Potassium	ST01707166
Tygerberg Laboratory	Invalid: haemolysis	Karl Bremer Hospital wc KBH - Emergency Centre	Chemistry	Potassium	ST01707257
Tygerberg Laboratory	Invalid: haemolysis	Karl Bremer Hospital wc KBH - Emergency Centre	Chemistry	Potassium	ST01707856
Tygerberg Laboratory	Invalid: haemolysis	Karl Bremer Hospital wc KBH - Emergency Centre	Chemistry	Potassium	ST01707927
Tygerberg Laboratory	Invalid: haemolysis	Karl Bremer Hospital wc KBH - Emergency Centre	Chemistry	Potassium	ST01710757
Tygerberg Laboratory	Invalid: haemolysis	Karl Bremer Hospital wc KBH - Emergency Centre	Chemistry	Potassium	ST01712286
Tygerberg Laboratory	Invalid: haemolysis	Karl Bremer Hospital wc KBH - Emergency Centre	Chemistry	Potassium	ST01715249
Tygerberg Laboratory	Invalid: haemolysis	Karl Bremer Hospital wc KBH - Emergency Centre	Chemistry	Potassium	ST01715250
Tygerberg Laboratory	Invalid: haemolysis	Karl Bremer Hospital wc KBH - Emergency Centre	Chemistry	Potassium	ST01717895
Tygerberg Laboratory	Invalid: haemolysis	Karl Bremer Hospital wc KBH - Emergency Centre	Chemistry	Potassium	ST01721415
Tygerberg Laboratory	Invalid: haemolysis	Karl Bremer Hospital wc KBH - Emergency Centre	Chemistry	Potassium	ST01722021
Tygerberg Laboratory	Invalid: haemolysis	Karl Bremer Hospital wc KBH - Emergency Centre	Chemistry	Potassium	ST01722145
Tygerberg Laboratory	Invalid: haemolysis	Karl Bremer Hospital wc KBH - Emergency Centre	Chemistry	Potassium	ST01722176
Tygerberg Laboratory	Invalid: haemolysis	Karl Bremer Hospital wc KBH - Emergency Centre	Chemistry	Potassium	ST01727652
Tygerberg Laboratory	Invalid: haemolysis	Karl Bremer Hospital wc KBH - Emergency Centre	Chemistry	Potassium	ST01736504
Tygerberg Laboratory	Invalid: haemolysis	Karl Bremer Hospital wc KBH - Emergency Centre	Chemistry	Potassium	ST01736533
Tygerberg Laboratory	Invalid: haemolysis	Karl Bremer Hospital wc KBH - Emergency Centre	Chemistry	Potassium	ST01736792
Tygerberg Laboratory	Invalid: haemolysis	Karl Bremer Hospital wc KBH - Emergency Centre	Chemistry	Potassium	ST01736853
Tygerberg Laboratory	Invalid: haemolysis	Karl Bremer Hospital wc KBH - Emergency Centre	Chemistry	Potassium	ST01737178
Tygerberg Laboratory	Invalid: haemolysis	Karl Bremer Hospital wc KBH - Emergency Centre	Chemistry	Potassium	ST01737371
Tygerberg Laboratory	Invalid: haemolysis	Karl Bremer Hospital wc KBH - Emergency Centre	Chemistry	Potassium	ST01737400
Tygerberg Laboratory	Invalid: haemolysis	Karl Bremer Hospital wc KBH - Emergency Centre	Chemistry	Potassium	ST01737539
Tygerberg Laboratory	Invalid: haemolysis	Karl Bremer Hospital wc KBH - Emergency Centre	Chemistry	Potassium	ST01737658
Tygerberg Laboratory	Invalid: haemolysis	Karl Bremer Hospital wc KBH - Emergency Centre	Chemistry	Potassium	ST01738095
Tygerberg Laboratory	Invalid: haemolysis	Karl Bremer Hospital wc KBH - Emergency Centre	Chemistry	Potassium	ST01740305
Tygerberg Laboratory	Invalid: haemolysis	Karl Bremer Hospital wc KBH - Emergency Centre	Chemistry	Potassium	ST01745702
Tygerberg Laboratory	Invalid: haemolysis	Karl Bremer Hospital wc KBH - Emergency Centre	Chemistry	Potassium	ST01745706
Tygerberg Laboratory	Invalid: haemolysis	Karl Bremer Hospital wc KBH - Emergency Centre	Chemistry	Potassium	ST01747820
Tygerberg Laboratory	Invalid: haemolysis	Karl Bremer Hospital wc KBH - Emergency Centre	Chemistry	Potassium	ST01747984
Tygerberg Laboratory	Invalid: haemolysis	Karl Bremer Hospital wc KBH - Emergency Centre	Chemistry	Potassium	ST01748004
Tygerberg Laboratory	Invalid: haemolysis	Karl Bremer Hospital wc KBH - Emergency Centre	Chemistry	Potassium	ST01748132
Tygerberg Laboratory	Invalid: haemolysis	Karl Bremer Hospital wc KBH - Emergency Centre	Chemistry	Potassium	ST01751662
Tygerberg Laboratory	Invalid: haemolysis	Karl Bremer Hospital wc KBH - Emergency Centre	Chemistry	Potassium	ST01751674
Tygerberg Laboratory	Invalid: haemolysis	Karl Bremer Hospital wc KBH - Emergency Centre	Chemistry	Potassium	ST01751802
Tygerberg Laboratory	Invalid: haemolysis	Karl Bremer Hospital wc KBH - Emergency Centre	Chemistry	Potassium	ST01751805
Tygerberg Laboratory	Invalid: haemolysis	Karl Bremer Hospital wc KBH - Emergency Centre	Chemistry	Potassium	ST01752010
Tygerberg Laboratory	Invalid: haemolysis	Karl Bremer Hospital wc KBH - Emergency Centre	Chemistry	Potassium	ST01752016
Tygerberg Laboratory	Invalid: haemolysis	Karl Bremer Hospital wc KBH - Emergency Centre	Chemistry	Potassium	ST01752019
Tygerberg Laboratory	Invalid: haemolysis	Karl Bremer Hospital wc KBH - Emergency Centre	Chemistry	Potassium	ST01752532
Tygerberg Laboratory	Invalid: haemolysis	Karl Bremer Hospital wc KBH - Emergency Centre	Chemistry	Potassium	ST01752961
Tygerberg Laboratory	Invalid: haemolysis	Karl Bremer Hospital wc KBH - Emergency Centre	Chemistry	Potassium	ST01753150
Tygerberg Laboratory	Invalid: haemolysis	Karl Bremer Hospital wc KBH - Emergency Centre	Chemistry	Potassium	ST01753156
Tygerberg Laboratory	Invalid: haemolysis	Karl Bremer Hospital wc KBH - Emergency Centre	Chemistry	Potassium	ST01753285
Tygerberg Laboratory	Invalid: haemolysis	Karl Bremer Hospital wc KBH - Emergency Centre	Chemistry	Potassium	ST01755620
Tygerberg Laboratory	Invalid: haemolysis	Karl Bremer Hospital wc KBH - Emergency Centre	Chemistry	Potassium	ST01755710
Tygerberg Laboratory	Invalid: haemolysis	Karl Bremer Hospital wc KBH - Emergency Centre	Chemistry	Potassium	ST01755733
Tygerberg Laboratory	Invalid: haemolysis	Karl Bremer Hospital wc KBH - Emergency Centre	Chemistry	Potassium	ST01758251
Tygerberg Laboratory	Invalid: haemolysis	Karl Bremer Hospital wc KBH - Emergency Centre	Chemistry	Potassium	ST01759054
Tygerberg Laboratory	Invalid: haemolysis	Karl Bremer Hospital wc KBH - 2A Day Ward	Chemistry	Potassium	ST01722877
Tygerberg Laboratory	Invalid: haemolysis	Karl Bremer Hospital wc KBH - 2B Surgical Ward	Chemistry	Potassium	ST01708128
Tygerberg Laboratory	Invalid: haemolysis	Karl Bremer Hospital wc KBH - 2B Surgical Ward	Chemistry	Potassium	ST01752006
Tygerberg Laboratory	Invalid: haemolysis	Karl Bremer Hospital wc KBH - 4A Medical Ward	Chemistry	Potassium	ST01738118
Tygerberg Laboratory	Invalid: haemolysis	Karl Bremer Hospital wc KBH - 4C Peadiatric ward	Chemistry	Potassium	ST01751578
Tygerberg Laboratory	Invalid: haemolysis	Karl Bremer Hospital wc KBH - Overnight Ward	Chemistry	Potassium	ST01707256
Tygerberg Laboratory	Invalid: haemolysis	Karl Bremer Hospital wc KBH - Ward not stated	Chemistry	Potassium	ST01700884
Tygerberg Laboratory	Invalid: haemolysis	Karl Bremer Hospital wc KBH - Ward not stated	Chemistry	Potassium	ST01721540
Tygerberg Laboratory	Invalid: haemolysis	Karl Bremer Hospital wc KBH - Ward not stated	Chemistry	Potassium	ST01725465
Tygerberg Laboratory	Invalid: haemolysis	Karl Bremer Hospital wc KBH - Ward not stated	Chemistry	Potassium	ST01730473
Tygerberg Laboratory	Invalid: haemolysis	Karl Bremer Hospital wc KBH - Ward not stated	Chemistry	Potassium	ST01740568
Tygerberg Laboratory	Invalid: haemolysis	Karl Bremer Hospital wc KBH - Ward not stated	Chemistry	Potassium	ST01740657
Tygerberg Laboratory	Invalid: haemolysis	Karl Bremer Hospital wc KBH - Ward not stated	Chemistry	Potassium	ST01751296
Tygerberg Laboratory	Invalid: haemolysis	Karl Bremer Hospital wc KBH - Ward not stated	Chemistry	Potassium	ST01755743
Tygerberg Laboratory	Invalid: haemolysis	Khayelitsha (Site B) CHC wc KHC - Ward not stated	Chemistry	Potassium	ST01700584
Tygerberg Laboratory	Invalid: haemolysis	Kraaifontein CHC wc KFP - ARV Clinic	Chemistry	Potassium	ST01704178
Tygerberg Laboratory	Invalid: haemolysis	Kraaifontein CHC wc KFP - ARV Clinic	Chemistry	Potassium	ST01713822
Tygerberg Laboratory	Invalid: haemolysis	Kraaifontein CHC wc KFP - ARV Clinic	Chemistry	Potassium	ST01719013
Tygerberg Laboratory	Invalid: haemolysis	Kraaifontein CHC wc KFP - ARV Clinic	Chemistry	Potassium	ST01729943
Tygerberg Laboratory	Invalid: haemolysis	Kraaifontein CHC wc KFP - ARV Clinic	Chemistry	Potassium	ST01735806
Tygerberg Laboratory	Invalid: haemolysis	Kraaifontein CHC wc KFP - ARV Clinic	Chemistry	Potassium	ST01740090
Tygerberg Laboratory	Invalid: haemolysis	Kraaifontein CHC wc KFP - ARV Clinic	Chemistry	Potassium	ST01740170
Tygerberg Laboratory	Invalid: haemolysis	Kraaifontein CHC wc KFP - ARV Clinic	Chemistry	Potassium	ST01740189
Tygerberg Laboratory	Invalid: haemolysis	Kraaifontein CHC wc KFP - ARV Clinic	Chemistry	Potassium	ST01740194
Tygerberg Laboratory	Invalid: haemolysis	Kraaifontein CHC wc KFP - ARV Clinic	Chemistry	Potassium	ST01747715
Tygerberg Laboratory	Invalid: haemolysis	Kraaifontein CHC wc KFP - ARV Clinic	Chemistry	Potassium	ST01750612
Tygerberg Laboratory	Invalid: haemolysis	Kraaifontein CHC wc KFP - ARV Clinic	Chemistry	Potassium	ST01750617
Tygerberg Laboratory	Invalid: haemolysis	Kraaifontein CHC wc KFP - ARV Clinic	Chemistry	Potassium	ST01750929
Tygerberg Laboratory	Invalid: haemolysis	Kraaifontein CHC wc KFP - ARV Clinic	Chemistry	Potassium	ST01754963
Tygerberg Laboratory	Invalid: haemolysis	Kraaifontein CHC wc KFP - ARV Clinic	Chemistry	Potassium	ST01757783
Tygerberg Laboratory	Invalid: haemolysis	Kraaifontein CHC wc KFP - ARV Clinic	Chemistry	Potassium	ST01757790
Tygerberg Laboratory	Invalid: haemolysis	Kraaifontein CHC wc KFP - ARV Clinic	Chemistry	Potassium	ST01757865
Tygerberg Laboratory	Invalid: haemolysis	Kraaifontein CHC wc KFP - Ward not stated	Chemistry	Potassium	ST01706773
Tygerberg Laboratory	Invalid: haemolysis	Kraaifontein CHC wc KFP - Ward not stated	Chemistry	Potassium	ST01721277
Tygerberg Laboratory	Invalid: haemolysis	Mfuleni CDC wc MFU - ARV Clinic	Chemistry	Potassium	ST01700525
Tygerberg Laboratory	Invalid: haemolysis	Mfuleni CDC wc MFU - ARV Clinic	Chemistry	Potassium	ST01748668
Tygerberg Laboratory	Invalid: haemolysis	Mfuleni CDC wc MFU - ARV Clinic	Chemistry	Potassium	ST01748716
Tygerberg Laboratory	Invalid: haemolysis	Mfuleni CDC wc MFU - Ward not stated	Chemistry	Potassium	ST01700832
Tygerberg Laboratory	Invalid: haemolysis	Mfuleni CDC wc MFU - Ward not stated	Chemistry	Potassium	ST01743104
Tygerberg Laboratory	Invalid: haemolysis	Mfuleni CDC wc MFU - Ward not stated	Chemistry	Potassium	ST01747791
Tygerberg Laboratory	Invalid: haemolysis	Mfuleni CDC wc MFU - Ward not stated	Chemistry	Potassium	ST01748701
Tygerberg Laboratory	Invalid: haemolysis	Mfuleni CDC wc MFU - Ward not stated	Chemistry	Potassium	ST01757430
Tygerberg Laboratory	Invalid: haemolysis	Mfuleni CDC wc MFU - Ward not stated	Chemistry	Potassium	ST01757432
Tygerberg Laboratory	Invalid: haemolysis	Michael Mapongwana CDC wc MMP - ARV Clinic	Chemistry	Potassium	ST01748704
Tygerberg Laboratory	Invalid: haemolysis	Nomzamo CDC wc NMZ - ARV Clinic	Chemistry	Potassium	ST01704983
Tygerberg Laboratory	Invalid: haemolysis	Nomzamo CDC wc NMZ - ARV Clinic	Chemistry	Potassium	ST01736816
Tygerberg Laboratory	Invalid: haemolysis	Tygerberg Hospital wc TBH - E1 Triage General	Chemistry	Potassium	ST01703084
Tygerberg Laboratory	Invalid: haemolysis	Tygerberg Hospital wc TBH - E1 Triage General	Chemistry	Potassium	ST01722004
Tygerberg Laboratory	Invalid: haemolysis	Tygerberg Hospital wc TBH - E1 Triage General	Chemistry	Potassium	ST01733440
Tygerberg Laboratory	Invalid: haemolysis	Tygerberg Hospital wc TBH - E1 Triage General	Chemistry	Potassium	ST01741598
Tygerberg Laboratory	Invalid: haemolysis	Tygerberg Hospital wc TBH - E1 Triage General	Chemistry	Potassium	STM0006586
Tygerberg Laboratory	Invalid: haemolysis	Tygerberg Hospital wc TBH - C1R Resuscitation	Chemistry	Potassium	ST01709510
Tygerberg Laboratory	Invalid: haemolysis	Tygerberg Hospital wc TBH - C1R Resuscitation	Chemistry	Potassium	ST01729513
Tygerberg Laboratory	Invalid: haemolysis	Tygerberg Hospital wc TBH - C1R Resuscitation	Chemistry	Potassium	ST01744579
Tygerberg Laboratory	Invalid: haemolysis	Tygerberg Hospital wc TBH - C1R Resuscitation	Chemistry	Potassium	ST01751546
Tygerberg Laboratory	Invalid: haemolysis	Tygerberg Hospital wc TBH - C1R Resuscitation	Chemistry	Potassium	STM0007253
Tygerberg Laboratory	Invalid: haemolysis	Tygerberg Hospital wc TBH - C1A Trauma	Chemistry	Potassium	ST01700617
Tygerberg Laboratory	Invalid: haemolysis	Tygerberg Hospital wc TBH - C1A Trauma	Chemistry	Potassium	ST01703906
Tygerberg Laboratory	Invalid: haemolysis	Tygerberg Hospital wc TBH - C1A Trauma	Chemistry	Potassium	ST01706393
Tygerberg Laboratory	Invalid: haemolysis	Tygerberg Hospital wc TBH - C1A Trauma	Chemistry	Potassium	ST01706900
Tygerberg Laboratory	Invalid: haemolysis	Tygerberg Hospital wc TBH - C1A Trauma	Chemistry	Potassium	ST01711951
Tygerberg Laboratory	Invalid: haemolysis	Tygerberg Hospital wc TBH - C1A Trauma	Chemistry	Potassium	ST01721498
Tygerberg Laboratory	Invalid: haemolysis	Tygerberg Hospital wc TBH - C1A Trauma	Chemistry	Potassium	ST01721954
Tygerberg Laboratory	Invalid: haemolysis	Tygerberg Hospital wc TBH - C1A Trauma	Chemistry	Potassium	ST01722066
Tygerberg Laboratory	Invalid: haemolysis	Tygerberg Hospital wc TBH - C1A Trauma	Chemistry	Potassium	ST01736571
Tygerberg Laboratory	Invalid: haemolysis	Tygerberg Hospital wc TBH - C1A Trauma	Chemistry	Potassium	ST01737958
Tygerberg Laboratory	Invalid: haemolysis	Tygerberg Hospital wc TBH - C1A Trauma	Chemistry	Potassium	ST01745696
Tygerberg Laboratory	Invalid: haemolysis	Tygerberg Hospital wc TBH - C1A Trauma	Chemistry	Potassium	ST01751579
Tygerberg Laboratory	Invalid: haemolysis	Tygerberg Hospital wc TBH - C1A Trauma	Chemistry	Potassium	ST01753277
Tygerberg Laboratory	Invalid: haemolysis	Tygerberg Hospital wc TBH - C1A Trauma	Chemistry	Potassium	ST01758136
Tygerberg Laboratory	Invalid: haemolysis	Tygerberg Hospital wc TBH - C1A Trauma	Chemistry	Potassium	ST01758192
Tygerberg Laboratory	Invalid: haemolysis	Tygerberg Hospital wc TBH - Ward A1 Burns	Chemistry	Potassium	ST01706887
Tygerberg Laboratory	Invalid: haemolysis	Tygerberg Hospital wc TBH - Ward A1 Burns	Chemistry	Potassium	ST01708157
Tygerberg Laboratory	Invalid: haemolysis	Tygerberg Hospital wc TBH - Ward A1 Burns	Chemistry	Potassium	ST01739586
Tygerberg Laboratory	Invalid: haemolysis	Tygerberg Hospital wc TBH - Ward A1 Burns	Chemistry	Potassium	ST01740605
Tygerberg Laboratory	Invalid: haemolysis	Tygerberg Hospital wc TBH - Ward A1 Burns	Chemistry	Potassium	ST01744632
Tygerberg Laboratory	Invalid: haemolysis	Tygerberg Hospital wc TBH - Ward A1 West	Chemistry	Potassium	ST01706647
Tygerberg Laboratory	Invalid: haemolysis	Tygerberg Hospital wc TBH - Ward A1 West	Chemistry	Potassium	ST01715286
Tygerberg Laboratory	Invalid: haemolysis	Tygerberg Hospital wc TBH - Ward A1 West	Chemistry	Potassium	ST01738277
Tygerberg Laboratory	Invalid: haemolysis	Tygerberg Hospital wc TBH - Ward A1 West	Chemistry	Potassium	ST01750825
Tygerberg Laboratory	Invalid: haemolysis	Tygerberg Hospital wc TBH - Ward A2	Chemistry	Potassium	ST01721872
Tygerberg Laboratory	Invalid: haemolysis	Tygerberg Hospital wc TBH - Ward A2	Chemistry	Potassium	ST01739565
Tygerberg Laboratory	Invalid: haemolysis	Tygerberg Hospital wc TBH - Ward A4	Chemistry	Potassium	ST01743928
Tygerberg Laboratory	Invalid: haemolysis	Tygerberg Hospital wc TBH - Ward A4 East	Chemistry	Potassium	ST01736385
Tygerberg Laboratory	Invalid: haemolysis	Tygerberg Hospital wc TBH - Ward A4 East	Chemistry	Potassium	ST01739583
Tygerberg Laboratory	Invalid: haemolysis	Tygerberg Hospital wc TBH - Ward A4 West	Chemistry	Potassium	ST01705127
Tygerberg Laboratory	Invalid: haemolysis	Tygerberg Hospital wc TBH - Ward A4 West	Chemistry	Potassium	ST01727148
Tygerberg Laboratory	Invalid: haemolysis	Tygerberg Hospital wc TBH - Ward A4 West	Chemistry	Potassium	ST01735941
Tygerberg Laboratory	Invalid: haemolysis	Tygerberg Hospital wc TBH - Ward A4 West	Chemistry	Potassium	ST01744277
Tygerberg Laboratory	Invalid: haemolysis	Tygerberg Hospital wc TBH - Ward A4 West	Chemistry	Potassium	ST01747288
Tygerberg Laboratory	Invalid: haemolysis	Tygerberg Hospital wc TBH - Ward A4 West	Chemistry	Potassium	ST01752582
Tygerberg Laboratory	Invalid: haemolysis	Tygerberg Hospital wc TBH - Ward A5 High Care	Chemistry	Potassium	ST01700908
Tygerberg Laboratory	Invalid: haemolysis	Tygerberg Hospital wc TBH - Ward A5 High Care	Chemistry	Potassium	ST01722050
Tygerberg Laboratory	Invalid: haemolysis	Tygerberg Hospital wc TBH - Ward A5 High Care	Chemistry	Potassium	ST01722055
Tygerberg Laboratory	Invalid: haemolysis	Tygerberg Hospital wc TBH - Ward A5 High Care	Chemistry	Potassium	ST01728215
Tygerberg Laboratory	Invalid: haemolysis	Tygerberg Hospital wc TBH - Ward A5 Unit	Chemistry	Potassium	ST01708254
Tygerberg Laboratory	Invalid: haemolysis	Tygerberg Hospital wc TBH - Ward A5 Unit	Chemistry	Potassium	ST01718225
Tygerberg Laboratory	Invalid: haemolysis	Tygerberg Hospital wc TBH - Ward A5 Unit	Chemistry	Potassium	ST01722985
Tygerberg Laboratory	Invalid: haemolysis	Tygerberg Hospital wc TBH - Ward A5 Unit	Chemistry	Potassium	ST01749048
Tygerberg Laboratory	Invalid: haemolysis	Tygerberg Hospital wc TBH - Ward A6	Chemistry	Potassium	ST01707514
Tygerberg Laboratory	Invalid: haemolysis	Tygerberg Hospital wc TBH - Ward A6	Chemistry	Potassium	ST01711613
Tygerberg Laboratory	Invalid: haemolysis	Tygerberg Hospital wc TBH - Ward A6	Chemistry	Potassium	ST01717561
Tygerberg Laboratory	Invalid: haemolysis	Tygerberg Hospital wc TBH - Ward A6	Chemistry	Potassium	ST01728605
Tygerberg Laboratory	Invalid: haemolysis	Tygerberg Hospital wc TBH - Ward A6	Chemistry	Potassium	ST01735566
Tygerberg Laboratory	Invalid: haemolysis	Tygerberg Hospital wc TBH - Ward A6	Chemistry	Potassium	ST01752727
Tygerberg Laboratory	Invalid: haemolysis	Tygerberg Hospital wc TBH - Ward A6 Unit	Chemistry	Potassium	ST01706969
Tygerberg Laboratory	Invalid: haemolysis	Tygerberg Hospital wc TBH - Ward A7	Chemistry	Potassium	ST01705640
Tygerberg Laboratory	Invalid: haemolysis	Tygerberg Hospital wc TBH - Ward A7	Chemistry	Potassium	ST01716895
Tygerberg Laboratory	Invalid: haemolysis	Tygerberg Hospital wc TBH - Ward A7	Chemistry	Potassium	ST01720254
Tygerberg Laboratory	Invalid: haemolysis	Tygerberg Hospital wc TBH - Ward A7	Chemistry	Potassium	ST01728743
Tygerberg Laboratory	Invalid: haemolysis	Tygerberg Hospital wc TBH - Ward A7	Chemistry	Potassium	ST01753946
Tygerberg Laboratory	Invalid: haemolysis	Tygerberg Hospital wc TBH - Ward A8 East	Chemistry	Potassium	ST01711605
Tygerberg Laboratory	Invalid: haemolysis	Tygerberg Hospital wc TBH - Ward A8 East	Chemistry	Potassium	ST01711616
Tygerberg Laboratory	Invalid: haemolysis	Tygerberg Hospital wc TBH - Ward A8 East	Chemistry	Potassium	ST01737876
Tygerberg Laboratory	Invalid: haemolysis	Tygerberg Hospital wc TBH - Ward A8 East	Chemistry	Potassium	ST01751485
Tygerberg Laboratory	Invalid: haemolysis	Tygerberg Hospital wc TBH - Ward A8 East	Chemistry	Potassium	ST01752813
Tygerberg Laboratory	Invalid: haemolysis	Tygerberg Hospital wc TBH - Ward A9 Unit	Chemistry	Potassium	ST01702840
Tygerberg Laboratory	Invalid: haemolysis	Tygerberg Hospital wc TBH - Ward A9 Unit	Chemistry	Potassium	ST01704615
Tygerberg Laboratory	Invalid: haemolysis	Tygerberg Hospital wc TBH - Ward A9 Unit	Chemistry	Potassium	ST01706073
Tygerberg Laboratory	Invalid: haemolysis	Tygerberg Hospital wc TBH - Ward A9 Unit	Chemistry	Potassium	ST01707043
Tygerberg Laboratory	Invalid: haemolysis	Tygerberg Hospital wc TBH - Ward A9 Unit	Chemistry	Potassium	ST01707606
Tygerberg Laboratory	Invalid: haemolysis	Tygerberg Hospital wc TBH - Ward A9 Unit	Chemistry	Potassium	ST01707608
Tygerberg Laboratory	Invalid: haemolysis	Tygerberg Hospital wc TBH - Ward A9 Unit	Chemistry	Potassium	ST01708208
Tygerberg Laboratory	Invalid: haemolysis	Tygerberg Hospital wc TBH - Ward A9 Unit	Chemistry	Potassium	ST01708222
Tygerberg Laboratory	Invalid: haemolysis	Tygerberg Hospital wc TBH - Ward A9 Unit	Chemistry	Potassium	ST01710902
Tygerberg Laboratory	Invalid: haemolysis	Tygerberg Hospital wc TBH - Ward A9 Unit	Chemistry	Potassium	ST01711145
Tygerberg Laboratory	Invalid: haemolysis	Tygerberg Hospital wc TBH - Ward A9 Unit	Chemistry	Potassium	ST01711154
Tygerberg Laboratory	Invalid: haemolysis	Tygerberg Hospital wc TBH - Ward A9 Unit	Chemistry	Potassium	ST01712482
Tygerberg Laboratory	Invalid: haemolysis	Tygerberg Hospital wc TBH - Ward A9 Unit	Chemistry	Potassium	ST01717148
Tygerberg Laboratory	Invalid: haemolysis	Tygerberg Hospital wc TBH - Ward A9 Unit	Chemistry	Potassium	ST01721501
Tygerberg Laboratory	Invalid: haemolysis	Tygerberg Hospital wc TBH - Ward A9 Unit	Chemistry	Potassium	ST01721664
Tygerberg Laboratory	Invalid: haemolysis	Tygerberg Hospital wc TBH - Ward A9 Unit	Chemistry	Potassium	ST01721668
Tygerberg Laboratory	Invalid: haemolysis	Tygerberg Hospital wc TBH - Ward A9 Unit	Chemistry	Potassium	ST01722226
Tygerberg Laboratory	Invalid: haemolysis	Tygerberg Hospital wc TBH - Ward A9 Unit	Chemistry	Potassium	ST01722366
Tygerberg Laboratory	Invalid: haemolysis	Tygerberg Hospital wc TBH - Ward A9 Unit	Chemistry	Potassium	ST01722710
Tygerberg Laboratory	Invalid: haemolysis	Tygerberg Hospital wc TBH - Ward A9 Unit	Chemistry	Potassium	ST01723413
Tygerberg Laboratory	Invalid: haemolysis	Tygerberg Hospital wc TBH - Ward A9 Unit	Chemistry	Potassium	ST01723426
Tygerberg Laboratory	Invalid: haemolysis	Tygerberg Hospital wc TBH - Ward A9 Unit	Chemistry	Potassium	ST01725980
Tygerberg Laboratory	Invalid: haemolysis	Tygerberg Hospital wc TBH - Ward A9 Unit	Chemistry	Potassium	ST01730979
Tygerberg Laboratory	Invalid: haemolysis	Tygerberg Hospital wc TBH - Ward A9 Unit	Chemistry	Potassium	ST01733558
Tygerberg Laboratory	Invalid: haemolysis	Tygerberg Hospital wc TBH - Ward A9 Unit	Chemistry	Potassium	ST01736927
Tygerberg Laboratory	Invalid: haemolysis	Tygerberg Hospital wc TBH - Ward A9 Unit	Chemistry	Potassium	ST01743439
Tygerberg Laboratory	Invalid: haemolysis	Tygerberg Hospital wc TBH - Ward A9 Unit	Chemistry	Potassium	ST01744177
Tygerberg Laboratory	Invalid: haemolysis	Tygerberg Hospital wc TBH - Ward A9 Unit	Chemistry	Potassium	ST01748338
Tygerberg Laboratory	Invalid: haemolysis	Tygerberg Hospital wc TBH - Ward A9 Unit	Chemistry	Potassium	ST01751456
Tygerberg Laboratory	Invalid: haemolysis	Tygerberg Hospital wc TBH - Ward A9 Unit	Chemistry	Potassium	ST01752522
Tygerberg Laboratory	Invalid: haemolysis	Tygerberg Hospital wc TBH - Ward A9 Unit	Chemistry	Potassium	ST01752974
Tygerberg Laboratory	Invalid: haemolysis	Tygerberg Hospital wc TBH - Ward A9 Unit	Chemistry	Potassium	ST01755244
Tygerberg Laboratory	Invalid: haemolysis	Tygerberg Hospital wc TBH - Ward A9 Unit	Chemistry	Potassium	ST01758837
Tygerberg Laboratory	Invalid: haemolysis	Tygerberg Hospital wc TBH - Ward A9 Unit	Chemistry	Potassium	ST01758842
Tygerberg Laboratory	Invalid: haemolysis	Tygerberg Hospital wc TBH - Ward A9 Unit	Chemistry	Potassium	ST01759530
Tygerberg Laboratory	Invalid: haemolysis	Tygerberg Hospital wc TBH - Ward A9 Unit	Chemistry	Potassium	STM0006555
Tygerberg Laboratory	Invalid: haemolysis	Tygerberg Hospital wc TBH - Ward A9 Unit	Chemistry	Potassium	STM0006560
Tygerberg Laboratory	Invalid: haemolysis	Tygerberg Hospital wc TBH - Ward A9 Unit	Chemistry	Potassium	STM0006598
Tygerberg Laboratory	Invalid: haemolysis	Tygerberg Hospital wc TBH - Ward A10	Chemistry	Potassium	ST01749375
Tygerberg Laboratory	Invalid: haemolysis	Tygerberg Hospital wc TBH - Ward C1 East	Chemistry	Potassium	ST01701997
Tygerberg Laboratory	Invalid: haemolysis	Tygerberg Hospital wc TBH - Ward C1 East	Chemistry	Potassium	ST01703485
Tygerberg Laboratory	Invalid: haemolysis	Tygerberg Hospital wc TBH - Ward C1 East	Chemistry	Potassium	ST01703925
Tygerberg Laboratory	Invalid: haemolysis	Tygerberg Hospital wc TBH - Ward C1 East	Chemistry	Potassium	ST01706447
Tygerberg Laboratory	Invalid: haemolysis	Tygerberg Hospital wc TBH - Ward C1 East	Chemistry	Potassium	ST01707139
Tygerberg Laboratory	Invalid: haemolysis	Tygerberg Hospital wc TBH - Ward C1 East	Chemistry	Potassium	ST01707771
Tygerberg Laboratory	Invalid: haemolysis	Tygerberg Hospital wc TBH - Ward C1 East	Chemistry	Potassium	ST01708103
Tygerberg Laboratory	Invalid: haemolysis	Tygerberg Hospital wc TBH - Ward C1 East	Chemistry	Potassium	ST01708217
Tygerberg Laboratory	Invalid: haemolysis	Tygerberg Hospital wc TBH - Ward C1 East	Chemistry	Potassium	ST01708908
Tygerberg Laboratory	Invalid: haemolysis	Tygerberg Hospital wc TBH - Ward C1 East	Chemistry	Potassium	ST01709641
Tygerberg Laboratory	Invalid: haemolysis	Tygerberg Hospital wc TBH - Ward C1 East	Chemistry	Potassium	ST01709653
Tygerberg Laboratory	Invalid: haemolysis	Tygerberg Hospital wc TBH - Ward C1 East	Chemistry	Potassium	ST01709693
Tygerberg Laboratory	Invalid: haemolysis	Tygerberg Hospital wc TBH - Ward C1 East	Chemistry	Potassium	ST01711185
Tygerberg Laboratory	Invalid: haemolysis	Tygerberg Hospital wc TBH - Ward C1 East	Chemistry	Potassium	ST01711641
Tygerberg Laboratory	Invalid: haemolysis	Tygerberg Hospital wc TBH - Ward C1 East	Chemistry	Potassium	ST01711959
Tygerberg Laboratory	Invalid: haemolysis	Tygerberg Hospital wc TBH - Ward C1 East	Chemistry	Potassium	ST01712345
Tygerberg Laboratory	Invalid: haemolysis	Tygerberg Hospital wc TBH - Ward C1 East	Chemistry	Potassium	ST01712354
Tygerberg Laboratory	Invalid: haemolysis	Tygerberg Hospital wc TBH - Ward C1 East	Chemistry	Potassium	ST01718220
Tygerberg Laboratory	Invalid: haemolysis	Tygerberg Hospital wc TBH - Ward C1 East	Chemistry	Potassium	ST01718309
Tygerberg Laboratory	Invalid: haemolysis	Tygerberg Hospital wc TBH - Ward C1 East	Chemistry	Potassium	ST01720341
Tygerberg Laboratory	Invalid: haemolysis	Tygerberg Hospital wc TBH - Ward C1 East	Chemistry	Potassium	ST01722131
Tygerberg Laboratory	Invalid: haemolysis	Tygerberg Hospital wc TBH - Ward C1 East	Chemistry	Potassium	ST01722671
Tygerberg Laboratory	Invalid: haemolysis	Tygerberg Hospital wc TBH - Ward C1 East	Chemistry	Potassium	ST01736774
Tygerberg Laboratory	Invalid: haemolysis	Tygerberg Hospital wc TBH - Ward C1 East	Chemistry	Potassium	ST01737042
Tygerberg Laboratory	Invalid: haemolysis	Tygerberg Hospital wc TBH - Ward C1 East	Chemistry	Potassium	ST01737378
Tygerberg Laboratory	Invalid: haemolysis	Tygerberg Hospital wc TBH - Ward C1 East	Chemistry	Potassium	ST01740141
Tygerberg Laboratory	Invalid: haemolysis	Tygerberg Hospital wc TBH - Ward C1 East	Chemistry	Potassium	ST01742190
Tygerberg Laboratory	Invalid: haemolysis	Tygerberg Hospital wc TBH - Ward C1 East	Chemistry	Potassium	ST01742469
Tygerberg Laboratory	Invalid: haemolysis	Tygerberg Hospital wc TBH - Ward C1 East	Chemistry	Potassium	ST01745206
Tygerberg Laboratory	Invalid: haemolysis	Tygerberg Hospital wc TBH - Ward C1 East	Chemistry	Potassium	ST01747283
Tygerberg Laboratory	Invalid: haemolysis	Tygerberg Hospital wc TBH - Ward C1 East	Chemistry	Potassium	ST01747459
Tygerberg Laboratory	Invalid: haemolysis	Tygerberg Hospital wc TBH - Ward C1 East	Chemistry	Potassium	ST01749035
Tygerberg Laboratory	Invalid: haemolysis	Tygerberg Hospital wc TBH - Ward C1 East	Chemistry	Potassium	ST01751538
Tygerberg Laboratory	Invalid: haemolysis	Tygerberg Hospital wc TBH - Ward C1 East	Chemistry	Potassium	ST01759840
Tygerberg Laboratory	Invalid: haemolysis	Tygerberg Hospital wc TBH - Ward C1 West	Chemistry	Potassium	ST01700642
Tygerberg Laboratory	Invalid: haemolysis	Tygerberg Hospital wc TBH - Ward C1 West	Chemistry	Potassium	ST01703476
Tygerberg Laboratory	Invalid: haemolysis	Tygerberg Hospital wc TBH - Ward C1 West	Chemistry	Potassium	ST01703599
Tygerberg Laboratory	Invalid: haemolysis	Tygerberg Hospital wc TBH - Ward C1 West	Chemistry	Potassium	ST01707372
Tygerberg Laboratory	Invalid: haemolysis	Tygerberg Hospital wc TBH - Ward C1 West	Chemistry	Potassium	ST01709495
Tygerberg Laboratory	Invalid: haemolysis	Tygerberg Hospital wc TBH - Ward C1 West	Chemistry	Potassium	ST01711945
Tygerberg Laboratory	Invalid: haemolysis	Tygerberg Hospital wc TBH - Ward C1 West	Chemistry	Potassium	ST01711984
Tygerberg Laboratory	Invalid: haemolysis	Tygerberg Hospital wc TBH - Ward C1 West	Chemistry	Potassium	ST01714043
Tygerberg Laboratory	Invalid: haemolysis	Tygerberg Hospital wc TBH - Ward C1 West	Chemistry	Potassium	ST01717357
Tygerberg Laboratory	Invalid: haemolysis	Tygerberg Hospital wc TBH - Ward C1 West	Chemistry	Potassium	ST01717515
Tygerberg Laboratory	Invalid: haemolysis	Tygerberg Hospital wc TBH - Ward C1 West	Chemistry	Potassium	ST01720363
Tygerberg Laboratory	Invalid: haemolysis	Tygerberg Hospital wc TBH - Ward C1 West	Chemistry	Potassium	ST01721940
Tygerberg Laboratory	Invalid: haemolysis	Tygerberg Hospital wc TBH - Ward C1 West	Chemistry	Potassium	ST01722653
Tygerberg Laboratory	Invalid: haemolysis	Tygerberg Hospital wc TBH - Ward C1 West	Chemistry	Potassium	ST01727142
Tygerberg Laboratory	Invalid: haemolysis	Tygerberg Hospital wc TBH - Ward C1 West	Chemistry	Potassium	ST01727447
Tygerberg Laboratory	Invalid: haemolysis	Tygerberg Hospital wc TBH - Ward C1 West	Chemistry	Potassium	ST01729690
Tygerberg Laboratory	Invalid: haemolysis	Tygerberg Hospital wc TBH - Ward C1 West	Chemistry	Potassium	ST01735627
Tygerberg Laboratory	Invalid: haemolysis	Tygerberg Hospital wc TBH - Ward C1 West	Chemistry	Potassium	ST01737107
Tygerberg Laboratory	Invalid: haemolysis	Tygerberg Hospital wc TBH - Ward C1 West	Chemistry	Potassium	ST01737399
Tygerberg Laboratory	Invalid: haemolysis	Tygerberg Hospital wc TBH - Ward C1 West	Chemistry	Potassium	ST01738074
Tygerberg Laboratory	Invalid: haemolysis	Tygerberg Hospital wc TBH - Ward C1 West	Chemistry	Potassium	ST01738300
Tygerberg Laboratory	Invalid: haemolysis	Tygerberg Hospital wc TBH - Ward C1 West	Chemistry	Potassium	ST01739165
Tygerberg Laboratory	Invalid: haemolysis	Tygerberg Hospital wc TBH - Ward C1 West	Chemistry	Potassium	ST01743079
Tygerberg Laboratory	Invalid: haemolysis	Tygerberg Hospital wc TBH - Ward C1 West	Chemistry	Potassium	ST01744335
Tygerberg Laboratory	Invalid: haemolysis	Tygerberg Hospital wc TBH - Ward C1 West	Chemistry	Potassium	ST01744470
Tygerberg Laboratory	Invalid: haemolysis	Tygerberg Hospital wc TBH - Ward C1 West	Chemistry	Potassium	ST01744476
Tygerberg Laboratory	Invalid: haemolysis	Tygerberg Hospital wc TBH - Ward C1 West	Chemistry	Potassium	ST01749813
Tygerberg Laboratory	Invalid: haemolysis	Tygerberg Hospital wc TBH - Ward C1 West	Chemistry	Potassium	ST01750650
Tygerberg Laboratory	Invalid: haemolysis	Tygerberg Hospital wc TBH - Ward C1 West	Chemistry	Potassium	ST01751558
Tygerberg Laboratory	Invalid: haemolysis	Tygerberg Hospital wc TBH - Ward C1 West	Chemistry	Potassium	ST01752557
Tygerberg Laboratory	Invalid: haemolysis	Tygerberg Hospital wc TBH - Ward C1 West	Chemistry	Potassium	ST01752588
Tygerberg Laboratory	Invalid: haemolysis	Tygerberg Hospital wc TBH - Ward C1 West	Chemistry	Potassium	ST01753320
Tygerberg Laboratory	Invalid: haemolysis	Tygerberg Hospital wc TBH - Ward C1 West	Chemistry	Potassium	ST01759980
Tygerberg Laboratory	Invalid: haemolysis	Tygerberg Hospital wc TBH - Ward C2A	Chemistry	Potassium	ST01706416
Tygerberg Laboratory	Invalid: haemolysis	Tygerberg Hospital wc TBH - Ward C2A	Chemistry	Potassium	ST01706858
Tygerberg Laboratory	Invalid: haemolysis	Tygerberg Hospital wc TBH - Ward C2A	Chemistry	Potassium	ST01706860
Tygerberg Laboratory	Invalid: haemolysis	Tygerberg Hospital wc TBH - Ward C2A	Chemistry	Potassium	ST01714369
Tygerberg Laboratory	Invalid: haemolysis	Tygerberg Hospital wc TBH - Ward C2A	Chemistry	Potassium	ST01722205
Tygerberg Laboratory	Invalid: haemolysis	Tygerberg Hospital wc TBH - Ward C2A	Chemistry	Potassium	ST01729872
Tygerberg Laboratory	Invalid: haemolysis	Tygerberg Hospital wc TBH - Ward C2A	Chemistry	Potassium	ST01732787
Tygerberg Laboratory	Invalid: haemolysis	Tygerberg Hospital wc TBH - Ward C2A	Chemistry	Potassium	ST01749600
Tygerberg Laboratory	Invalid: haemolysis	Tygerberg Hospital wc TBH - Ward C2A	Chemistry	Potassium	ST01755668
Tygerberg Laboratory	Invalid: haemolysis	Tygerberg Hospital wc TBH - Ward C2A	Chemistry	Potassium	ST01757682
Tygerberg Laboratory	Invalid: haemolysis	Tygerberg Hospital wc TBH - Ward D1	Chemistry	Potassium	ST01705330
Tygerberg Laboratory	Invalid: haemolysis	Tygerberg Hospital wc TBH - Ward D1	Chemistry	Potassium	ST01705441
Tygerberg Laboratory	Invalid: haemolysis	Tygerberg Hospital wc TBH - Ward D1	Chemistry	Potassium	ST01705584
Tygerberg Laboratory	Invalid: haemolysis	Tygerberg Hospital wc TBH - Ward D1	Chemistry	Potassium	ST01711191
Tygerberg Laboratory	Invalid: haemolysis	Tygerberg Hospital wc TBH - Ward D1	Chemistry	Potassium	ST01722506
Tygerberg Laboratory	Invalid: haemolysis	Tygerberg Hospital wc TBH - Ward D1	Chemistry	Potassium	ST01722526
Tygerberg Laboratory	Invalid: haemolysis	Tygerberg Hospital wc TBH - Ward D1	Chemistry	Potassium	ST01723072
Tygerberg Laboratory	Invalid: haemolysis	Tygerberg Hospital wc TBH - Ward D1	Chemistry	Potassium	ST01726201
Tygerberg Laboratory	Invalid: haemolysis	Tygerberg Hospital wc TBH - Ward D1	Chemistry	Potassium	ST01737895
Tygerberg Laboratory	Invalid: haemolysis	Tygerberg Hospital wc TBH - Ward D1	Chemistry	Potassium	ST01737897
Tygerberg Laboratory	Invalid: haemolysis	Tygerberg Hospital wc TBH - Ward D1	Chemistry	Potassium	ST01739937
Tygerberg Laboratory	Invalid: haemolysis	Tygerberg Hospital wc TBH - Ward D1	Chemistry	Potassium	ST01752841
Tygerberg Laboratory	Invalid: haemolysis	Tygerberg Hospital wc TBH - Ward D1	Chemistry	Potassium	ST01752896
Tygerberg Laboratory	Invalid: haemolysis	Tygerberg Hospital wc TBH - Ward D1	Chemistry	Potassium	ST01757830
Tygerberg Laboratory	Invalid: haemolysis	Tygerberg Hospital wc TBH - Ward D1	Chemistry	Potassium	ST01759860
Tygerberg Laboratory	Invalid: haemolysis	Tygerberg Hospital wc TBH - Ward D2	Chemistry	Potassium	ST01704553
Tygerberg Laboratory	Invalid: haemolysis	Tygerberg Hospital wc TBH - Ward D2	Chemistry	Potassium	ST01707725
Tygerberg Laboratory	Invalid: haemolysis	Tygerberg Hospital wc TBH - Ward D2	Chemistry	Potassium	ST01747259
Tygerberg Laboratory	Invalid: haemolysis	Tygerberg Hospital wc TBH - Ward D2	Chemistry	Potassium	ST01752790
Tygerberg Laboratory	Invalid: haemolysis	Tygerberg Hospital wc TBH - Ward D3	Chemistry	Potassium	ST01724767
Tygerberg Laboratory	Invalid: haemolysis	Tygerberg Hospital wc TBH - Ward D4	Chemistry	Potassium	ST01711954
Tygerberg Laboratory	Invalid: haemolysis	Tygerberg Hospital wc TBH - Ward D4	Chemistry	Potassium	ST01753057
Tygerberg Laboratory	Invalid: haemolysis	Tygerberg Hospital wc TBH - Ward D5	Chemistry	Potassium	ST01714602
Tygerberg Laboratory	Invalid: haemolysis	Tygerberg Hospital wc TBH - Ward D5	Chemistry	Potassium	ST01747327
Tygerberg Laboratory	Invalid: haemolysis	Tygerberg Hospital wc TBH - Ward D6	Chemistry	Potassium	ST01705620
Tygerberg Laboratory	Invalid: haemolysis	Tygerberg Hospital wc TBH - Ward D6	Chemistry	Potassium	ST01714381
Tygerberg Laboratory	Invalid: haemolysis	Tygerberg Hospital wc TBH - Ward D6	Chemistry	Potassium	ST01714559
Tygerberg Laboratory	Invalid: haemolysis	Tygerberg Hospital wc TBH - Ward D6	Chemistry	Potassium	ST01714899
Tygerberg Laboratory	Invalid: haemolysis	Tygerberg Hospital wc TBH - Ward D6	Chemistry	Potassium	ST01744347
Tygerberg Laboratory	Invalid: haemolysis	Tygerberg Hospital wc TBH - Ward D6	Chemistry	Potassium	ST01749401
Tygerberg Laboratory	Invalid: haemolysis	Tygerberg Hospital wc TBH - Ward D7	Chemistry	Potassium	ST01712175
Tygerberg Laboratory	Invalid: haemolysis	Tygerberg Hospital wc TBH - Ward D8	Chemistry	Potassium	ST01701283
Tygerberg Laboratory	Invalid: haemolysis	Tygerberg Hospital wc TBH - Ward D8	Chemistry	Potassium	ST01701587
Tygerberg Laboratory	Invalid: haemolysis	Tygerberg Hospital wc TBH - Ward D8	Chemistry	Potassium	ST01704595
Tygerberg Laboratory	Invalid: haemolysis	Tygerberg Hospital wc TBH - Ward D8	Chemistry	Potassium	ST01704998
Tygerberg Laboratory	Invalid: haemolysis	Tygerberg Hospital wc TBH - Ward D8	Chemistry	Potassium	ST01705471
Tygerberg Laboratory	Invalid: haemolysis	Tygerberg Hospital wc TBH - Ward D8	Chemistry	Potassium	ST01708182
Tygerberg Laboratory	Invalid: haemolysis	Tygerberg Hospital wc TBH - Ward D8	Chemistry	Potassium	ST01708838
Tygerberg Laboratory	Invalid: haemolysis	Tygerberg Hospital wc TBH - Ward D8	Chemistry	Potassium	ST01715466
Tygerberg Laboratory	Invalid: haemolysis	Tygerberg Hospital wc TBH - Ward D8	Chemistry	Potassium	ST01724902
Tygerberg Laboratory	Invalid: haemolysis	Tygerberg Hospital wc TBH - Ward D8	Chemistry	Potassium	ST01724907
Tygerberg Laboratory	Invalid: haemolysis	Tygerberg Hospital wc TBH - Ward D8	Chemistry	Potassium	ST01726225
Tygerberg Laboratory	Invalid: haemolysis	Tygerberg Hospital wc TBH - Ward D8	Chemistry	Potassium	ST01726956
Tygerberg Laboratory	Invalid: haemolysis	Tygerberg Hospital wc TBH - Ward D8	Chemistry	Potassium	ST01728966
Tygerberg Laboratory	Invalid: haemolysis	Tygerberg Hospital wc TBH - Ward D8	Chemistry	Potassium	ST01729072
Tygerberg Laboratory	Invalid: haemolysis	Tygerberg Hospital wc TBH - Ward D8	Chemistry	Potassium	ST01732461
Tygerberg Laboratory	Invalid: haemolysis	Tygerberg Hospital wc TBH - Ward D8	Chemistry	Potassium	ST01735701
Tygerberg Laboratory	Invalid: haemolysis	Tygerberg Hospital wc TBH - Ward D8	Chemistry	Potassium	ST01736804
Tygerberg Laboratory	Invalid: haemolysis	Tygerberg Hospital wc TBH - Ward D9	Chemistry	Potassium	ST01711110
Tygerberg Laboratory	Invalid: haemolysis	Tygerberg Hospital wc TBH - Ward D9	Chemistry	Potassium	ST01721966
Tygerberg Laboratory	Invalid: haemolysis	Tygerberg Hospital wc TBH - Ward D9	Chemistry	Potassium	ST01742497
Tygerberg Laboratory	Invalid: haemolysis	Tygerberg Hospital wc TBH - Ward D10	Chemistry	Potassium	ST01705622
Tygerberg Laboratory	Invalid: haemolysis	Tygerberg Hospital wc TBH - Ward D10	Chemistry	Potassium	ST01726220
Tygerberg Laboratory	Invalid: haemolysis	Tygerberg Hospital wc TBH - Ward D10	Chemistry	Potassium	ST01739324
Tygerberg Laboratory	Invalid: haemolysis	Tygerberg Hospital wc TBH - Ward D10	Chemistry	Potassium	ST01742259
Tygerberg Laboratory	Invalid: haemolysis	Tygerberg Hospital wc TBH - Ward D10	Chemistry	Potassium	ST01752815
Tygerberg Laboratory	Invalid: haemolysis	Tygerberg Hospital wc TBH - Ward D Lower Ground	Chemistry	Potassium	ST01752716
Tygerberg Laboratory	Invalid: haemolysis	Tygerberg Hospital wc TBH - Ward E5 Surgery General	Chemistry	Potassium	ST01717146
Tygerberg Laboratory	Invalid: haemolysis	Tygerberg Hospital wc TBH - Ward F Ground	Chemistry	Potassium	ST01735495
Tygerberg Laboratory	Invalid: haemolysis	Tygerberg Hospital wc TBH - Ward F Ground	Chemistry	Potassium	ST01754954
Tygerberg Laboratory	Invalid: haemolysis	Tygerberg Hospital wc TBH - Ward G1	Chemistry	Potassium	ST01744036
Tygerberg Laboratory	Invalid: haemolysis	Tygerberg Hospital wc TBH - Ward G1	Chemistry	Potassium	ST01752788
Tygerberg Laboratory	Invalid: haemolysis	Tygerberg Hospital wc TBH - Ward G2	Chemistry	Potassium	ST01702989
Tygerberg Laboratory	Invalid: haemolysis	Tygerberg Hospital wc TBH - Ward G2	Chemistry	Potassium	ST01705325
Tygerberg Laboratory	Invalid: haemolysis	Tygerberg Hospital wc TBH - Ward G2	Chemistry	Potassium	ST01706894
Tygerberg Laboratory	Invalid: haemolysis	Tygerberg Hospital wc TBH - Ward G2	Chemistry	Potassium	ST01709625
Tygerberg Laboratory	Invalid: haemolysis	Tygerberg Hospital wc TBH - Ward G2	Chemistry	Potassium	ST01710028
Tygerberg Laboratory	Invalid: haemolysis	Tygerberg Hospital wc TBH - Ward G2	Chemistry	Potassium	ST01720131
Tygerberg Laboratory	Invalid: haemolysis	Tygerberg Hospital wc TBH - Ward G2	Chemistry	Potassium	ST01747180
Tygerberg Laboratory	Invalid: haemolysis	Tygerberg Hospital wc TBH - Ward G2	Chemistry	Potassium	ST01754699
Tygerberg Laboratory	Invalid: haemolysis	Tygerberg Hospital wc TBH - Ward G3	Chemistry	Potassium	ST01754639
Tygerberg Laboratory	Invalid: haemolysis	Tygerberg Hospital wc TBH - Ward G5	Chemistry	Potassium	ST01707652
Tygerberg Laboratory	Invalid: haemolysis	Tygerberg Hospital wc TBH - Ward G7	Chemistry	Potassium	ST01721666
Tygerberg Laboratory	Invalid: haemolysis	Tygerberg Hospital wc TBH - Ward G7	Chemistry	Potassium	ST01728684
Tygerberg Laboratory	Invalid: haemolysis	Tygerberg Hospital wc TBH - Ward G8	Chemistry	Potassium	ST01754551
Tygerberg Laboratory	Invalid: haemolysis	Tygerberg Hospital wc TBH - Ward G8	Chemistry	Potassium	ST01756615
Tygerberg Laboratory	Invalid: haemolysis	Tygerberg Hospital wc TBH - Ward G9	Chemistry	Potassium	ST01713894
Tygerberg Laboratory	Invalid: haemolysis	Tygerberg Hospital wc TBH - Ward G Ground	Chemistry	Potassium	ST01714373
Tygerberg Laboratory	Invalid: haemolysis	Tygerberg Hospital wc TBH - Ward G Ground	Chemistry	Potassium	ST01744609
Tygerberg Laboratory	Invalid: haemolysis	Tygerberg Hospital wc TBH - Ward H1X	Chemistry	Potassium	ST01704701
Tygerberg Laboratory	Invalid: haemolysis	Tygerberg Hospital wc TBH - Ward H1X	Chemistry	Potassium	ST01708701
Tygerberg Laboratory	Invalid: haemolysis	Tygerberg Hospital wc TBH - Ward H1X	Chemistry	Potassium	ST01708725
Tygerberg Laboratory	Invalid: haemolysis	Tygerberg Hospital wc TBH - Ward H1X	Chemistry	Potassium	ST01736982
Tygerberg Laboratory	Invalid: haemolysis	Tygerberg Hospital wc TBH - Ward H1X	Chemistry	Potassium	ST01737023
Tygerberg Laboratory	Invalid: haemolysis	Tygerberg Hospital wc TBH - Ward H1X	Chemistry	Potassium	ST01737918
Tygerberg Laboratory	Invalid: haemolysis	Tygerberg Hospital wc TBH - Ward H1X	Chemistry	Potassium	ST01758974
Tygerberg Laboratory	Invalid: haemolysis	Tygerberg Hospital wc TBH - Ward H2X	Chemistry	Potassium	ST01753496
Tygerberg Laboratory	Invalid: haemolysis	Tygerberg Hospital wc TBH - Ward H5 Vascular Surgery	Chemistry	Potassium	ST01729779
Tygerberg Laboratory	Invalid: haemolysis	Tygerberg Hospital wc TBH - Ward J1	Chemistry	Potassium	ST01707909
Tygerberg Laboratory	Invalid: haemolysis	Tygerberg Hospital wc TBH - Ward J1	Chemistry	Potassium	ST01717810
Tygerberg Laboratory	Invalid: haemolysis	Tygerberg Hospital wc TBH - Ward J1	Chemistry	Potassium	ST01722335
Tygerberg Laboratory	Invalid: haemolysis	Tygerberg Hospital wc TBH - Ward J1	Chemistry	Potassium	ST01724450
Tygerberg Laboratory	Invalid: haemolysis	Tygerberg Hospital wc TBH - Ward J1	Chemistry	Potassium	ST01737893
Tygerberg Laboratory	Invalid: haemolysis	Tygerberg Hospital wc TBH - Ward J1	Chemistry	Potassium	ST01754950
Tygerberg Laboratory	Invalid: haemolysis	Tygerberg Hospital wc TBH - Ward J2 Babies	Chemistry	Potassium	ST01734915
Tygerberg Laboratory	Invalid: haemolysis	Tygerberg Hospital wc TBH - Ward J3	Chemistry	Potassium	ST01707092
Tygerberg Laboratory	Invalid: haemolysis	Tygerberg Hospital wc TBH - Ward J3	Chemistry	Potassium	ST01720432
Tygerberg Laboratory	Invalid: haemolysis	Tygerberg Hospital wc TBH - Ward J4	Chemistry	Potassium	ST01724152
Tygerberg Laboratory	Invalid: haemolysis	Tygerberg Hospital wc TBH - Ward J7	Chemistry	Potassium	ST01757534
Tygerberg Laboratory	Invalid: haemolysis	Tygerberg Hospital wc TBH - Ward J8	Chemistry	Potassium	ST01732349
Tygerberg Laboratory	Invalid: haemolysis	Tygerberg Hospital wc TBH - Ward J8	Chemistry	Potassium	ST01742167
Tygerberg Laboratory	Invalid: haemolysis	Tygerberg Hospital wc TBH - Ward J Ground	Chemistry	Potassium	ST01733835
Tygerberg Laboratory	Invalid: haemolysis	Tygerberg Hospital wc TBH - Ward J Ground	Chemistry	Potassium	ST01742202
Tygerberg Laboratory	Invalid: haemolysis	Tygerberg Hospital wc TBH - Ward J Ground	Chemistry	Potassium	ST01751502
Tygerberg Laboratory	Invalid: haemolysis	Tygerberg Hospital wc TBH - C3BW - Gynaecology	Chemistry	Potassium	ST01734580
Tygerberg Laboratory	Invalid: haemolysis	Tygerberg Hospital wc TBH - C3BW - Gynaecology	Chemistry	Potassium	ST01759563
Tygerberg Laboratory	Invalid: haemolysis	Tygerberg Hospital wc TBH - C3AW - Paed General	Chemistry	Potassium	ST01729182
Tygerberg Laboratory	Invalid: haemolysis	Tygerberg Hospital wc TBH - C3AW - Paed Nephrology	Chemistry	Potassium	ST01719135
Tygerberg Laboratory	Invalid: haemolysis	Tygerberg Hospital wc TBH - C3AW - Paed Nephrology	Chemistry	Potassium	ST01728244
Tygerberg Laboratory	Invalid: haemolysis	Tygerberg Hospital wc TBH - C3AW - Paed Nephrology	Chemistry	Potassium	ST01748396
Tygerberg Laboratory	Invalid: haemolysis	Tygerberg Hospital wc TBH - C4A - Private Out Patients	Chemistry	Potassium	ST01701021
Tygerberg Laboratory	Invalid: haemolysis	Tygerberg Hospital wc TBH - C5BW - Abdominal	Chemistry	Potassium	ST01717217
Tygerberg Laboratory	Invalid: haemolysis	Tygerberg Hospital wc TBH - C5BW - Abdominal	Chemistry	Potassium	ST01732213
Tygerberg Laboratory	Invalid: haemolysis	Tygerberg Hospital wc TBH - C5BO - Mamae/Breast	Chemistry	Potassium	ST01709918
Tygerberg Laboratory	Invalid: haemolysis	Tygerberg Hospital wc TBH - C5BW - Vascular	Chemistry	Potassium	ST01757440
Tygerberg Laboratory	Invalid: haemolysis	Tygerberg Hospital wc TBH - C6AW - Urology General	Chemistry	Potassium	ST01742417
Tygerberg Laboratory	Invalid: haemolysis	Tygerberg Hospital wc TBH - C6AW - Urology General	Chemistry	Potassium	ST01755308
Tygerberg Laboratory	Invalid: haemolysis	Tygerberg Hospital wc TBH - C7CW - Endocrine	Chemistry	Potassium	ST01709528
Tygerberg Laboratory	Invalid: haemolysis	Tygerberg Hospital wc TBH - C7CW - Endocrine	Chemistry	Potassium	ST01731705
Tygerberg Laboratory	Invalid: haemolysis	Tygerberg Hospital wc TBH - C7CW - Endocrine	Chemistry	Potassium	ST01732338
Tygerberg Laboratory	Invalid: haemolysis	Tygerberg Hospital wc TBH - C7CW - Endocrine	Chemistry	Potassium	ST01754844
Tygerberg Laboratory	Invalid: haemolysis	Tygerberg Hospital wc TBH - C7BW - Gastro Enterology	Chemistry	Potassium	ST01717388
Tygerberg Laboratory	Invalid: haemolysis	Tygerberg Hospital wc TBH - C7BW - Gastro Enterology	Chemistry	Potassium	ST01723831
Tygerberg Laboratory	Invalid: haemolysis	Tygerberg Hospital wc TBH - C7CH - Rheumatology	Chemistry	Potassium	ST01729840
Tygerberg Laboratory	Invalid: haemolysis	Tygerberg Hospital wc TBH - C8BW - Cardiology	Chemistry	Potassium	ST01742584
Tygerberg Laboratory	Invalid: haemolysis	Tygerberg Hospital wc TBH - C8BO - General Medicine	Chemistry	Potassium	ST01709619
Tygerberg Laboratory	Invalid: haemolysis	Tygerberg Hospital wc TBH - C8BO - General Medicine	Chemistry	Potassium	ST01714597
Tygerberg Laboratory	Invalid: haemolysis	Tygerberg Hospital wc TBH - X-Block - Gynaecology	Chemistry	Potassium	ST01729215
Tygerberg Laboratory	Invalid: haemolysis	Tygerberg Hospital wc TBH - X-Block - Haematology	Chemistry	Potassium	ST01704987
Tygerberg Laboratory	Invalid: haemolysis	Tygerberg Hospital wc TBH - X-Block - Haematology	Chemistry	Potassium	ST01708947
Tygerberg Laboratory	Invalid: haemolysis	Tygerberg Hospital wc TBH - X-Block - Haematology	Chemistry	Potassium	ST01713096
Tygerberg Laboratory	Invalid: haemolysis	Tygerberg Hospital wc TBH - X-Block - Haematology	Chemistry	Potassium	ST01738818
Tygerberg Laboratory	Invalid: haemolysis	Tygerberg Hospital wc TBH - X-Block - Haematology	Chemistry	Potassium	ST01743188
Tygerberg Laboratory	Invalid: haemolysis	Tygerberg Hospital wc TBH - X-Block - Haematology	Chemistry	Potassium	ST01753985
Tygerberg Laboratory	Invalid: haemolysis	Tygerberg Hospital wc TBH - X-Block - Haematology	Chemistry	Potassium	ST01754474
Tygerberg Laboratory	Invalid: haemolysis	Tygerberg Hospital wc TBH - X-Block - Hema Chemotherapy	Chemistry	Potassium	ST01723594
Tygerberg Laboratory	Invalid: haemolysis	Tygerberg Hospital wc TBH - X-Block - Hema Chemotherapy	Chemistry	Potassium	ST01723675
Tygerberg Laboratory	Invalid: haemolysis	Tygerberg Hospital wc TBH - X-Block - Hema Chemotherapy	Chemistry	Potassium	ST01738599
Tygerberg Laboratory	Invalid: haemolysis	Tygerberg Hospital wc TBH - X-Block - Urology Radio Therapy	Chemistry	Potassium	ST01757721
Tygerberg Laboratory	Invalid: haemolysis	Tygerberg Hospital wc TBH - Ward not stated	Chemistry	Potassium	ST01703927
Tygerberg Laboratory	Invalid: haemolysis	Tygerberg Hospital wc TBH - Ward not stated	Chemistry	Potassium	ST01707076
Tygerberg Laboratory	Invalid: haemolysis	Tygerberg Hospital wc TBH - Ward not stated	Chemistry	Potassium	ST01708195
Tygerberg Laboratory	Invalid: haemolysis	Tygerberg Hospital wc TBH - Ward not stated	Chemistry	Potassium	ST01708939
Tygerberg Laboratory	Invalid: haemolysis	Tygerberg Hospital wc TBH - Ward not stated	Chemistry	Potassium	ST01721799
Tygerberg Laboratory	Invalid: haemolysis	Tygerberg Hospital wc TBH - Ward not stated	Chemistry	Potassium	ST01726505
Tygerberg Laboratory	Invalid: haemolysis	Tygerberg Hospital wc TBH - Ward not stated	Chemistry	Potassium	ST01726989
Tygerberg Laboratory	Invalid: haemolysis	Tygerberg Hospital wc TBH - Ward not stated	Chemistry	Potassium	ST01734434
Tygerberg Laboratory	Invalid: haemolysis	Tygerberg Hospital wc TBH - Ward not stated	Chemistry	Potassium	ST01738057
Tygerberg Laboratory	Invalid: haemolysis	Tygerberg Hospital wc TBH - Ward not stated	Chemistry	Potassium	ST01747101
Tygerberg Laboratory	Invalid: haemolysis	Tygerberg Hospital wc TBH - Ward not stated	Chemistry	Potassium	ST01747643
Tygerberg Laboratory	Invalid: haemolysis	Ubuntu Clinic (Khayelitsha) - ARV Clinic	Chemistry	Potassium	ST01728479
Tygerberg Laboratory	Invalid: haemolysis	Brandvlei Corr Centre wc BBA - Medium	Chemistry	Potassium	ST01716738
Tygerberg Laboratory	Invalid: haemolysis	Ceres Hospital wc CRS - Ward not stated	Chemistry	Potassium	ST01757707
Tygerberg Laboratory	Invalid: haemolysis	Idas Valley Clinic wc IVC - ARV Clinic	Chemistry	Potassium	ST01715470
Tygerberg Laboratory	Invalid: haemolysis	Kayamandi Clinic wc KMP - ARV Clinic	Chemistry	Potassium	ST01708023
Tygerberg Laboratory	Invalid: haemolysis	Kayamandi Clinic wc KMP - ARV Clinic	Chemistry	Potassium	ST01710559
Tygerberg Laboratory	Invalid: haemolysis	Kayamandi Clinic wc KMP - ARV Clinic	Chemistry	Potassium	ST01731095
Tygerberg Laboratory	Invalid: haemolysis	Kayamandi Clinic wc KMP - ARV Clinic	Chemistry	Potassium	ST01736217
Tygerberg Laboratory	Invalid: haemolysis	Kayamandi Clinic wc KMP - ARV Clinic	Chemistry	Potassium	ST01736834
Tygerberg Laboratory	Invalid: haemolysis	Kayamandi Clinic wc KMP - Ward not stated	Chemistry	Potassium	ST01721390
Tygerberg Laboratory	Invalid: haemolysis	Grabouw CDC wc GHC - Ward not stated	Chemistry	Potassium	ST01745853
Tygerberg Laboratory	Invalid: haemolysis	Piketberg Clinic wc PKT - ARV Clinic	Chemistry	Potassium	ST01719971
Tygerberg Laboratory	Invalid: jaundice	Eerste River Hospital wc ERH - Casualty Unit	Chemistry	Potassium	ST01705405
Tygerberg Laboratory	Invalid: no serum separation (NSS)	Bishop Lavis CDC wc BLP - ARV Clinic	Chemistry	Potassium	ST01735245
Tygerberg Laboratory	Invalid: no serum separation (NSS)	Bishop Lavis CDC wc BLP - ARV Clinic	Chemistry	Potassium	ST01735246
Tygerberg Laboratory	Invalid: no serum separation (NSS)	Bishop Lavis CDC wc BLP - ARV Clinic	Chemistry	Potassium	ST01748564
Tygerberg Laboratory	Invalid: no serum separation (NSS)	Bishop Lavis CDC wc BLP - ARV Clinic	Chemistry	Potassium	ST01748567
Tygerberg Laboratory	Invalid: no serum separation (NSS)	Bishop Lavis CDC wc BLP - ARV Clinic	Chemistry	Potassium	ST01748629
Tygerberg Laboratory	Invalid: no serum separation (NSS)	Bishop Lavis CDC wc BLP - ARV Clinic	Chemistry	Potassium	ST01757022
Tygerberg Laboratory	Invalid: no serum separation (NSS)	Bishop Lavis CDC wc BLP - Ward not stated	Chemistry	Potassium	ST01714405
Tygerberg Laboratory	Invalid: no serum separation (NSS)	Bishop Lavis CDC wc BLP - Ward not stated	Chemistry	Potassium	ST01714410
Tygerberg Laboratory	Invalid: no serum separation (NSS)	Bishop Lavis CDC wc BLP - Ward not stated	Chemistry	Potassium	ST01714428
Tygerberg Laboratory	Invalid: no serum separation (NSS)	Bishop Lavis CDC wc BLP - Ward not stated	Chemistry	Potassium	ST01714444
Tygerberg Laboratory	Invalid: no serum separation (NSS)	Bishop Lavis CDC wc BLP - Ward not stated	Chemistry	Potassium	ST01714469
Tygerberg Laboratory	Invalid: no serum separation (NSS)	Bishop Lavis CDC wc BLP - Ward not stated	Chemistry	Potassium	ST01714473
Tygerberg Laboratory	Invalid: no serum separation (NSS)	Bishop Lavis CDC wc BLP - Ward not stated	Chemistry	Potassium	ST01714777
Tygerberg Laboratory	Invalid: no serum separation (NSS)	Bishop Lavis CDC wc BLP - Ward not stated	Chemistry	Potassium	ST01714870
Tygerberg Laboratory	Invalid: no serum separation (NSS)	Bishop Lavis CDC wc BLP - Ward not stated	Chemistry	Potassium	ST01714903
Tygerberg Laboratory	Invalid: no serum separation (NSS)	Bishop Lavis CDC wc BLP - Ward not stated	Chemistry	Potassium	ST01714918
Tygerberg Laboratory	Invalid: no serum separation (NSS)	Bishop Lavis CDC wc BLP - Ward not stated	Chemistry	Potassium	ST01714930
Tygerberg Laboratory	Invalid: no serum separation (NSS)	Bishop Lavis CDC wc BLP - Ward not stated	Chemistry	Potassium	ST01714933
Tygerberg Laboratory	Invalid: no serum separation (NSS)	Bishop Lavis CDC wc BLP - Ward not stated	Chemistry	Potassium	ST01728167
Tygerberg Laboratory	Invalid: no serum separation (NSS)	Bishop Lavis CDC wc BLP - Ward not stated	Chemistry	Potassium	ST01734255
Tygerberg Laboratory	Invalid: no serum separation (NSS)	Bishop Lavis CDC wc BLP - Ward not stated	Chemistry	Potassium	ST01734394
Tygerberg Laboratory	Invalid: no serum separation (NSS)	Bishop Lavis CDC wc BLP - Ward not stated	Chemistry	Potassium	ST01734581
Tygerberg Laboratory	Invalid: no serum separation (NSS)	Bishop Lavis CDC wc BLP - Ward not stated	Chemistry	Potassium	ST01734596
Tygerberg Laboratory	Invalid: no serum separation (NSS)	Bishop Lavis CDC wc BLP - Ward not stated	Chemistry	Potassium	ST01734661
Tygerberg Laboratory	Invalid: no serum separation (NSS)	Bishop Lavis CDC wc BLP - Ward not stated	Chemistry	Potassium	ST01734673
Tygerberg Laboratory	Invalid: no serum separation (NSS)	Bishop Lavis CDC wc BLP - Ward not stated	Chemistry	Potassium	ST01735098
Tygerberg Laboratory	Invalid: no serum separation (NSS)	Bishop Lavis CDC wc BLP - Ward not stated	Chemistry	Potassium	ST01735162
Tygerberg Laboratory	Invalid: no serum separation (NSS)	Bishop Lavis CDC wc BLP - Ward not stated	Chemistry	Potassium	ST01735260
Tygerberg Laboratory	Invalid: no serum separation (NSS)	Bishop Lavis CDC wc BLP - Ward not stated	Chemistry	Potassium	ST01735339
Tygerberg Laboratory	Invalid: no serum separation (NSS)	Bishop Lavis CDC wc BLP - Ward not stated	Chemistry	Potassium	ST01735347
Tygerberg Laboratory	Invalid: no serum separation (NSS)	Bishop Lavis CDC wc BLP - Ward not stated	Chemistry	Potassium	ST01735352
Tygerberg Laboratory	Invalid: no serum separation (NSS)	Bishop Lavis CDC wc BLP - Ward not stated	Chemistry	Potassium	ST01735416
Tygerberg Laboratory	Invalid: no serum separation (NSS)	Bishop Lavis CDC wc BLP - Ward not stated	Chemistry	Potassium	ST01735425
Tygerberg Laboratory	Invalid: no serum separation (NSS)	Bishop Lavis CDC wc BLP - Ward not stated	Chemistry	Potassium	ST01735433
Tygerberg Laboratory	Invalid: no serum separation (NSS)	Bishop Lavis CDC wc BLP - Ward not stated	Chemistry	Potassium	ST01735436
Tygerberg Laboratory	Invalid: no serum separation (NSS)	Bishop Lavis CDC wc BLP - Ward not stated	Chemistry	Potassium	ST01736304
Tygerberg Laboratory	Invalid: no serum separation (NSS)	Bishop Lavis CDC wc BLP - Ward not stated	Chemistry	Potassium	ST01745437
Tygerberg Laboratory	Invalid: no serum separation (NSS)	Bishop Lavis CDC wc BLP - Ward not stated	Chemistry	Potassium	ST01745440
Tygerberg Laboratory	Invalid: no serum separation (NSS)	Bishop Lavis CDC wc BLP - Ward not stated	Chemistry	Potassium	ST01745442
Tygerberg Laboratory	Invalid: no serum separation (NSS)	Bishop Lavis CDC wc BLP - Ward not stated	Chemistry	Potassium	ST01745445
Tygerberg Laboratory	Invalid: no serum separation (NSS)	Bishop Lavis CDC wc BLP - Ward not stated	Chemistry	Potassium	ST01751762
Tygerberg Laboratory	Invalid: no serum separation (NSS)	Bishop Lavis CDC wc BLP - Ward not stated	Chemistry	Potassium	ST01751832
Tygerberg Laboratory	Invalid: no serum separation (NSS)	Delft CHC wc DFP - Ward not stated	Chemistry	Potassium	ST01712688
Tygerberg Laboratory	Invalid: no serum separation (NSS)	Delft CHC wc DFP - Ward not stated	Chemistry	Potassium	ST01730111
Tygerberg Laboratory	Invalid: no serum separation (NSS)	Delft CHC wc DFP - Ward not stated	Chemistry	Potassium	ST01730116
Tygerberg Laboratory	Invalid: no serum separation (NSS)	Delft CHC wc DFP - Ward not stated	Chemistry	Potassium	ST01734119
Tygerberg Laboratory	Invalid: no serum separation (NSS)	Delft CHC wc DFP - Ward not stated	Chemistry	Potassium	ST01734143
Tygerberg Laboratory	Invalid: no serum separation (NSS)	Delft CHC wc DFP - Ward not stated	Chemistry	Potassium	ST01735569
Tygerberg Laboratory	Invalid: no serum separation (NSS)	Delft CHC wc DFP - Ward not stated	Chemistry	Potassium	ST01735902
Tygerberg Laboratory	Invalid: no serum separation (NSS)	Delft CHC wc DFP - Ward not stated	Chemistry	Potassium	ST01757068
Tygerberg Laboratory	Invalid: no serum separation (NSS)	Delft CHC wc DFP - Ward not stated	Chemistry	Potassium	ST01757091
Tygerberg Laboratory	Invalid: no serum separation (NSS)	Dirkie Uys CDC wc DUC - ARV Clinic	Chemistry	Potassium	ST01717684
Tygerberg Laboratory	Invalid: no serum separation (NSS)	Dirkie Uys CDC wc DUC - Ward not stated	Chemistry	Potassium	ST01717687
Tygerberg Laboratory	Invalid: no serum separation (NSS)	Dr Ivan Toms Clinic wc IVT - ARV Clinic	Chemistry	Potassium	ST01717867
Tygerberg Laboratory	Invalid: no serum separation (NSS)	Dr Ivan Toms Clinic wc IVT - ARV Clinic	Chemistry	Potassium	ST01735685
Tygerberg Laboratory	Invalid: no serum separation (NSS)	Durbanville CDC wc DVP - ARV Clinic	Chemistry	Potassium	ST01735594
Tygerberg Laboratory	Invalid: no serum separation (NSS)	Eerste River Hospital wc ERH - ARV Clinic	Chemistry	Potassium	ST01734213
Tygerberg Laboratory	Invalid: no serum separation (NSS)	Eerste River Hospital wc ERH - ARV Clinic	Chemistry	Potassium	ST01734559
Tygerberg Laboratory	Invalid: no serum separation (NSS)	Eerste River Hospital wc ERH - Ward not stated	Chemistry	Potassium	ST01742024
Tygerberg Laboratory	Invalid: no serum separation (NSS)	Elsies River CHC wc ERP - ARV Clinic	Chemistry	Potassium	ST01736236
Tygerberg Laboratory	Invalid: no serum separation (NSS)	Elsies River CHC wc ERP - ARV Clinic	Chemistry	Potassium	ST01748507
Tygerberg Laboratory	Invalid: no serum separation (NSS)	Elsies River CHC wc ERP - ARV Clinic	Chemistry	Potassium	ST01748554
Tygerberg Laboratory	Invalid: no serum separation (NSS)	Elsies River CHC wc ERP - ARV Clinic	Chemistry	Potassium	ST01748578
Tygerberg Laboratory	Invalid: no serum separation (NSS)	Elsies River CHC wc ERP - Ward not stated	Chemistry	Potassium	ST01714433
Tygerberg Laboratory	Invalid: no serum separation (NSS)	Elsies River CHC wc ERP - Ward not stated	Chemistry	Potassium	ST01714437
Tygerberg Laboratory	Invalid: no serum separation (NSS)	Elsies River CHC wc ERP - Ward not stated	Chemistry	Potassium	ST01714442
Tygerberg Laboratory	Invalid: no serum separation (NSS)	Elsies River CHC wc ERP - Ward not stated	Chemistry	Potassium	ST01714510
Tygerberg Laboratory	Invalid: no serum separation (NSS)	Elsies River CHC wc ERP - Ward not stated	Chemistry	Potassium	ST01714513
Tygerberg Laboratory	Invalid: no serum separation (NSS)	Elsies River CHC wc ERP - Ward not stated	Chemistry	Potassium	ST01714520
Tygerberg Laboratory	Invalid: no serum separation (NSS)	Elsies River CHC wc ERP - Ward not stated	Chemistry	Potassium	ST01714523
Tygerberg Laboratory	Invalid: no serum separation (NSS)	Elsies River CHC wc ERP - Ward not stated	Chemistry	Potassium	ST01714528
Tygerberg Laboratory	Invalid: no serum separation (NSS)	Elsies River CHC wc ERP - Ward not stated	Chemistry	Potassium	ST01714533
Tygerberg Laboratory	Invalid: no serum separation (NSS)	Elsies River CHC wc ERP - Ward not stated	Chemistry	Potassium	ST01714539
Tygerberg Laboratory	Invalid: no serum separation (NSS)	Elsies River CHC wc ERP - Ward not stated	Chemistry	Potassium	ST01714781
Tygerberg Laboratory	Invalid: no serum separation (NSS)	Elsies River CHC wc ERP - Ward not stated	Chemistry	Potassium	ST01714783
Tygerberg Laboratory	Invalid: no serum separation (NSS)	Elsies River CHC wc ERP - Ward not stated	Chemistry	Potassium	ST01714791
Tygerberg Laboratory	Invalid: no serum separation (NSS)	Elsies River CHC wc ERP - Ward not stated	Chemistry	Potassium	ST01714794
Tygerberg Laboratory	Invalid: no serum separation (NSS)	Elsies River CHC wc ERP - Ward not stated	Chemistry	Potassium	ST01734226
Tygerberg Laboratory	Invalid: no serum separation (NSS)	Elsies River CHC wc ERP - Ward not stated	Chemistry	Potassium	ST01734237
Tygerberg Laboratory	Invalid: no serum separation (NSS)	Elsies River CHC wc ERP - Ward not stated	Chemistry	Potassium	ST01734335
Tygerberg Laboratory	Invalid: no serum separation (NSS)	Elsies River CHC wc ERP - Ward not stated	Chemistry	Potassium	ST01734749
Tygerberg Laboratory	Invalid: no serum separation (NSS)	Elsies River CHC wc ERP - Ward not stated	Chemistry	Potassium	ST01734783
Tygerberg Laboratory	Invalid: no serum separation (NSS)	Elsies River CHC wc ERP - Ward not stated	Chemistry	Potassium	ST01734819
Tygerberg Laboratory	Invalid: no serum separation (NSS)	Elsies River CHC wc ERP - Ward not stated	Chemistry	Potassium	ST01734912
Tygerberg Laboratory	Invalid: no serum separation (NSS)	Elsies River CHC wc ERP - Ward not stated	Chemistry	Potassium	ST01734917
Tygerberg Laboratory	Invalid: no serum separation (NSS)	Elsies River CHC wc ERP - Ward not stated	Chemistry	Potassium	ST01734922
Tygerberg Laboratory	Invalid: no serum separation (NSS)	Elsies River CHC wc ERP - Ward not stated	Chemistry	Potassium	ST01735142
Tygerberg Laboratory	Invalid: no serum separation (NSS)	Elsies River CHC wc ERP - Ward not stated	Chemistry	Potassium	ST01735176
Tygerberg Laboratory	Invalid: no serum separation (NSS)	Elsies River CHC wc ERP - Ward not stated	Chemistry	Potassium	ST01735186
Tygerberg Laboratory	Invalid: no serum separation (NSS)	Elsies River CHC wc ERP - Ward not stated	Chemistry	Potassium	ST01735229
Tygerberg Laboratory	Invalid: no serum separation (NSS)	Elsies River CHC wc ERP - Ward not stated	Chemistry	Potassium	ST01735233
Tygerberg Laboratory	Invalid: no serum separation (NSS)	Elsies River CHC wc ERP - Ward not stated	Chemistry	Potassium	ST01735392
Tygerberg Laboratory	Invalid: no serum separation (NSS)	Elsies River CHC wc ERP - Ward not stated	Chemistry	Potassium	ST01735398
Tygerberg Laboratory	Invalid: no serum separation (NSS)	Elsies River CHC wc ERP - Ward not stated	Chemistry	Potassium	ST01745444
Tygerberg Laboratory	Invalid: no serum separation (NSS)	Elsies River CHC wc ERP - Ward not stated	Chemistry	Potassium	ST01745456
Tygerberg Laboratory	Invalid: no serum separation (NSS)	Elsies River CHC wc ERP - Ward not stated	Chemistry	Potassium	ST01745457
Tygerberg Laboratory	Invalid: no serum separation (NSS)	Elsies River CHC wc ERP - Ward not stated	Chemistry	Potassium	ST01745458
Tygerberg Laboratory	Invalid: no serum separation (NSS)	Elsies River CHC wc ERP - Ward not stated	Chemistry	Potassium	ST01745460
Tygerberg Laboratory	Invalid: no serum separation (NSS)	Elsies River CHC wc ERP - Ward not stated	Chemistry	Potassium	ST01759339
Tygerberg Laboratory	Invalid: no serum separation (NSS)	Elsies River Clinic wc ERC - Ward not stated	Chemistry	Potassium	ST01735061
Tygerberg Laboratory	Invalid: no serum separation (NSS)	Gustrouw CDC wc GCH - ARV Clinic	Chemistry	Potassium	ST01713342
Tygerberg Laboratory	Invalid: no serum separation (NSS)	Gustrouw CDC wc GCH - ARV Clinic	Chemistry	Potassium	ST01716627
Tygerberg Laboratory	Invalid: no serum separation (NSS)	Gustrouw CDC wc GCH - ARV Clinic	Chemistry	Potassium	ST01729995
Tygerberg Laboratory	Invalid: no serum separation (NSS)	Gustrouw CDC wc GCH - ARV Clinic	Chemistry	Potassium	ST01735530
Tygerberg Laboratory	Invalid: no serum separation (NSS)	Gustrouw CDC wc GCH - ARV Clinic	Chemistry	Potassium	ST01741895
Tygerberg Laboratory	Invalid: no serum separation (NSS)	Gustrouw CDC wc GCH - Ward not stated	Chemistry	Potassium	ST01713114
Tygerberg Laboratory	Invalid: no serum separation (NSS)	Gustrouw CDC wc GCH - Ward not stated	Chemistry	Potassium	ST01733952
Tygerberg Laboratory	Invalid: no serum separation (NSS)	Ikhwezi CDC wc IKW - ARV Clinic	Chemistry	Potassium	ST01706540
Tygerberg Laboratory	Invalid: no serum separation (NSS)	Ikhwezi CDC wc IKW - ARV Clinic	Chemistry	Potassium	ST01736601
Tygerberg Laboratory	Invalid: no serum separation (NSS)	Karl Bremer Hospital wc KBH - Emergency Centre	Chemistry	Potassium	ST01730475
Tygerberg Laboratory	Invalid: no serum separation (NSS)	Kleinvlei CDC wc KVP - ARV Clinic	Chemistry	Potassium	ST01735012
Tygerberg Laboratory	Invalid: no serum separation (NSS)	Kraaifontein CHC wc KFP - ARV Clinic	Chemistry	Potassium	ST01712441
Tygerberg Laboratory	Invalid: no serum separation (NSS)	Kraaifontein CHC wc KFP - ARV Clinic	Chemistry	Potassium	ST01713579
Tygerberg Laboratory	Invalid: no serum separation (NSS)	Kraaifontein CHC wc KFP - ARV Clinic	Chemistry	Potassium	ST01717597
Tygerberg Laboratory	Invalid: no serum separation (NSS)	Kraaifontein CHC wc KFP - ARV Clinic	Chemistry	Potassium	ST01717624
Tygerberg Laboratory	Invalid: no serum separation (NSS)	Kraaifontein CHC wc KFP - ARV Clinic	Chemistry	Potassium	ST01730094
Tygerberg Laboratory	Invalid: no serum separation (NSS)	Kraaifontein CHC wc KFP - ARV Clinic	Chemistry	Potassium	ST01730183
Tygerberg Laboratory	Invalid: no serum separation (NSS)	Kraaifontein CHC wc KFP - ARV Clinic	Chemistry	Potassium	ST01730187
Tygerberg Laboratory	Invalid: no serum separation (NSS)	Kraaifontein CHC wc KFP - ARV Clinic	Chemistry	Potassium	ST01733961
Tygerberg Laboratory	Invalid: no serum separation (NSS)	Kraaifontein CHC wc KFP - ARV Clinic	Chemistry	Potassium	ST01734554
Tygerberg Laboratory	Invalid: no serum separation (NSS)	Kraaifontein CHC wc KFP - ARV Clinic	Chemistry	Potassium	ST01734589
Tygerberg Laboratory	Invalid: no serum separation (NSS)	Kraaifontein CHC wc KFP - ARV Clinic	Chemistry	Potassium	ST01734599
Tygerberg Laboratory	Invalid: no serum separation (NSS)	Kraaifontein CHC wc KFP - ARV Clinic	Chemistry	Potassium	ST01734605
Tygerberg Laboratory	Invalid: no serum separation (NSS)	Kraaifontein CHC wc KFP - ARV Clinic	Chemistry	Potassium	ST01734611
Tygerberg Laboratory	Invalid: no serum separation (NSS)	Kraaifontein CHC wc KFP - ARV Clinic	Chemistry	Potassium	ST01735546
Tygerberg Laboratory	Invalid: no serum separation (NSS)	Kraaifontein CHC wc KFP - ARV Clinic	Chemistry	Potassium	ST01735548
Tygerberg Laboratory	Invalid: no serum separation (NSS)	Kraaifontein CHC wc KFP - ARV Clinic	Chemistry	Potassium	ST01735551
Tygerberg Laboratory	Invalid: no serum separation (NSS)	Kraaifontein CHC wc KFP - ARV Clinic	Chemistry	Potassium	ST01735573
Tygerberg Laboratory	Invalid: no serum separation (NSS)	Kraaifontein CHC wc KFP - ARV Clinic	Chemistry	Potassium	ST01735822
Tygerberg Laboratory	Invalid: no serum separation (NSS)	Kraaifontein CHC wc KFP - ARV Clinic	Chemistry	Potassium	ST01748981
Tygerberg Laboratory	Invalid: no serum separation (NSS)	Kraaifontein CHC wc KFP - ARV Clinic	Chemistry	Potassium	ST01757134
Tygerberg Laboratory	Invalid: no serum separation (NSS)	Kraaifontein CHC wc KFP - Ward not stated	Chemistry	Potassium	ST01730031
Tygerberg Laboratory	Invalid: no serum separation (NSS)	Kraaifontein CHC wc KFP - Ward not stated	Chemistry	Potassium	ST01734588
Tygerberg Laboratory	Invalid: no serum separation (NSS)	Kraaifontein CHC wc KFP - Ward not stated	Chemistry	Potassium	ST01734597
Tygerberg Laboratory	Invalid: no serum separation (NSS)	Macassar CDC wc MCP - ARV Clinic	Chemistry	Potassium	ST01748273
Tygerberg Laboratory	Invalid: no serum separation (NSS)	Macassar CDC wc MCP - Ward not stated	Chemistry	Potassium	ST01715301
Tygerberg Laboratory	Invalid: no serum separation (NSS)	Macassar CDC wc MCP - Ward not stated	Chemistry	Potassium	ST01735389
Tygerberg Laboratory	Invalid: no serum separation (NSS)	Macassar CDC wc MCP - Ward not stated	Chemistry	Potassium	ST01735393
Tygerberg Laboratory	Invalid: no serum separation (NSS)	Mfuleni CDC wc MFU - ARV Clinic	Chemistry	Potassium	ST01704004
Tygerberg Laboratory	Invalid: no serum separation (NSS)	Mfuleni CDC wc MFU - ARV Clinic	Chemistry	Potassium	ST01706116
Tygerberg Laboratory	Invalid: no serum separation (NSS)	Mfuleni CDC wc MFU - ARV Clinic	Chemistry	Potassium	ST01706617
Tygerberg Laboratory	Invalid: no serum separation (NSS)	Mfuleni CDC wc MFU - ARV Clinic	Chemistry	Potassium	ST01712837
Tygerberg Laboratory	Invalid: no serum separation (NSS)	Mfuleni CDC wc MFU - ARV Clinic	Chemistry	Potassium	ST01735937
Tygerberg Laboratory	Invalid: no serum separation (NSS)	Mfuleni CDC wc MFU - ARV Clinic	Chemistry	Potassium	ST01736194
Tygerberg Laboratory	Invalid: no serum separation (NSS)	Mfuleni CDC wc MFU - Ward not stated	Chemistry	Potassium	ST01706613
Tygerberg Laboratory	Invalid: no serum separation (NSS)	Mfuleni CDC wc MFU - Ward not stated	Chemistry	Potassium	ST01706627
Tygerberg Laboratory	Invalid: no serum separation (NSS)	Mfuleni CDC wc MFU - Ward not stated	Chemistry	Potassium	ST01706663
Tygerberg Laboratory	Invalid: no serum separation (NSS)	Mfuleni CDC wc MFU - Ward not stated	Chemistry	Potassium	ST01713261
Tygerberg Laboratory	Invalid: no serum separation (NSS)	Mfuleni CDC wc MFU - Ward not stated	Chemistry	Potassium	ST01715101
Tygerberg Laboratory	Invalid: no serum separation (NSS)	Mfuleni CDC wc MFU - Ward not stated	Chemistry	Potassium	ST01716289
Tygerberg Laboratory	Invalid: no serum separation (NSS)	Mfuleni CDC wc MFU - Ward not stated	Chemistry	Potassium	ST01716293
Tygerberg Laboratory	Invalid: no serum separation (NSS)	Mfuleni CDC wc MFU - Ward not stated	Chemistry	Potassium	ST01716568
Tygerberg Laboratory	Invalid: no serum separation (NSS)	Mfuleni CDC wc MFU - Ward not stated	Chemistry	Potassium	ST01716710
Tygerberg Laboratory	Invalid: no serum separation (NSS)	Mfuleni CDC wc MFU - Ward not stated	Chemistry	Potassium	ST01717942
Tygerberg Laboratory	Invalid: no serum separation (NSS)	Mfuleni CDC wc MFU - Ward not stated	Chemistry	Potassium	ST01735706
Tygerberg Laboratory	Invalid: no serum separation (NSS)	Mfuleni CDC wc MFU - Ward not stated	Chemistry	Potassium	ST01735710
Tygerberg Laboratory	Invalid: no serum separation (NSS)	Mfuleni CDC wc MFU - Ward not stated	Chemistry	Potassium	ST01746358
Tygerberg Laboratory	Invalid: no serum separation (NSS)	Mfuleni CDC wc MFU - Ward not stated	Chemistry	Potassium	ST01746467
Tygerberg Laboratory	Invalid: no serum separation (NSS)	Mfuleni CDC wc MFU - Ward not stated	Chemistry	Potassium	ST01748447
Tygerberg Laboratory	Invalid: no serum separation (NSS)	Mfuleni CDC wc MFU - Ward not stated	Chemistry	Potassium	ST01748457
Tygerberg Laboratory	Invalid: no serum separation (NSS)	Mfuleni CDC wc MFU - Ward not stated	Chemistry	Potassium	ST01748717
Tygerberg Laboratory	Invalid: no serum separation (NSS)	Michael Mapongwana CDC wc MMP - ARV Clinic	Chemistry	Potassium	ST01714328
Tygerberg Laboratory	Invalid: no serum separation (NSS)	Michael Mapongwana CDC wc MMP - ARV Clinic	Chemistry	Potassium	ST01717861
Tygerberg Laboratory	Invalid: no serum separation (NSS)	Michael Mapongwana CDC wc MMP - ARV Clinic	Chemistry	Potassium	ST01726202
Tygerberg Laboratory	Invalid: no serum separation (NSS)	Michael Mapongwana CDC wc MMP - ARV Clinic	Chemistry	Potassium	ST01733859
Tygerberg Laboratory	Invalid: no serum separation (NSS)	Nolungile CDC wc NHC - ARV Clinic	Chemistry	Potassium	ST01748888
Tygerberg Laboratory	Invalid: no serum separation (NSS)	Nomzamo CDC wc NMZ - ARV Clinic	Chemistry	Potassium	ST01704280
Tygerberg Laboratory	Invalid: no serum separation (NSS)	Nomzamo CDC wc NMZ - ARV Clinic	Chemistry	Potassium	ST01713326
Tygerberg Laboratory	Invalid: no serum separation (NSS)	Nomzamo CDC wc NMZ - ARV Clinic	Chemistry	Potassium	ST01713359
Tygerberg Laboratory	Invalid: no serum separation (NSS)	Nomzamo CDC wc NMZ - ARV Clinic	Chemistry	Potassium	ST01713375
Tygerberg Laboratory	Invalid: no serum separation (NSS)	Nomzamo CDC wc NMZ - ARV Clinic	Chemistry	Potassium	ST01736942
Tygerberg Laboratory	Invalid: no serum separation (NSS)	Nomzamo CDC wc NMZ - Ward not stated	Chemistry	Potassium	ST01735384
Tygerberg Laboratory	Invalid: no serum separation (NSS)	Parow CDC wc PHC - Ward not stated	Chemistry	Potassium	ST01745859
Tygerberg Laboratory	Invalid: no serum separation (NSS)	Sir Lowry's Pass Clinic wc SIR - Ward not stated	Chemistry	Potassium	ST01756937
Tygerberg Laboratory	Invalid: no serum separation (NSS)	Sir Lowry's Pass Clinic wc SIR - Ward not stated	Chemistry	Potassium	ST01756941
Tygerberg Laboratory	Invalid: no serum separation (NSS)	Sir Lowry's Pass Clinic wc SIR - Ward not stated	Chemistry	Potassium	ST01757027
Tygerberg Laboratory	Invalid: no serum separation (NSS)	Somerset West Clinic wc SOM - Ward not stated	Chemistry	Potassium	ST01756662
Tygerberg Laboratory	Invalid: no serum separation (NSS)	Strand CDC wc STC - ARV Clinic	Chemistry	Potassium	ST01729976
Tygerberg Laboratory	Invalid: no serum separation (NSS)	Symphony Way CDC wc SYM - ARV Clinic	Chemistry	Potassium	ST01748549
Tygerberg Laboratory	Invalid: no serum separation (NSS)	Tygerberg Hospital wc TBH - Ward A8 West	Chemistry	Potassium	ST01726955
Tygerberg Laboratory	Invalid: no serum separation (NSS)	Tygerberg Hospital wc TBH - Ward J1	Chemistry	Potassium	ST01735346
Tygerberg Laboratory	Invalid: no serum separation (NSS)	Tygerberg Hospital wc TBH - C7CW - Endocrine	Chemistry	Potassium	ST01717707
Tygerberg Laboratory	Invalid: no serum separation (NSS)	Tygerberg Hospital wc TBH - C8CW - Derma General	Chemistry	Potassium	ST01713333
Tygerberg Laboratory	Invalid: no serum separation (NSS)	Tygerberg Hospital wc TBH - X-Block - Haematology	Chemistry	Potassium	ST01751694
Tygerberg Laboratory	Invalid: no serum separation (NSS)	Ubuntu Clinic (Khayelitsha) - ARV Clinic	Chemistry	Potassium	ST01714979
Tygerberg Laboratory	Invalid: no serum separation (NSS)	Ubuntu Clinic (Khayelitsha) - ARV Clinic	Chemistry	Potassium	ST01729993
Tygerberg Laboratory	Invalid: no serum separation (NSS)	Ubuntu Clinic (Khayelitsha) - ARV Clinic	Chemistry	Potassium	ST01735736
Tygerberg Laboratory	Invalid: no serum separation (NSS)	Wallacedene Clinic wc WAL - Club (ARV) 1	Chemistry	Potassium	ST01729899
Tygerberg Laboratory	Invalid: no serum separation (NSS)	Wesbank Clinic wc WES - ARV Clinic	Chemistry	Potassium	ST01738069
Tygerberg Laboratory	Invalid: no serum separation (NSS)	Aan-het-Pad Clinic wc AHP - ARV Clinic	Chemistry	Potassium	ST01713221
Tygerberg Laboratory	Invalid: no serum separation (NSS)	Aan-het-Pad Clinic wc AHP - ARV Clinic	Chemistry	Potassium	ST01730362
Tygerberg Laboratory	Invalid: no serum separation (NSS)	Cloetesville CDC wc CLC - Ward not stated	Chemistry	Potassium	ST01734006
Tygerberg Laboratory	Invalid: no serum separation (NSS)	Idas Valley Clinic wc IVC - ARV Clinic	Chemistry	Potassium	ST01712647
Tygerberg Laboratory	Invalid: no serum separation (NSS)	Idas Valley Clinic wc IVC - ARV Clinic	Chemistry	Potassium	ST01756856
Tygerberg Laboratory	Invalid: no serum separation (NSS)	Idas Valley Clinic wc IVC - Ward not stated	Chemistry	Potassium	ST01702407
Tygerberg Laboratory	Invalid: no serum separation (NSS)	Kayamandi Clinic wc KMP - ARV Clinic	Chemistry	Potassium	ST01746224
Tygerberg Laboratory	Invalid: no serum separation (NSS)	Kayamandi Clinic wc KMP - ARV Clinic	Chemistry	Potassium	ST01746235
Tygerberg Laboratory	Invalid: no serum separation (NSS)	Bredasdorp Clinic wc BDC - ARV Clinic	Chemistry	Potassium	ST01703717
Tygerberg Laboratory	Invalid: no serum separation (NSS)	Caledon Clinic wc CAL - Ward not stated	Chemistry	Potassium	ST01716847
Tygerberg Laboratory	Invalid: no serum separation (NSS)	Hermanus CDC wc HCO - ARV Clinic	Chemistry	Potassium	ST01703826
Tygerberg Laboratory	Invalid: no serum separation (NSS)	Citrusdal Clinic wc CDP - ARV Clinic	Chemistry	Potassium	ST01717703
Tygerberg Laboratory	Invalid: no serum separation (NSS)	Clanwilliam Hospital wc CLH - ARV Clinic	Chemistry	Potassium	ST01735788
Tygerberg Laboratory	Invalid: no serum separation (NSS)	Clanwilliam Hospital wc CLH - ARV Clinic	Chemistry	Potassium	ST01735791
Tygerberg Laboratory	Invalid: no serum separation (NSS)	Piketberg Clinic wc PKT - ARV Clinic	Chemistry	Potassium	ST01705776
Tygerberg Laboratory	Invalid: no serum separation (NSS)	Piketberg Clinic wc PKT - ARV Clinic	Chemistry	Potassium	ST01717772
Tygerberg Laboratory	Invalid: no serum separation (NSS)	Piketberg Clinic wc PKT - ARV Clinic	Chemistry	Potassium	ST01733929
Tygerberg Laboratory	Invalid: no serum separation (NSS)	Piketberg Clinic wc PKT - ARV Clinic	Chemistry	Potassium	ST01745548
Tygerberg Laboratory	Invalid: no serum separation (NSS)	Piketberg Clinic wc PKT - ARV Clinic	Chemistry	Potassium	ST01748458
Tygerberg Laboratory	Info does not match	Delft CHC wc DFP - Ward not stated	Chemistry	Potassium	ST01726692
Tygerberg Laboratory	Info does not match	Eerste River Hospital wc ERH - Casualty Unit	Chemistry	Potassium	ST01737261
Tygerberg Laboratory	Info does not match	Elsies River CHC wc ERP - Ward not stated	Chemistry	Potassium	ST01705697
Tygerberg Laboratory	Info does not match	Karl Bremer Hospital wc KBH - Emergency Centre	Chemistry	Potassium	ST01751669
Tygerberg Laboratory	Info does not match	Kraaifontein CHC wc KFP - ARV Clinic	Chemistry	Potassium	ST01757139
Tygerberg Laboratory	Info does not match	Mfuleni CDC wc MFU - Ward not stated	Chemistry	Potassium	ST01718616
Tygerberg Laboratory	Info does not match	Tygerberg Hospital wc TBH - Ward A4 East	Chemistry	Potassium	ST01717414
Tygerberg Laboratory	Info does not match	Tygerberg Hospital wc TBH - Ward A6	Chemistry	Potassium	ST01749586
Tygerberg Laboratory	Info does not match	Tygerberg Hospital wc TBH - Ward A7	Chemistry	Potassium	ST01741911
Tygerberg Laboratory	Info does not match	Tygerberg Hospital wc TBH - Ward C1 East	Chemistry	Potassium	ST01720621
Tygerberg Laboratory	Info does not match	Tygerberg Hospital wc TBH - Ward C2A	Chemistry	Potassium	ST01727292
Tygerberg Laboratory	Info does not match	Tygerberg Hospital wc TBH - Ward C2A	Chemistry	Potassium	ST01740611
Tygerberg Laboratory	Info does not match	Tygerberg Hospital wc TBH - Ward C2A	Chemistry	Potassium	ST01740789
Tygerberg Laboratory	Info does not match - DBS	Tygerberg Hospital wc TBH - C1A Trauma	Chemistry	Potassium	ST01707411
Tygerberg Laboratory	Not done: no patient ID	Eerste River Hospital wc ERH - Ward not stated	Chemistry	Potassium	ST01722041
Tygerberg Laboratory	Not done: no patient ID	Tygerberg Hospital wc TBH - Ward A9 Unit	Chemistry	Potassium	ST01708204
Tygerberg Laboratory	Require clotted specimen	Elsies River CHC wc ERP - Ward not stated	Chemistry	Potassium	ST01730933
Tygerberg Laboratory	Require clotted specimen	Michael Mapongwana CDC wc MMP - ARV Clinic	Chemistry	Potassium	ST01706168
Tygerberg Laboratory	Require clotted specimen	Michael Mapongwana CDC wc MMP - ARV Clinic	Chemistry	Potassium	ST01707553
Tygerberg Laboratory	Require clotted specimen	Michael Mapongwana CDC wc MMP - ARV Clinic	Chemistry	Potassium	ST01714532
Tygerberg Laboratory	Require clotted specimen	Michael Mapongwana CDC wc MMP - ARV Clinic	Chemistry	Potassium	ST01721328
Tygerberg Laboratory	Require clotted specimen	Michael Mapongwana CDC wc MMP - ARV Clinic	Chemistry	Potassium	ST01727755
Tygerberg Laboratory	Require clotted specimen	Michael Mapongwana CDC wc MMP - ARV Clinic	Chemistry	Potassium	ST01742732
Tygerberg Laboratory	Require clotted specimen	Michael Mapongwana CDC wc MMP - ARV Clinic	Chemistry	Potassium	ST01746740
Tygerberg Laboratory	Require clotted specimen	Michael Mapongwana CDC wc MMP - ARV Clinic	Chemistry	Potassium	ST01747049
Tygerberg Laboratory	Require clotted specimen	Tygerberg Hospital wc TBH - Ward D5	Chemistry	Potassium	ST01729010
Tygerberg Laboratory	Require clotted specimen	Tygerberg Hospital wc TBH - Ward D8	Chemistry	Potassium	ST01746846
Tygerberg Laboratory	Require clotted specimen	Tygerberg Hospital wc TBH - Ward D8	Chemistry	Potassium	ST01757318
Tygerberg Laboratory	Require clotted specimen	Tygerberg Hospital wc TBH - Ward J2 Mothers	Chemistry	Potassium	ST01722482
Tygerberg Laboratory	Require clotted specimen	Montagu Clinic wc MGH - Ward not stated	Chemistry	Potassium	ST01724145
Tygerberg Laboratory	Spec container empty	Tygerberg Hospital wc TBH - Ward A1 West	Chemistry	Potassium	ST01708620
Tygerberg Laboratory	Spec container empty	Tygerberg Hospital wc TBH - Ward A1 West	Chemistry	Potassium	ST01709576
Tygerberg Laboratory	Spec container empty	Tygerberg Hospital wc TBH - Ward A1 West	Chemistry	Potassium	ST01755216
Tygerberg Laboratory	Spec container empty	Tygerberg Hospital wc TBH - Ward C1 East	Chemistry	Potassium	ST01739946
Tygerberg Laboratory	Spec container empty	Tygerberg Hospital wc TBH - Ward D5	Chemistry	Potassium	ST01754914
Tygerberg Laboratory	Specimen not labeled	Delft CHC wc DFP - Ward not stated	Chemistry	Potassium	ST01724027
Tygerberg Laboratory	Specimen not labeled	Eerste River Hospital wc ERH - Ward not stated	Chemistry	Potassium	ST01706939
Tygerberg Laboratory	Specimen not labeled	Karl Bremer Hospital wc KBH - Emergency Centre	Chemistry	Potassium	ST01724765
Tygerberg Laboratory	Specimen not labeled	Kraaifontein CHC wc KFP - Ward not stated	Chemistry	Potassium	ST01713611
Tygerberg Laboratory	Specimen not labeled	Macassar CDC wc MCP - ARV Clinic	Chemistry	Potassium	ST01748848
Tygerberg Laboratory	Specimen not labeled	Mfuleni CDC wc MFU - ARV Clinic	Chemistry	Potassium	ST01718921
Tygerberg Laboratory	Specimen not labeled	Tygerberg Hospital wc TBH - Ward A1 West	Chemistry	Potassium	ST01706638
Tygerberg Laboratory	Specimen not labeled	Tygerberg Hospital wc TBH - Ward A1 West	Chemistry	Potassium	ST01715298
Tygerberg Laboratory	Specimen not labeled	Tygerberg Hospital wc TBH - Ward A1 West	Chemistry	Potassium	ST01715337
Tygerberg Laboratory	Specimen not labeled	Tygerberg Hospital wc TBH - Ward A1 West	Chemistry	Potassium	ST01715341
Tygerberg Laboratory	Specimen not labeled	Tygerberg Hospital wc TBH - Ward A1 West	Chemistry	Potassium	ST01715376
Tygerberg Laboratory	Specimen not labeled	Tygerberg Hospital wc TBH - Ward A1 West	Chemistry	Potassium	ST01730272
Tygerberg Laboratory	Specimen not labeled	Tygerberg Hospital wc TBH - Ward A4 West	Chemistry	Potassium	ST01702245
Tygerberg Laboratory	Specimen not labeled	Tygerberg Hospital wc TBH - Ward A4 West	Chemistry	Potassium	ST01723566
Tygerberg Laboratory	Specimen not labeled	Tygerberg Hospital wc TBH - Ward A6	Chemistry	Potassium	ST01725861
Tygerberg Laboratory	Specimen not labeled	Tygerberg Hospital wc TBH - Ward A6	Chemistry	Potassium	ST01757423
Tygerberg Laboratory	Specimen not labeled	Tygerberg Hospital wc TBH - Ward C1 East	Chemistry	Potassium	ST01737039
Tygerberg Laboratory	Specimen not labeled	Tygerberg Hospital wc TBH - Ward C1 West	Chemistry	Potassium	ST01724401
Tygerberg Laboratory	Specimen not labeled	Tygerberg Hospital wc TBH - Ward C2A	Chemistry	Potassium	ST01704304
Tygerberg Laboratory	Specimen not labeled	Tygerberg Hospital wc TBH - Ward C2A	Chemistry	Potassium	ST01714780
Tygerberg Laboratory	Specimen not labeled	Tygerberg Hospital wc TBH - Ward D4	Chemistry	Potassium	ST01739007
Tygerberg Laboratory	Specimen not labeled	Tygerberg Hospital wc TBH - Ward D7	Chemistry	Potassium	ST01760027
Tygerberg Laboratory	Specimen not labeled	Tygerberg Hospital wc TBH - Ward G10	Chemistry	Potassium	ST01723797
Tygerberg Laboratory	Specimen not labeled	Tygerberg Hospital wc TBH - Ward J7	Chemistry	Potassium	ST01714858
Tygerberg Laboratory	Specimen not labeled	Tygerberg Hospital wc TBH - Ward J Ground	Chemistry	Potassium	ST01722405
Tygerberg Laboratory	Specimen not labeled	Tygerberg Hospital wc TBH - Ward J Ground	Chemistry	Potassium	ST01759927
Tygerberg Laboratory	Specimen not labeled	Tygerberg Hospital wc TBH - Ward not stated	Chemistry	Potassium	ST01702759
Tygerberg Laboratory	Specimen not labeled	Tygerberg Hospital wc TBH - Ward not stated	Chemistry	Potassium	ST01732474
Tygerberg Laboratory	Specimen not labeled	Tygerberg Hospital wc TBH - Ward not stated	Chemistry	Potassium	ST01748058
Tygerberg Laboratory	Specimen container broken	Tygerberg Hospital wc TBH - Ward D1	Chemistry	Potassium	ST01711753
Tygerberg Laboratory	Specimen container broken	Tygerberg Hospital wc TBH - C5BW - Vascular	Chemistry	Potassium	ST01726971
Tygerberg Laboratory	Specimen insufficient	Eerste River Hospital wc ERH - Ward not stated	Chemistry	Potassium	ST01720864
Tygerberg Laboratory	Specimen insufficient	Eerste River Hospital wc ERH - Ward not stated	Chemistry	Potassium	ST01737994
Tygerberg Laboratory	Specimen insufficient	Ikhwezi CDC wc IKW - ARV Clinic	Chemistry	Potassium	ST01742263
Tygerberg Laboratory	Specimen insufficient	Karl Bremer Hospital wc KBH - Emergency Centre	Chemistry	Potassium	ST01717896
Tygerberg Laboratory	Specimen insufficient	Karl Bremer Hospital wc KBH - Emergency Centre	Chemistry	Potassium	ST01736289
Tygerberg Laboratory	Specimen insufficient	Karl Bremer Hospital wc KBH - Emergency Centre	Chemistry	Potassium	ST01737518
Tygerberg Laboratory	Specimen insufficient	Kraaifontein CHC wc KFP - ARV Clinic	Chemistry	Potassium	ST01714684
Tygerberg Laboratory	Specimen insufficient	Kraaifontein CHC wc KFP - ARV Clinic	Chemistry	Potassium	ST01715135
Tygerberg Laboratory	Specimen insufficient	Tygerberg Hospital wc TBH - Ward A9 Unit	Chemistry	Potassium	ST01721665
Tygerberg Laboratory	Specimen insufficient	Tygerberg Hospital wc TBH - Ward A9 Unit	Chemistry	Potassium	ST01728035
Tygerberg Laboratory	Specimen insufficient	Tygerberg Hospital wc TBH - Ward A9 Unit	Chemistry	Potassium	ST01740780
Tygerberg Laboratory	Specimen insufficient	Tygerberg Hospital wc TBH - Ward A9 Unit	Chemistry	Potassium	ST01743431
Tygerberg Laboratory	Specimen insufficient	Tygerberg Hospital wc TBH - Ward A9 Unit	Chemistry	Potassium	STM0006570
Tygerberg Laboratory	Specimen insufficient	Tygerberg Hospital wc TBH - Ward A9 Unit	Chemistry	Potassium	STM0006577
Tygerberg Laboratory	Specimen insufficient	Tygerberg Hospital wc TBH - Ward C1 East	Chemistry	Potassium	ST01737953
Tygerberg Laboratory	Specimen insufficient	Tygerberg Hospital wc TBH - Ward C1 West	Chemistry	Potassium	ST01729538
Tygerberg Laboratory	Specimen insufficient	Tygerberg Hospital wc TBH - Ward D8	Chemistry	Potassium	ST01743306
Tygerberg Laboratory	Specimen insufficient	Tygerberg Hospital wc TBH - Ward D9	Chemistry	Potassium	ST01717287
Tygerberg Laboratory	Specimen insufficient	Tygerberg Hospital wc TBH - Ward G1	Chemistry	Potassium	ST01704884
Tygerberg Laboratory	Specimen insufficient	Tygerberg Hospital wc TBH - Ward G1	Chemistry	Potassium	ST01737964
Tygerberg Laboratory	Specimen insufficient	Tygerberg Hospital wc TBH - Ward G2	Chemistry	Potassium	ST01707513
Tygerberg Laboratory	Specimen insufficient	Tygerberg Hospital wc TBH - Ward G2	Chemistry	Potassium	ST01709432
Tygerberg Laboratory	Specimen insufficient	Tygerberg Hospital wc TBH - Ward G8	Chemistry	Potassium	ST01709618
Tygerberg Laboratory	Specimen insufficient	Tygerberg Hospital wc TBH - Ward G8	Chemistry	Potassium	ST01759178
Tygerberg Laboratory	Specimen insufficient	Tygerberg Hospital wc TBH - Ward G10	Chemistry	Potassium	ST01723816
Tygerberg Laboratory	Specimen insufficient	Tygerberg Hospital wc TBH - Ward G10	Chemistry	Potassium	ST01744376
Tygerberg Laboratory	Specimen insufficient	Tygerberg Hospital wc TBH - Ward G Ground	Chemistry	Potassium	ST01707184
Tygerberg Laboratory	Specimen insufficient	Tygerberg Hospital wc TBH - Ward G Ground	Chemistry	Potassium	ST01711947
Tygerberg Laboratory	Specimen insufficient	Tygerberg Hospital wc TBH - Ward G Ground	Chemistry	Potassium	ST01741717
Tygerberg Laboratory	Specimen insufficient	Tygerberg Hospital wc TBH - Ward G Ground	Chemistry	Potassium	ST01753163
Tygerberg Laboratory	Specimen insufficient	Tygerberg Hospital wc TBH - Ward H1X	Chemistry	Potassium	ST01737899
Tygerberg Laboratory	Specimen insufficient	Tygerberg Hospital wc TBH - Ward J1	Chemistry	Potassium	ST01737887
Tygerberg Laboratory	Specimen not received	Elsies River CHC wc ERP - Ward not stated	Chemistry	Potassium	ST01711070
Tygerberg Laboratory	Specimen not received	Karl Bremer Hospital wc KBH - 4C Peadiatric ward	Chemistry	Potassium	ST01730246
Tygerberg Laboratory	Specimen not received	Karl Bremer Hospital wc KBH - Gynaecology Emergency Centre	Chemistry	Potassium	ST01753290
Tygerberg Laboratory	Specimen not received	Kraaifontein CHC wc KFP - ARV Clinic	Chemistry	Potassium	ST01719388
Tygerberg Laboratory	Specimen not received	Macassar CDC wc MCP - ARV Clinic	Chemistry	Potassium	ST01736183
Tygerberg Laboratory	Specimen not received	Michael Mapongwana CDC wc MMP - ARV Clinic	Chemistry	Potassium	ST01717943
Tygerberg Laboratory	Specimen not received	Michael Mapongwana CDC wc MMP - ARV Clinic	Chemistry	Potassium	ST01726767
Tygerberg Laboratory	Specimen not received	Michael Mapongwana CDC wc MMP - ARV Clinic	Chemistry	Potassium	ST01730060
Tygerberg Laboratory	Specimen not received	Michael Mapongwana CDC wc MMP - ARV Clinic	Chemistry	Potassium	ST01730074
Tygerberg Laboratory	Specimen not received	Michael Mapongwana CDC wc MMP - ARV Clinic	Chemistry	Potassium	ST01730079
Tygerberg Laboratory	Specimen not received	Site B Male Clinic wc SMC - ARV Clinic	Chemistry	Potassium	ST01720180
Tygerberg Laboratory	Specimen not received	Tygerberg Hospital wc TBH - Ward A1 West	Chemistry	Potassium	ST01755653
Tygerberg Laboratory	Specimen not received	Tygerberg Hospital wc TBH - Ward A4 West	Chemistry	Potassium	ST01717251
Tygerberg Laboratory	Specimen not received	Tygerberg Hospital wc TBH - Ward H2X	Chemistry	Potassium	ST01713087
Tygerberg Laboratory	Unsuit: contaminated	Tygerberg Hospital wc TBH - Ward A2	Chemistry	Potassium	ST01747194
Tygerberg Laboratory	Unsuit: contaminated	Tygerberg Hospital wc TBH - Ward A7	Chemistry	Potassium	ST01713400
Tygerberg Laboratory	Unsuit: leaked	Bishop Lavis CDC wc BLP - Ward not stated	Chemistry	Potassium	ST01728260
Tygerberg Laboratory	Unsuit: leaked	Bishop Lavis CDC wc BLP - Ward not stated	Chemistry	Potassium	ST01758570
Tygerberg Laboratory	Unsuit: leaked	Bishop Lavis CDC wc BLP - Ward not stated	Chemistry	Potassium	ST01758575
Tygerberg Laboratory	Unsuit: leaked	Eerste River Hospital wc ERH - Ward not stated	Chemistry	Potassium	ST01720260
Tygerberg Laboratory	Unsuit: leaked	Eerste River Hospital wc ERH - Ward not stated	Chemistry	Potassium	ST01757260
Tygerberg Laboratory	Unsuit: leaked	Karl Bremer Hospital wc KBH - Ward not stated	Chemistry	Potassium	ST01700876
Tygerberg Laboratory	Unsuit: leaked	Kleinvlei CDC wc KVP - Ward not stated	Chemistry	Potassium	ST01713768
Tygerberg Laboratory	Unsuit: leaked	Tygerberg Hospital wc TBH - Ward C1 East	Chemistry	Potassium	ST01705963
Tygerberg Laboratory	Unsuit: too old	Bishop Lavis CDC wc BLP - ARV Clinic	Chemistry	Potassium	ST01714476
Tygerberg Laboratory	Unsuit: too old	Bishop Lavis CDC wc BLP - Ward not stated	Chemistry	Potassium	ST01711120
Tygerberg Laboratory	Unsuit: too old	Bishop Lavis CDC wc BLP - Ward not stated	Chemistry	Potassium	ST01711550
Tygerberg Laboratory	Unsuit: too old	Bishop Lavis CDC wc BLP - Ward not stated	Chemistry	Potassium	ST01732961
Tygerberg Laboratory	Unsuit: too old	Bishop Lavis CDC wc BLP - Ward not stated	Chemistry	Potassium	ST01752082
Tygerberg Laboratory	Unsuit: too old	Bishop Lavis CDC wc BLP - Ward not stated	Chemistry	Potassium	ST01752135
Tygerberg Laboratory	Unsuit: too old	Bishop Lavis CDC wc BLP - Ward not stated	Chemistry	Potassium	ST01752279
Tygerberg Laboratory	Unsuit: too old	Bishop Lavis CDC wc BLP - Ward not stated	Chemistry	Potassium	ST01757781
Tygerberg Laboratory	Unsuit: too old	Bishop Lavis CDC wc BLP - Ward not stated	Chemistry	Potassium	ST01757810
Tygerberg Laboratory	Unsuit: too old	Delft CHC wc DFP - Club (ARV) 1	Chemistry	Potassium	ST01727484
Tygerberg Laboratory	Unsuit: too old	Delft CHC wc DFP - Club (ARV) 1	Chemistry	Potassium	ST01727495
Tygerberg Laboratory	Unsuit: too old	Delft CHC wc DFP - Ward not stated	Chemistry	Potassium	ST01752219
Tygerberg Laboratory	Unsuit: too old	Delft CHC wc DFP - Ward not stated	Chemistry	Potassium	ST01752378
Tygerberg Laboratory	Unsuit: too old	Delft CHC wc DFP - Ward not stated	Chemistry	Potassium	ST01752379
Tygerberg Laboratory	Unsuit: too old	Delft CHC wc DFP - Ward not stated	Chemistry	Potassium	ST01752380
Tygerberg Laboratory	Unsuit: too old	Delft CHC wc DFP - Ward not stated	Chemistry	Potassium	ST01752383
Tygerberg Laboratory	Unsuit: too old	Delft CHC wc DFP - Ward not stated	Chemistry	Potassium	ST01752384
Tygerberg Laboratory	Unsuit: too old	Delft CHC wc DFP - Ward not stated	Chemistry	Potassium	ST01752386
Tygerberg Laboratory	Unsuit: too old	Elsies River CHC wc ERP - ARV Clinic	Chemistry	Potassium	ST01711300
Tygerberg Laboratory	Unsuit: too old	Elsies River CHC wc ERP - Ward not stated	Chemistry	Potassium	ST01711233
Tygerberg Laboratory	Unsuit: too old	Elsies River CHC wc ERP - Ward not stated	Chemistry	Potassium	ST01711284
Tygerberg Laboratory	Unsuit: too old	Elsies River CHC wc ERP - Ward not stated	Chemistry	Potassium	ST01725816
Tygerberg Laboratory	Unsuit: too old	Elsies River CHC wc ERP - Ward not stated	Chemistry	Potassium	ST01726135
Tygerberg Laboratory	Unsuit: too old	Elsies River CHC wc ERP - Ward not stated	Chemistry	Potassium	ST01728520
Tygerberg Laboratory	Unsuit: too old	Elsies River CHC wc ERP - Ward not stated	Chemistry	Potassium	ST01731694
Tygerberg Laboratory	Unsuit: too old	Elsies River CHC wc ERP - Ward not stated	Chemistry	Potassium	ST01745446
Tygerberg Laboratory	Unsuit: too old	Elsies River CHC wc ERP - Ward not stated	Chemistry	Potassium	ST01745452
Tygerberg Laboratory	Unsuit: too old	Elsies River CHC wc ERP - Ward not stated	Chemistry	Potassium	ST01752072
Tygerberg Laboratory	Unsuit: too old	Elsies River CHC wc ERP - Ward not stated	Chemistry	Potassium	ST01752080
Tygerberg Laboratory	Unsuit: too old	Elsies River CHC wc ERP - Ward not stated	Chemistry	Potassium	ST01752098
Tygerberg Laboratory	Unsuit: too old	Elsies River CHC wc ERP - Ward not stated	Chemistry	Potassium	ST01752101
Tygerberg Laboratory	Unsuit: too old	Elsies River CHC wc ERP - Ward not stated	Chemistry	Potassium	ST01752247
Tygerberg Laboratory	Unsuit: too old	Elsies River CHC wc ERP - Ward not stated	Chemistry	Potassium	ST01752250
Tygerberg Laboratory	Unsuit: too old	Elsies River CHC wc ERP - Ward not stated	Chemistry	Potassium	ST01752254
Tygerberg Laboratory	Unsuit: too old	Elsies River CHC wc ERP - Ward not stated	Chemistry	Potassium	ST01752257
Tygerberg Laboratory	Unsuit: too old	Elsies River CHC wc ERP - Ward not stated	Chemistry	Potassium	ST01752284
Tygerberg Laboratory	Unsuit: too old	Elsies River CHC wc ERP - Ward not stated	Chemistry	Potassium	ST01752286
Tygerberg Laboratory	Unsuit: too old	Elsies River CHC wc ERP - Ward not stated	Chemistry	Potassium	ST01752288
Tygerberg Laboratory	Unsuit: too old	Elsies River CHC wc ERP - Ward not stated	Chemistry	Potassium	ST01752290
Tygerberg Laboratory	Unsuit: too old	Gustrouw CDC wc GCH - ARV Clinic	Chemistry	Potassium	ST01752419
Tygerberg Laboratory	Unsuit: too old	Gustrouw CDC wc GCH - Ward not stated	Chemistry	Potassium	ST01733350
Tygerberg Laboratory	Unsuit: too old	Ikhwezi CDC wc IKW - ARV Clinic	Chemistry	Potassium	ST01745305
Tygerberg Laboratory	Unsuit: too old	Karl Bremer Hospital wc KBH - Ward not stated	Chemistry	Potassium	ST01707621
Tygerberg Laboratory	Unsuit: too old	Kleinvlei CDC wc KVP - ARV Clinic	Chemistry	Potassium	ST01713744
Tygerberg Laboratory	Unsuit: too old	Kraaifontein CHC wc KFP - ARV Clinic	Chemistry	Potassium	ST01707597
Tygerberg Laboratory	Unsuit: too old	Kraaifontein CHC wc KFP - ARV Clinic	Chemistry	Potassium	ST01729930
Tygerberg Laboratory	Unsuit: too old	Kraaifontein CHC wc KFP - ARV Clinic	Chemistry	Potassium	ST01734594
Tygerberg Laboratory	Unsuit: too old	Kraaifontein CHC wc KFP - ARV Clinic	Chemistry	Potassium	ST01752081
Tygerberg Laboratory	Unsuit: too old	Kraaifontein CHC wc KFP - ARV Clinic	Chemistry	Potassium	ST01752211
Tygerberg Laboratory	Unsuit: too old	Kraaifontein CHC wc KFP - Ward not stated	Chemistry	Potassium	ST01744920
Tygerberg Laboratory	Unsuit: too old	Macassar CDC wc MCP - ARV Clinic	Chemistry	Potassium	ST01727930
Tygerberg Laboratory	Unsuit: too old	Mfuleni CDC wc MFU - ARV Clinic	Chemistry	Potassium	ST01703521
Tygerberg Laboratory	Unsuit: too old	Mfuleni CDC wc MFU - ARV Clinic	Chemistry	Potassium	ST01703985
Tygerberg Laboratory	Unsuit: too old	Mfuleni CDC wc MFU - ARV Clinic	Chemistry	Potassium	ST01707995
Tygerberg Laboratory	Unsuit: too old	Mfuleni CDC wc MFU - ARV Clinic	Chemistry	Potassium	ST01748962
Tygerberg Laboratory	Unsuit: too old	Mfuleni CDC wc MFU - ARV Clinic	Chemistry	Potassium	ST01750992
Tygerberg Laboratory	Unsuit: too old	Mfuleni CDC wc MFU - Ward not stated	Chemistry	Potassium	ST01716535
Tygerberg Laboratory	Unsuit: too old	Mfuleni CDC wc MFU - Ward not stated	Chemistry	Potassium	ST01718284
Tygerberg Laboratory	Unsuit: too old	Mfuleni CDC wc MFU - Ward not stated	Chemistry	Potassium	ST01719319
Tygerberg Laboratory	Unsuit: too old	Mfuleni CDC wc MFU - Ward not stated	Chemistry	Potassium	ST01758107
Tygerberg Laboratory	Unsuit: too old	Michael Mapongwana CDC wc MMP - ARV Clinic	Chemistry	Potassium	ST01707660
Tygerberg Laboratory	Unsuit: too old	Michael Mapongwana CDC wc MMP - ARV Clinic	Chemistry	Potassium	ST01707661
Tygerberg Laboratory	Unsuit: too old	Michael Mapongwana CDC wc MMP - ARV Clinic	Chemistry	Potassium	ST01728232
Tygerberg Laboratory	Unsuit: too old	Nomzamo CDC wc NMZ - ARV Clinic	Chemistry	Potassium	ST01749198
Tygerberg Laboratory	Unsuit: too old	Nomzamo CDC wc NMZ - ARV Clinic	Chemistry	Potassium	ST01749930
Tygerberg Laboratory	Unsuit: too old	Nomzamo CDC wc NMZ - ARV Clinic	Chemistry	Potassium	ST01750201
Tygerberg Laboratory	Unsuit: too old	Reed Street CDC wc RSC - ARV Clinic	Chemistry	Potassium	ST01726171
Tygerberg Laboratory	Unsuit: too old	Reed Street CDC wc RSC - Ward not stated	Chemistry	Potassium	ST01751717
Tygerberg Laboratory	Unsuit: too old	Tygerberg Hospital wc TBH - Ward A8 West	Chemistry	Potassium	ST01716782
Tygerberg Laboratory	Unsuit: too old	Tygerberg Hospital wc TBH - Ward J Ground	Chemistry	Potassium	ST01722426
Tygerberg Laboratory	Unsuit: too old	Tygerberg Hospital wc TBH - C6AW - Urology General	Chemistry	Potassium	ST01739844
Tygerberg Laboratory	Unsuit: too old	Tygerberg Hospital wc TBH - C8BO - General Medicine	Chemistry	Potassium	ST01744686
Tygerberg Laboratory	Unsuit: too old	Ubuntu Clinic (Khayelitsha) - ARV Clinic	Chemistry	Potassium	ST01750906
Tygerberg Laboratory	Unsuit: too old	Kayamandi Clinic wc KMP - ARV Clinic	Chemistry	Potassium	ST01722235
Tygerberg Laboratory	Unsuit: too old	Kayamandi Clinic wc KMP - ARV Clinic	Chemistry	Potassium	ST01731917
Tygerberg Laboratory	Unsuit: too old	Kayamandi Clinic wc KMP - Ward not stated	Chemistry	Potassium	ST01752274
Tygerberg Laboratory	Unsuit: too old	Caledon Hospital wc CLD - Ward not stated	Chemistry	Potassium	ST01719929
Tygerberg Laboratory	Unsuit: too old	Grabouw CDC wc GHC - ARV Clinic	Chemistry	Potassium	ST01728163
Tygerberg Laboratory	Unsuit: too old	Hermanus CDC wc HCO - ARV Clinic	Chemistry	Potassium	ST01707705
Tygerberg Laboratory	Unsuit: too old	Hermanus CDC wc HCO - ARV Clinic	Chemistry	Potassium	ST01731468
Tygerberg Laboratory	Unsuit: too old	Napier Clinic wc NPC - ARV Clinic	Chemistry	Potassium	ST01752662
Tygerberg Laboratory	Unsuit: too old	Piketberg Clinic wc PKT - ARV Clinic	Chemistry	Potassium	ST01733887
Tygerberg Laboratory	Unsuit: too old	Piketberg Clinic wc PKT - ARV Clinic	Chemistry	Potassium	ST01733903
Tygerberg Laboratory	Unsuit: 1 day old	Bishop Lavis CDC wc BLP - ARV Clinic	Chemistry	Potassium	ST01731566
Tygerberg Laboratory	Unsuit: 1 day old	Bishop Lavis CDC wc BLP - Ward not stated	Chemistry	Potassium	ST01714809
Tygerberg Laboratory	Unsuit: 1 day old	Bishop Lavis CDC wc BLP - Ward not stated	Chemistry	Potassium	ST01716735
Tygerberg Laboratory	Unsuit: 1 day old	Elsies River CHC wc ERP - ARV Clinic	Chemistry	Potassium	ST01731540
Tygerberg Laboratory	Unsuit: 1 day old	Elsies River CHC wc ERP - ARV Clinic	Chemistry	Potassium	ST01731545
Tygerberg Laboratory	Unsuit: 1 day old	Elsies River CHC wc ERP - Ward not stated	Chemistry	Potassium	ST01714814
Tygerberg Laboratory	Unsuit: 1 day old	Elsies River CHC wc ERP - Ward not stated	Chemistry	Potassium	ST01743799
Tygerberg Laboratory	Unsuit: 1 day old	Elsies River CHC wc ERP - Ward not stated	Chemistry	Potassium	ST01747861
Tygerberg Laboratory	Unsuit: 1 day old	Gustrouw CDC wc GCH - ARV Clinic	Chemistry	Potassium	ST01733481
Tygerberg Laboratory	Unsuit: 1 day old	Ikhwezi CDC wc IKW - ARV Clinic	Chemistry	Potassium	ST01730758
Tygerberg Laboratory	Unsuit: 1 day old	Kraaifontein CHC wc KFP - ARV Clinic	Chemistry	Potassium	ST01713943
Tygerberg Laboratory	Unsuit: 1 day old	Kraaifontein CHC wc KFP - ARV Clinic	Chemistry	Potassium	ST01714587
Tygerberg Laboratory	Unsuit: 1 day old	Kraaifontein CHC wc KFP - ARV Clinic	Chemistry	Potassium	ST01734333
Tygerberg Laboratory	Unsuit: 1 day old	Kraaifontein CHC wc KFP - ARV Clinic	Chemistry	Potassium	ST01747645
Tygerberg Laboratory	Unsuit: 1 day old	Mfuleni CDC wc MFU - Ward not stated	Chemistry	Potassium	ST01747771
Tygerberg Laboratory	Unsuit: 1 day old	Michael Mapongwana CDC wc MMP - ARV Clinic	Chemistry	Potassium	ST01720128
Tygerberg Laboratory	Unsuit: 1 day old	Tygerberg Hospital wc TBH - Ward C1 East	Chemistry	Potassium	ST01714122
Tygerberg Laboratory	Unsuit: 1 day old	Tygerberg Hospital wc TBH - C3AW - Paed General	Chemistry	Potassium	ST01712036
Tygerberg Laboratory	Unsuit: 1 day old	Ubuntu Clinic (Khayelitsha) - ARV Clinic	Chemistry	Potassium	ST01714874
Tygerberg Laboratory	Unsuit: 2 days old	Bishop Lavis CDC wc BLP - Ward not stated	Chemistry	Potassium	ST01711611
Tygerberg Laboratory	Unsuit: 2 days old	Bishop Lavis CDC wc BLP - Ward not stated	Chemistry	Potassium	ST01716729
Tygerberg Laboratory	Unsuit: 2 days old	Bishop Lavis CDC wc BLP - Ward not stated	Chemistry	Potassium	ST01716737
Tygerberg Laboratory	Unsuit: 2 days old	Delft CHC wc DFP - Ward not stated	Chemistry	Potassium	ST01752382
Tygerberg Laboratory	Unsuit: 2 days old	Dr Ivan Toms Clinic wc IVT - ARV Clinic	Chemistry	Potassium	ST01722791
Tygerberg Laboratory	Unsuit: 2 days old	Eerste River Hospital wc ERH - ARV Clinic	Chemistry	Potassium	ST01722784
Tygerberg Laboratory	Unsuit: 2 days old	Elsies River CHC wc ERP - Ward not stated	Chemistry	Potassium	ST01716378
Tygerberg Laboratory	Unsuit: 2 days old	Elsies River CHC wc ERP - Ward not stated	Chemistry	Potassium	ST01745451
Tygerberg Laboratory	Unsuit: 2 days old	Elsies River CHC wc ERP - Ward not stated	Chemistry	Potassium	ST01745462
Tygerberg Laboratory	Unsuit: 2 days old	Gustrouw CDC wc GCH - ARV Clinic	Chemistry	Potassium	ST01733250
Tygerberg Laboratory	Unsuit: 2 days old	Ikhwezi CDC wc IKW - ARV Clinic	Chemistry	Potassium	ST01707619
Tygerberg Laboratory	Unsuit: 2 days old	Kraaifontein CHC wc KFP - ARV Clinic	Chemistry	Potassium	ST01707600
Tygerberg Laboratory	Unsuit: 2 days old	Kraaifontein CHC wc KFP - ARV Clinic	Chemistry	Potassium	ST01714714
Tygerberg Laboratory	Unsuit: 2 days old	Kraaifontein CHC wc KFP - ARV Clinic	Chemistry	Potassium	ST01733155
Tygerberg Laboratory	Unsuit: 2 days old	Kraaifontein CHC wc KFP - ARV Clinic	Chemistry	Potassium	ST01733493
Tygerberg Laboratory	Unsuit: 2 days old	Kraaifontein CHC wc KFP - ARV Clinic	Chemistry	Potassium	ST01735813
Tygerberg Laboratory	Unsuit: 2 days old	Kraaifontein CHC wc KFP - ARV Clinic	Chemistry	Potassium	ST01735841
Tygerberg Laboratory	Unsuit: 2 days old	Kraaifontein CHC wc KFP - Ward not stated	Chemistry	Potassium	ST01733258
Tygerberg Laboratory	Unsuit: 2 days old	Macassar CDC wc MCP - Ward not stated	Chemistry	Potassium	ST01733323
Tygerberg Laboratory	Unsuit: 2 days old	Mfuleni CDC wc MFU - Ward not stated	Chemistry	Potassium	ST01708048
Tygerberg Laboratory	Unsuit: 2 days old	Mfuleni CDC wc MFU - Ward not stated	Chemistry	Potassium	ST01718268
Tygerberg Laboratory	Unsuit: 2 days old	Mfuleni CDC wc MFU - Ward not stated	Chemistry	Potassium	ST01718767
Tygerberg Laboratory	Unsuit: 2 days old	Mfuleni CDC wc MFU - Ward not stated	Chemistry	Potassium	ST01722787
Tygerberg Laboratory	Unsuit: 2 days old	Mfuleni CDC wc MFU - Ward not stated	Chemistry	Potassium	ST01722912
Tygerberg Laboratory	Unsuit: 2 days old	Mfuleni CDC wc MFU - Ward not stated	Chemistry	Potassium	ST01722949
Tygerberg Laboratory	Unsuit: 2 days old	Mfuleni CDC wc MFU - Ward not stated	Chemistry	Potassium	ST01722951
Tygerberg Laboratory	Unsuit: 2 days old	Mfuleni CDC wc MFU - Ward not stated	Chemistry	Potassium	ST01722954
Tygerberg Laboratory	Unsuit: 2 days old	Mfuleni CDC wc MFU - Ward not stated	Chemistry	Potassium	ST01722957
Tygerberg Laboratory	Unsuit: 2 days old	Mfuleni CDC wc MFU - Ward not stated	Chemistry	Potassium	ST01722966
Tygerberg Laboratory	Unsuit: 2 days old	Mfuleni CDC wc MFU - Ward not stated	Chemistry	Potassium	ST01722967
Tygerberg Laboratory	Unsuit: 2 days old	Mfuleni CDC wc MFU - Ward not stated	Chemistry	Potassium	ST01748713
Tygerberg Laboratory	Unsuit: 2 days old	Michael Mapongwana CDC wc MMP - ARV Clinic	Chemistry	Potassium	ST01707580
Tygerberg Laboratory	Unsuit: 2 days old	Michael Mapongwana CDC wc MMP - ARV Clinic	Chemistry	Potassium	ST01719453
Tygerberg Laboratory	Unsuit: 2 days old	Nomzamo CDC wc NMZ - ARV Clinic	Chemistry	Potassium	ST01714887
Tygerberg Laboratory	Unsuit: 2 days old	Nomzamo CDC wc NMZ - ARV Clinic	Chemistry	Potassium	ST01745308
Tygerberg Laboratory	Unsuit: 2 days old	Nomzamo CDC wc NMZ - Ward not stated	Chemistry	Potassium	ST01719496
Tygerberg Laboratory	Unsuit: 2 days old	Sir Lowry's Pass Clinic wc SIR - Ward not stated	Chemistry	Potassium	ST01719408
Tygerberg Laboratory	Unsuit: 2 days old	Sir Lowry's Pass Clinic wc SIR - Ward not stated	Chemistry	Potassium	ST01719415
Tygerberg Laboratory	Unsuit: 2 days old	Ubuntu Clinic (Khayelitsha) - ARV Clinic	Chemistry	Potassium	ST01707556
Tygerberg Laboratory	Unsuit: 2 days old	Kayamandi Clinic wc KMP - ARV Clinic	Chemistry	Potassium	ST01733243
Tygerberg Laboratory	Unsuit: 2 days old	Kayamandi Clinic wc KMP - ARV Clinic	Chemistry	Potassium	ST01749736
Tygerberg Laboratory	Unsuit: 2 days old	Kylemore Clinic wc KYL - ARV Clinic	Chemistry	Potassium	ST01734253
Tygerberg Laboratory	Unsuit: 2 days old	Robertson Corr Centre wc RCS - No ward	Chemistry	Potassium	ST01745531
Tygerberg Laboratory	Unsuit: 2 days old	Bredasdorp Clinic wc BDC - ARV Clinic	Chemistry	Potassium	ST01736284
Tygerberg Laboratory	Unsuit: 2 days old	Genadendal Clinic wc GDC - ARV Clinic	Chemistry	Potassium	ST01722925
Tygerberg Laboratory	Unsuit: 2 days old	Grabouw CDC wc GHC - ARV Clinic	Chemistry	Potassium	ST01728091
Tygerberg Laboratory	Unsuit: 2 days old	Grabouw CDC wc GHC - ARV Clinic	Chemistry	Potassium	ST01728115
Tygerberg Laboratory	Unsuit: 2 days old	Grabouw CDC wc GHC - Ward not stated	Chemistry	Potassium	ST01732974
Tygerberg Laboratory	Unsuit: 2 days old	Helderstroom Corr Centre wc HBB - Medium	Chemistry	Potassium	ST01728170
Tygerberg Laboratory	Unsuit: 2 days old	Hermanus CDC wc HCO - ARV Clinic	Chemistry	Potassium	ST01707612
Tygerberg Laboratory	Unsuit: 3 days old	Elsies River CHC wc ERP - Ward not stated	Chemistry	Potassium	ST01711127
Tygerberg Laboratory	Unsuit: 3 days old	Mfuleni CDC wc MFU - Ward not stated	Chemistry	Potassium	ST01708033
Tygerberg Laboratory	Unsuit: 3 days old	Mfuleni CDC wc MFU - Ward not stated	Chemistry	Potassium	ST01708042
Tygerberg Laboratory	Unsuit: 3 days old	Mfuleni CDC wc MFU - Ward not stated	Chemistry	Potassium	ST01735959
Tygerberg Laboratory	Unsuit: 3 days old	Wallacedene Clinic wc WAL - Club (ARV) 1	Chemistry	Potassium	ST01733113
Tygerberg Laboratory	Unsuit: > 3 days old	Bishop Lavis CDC wc BLP - Ward not stated	Chemistry	Potassium	ST01710875
Tygerberg Laboratory	Unsuit: > 3 days old	Kraaifontein CHC wc KFP - Ward not stated	Chemistry	Potassium	ST01718503
Tygerberg Laboratory	Unsuit: > 3 days old	Mfuleni CDC wc MFU - ARV Clinic	Chemistry	Potassium	ST01722662
Tygerberg Laboratory	Unsuit: > 3 days old	Bredasdorp Clinic wc BDC - ARV Clinic	Chemistry	Potassium	ST01718622
Tygerberg Laboratory	Dupl registration (non-reportable)	Tygerberg Hospital wc TBH - Ward A1 West	Chemistry	Chloride	ST01736647
Tygerberg Laboratory	Dupl registration (non-reportable)	Tygerberg Hospital wc TBH - Ward A9 Unit	Chemistry	Chloride	ST01725960
Tygerberg Laboratory	Dupl registration (non-reportable)	Tygerberg Hospital wc TBH - Ward A9 Unit	Chemistry	Chloride	ST01746643
Tygerberg Laboratory	Dupl registration (non-reportable)	Tygerberg Hospital wc TBH - Ward D1	Chemistry	Chloride	ST01705331
Tygerberg Laboratory	Dupl registration (non-reportable)	Tygerberg Hospital wc TBH - Ward G7	Chemistry	Chloride	ST01735238
Tygerberg Laboratory	Lab error (non-reportable)	Tygerberg Hospital wc TBH - Ward G Ground	Chemistry	Chloride	STM0006601
Tygerberg Laboratory	Invalid: haemolysis	Tygerberg Hospital wc TBH - Ward A1 Burns	Chemistry	Chloride	ST01706887
Tygerberg Laboratory	Invalid: haemolysis	Tygerberg Hospital wc TBH - Ward C1 East	Chemistry	Chloride	ST01742190
Tygerberg Laboratory	Invalid: haemolysis	Tygerberg Hospital wc TBH - Ward C1 East	Chemistry	Chloride	ST01745206
Tygerberg Laboratory	Invalid: haemolysis	Tygerberg Hospital wc TBH - Ward D1	Chemistry	Chloride	ST01705330
Tygerberg Laboratory	Invalid: haemolysis	Tygerberg Hospital wc TBH - Ward H1X	Chemistry	Chloride	ST01737918
Tygerberg Laboratory	Invalid: haemolysis	Tygerberg Hospital wc TBH - X-Block - Haematology	Chemistry	Chloride	ST01708947
Tygerberg Laboratory	Info does not match	Tygerberg Hospital wc TBH - Ward A6	Chemistry	Chloride	ST01749586
Tygerberg Laboratory	Info does not match	Tygerberg Hospital wc TBH - Ward C1 East	Chemistry	Chloride	ST01720621
Tygerberg Laboratory	Info does not match	Tygerberg Hospital wc TBH - Ward C2A	Chemistry	Chloride	ST01740611
Tygerberg Laboratory	Info does not match	Tygerberg Hospital wc TBH - Ward C2A	Chemistry	Chloride	ST01740789
Tygerberg Laboratory	Info does not match - DBS	Tygerberg Hospital wc TBH - C1A Trauma	Chemistry	Chloride	ST01707411
Tygerberg Laboratory	Not done: no patient ID	Tygerberg Hospital wc TBH - Ward A9 Unit	Chemistry	Chloride	ST01708204
Tygerberg Laboratory	Require clotted specimen	Michael Mapongwana CDC wc MMP - ARV Clinic	Chemistry	Chloride	ST01707553
Tygerberg Laboratory	Require clotted specimen	Tygerberg Hospital wc TBH - Ward D5	Chemistry	Chloride	ST01729010
Tygerberg Laboratory	Require clotted specimen	Tygerberg Hospital wc TBH - Ward D8	Chemistry	Chloride	ST01757318
Tygerberg Laboratory	Require clotted specimen	Tygerberg Hospital wc TBH - Ward J2 Mothers	Chemistry	Chloride	ST01722482
Tygerberg Laboratory	Spec container empty	Tygerberg Hospital wc TBH - Ward A1 West	Chemistry	Chloride	ST01709576
Tygerberg Laboratory	Spec container empty	Tygerberg Hospital wc TBH - Ward A1 West	Chemistry	Chloride	ST01755216
Tygerberg Laboratory	Spec container empty	Tygerberg Hospital wc TBH - Ward D5	Chemistry	Chloride	ST01754914
Tygerberg Laboratory	Specimen not labeled	Tygerberg Hospital wc TBH - Ward A1 West	Chemistry	Chloride	ST01706638
Tygerberg Laboratory	Specimen not labeled	Tygerberg Hospital wc TBH - Ward A1 West	Chemistry	Chloride	ST01715298
Tygerberg Laboratory	Specimen not labeled	Tygerberg Hospital wc TBH - Ward A1 West	Chemistry	Chloride	ST01715337
Tygerberg Laboratory	Specimen not labeled	Tygerberg Hospital wc TBH - Ward A1 West	Chemistry	Chloride	ST01715341
Tygerberg Laboratory	Specimen not labeled	Tygerberg Hospital wc TBH - Ward A1 West	Chemistry	Chloride	ST01715376
Tygerberg Laboratory	Specimen not labeled	Tygerberg Hospital wc TBH - Ward A1 West	Chemistry	Chloride	ST01730272
Tygerberg Laboratory	Specimen not labeled	Tygerberg Hospital wc TBH - Ward A4 West	Chemistry	Chloride	ST01702245
Tygerberg Laboratory	Specimen not labeled	Tygerberg Hospital wc TBH - Ward A6	Chemistry	Chloride	ST01725861
Tygerberg Laboratory	Specimen not labeled	Tygerberg Hospital wc TBH - Ward not stated	Chemistry	Chloride	ST01748058
Tygerberg Laboratory	Specimen container broken	Tygerberg Hospital wc TBH - C5BW - Vascular	Chemistry	Chloride	ST01726971
Tygerberg Laboratory	Specimen insufficient	Tygerberg Hospital wc TBH - Ward A9 Unit	Chemistry	Chloride	ST01740780
Tygerberg Laboratory	Specimen insufficient	Tygerberg Hospital wc TBH - Ward A9 Unit	Chemistry	Chloride	ST01743431
Tygerberg Laboratory	Specimen insufficient	Tygerberg Hospital wc TBH - Ward A9 Unit	Chemistry	Chloride	STM0006570
Tygerberg Laboratory	Specimen insufficient	Tygerberg Hospital wc TBH - Ward A9 Unit	Chemistry	Chloride	STM0006577
Tygerberg Laboratory	Specimen insufficient	Tygerberg Hospital wc TBH - Ward C1 East	Chemistry	Chloride	ST01737953
Tygerberg Laboratory	Specimen insufficient	Tygerberg Hospital wc TBH - Ward G1	Chemistry	Chloride	ST01704884
Tygerberg Laboratory	Specimen insufficient	Tygerberg Hospital wc TBH - Ward G1	Chemistry	Chloride	ST01737964
Tygerberg Laboratory	Specimen insufficient	Tygerberg Hospital wc TBH - Ward G2	Chemistry	Chloride	ST01707513
Tygerberg Laboratory	Specimen insufficient	Tygerberg Hospital wc TBH - Ward G2	Chemistry	Chloride	ST01709432
Tygerberg Laboratory	Specimen insufficient	Tygerberg Hospital wc TBH - Ward G8	Chemistry	Chloride	ST01756615
Tygerberg Laboratory	Specimen insufficient	Tygerberg Hospital wc TBH - Ward G10	Chemistry	Chloride	ST01723816
Tygerberg Laboratory	Specimen insufficient	Tygerberg Hospital wc TBH - Ward G10	Chemistry	Chloride	ST01742337
Tygerberg Laboratory	Specimen insufficient	Tygerberg Hospital wc TBH - Ward G10	Chemistry	Chloride	ST01744376
Tygerberg Laboratory	Specimen insufficient	Tygerberg Hospital wc TBH - Ward G Ground	Chemistry	Chloride	ST01741717
Tygerberg Laboratory	Specimen not received	Tygerberg Hospital wc TBH - Ward A1 West	Chemistry	Chloride	ST01755653
Tygerberg Laboratory	Specimen not received	Tygerberg Hospital wc TBH - Ward A4 West	Chemistry	Chloride	ST01717251
Tygerberg Laboratory	Unsuit: leaked	Tygerberg Hospital wc TBH - Ward C1 East	Chemistry	Chloride	ST01705963
Tygerberg Laboratory	Specimen insufficient	Tygerberg Hospital wc TBH - Ward A9 Unit	Chemistry	Bicarbonate	ST01752974
Tygerberg Laboratory	Specimen insufficient	Tygerberg Hospital wc TBH - C3AW - Paed Nephrology	Chemistry	Bicarbonate	ST01748396
Tygerberg Laboratory	Unsuit: too old	Elsies River CHC wc ERP - Ward not stated	Chemistry	Bicarbonate	ST01711595
Tygerberg Laboratory	Unsuit: too old	Tygerberg Hospital wc TBH - Ward C2A	Chemistry	Bicarbonate	ST01711592
Tygerberg Laboratory	Dupl registration (non-reportable)	Gustrouw CDC wc GCH - ARV Clinic	Chemistry	Urea	ST01700606
Tygerberg Laboratory	Dupl registration (non-reportable)	Tygerberg Hospital wc TBH - Ward A1 West	Chemistry	Urea	ST01736647
Tygerberg Laboratory	Dupl registration (non-reportable)	Tygerberg Hospital wc TBH - Ward A8 East	Chemistry	Urea	ST01705168
Tygerberg Laboratory	Dupl registration (non-reportable)	Tygerberg Hospital wc TBH - Ward A9 Unit	Chemistry	Urea	ST01725960
Tygerberg Laboratory	Dupl registration (non-reportable)	Tygerberg Hospital wc TBH - Ward A9 Unit	Chemistry	Urea	ST01746643
Tygerberg Laboratory	Dupl registration (non-reportable)	Tygerberg Hospital wc TBH - Ward D1	Chemistry	Urea	ST01705331
Tygerberg Laboratory	Dupl registration (non-reportable)	Tygerberg Hospital wc TBH - Ward G7	Chemistry	Urea	ST01735238
Tygerberg Laboratory	Dupl registration (non-reportable)	Tygerberg Hospital wc TBH - C7CO - General Respiratory	Chemistry	Urea	ST01747632
Tygerberg Laboratory	Dupl registration (non-reportable)	Tygerberg Hospital wc TBH - X-Block - Haematology	Chemistry	Urea	ST01730678
Tygerberg Laboratory	Dupl registration (non-reportable)	Tygerberg Hospital wc TBH - Ward not stated	Chemistry	Urea	ST01716739
Tygerberg Laboratory	Lab error (non-reportable)	Tygerberg Hospital wc TBH - Ward G Ground	Chemistry	Urea	STM0006601
Tygerberg Laboratory	Lab error (non-reportable)	Tygerberg Hospital wc TBH - X-Block - Hema Chemotherapy	Chemistry	Urea	ST01723400
Tygerberg Laboratory	Invalid: EDTA contamination	Tygerberg Hospital wc TBH - Ward D8	Chemistry	Urea	ST01724881
Tygerberg Laboratory	Invalid: haemolysis	Eerste River Hospital wc ERH - Casualty Unit	Chemistry	Urea	ST01721127
Tygerberg Laboratory	Invalid: haemolysis	Eerste River Hospital wc ERH - Casualty Unit	Chemistry	Urea	ST01730262
Tygerberg Laboratory	Invalid: haemolysis	Eerste River Hospital wc ERH - Casualty Unit	Chemistry	Urea	ST01753158
Tygerberg Laboratory	Invalid: haemolysis	Eerste River Hospital wc ERH - Ward not stated	Chemistry	Urea	ST01712320
Tygerberg Laboratory	Invalid: haemolysis	Karl Bremer Hospital wc KBH - Emergency Centre	Chemistry	Urea	ST01727734
Tygerberg Laboratory	Invalid: haemolysis	Karl Bremer Hospital wc KBH - Emergency Centre	Chemistry	Urea	ST01745706
Tygerberg Laboratory	Invalid: haemolysis	Karl Bremer Hospital wc KBH - Emergency Centre	Chemistry	Urea	ST01747984
Tygerberg Laboratory	Invalid: haemolysis	Karl Bremer Hospital wc KBH - Emergency Centre	Chemistry	Urea	ST01748004
Tygerberg Laboratory	Invalid: haemolysis	Karl Bremer Hospital wc KBH - Emergency Centre	Chemistry	Urea	ST01753150
Tygerberg Laboratory	Invalid: haemolysis	Karl Bremer Hospital wc KBH - Emergency Centre	Chemistry	Urea	ST01753156
Tygerberg Laboratory	Invalid: haemolysis	Tygerberg Hospital wc TBH - Ward A6	Chemistry	Urea	ST01717561
Tygerberg Laboratory	Invalid: haemolysis	Tygerberg Hospital wc TBH - Ward A9 Unit	Chemistry	Urea	ST01721668
Tygerberg Laboratory	Invalid: haemolysis	Tygerberg Hospital wc TBH - Ward C1 East	Chemistry	Urea	ST01718220
Tygerberg Laboratory	Invalid: haemolysis	Tygerberg Hospital wc TBH - Ward C1 East	Chemistry	Urea	ST01742190
Tygerberg Laboratory	Invalid: haemolysis	Tygerberg Hospital wc TBH - Ward C1 East	Chemistry	Urea	ST01745206
Tygerberg Laboratory	Invalid: haemolysis	Tygerberg Hospital wc TBH - Ward C1 West	Chemistry	Urea	ST01729690
Tygerberg Laboratory	Invalid: haemolysis	Tygerberg Hospital wc TBH - Ward D1	Chemistry	Urea	ST01705330
Tygerberg Laboratory	Invalid: haemolysis	Tygerberg Hospital wc TBH - Ward D1	Chemistry	Urea	ST01759860
Tygerberg Laboratory	Invalid: haemolysis	Tygerberg Hospital wc TBH - Ward D6	Chemistry	Urea	ST01705620
Tygerberg Laboratory	Invalid: haemolysis	Tygerberg Hospital wc TBH - Ward D8	Chemistry	Urea	ST01708838
Tygerberg Laboratory	Invalid: haemolysis	Tygerberg Hospital wc TBH - Ward H1X	Chemistry	Urea	ST01737918
Tygerberg Laboratory	Invalid: haemolysis	Tygerberg Hospital wc TBH - X-Block - Haematology	Chemistry	Urea	ST01708947
Tygerberg Laboratory	Invalid: haemolysis	Tygerberg Hospital wc TBH - Ward not stated	Chemistry	Urea	ST01707076
Tygerberg Laboratory	Info does not match	Eerste River Hospital wc ERH - Casualty Unit	Chemistry	Urea	ST01737261
Tygerberg Laboratory	Info does not match	Karl Bremer Hospital wc KBH - Emergency Centre	Chemistry	Urea	ST01751669
Tygerberg Laboratory	Info does not match	Kraaifontein CHC wc KFP - ARV Clinic	Chemistry	Urea	ST01757139
Tygerberg Laboratory	Info does not match	Tygerberg Hospital wc TBH - Ward A4 East	Chemistry	Urea	ST01717414
Tygerberg Laboratory	Info does not match	Tygerberg Hospital wc TBH - Ward A6	Chemistry	Urea	ST01749586
Tygerberg Laboratory	Info does not match	Tygerberg Hospital wc TBH - Ward A7	Chemistry	Urea	ST01741911
Tygerberg Laboratory	Info does not match	Tygerberg Hospital wc TBH - Ward C1 East	Chemistry	Urea	ST01720621
Tygerberg Laboratory	Info does not match	Tygerberg Hospital wc TBH - Ward C2A	Chemistry	Urea	ST01727292
Tygerberg Laboratory	Info does not match	Tygerberg Hospital wc TBH - Ward C2A	Chemistry	Urea	ST01740611
Tygerberg Laboratory	Info does not match	Tygerberg Hospital wc TBH - Ward C2A	Chemistry	Urea	ST01740789
Tygerberg Laboratory	Info does not match - DBS	Tygerberg Hospital wc TBH - C1A Trauma	Chemistry	Urea	ST01707411
Tygerberg Laboratory	Info does not match - DBS	Tygerberg Hospital wc TBH - Ward C2A	Chemistry	Urea	ST01716677
Tygerberg Laboratory	Not done: no patient ID	Tygerberg Hospital wc TBH - Ward A9 Unit	Chemistry	Urea	ST01708204
Tygerberg Laboratory	Require blood specimen	Michael Mapongwana CDC wc MMP - ARV Clinic	Chemistry	Urea	ST01722212
Tygerberg Laboratory	Require clotted specimen	Elsies River CHC wc ERP - Ward not stated	Chemistry	Urea	ST01730933
Tygerberg Laboratory	Require clotted specimen	Michael Mapongwana CDC wc MMP - ARV Clinic	Chemistry	Urea	ST01706168
Tygerberg Laboratory	Require clotted specimen	Michael Mapongwana CDC wc MMP - ARV Clinic	Chemistry	Urea	ST01707553
Tygerberg Laboratory	Require clotted specimen	Michael Mapongwana CDC wc MMP - ARV Clinic	Chemistry	Urea	ST01714532
Tygerberg Laboratory	Require clotted specimen	Michael Mapongwana CDC wc MMP - ARV Clinic	Chemistry	Urea	ST01721328
Tygerberg Laboratory	Require clotted specimen	Michael Mapongwana CDC wc MMP - ARV Clinic	Chemistry	Urea	ST01727755
Tygerberg Laboratory	Require clotted specimen	Michael Mapongwana CDC wc MMP - ARV Clinic	Chemistry	Urea	ST01742732
Tygerberg Laboratory	Require clotted specimen	Michael Mapongwana CDC wc MMP - ARV Clinic	Chemistry	Urea	ST01746740
Tygerberg Laboratory	Require clotted specimen	Michael Mapongwana CDC wc MMP - ARV Clinic	Chemistry	Urea	ST01747049
Tygerberg Laboratory	Require clotted specimen	Tygerberg Hospital wc TBH - Ward D5	Chemistry	Urea	ST01729010
Tygerberg Laboratory	Require clotted specimen	Tygerberg Hospital wc TBH - Ward D8	Chemistry	Urea	ST01746846
Tygerberg Laboratory	Require clotted specimen	Tygerberg Hospital wc TBH - Ward D8	Chemistry	Urea	ST01757318
Tygerberg Laboratory	Require clotted specimen	Tygerberg Hospital wc TBH - Ward J2 Mothers	Chemistry	Urea	ST01722482
Tygerberg Laboratory	Require clotted specimen	Tygerberg Hospital wc TBH - C3BW - Gynaecology	Chemistry	Urea	ST01716765
Tygerberg Laboratory	Require clotted specimen	Tygerberg Hospital wc TBH - C3BO - Obst High Risks	Chemistry	Urea	ST01711386
Tygerberg Laboratory	Require clotted specimen	Montagu Clinic wc MGH - Ward not stated	Chemistry	Urea	ST01724145
Tygerberg Laboratory	Spec container empty	Tygerberg Hospital wc TBH - Ward A1 West	Chemistry	Urea	ST01708620
Tygerberg Laboratory	Spec container empty	Tygerberg Hospital wc TBH - Ward A1 West	Chemistry	Urea	ST01709576
Tygerberg Laboratory	Spec container empty	Tygerberg Hospital wc TBH - Ward A1 West	Chemistry	Urea	ST01755216
Tygerberg Laboratory	Spec container empty	Tygerberg Hospital wc TBH - Ward D5	Chemistry	Urea	ST01754914
Tygerberg Laboratory	Specimen not labeled	Delft CHC wc DFP - Ward not stated	Chemistry	Urea	ST01724027
Tygerberg Laboratory	Specimen not labeled	Eerste River Hospital wc ERH - Casualty Unit	Chemistry	Urea	ST01721391
Tygerberg Laboratory	Specimen not labeled	Eerste River Hospital wc ERH - Ward not stated	Chemistry	Urea	ST01706939
Tygerberg Laboratory	Specimen not labeled	Karl Bremer Hospital wc KBH - Emergency Centre	Chemistry	Urea	ST01724765
Tygerberg Laboratory	Specimen not labeled	Tygerberg Hospital wc TBH - Ward A1 West	Chemistry	Urea	ST01706638
Tygerberg Laboratory	Specimen not labeled	Tygerberg Hospital wc TBH - Ward A1 West	Chemistry	Urea	ST01715298
Tygerberg Laboratory	Specimen not labeled	Tygerberg Hospital wc TBH - Ward A1 West	Chemistry	Urea	ST01715337
Tygerberg Laboratory	Specimen not labeled	Tygerberg Hospital wc TBH - Ward A1 West	Chemistry	Urea	ST01715341
Tygerberg Laboratory	Specimen not labeled	Tygerberg Hospital wc TBH - Ward A1 West	Chemistry	Urea	ST01715376
Tygerberg Laboratory	Specimen not labeled	Tygerberg Hospital wc TBH - Ward A1 West	Chemistry	Urea	ST01730272
Tygerberg Laboratory	Specimen not labeled	Tygerberg Hospital wc TBH - Ward A4 West	Chemistry	Urea	ST01702245
Tygerberg Laboratory	Specimen not labeled	Tygerberg Hospital wc TBH - Ward A4 West	Chemistry	Urea	ST01723566
Tygerberg Laboratory	Specimen not labeled	Tygerberg Hospital wc TBH - Ward A6	Chemistry	Urea	ST01725861
Tygerberg Laboratory	Specimen not labeled	Tygerberg Hospital wc TBH - Ward A6	Chemistry	Urea	ST01757423
Tygerberg Laboratory	Specimen not labeled	Tygerberg Hospital wc TBH - Ward C1 East	Chemistry	Urea	ST01717167
Tygerberg Laboratory	Specimen not labeled	Tygerberg Hospital wc TBH - Ward C1 East	Chemistry	Urea	ST01737039
Tygerberg Laboratory	Specimen not labeled	Tygerberg Hospital wc TBH - Ward C1 West	Chemistry	Urea	ST01724401
Tygerberg Laboratory	Specimen not labeled	Tygerberg Hospital wc TBH - Ward C2A	Chemistry	Urea	ST01704304
Tygerberg Laboratory	Specimen not labeled	Tygerberg Hospital wc TBH - Ward C2A	Chemistry	Urea	ST01714780
Tygerberg Laboratory	Specimen not labeled	Tygerberg Hospital wc TBH - Ward C2A	Chemistry	Urea	ST01720700
Tygerberg Laboratory	Specimen not labeled	Tygerberg Hospital wc TBH - Ward D4	Chemistry	Urea	ST01739007
Tygerberg Laboratory	Specimen not labeled	Tygerberg Hospital wc TBH - Ward D7	Chemistry	Urea	ST01760027
Tygerberg Laboratory	Specimen not labeled	Tygerberg Hospital wc TBH - Ward G10	Chemistry	Urea	ST01723797
Tygerberg Laboratory	Specimen not labeled	Tygerberg Hospital wc TBH - Ward J7	Chemistry	Urea	ST01714858
Tygerberg Laboratory	Specimen not labeled	Tygerberg Hospital wc TBH - Ward J Ground	Chemistry	Urea	ST01759927
Tygerberg Laboratory	Specimen not labeled	Tygerberg Hospital wc TBH - Ward not stated	Chemistry	Urea	ST01702759
Tygerberg Laboratory	Specimen not labeled	Tygerberg Hospital wc TBH - Ward not stated	Chemistry	Urea	ST01708327
Tygerberg Laboratory	Specimen not labeled	Tygerberg Hospital wc TBH - Ward not stated	Chemistry	Urea	ST01748058
Tygerberg Laboratory	Specimen container broken	Tygerberg Hospital wc TBH - Ward D1	Chemistry	Urea	ST01711753
Tygerberg Laboratory	Specimen container broken	Tygerberg Hospital wc TBH - C5BW - Vascular	Chemistry	Urea	ST01726971
Tygerberg Laboratory	Specimen insufficient	Eerste River Hospital wc ERH - Ward not stated	Chemistry	Urea	ST01737994
Tygerberg Laboratory	Specimen insufficient	Ikhwezi CDC wc IKW - ARV Clinic	Chemistry	Urea	ST01742263
Tygerberg Laboratory	Specimen insufficient	Karl Bremer Hospital wc KBH - Emergency Centre	Chemistry	Urea	ST01717896
Tygerberg Laboratory	Specimen insufficient	Kraaifontein CHC wc KFP - ARV Clinic	Chemistry	Urea	ST01714684
Tygerberg Laboratory	Specimen insufficient	Kraaifontein CHC wc KFP - ARV Clinic	Chemistry	Urea	ST01715135
Tygerberg Laboratory	Specimen insufficient	Tygerberg Hospital wc TBH - Ward A3 East	Chemistry	Urea	ST01711559
Tygerberg Laboratory	Specimen insufficient	Tygerberg Hospital wc TBH - Ward A3 West	Chemistry	Urea	ST01739671
Tygerberg Laboratory	Specimen insufficient	Tygerberg Hospital wc TBH - Ward A9 Unit	Chemistry	Urea	ST01721665
Tygerberg Laboratory	Specimen insufficient	Tygerberg Hospital wc TBH - Ward A9 Unit	Chemistry	Urea	ST01728035
Tygerberg Laboratory	Specimen insufficient	Tygerberg Hospital wc TBH - Ward A9 Unit	Chemistry	Urea	ST01740780
Tygerberg Laboratory	Specimen insufficient	Tygerberg Hospital wc TBH - Ward A9 Unit	Chemistry	Urea	ST01743431
Tygerberg Laboratory	Specimen insufficient	Tygerberg Hospital wc TBH - Ward A9 Unit	Chemistry	Urea	STM0006570
Tygerberg Laboratory	Specimen insufficient	Tygerberg Hospital wc TBH - Ward A9 Unit	Chemistry	Urea	STM0006577
Tygerberg Laboratory	Specimen insufficient	Tygerberg Hospital wc TBH - Ward C1 East	Chemistry	Urea	ST01737953
Tygerberg Laboratory	Specimen insufficient	Tygerberg Hospital wc TBH - Ward C1 West	Chemistry	Urea	ST01729538
Tygerberg Laboratory	Specimen insufficient	Tygerberg Hospital wc TBH - Ward D8	Chemistry	Urea	ST01743306
Tygerberg Laboratory	Specimen insufficient	Tygerberg Hospital wc TBH - Ward D9	Chemistry	Urea	ST01717287
Tygerberg Laboratory	Specimen insufficient	Tygerberg Hospital wc TBH - Ward G1	Chemistry	Urea	ST01704884
Tygerberg Laboratory	Specimen insufficient	Tygerberg Hospital wc TBH - Ward G1	Chemistry	Urea	ST01737964
Tygerberg Laboratory	Specimen insufficient	Tygerberg Hospital wc TBH - Ward G2	Chemistry	Urea	ST01707513
Tygerberg Laboratory	Specimen insufficient	Tygerberg Hospital wc TBH - Ward G2	Chemistry	Urea	ST01709432
Tygerberg Laboratory	Specimen insufficient	Tygerberg Hospital wc TBH - Ward G8	Chemistry	Urea	ST01709618
Tygerberg Laboratory	Specimen insufficient	Tygerberg Hospital wc TBH - Ward G10	Chemistry	Urea	ST01723816
Tygerberg Laboratory	Specimen insufficient	Tygerberg Hospital wc TBH - Ward G10	Chemistry	Urea	ST01744376
Tygerberg Laboratory	Specimen insufficient	Tygerberg Hospital wc TBH - Ward G Ground	Chemistry	Urea	ST01707184
Tygerberg Laboratory	Specimen insufficient	Tygerberg Hospital wc TBH - Ward G Ground	Chemistry	Urea	ST01711947
Tygerberg Laboratory	Specimen insufficient	Tygerberg Hospital wc TBH - Ward G Ground	Chemistry	Urea	ST01741717
Tygerberg Laboratory	Specimen insufficient	Tygerberg Hospital wc TBH - Ward G Ground	Chemistry	Urea	ST01753163
Tygerberg Laboratory	Specimen insufficient	Tygerberg Hospital wc TBH - Ward H1X	Chemistry	Urea	ST01737899
Tygerberg Laboratory	Specimen insufficient	Tygerberg Hospital wc TBH - Ward J1	Chemistry	Urea	ST01737887
Tygerberg Laboratory	Specimen insufficient	Tygerberg Hospital wc TBH - Ward J5 Mothers	Chemistry	Urea	ST01738572
Tygerberg Laboratory	Specimen not received	Karl Bremer Hospital wc KBH - 4C Peadiatric ward	Chemistry	Urea	ST01730246
Tygerberg Laboratory	Specimen not received	Karl Bremer Hospital wc KBH - Gynaecology Emergency Centre	Chemistry	Urea	ST01753290
Tygerberg Laboratory	Specimen not received	Kraaifontein CHC wc KFP - ARV Clinic	Chemistry	Urea	ST01719388
Tygerberg Laboratory	Specimen not received	Macassar CDC wc MCP - ARV Clinic	Chemistry	Urea	ST01736183
Tygerberg Laboratory	Specimen not received	Michael Mapongwana CDC wc MMP - ARV Clinic	Chemistry	Urea	ST01717943
Tygerberg Laboratory	Specimen not received	Michael Mapongwana CDC wc MMP - ARV Clinic	Chemistry	Urea	ST01726767
Tygerberg Laboratory	Specimen not received	Michael Mapongwana CDC wc MMP - ARV Clinic	Chemistry	Urea	ST01730060
Tygerberg Laboratory	Specimen not received	Michael Mapongwana CDC wc MMP - ARV Clinic	Chemistry	Urea	ST01730074
Tygerberg Laboratory	Specimen not received	Michael Mapongwana CDC wc MMP - ARV Clinic	Chemistry	Urea	ST01730079
Tygerberg Laboratory	Specimen not received	Site B Male Clinic wc SMC - ARV Clinic	Chemistry	Urea	ST01720180
Tygerberg Laboratory	Specimen not received	Tygerberg Hospital wc TBH - Ward A1 West	Chemistry	Urea	ST01755653
Tygerberg Laboratory	Specimen not received	Tygerberg Hospital wc TBH - Ward A4 West	Chemistry	Urea	ST01717251
Tygerberg Laboratory	Specimen not received	Tygerberg Hospital wc TBH - Ward C2A	Chemistry	Urea	ST01737752
Tygerberg Laboratory	Specimen not received	Tygerberg Hospital wc TBH - Ward C2A	Chemistry	Urea	ST01744469
Tygerberg Laboratory	Specimen not received	Tygerberg Hospital wc TBH - Ward H2X	Chemistry	Urea	ST01713087
Tygerberg Laboratory	Unsuit: contaminated	Tygerberg Hospital wc TBH - Ward A7	Chemistry	Urea	ST01713400
Tygerberg Laboratory	Unsuit: leaked	Eerste River Hospital wc ERH - Ward not stated	Chemistry	Urea	ST01720260
Tygerberg Laboratory	Unsuit: leaked	Eerste River Hospital wc ERH - Ward not stated	Chemistry	Urea	ST01757260
Tygerberg Laboratory	Unsuit: leaked	Karl Bremer Hospital wc KBH - Ward not stated	Chemistry	Urea	ST01700876
Tygerberg Laboratory	Unsuit: leaked	Tygerberg Hospital wc TBH - Ward C1 East	Chemistry	Urea	ST01705963
Tygerberg Laboratory	Unsuit: too old	Hermanus CDC wc HCO - ARV Clinic	Chemistry	Urea	ST01707705
Tygerberg Laboratory	Unsuit: > 3 days old	Bishop Lavis CDC wc BLP - Ward not stated	Chemistry	Urea	ST01710875
Tygerberg Laboratory	Invalid: haemolysis	Eerste River Hospital wc ERH - ARV Clinic	Chemistry	Glucose (random)	ST01737524
Tygerberg Laboratory	Invalid: haemolysis	Tygerberg Hospital wc TBH - Ward D9	Chemistry	Glucose (random)	ST01739298
Tygerberg Laboratory	Require fluoride specimen	Karl Bremer Hospital wc KBH - 3C Maternity Ward	Chemistry	Glucose (random)	ST01721379
Tygerberg Laboratory	Require fluoride specimen	Tygerberg Hospital wc TBH - Ward A5 High Care	Chemistry	Glucose (random)	ST01746666
Tygerberg Laboratory	Require fluoride specimen	Tygerberg Hospital wc TBH - Ward A7	Chemistry	Glucose (random)	ST01754412
Tygerberg Laboratory	Require fluoride specimen	Tygerberg Hospital wc TBH - Ward A10	Chemistry	Glucose (random)	ST01727336
Tygerberg Laboratory	Require fluoride specimen	Tygerberg Hospital wc TBH - Ward C1 East	Chemistry	Glucose (random)	ST01736776
Tygerberg Laboratory	Require fluoride specimen	Tygerberg Hospital wc TBH - Ward G Ground	Chemistry	Glucose (random)	ST01740320
Tygerberg Laboratory	Require fluoride specimen	Tygerberg Hospital wc TBH - Ward J Ground	Chemistry	Glucose (random)	ST01705967
Tygerberg Laboratory	Require fluoride specimen	Tygerberg Hospital wc TBH - C3BO - Obstetrics	Chemistry	Glucose (random)	ST01734970
Tygerberg Laboratory	Require fluoride specimen	Tygerberg Hospital wc TBH - C8AO - Infectious Diseases	Chemistry	Glucose (random)	ST01725291
Tygerberg Laboratory	Specimen not received	Bishop Lavis CDC wc BLP - Ward not stated	Chemistry	Glucose (random)	ST01731649
Tygerberg Laboratory	Specimen not received	Eerste River Hospital wc ERH - Casualty Unit	Chemistry	Glucose (random)	ST01709380
Tygerberg Laboratory	Specimen not received	Elsies River CHC wc ERP - ARV Clinic	Chemistry	Glucose (random)	ST01734684
Tygerberg Laboratory	Specimen not received	Tygerberg Hospital wc TBH - Ward A3 West	Chemistry	Glucose (random)	ST01717650
Tygerberg Laboratory	Specimen not received	Tygerberg Hospital wc TBH - Ward A7	Chemistry	Glucose (random)	ST01724000
Tygerberg Laboratory	Specimen not received	Tygerberg Hospital wc TBH - Ward C1 East	Chemistry	Glucose (random)	ST01736224
Tygerberg Laboratory	Specimen not received	Tygerberg Hospital wc TBH - Ward C1 West	Chemistry	Glucose (random)	ST01729621
Tygerberg Laboratory	Specimen not received	Tygerberg Hospital wc TBH - Ward H2X	Chemistry	Glucose (random)	ST01712985
Tygerberg Laboratory	Require fluoride specimen	Bishop Lavis CDC wc BLP - Ward not stated	Chemistry	Glucose (fasting)	ST01732916
Tygerberg Laboratory	Require fluoride specimen	Maitland CDC wc MLC - Ward not stated	Chemistry	Glucose (fasting)	ST01737542
Tygerberg Laboratory	Require fluoride specimen	Tygerberg Hospital wc TBH - Ward D Lower Ground	Chemistry	Glucose (fasting)	ST01705445
Tygerberg Laboratory	Require fluoride specimen	Tygerberg Hospital wc TBH - Ward G9	Chemistry	Glucose (fasting)	ST01747207
Tygerberg Laboratory	Require fluoride specimen	Tygerberg Hospital wc TBH - C3AW - Paed Endo/Diabetic	Chemistry	Glucose (fasting)	ST01743832
Tygerberg Laboratory	Specimen not received	Bishop Lavis CDC wc BLP - Ward not stated	Chemistry	Glucose (fasting)	ST01745437
Tygerberg Laboratory	Cancel by doctor	Tygerberg Hospital wc TBH - Ward A9 Unit	Chemistry	Lactate	ST01758354
Tygerberg Laboratory	Require fluoride specimen	Tygerberg Hospital wc TBH - Ward not stated	Chemistry	Lactate	ST01732780
Tygerberg Laboratory	Require on ice specimen	Tygerberg Hospital wc TBH - C3AW - Paed General	Chemistry	Lactate	ST01729212
Tygerberg Laboratory	Specimen not received	Tygerberg Hospital wc TBH - Ward C1 East	Chemistry	Lactate	ST01747163
Tygerberg Laboratory	Specimen not received	Tygerberg Hospital wc TBH - Ward not stated	Chemistry	Lactate	ST01735561
Tygerberg Laboratory	Cancel by doctor	Tygerberg Hospital wc TBH - Ward A9 Unit	Chemistry	Pyruvate	ST01758354
Tygerberg Laboratory	Invalid: haemolysis	Tygerberg Hospital wc TBH - Ward G9	Chemistry	Ammonia	ST01744620
Tygerberg Laboratory	Require EDTA specimen	Eerste River Hospital wc ERH - Ward D (Surgical)	Chemistry	Ammonia	ST01702828
Tygerberg Laboratory	Require EDTA specimen	Tygerberg Hospital wc TBH - Ward A8 West	Chemistry	Ammonia	ST01737049
Tygerberg Laboratory	Require EDTA specimen	Tygerberg Hospital wc TBH - Ward C1 West	Chemistry	Ammonia	ST01746142
Tygerberg Laboratory	Require on ice specimen	Tygerberg Hospital wc TBH - Ward not stated	Chemistry	Ammonia	ST01732780
Tygerberg Laboratory	Specimen insufficient	Tygerberg Hospital wc TBH - Ward A9 Unit	Chemistry	Ammonia	ST01731055
Tygerberg Laboratory	Specimen not received	Tygerberg Hospital wc TBH - Ward A9 Unit	Chemistry	Ammonia	ST01730991
Tygerberg Laboratory	Specimen not received	Tygerberg Hospital wc TBH - Ward J Ground	Chemistry	Ammonia	ST01722415
Tygerberg Laboratory	Specimen not received	Tygerberg Hospital wc TBH - Ward not stated	Chemistry	Ammonia	ST01735561
Tygerberg Laboratory	Unsuit: not frozen	Tygerberg Hospital wc TBH - Ward C2A	Chemistry	Ammonia	ST01737025
Tygerberg Laboratory	Require sealed syringe specimen	Tygerberg Hospital wc TBH - Ward J4	Chemistry	Ionised calcium	ST01724439
Springbok Laboratory	Unsuit: EDTA clotted	Concordia Clinic - No ward	Chemistry	Glycated haemoglobin (HbA1c)	KE00122794
Springbok Laboratory	Unsuit: EDTA clotted	Concordia Clinic - No ward	Chemistry	Glycated haemoglobin (HbA1c)	KE00122816
Tygerberg Laboratory	Lab error (non-reportable)	Kraaifontein CHC wc KFP - Ward not stated	Chemistry	Glycated haemoglobin (HbA1c)	ST01757751
Tygerberg Laboratory	Cancel by gatekeeping	Bishop Lavis CDC wc BLP - ARV Clinic	Chemistry	Glycated haemoglobin (HbA1c)	ST01700959
Tygerberg Laboratory	Cancel by gatekeeping	Bishop Lavis CDC wc BLP - ARV Clinic	Chemistry	Glycated haemoglobin (HbA1c)	ST01711072
Tygerberg Laboratory	Cancel by gatekeeping	Bishop Lavis CDC wc BLP - Ward not stated	Chemistry	Glycated haemoglobin (HbA1c)	ST01718029
Tygerberg Laboratory	Cancel by gatekeeping	Bishop Lavis CDC wc BLP - Ward not stated	Chemistry	Glycated haemoglobin (HbA1c)	ST01756007
Tygerberg Laboratory	Cancel by gatekeeping	Eerste River Hospital wc ERH - Casualty Unit	Chemistry	Glycated haemoglobin (HbA1c)	ST01738205
Tygerberg Laboratory	Cancel by gatekeeping	Eerste River Hospital wc ERH - Ward not stated	Chemistry	Glycated haemoglobin (HbA1c)	ST01732781
Tygerberg Laboratory	Cancel by gatekeeping	Elsies River CHC wc ERP - Ward not stated	Chemistry	Glycated haemoglobin (HbA1c)	ST01740026
Tygerberg Laboratory	Cancel by gatekeeping	Elsies River CHC wc ERP - Ward not stated	Chemistry	Glycated haemoglobin (HbA1c)	ST01740359
Tygerberg Laboratory	Cancel by gatekeeping	Elsies River CHC wc ERP - Ward not stated	Chemistry	Glycated haemoglobin (HbA1c)	ST01745461
Tygerberg Laboratory	Cancel by gatekeeping	Elsies River CHC wc ERP - Ward not stated	Chemistry	Glycated haemoglobin (HbA1c)	ST01752254
Tygerberg Laboratory	Cancel by gatekeeping	Elsies River CHC wc ERP - Ward not stated	Chemistry	Glycated haemoglobin (HbA1c)	ST01755933
Tygerberg Laboratory	Cancel by gatekeeping	Gustrouw CDC wc GCH - Ward not stated	Chemistry	Glycated haemoglobin (HbA1c)	ST01756617
Tygerberg Laboratory	Cancel by gatekeeping	Hanover Park CHC wc HPH - Ward not stated	Chemistry	Glycated haemoglobin (HbA1c)	ST01706674
Tygerberg Laboratory	Cancel by gatekeeping	Kraaifontein CHC wc KFP - ARV Clinic	Chemistry	Glycated haemoglobin (HbA1c)	ST01711552
Tygerberg Laboratory	Cancel by gatekeeping	Kraaifontein CHC wc KFP - Ward not stated	Chemistry	Glycated haemoglobin (HbA1c)	ST01740161
Tygerberg Laboratory	Cancel by gatekeeping	Kraaifontein CHC wc KFP - Ward not stated	Chemistry	Glycated haemoglobin (HbA1c)	ST01744903
Tygerberg Laboratory	Cancel by gatekeeping	Kraaifontein CHC wc KFP - Ward not stated	Chemistry	Glycated haemoglobin (HbA1c)	ST01744945
Tygerberg Laboratory	Cancel by gatekeeping	Kraaifontein CHC wc KFP - Ward not stated	Chemistry	Glycated haemoglobin (HbA1c)	ST01760132
Tygerberg Laboratory	Cancel by gatekeeping	Mfuleni CDC wc MFU - ARV Clinic	Chemistry	Glycated haemoglobin (HbA1c)	ST01752564
Tygerberg Laboratory	Cancel by gatekeeping	Nomzamo CDC wc NMZ - Ward not stated	Chemistry	Glycated haemoglobin (HbA1c)	ST01706734
Tygerberg Laboratory	Cancel by gatekeeping	Tygerberg Hospital wc TBH - Ward A3 East	Chemistry	Glycated haemoglobin (HbA1c)	ST01703107
Tygerberg Laboratory	Cancel by gatekeeping	Tygerberg Hospital wc TBH - Ward C1 East	Chemistry	Glycated haemoglobin (HbA1c)	ST01711166
Tygerberg Laboratory	Cancel by gatekeeping	Tygerberg Hospital wc TBH - Ward C1 East	Chemistry	Glycated haemoglobin (HbA1c)	ST01711478
Tygerberg Laboratory	Cancel by gatekeeping	Tygerberg Hospital wc TBH - Ward C1 East	Chemistry	Glycated haemoglobin (HbA1c)	ST01729323
Tygerberg Laboratory	Cancel by gatekeeping	Tygerberg Hospital wc TBH - Ward C1 West	Chemistry	Glycated haemoglobin (HbA1c)	ST01707878
Tygerberg Laboratory	Cancel by gatekeeping	Tygerberg Hospital wc TBH - Ward C1 West	Chemistry	Glycated haemoglobin (HbA1c)	ST01711904
Tygerberg Laboratory	Cancel by gatekeeping	Tygerberg Hospital wc TBH - Ward C1 West	Chemistry	Glycated haemoglobin (HbA1c)	ST01754798
Tygerberg Laboratory	Cancel by gatekeeping	Tygerberg Hospital wc TBH - Ward C2A	Chemistry	Glycated haemoglobin (HbA1c)	ST01729377
Tygerberg Laboratory	Cancel by gatekeeping	Tygerberg Hospital wc TBH - Ward D1	Chemistry	Glycated haemoglobin (HbA1c)	ST01707709
Tygerberg Laboratory	Cancel by gatekeeping	Tygerberg Hospital wc TBH - Ward D1	Chemistry	Glycated haemoglobin (HbA1c)	ST01722522
Tygerberg Laboratory	Cancel by gatekeeping	Tygerberg Hospital wc TBH - Ward D1	Chemistry	Glycated haemoglobin (HbA1c)	ST01722561
Tygerberg Laboratory	Cancel by gatekeeping	Tygerberg Hospital wc TBH - Ward D1	Chemistry	Glycated haemoglobin (HbA1c)	ST01722678
Tygerberg Laboratory	Cancel by gatekeeping	Tygerberg Hospital wc TBH - Ward D8	Chemistry	Glycated haemoglobin (HbA1c)	ST01708187
Tygerberg Laboratory	Cancel by gatekeeping	Tygerberg Hospital wc TBH - Ward F2 Mothers	Chemistry	Glycated haemoglobin (HbA1c)	ST01720572
Tygerberg Laboratory	Cancel by gatekeeping	Tygerberg Hospital wc TBH - Ward H5 Vascular Surgery	Chemistry	Glycated haemoglobin (HbA1c)	ST01745182
Tygerberg Laboratory	Cancel by gatekeeping	Tygerberg Hospital wc TBH - C3BO - Obstetrics	Chemistry	Glycated haemoglobin (HbA1c)	ST01760171
Tygerberg Laboratory	Cancel by gatekeeping	Tygerberg Hospital wc TBH - C3BO - Obst High Risks	Chemistry	Glycated haemoglobin (HbA1c)	ST01703164
Tygerberg Laboratory	Cancel by gatekeeping	Tygerberg Hospital wc TBH - C3BO - Obst High Risks	Chemistry	Glycated haemoglobin (HbA1c)	ST01709558
Tygerberg Laboratory	Cancel by gatekeeping	Tygerberg Hospital wc TBH - C3BO - Obst High Risks	Chemistry	Glycated haemoglobin (HbA1c)	ST01714672
Tygerberg Laboratory	Cancel by gatekeeping	Tygerberg Hospital wc TBH - C3BO - Obst High Risks	Chemistry	Glycated haemoglobin (HbA1c)	ST01727114
Tygerberg Laboratory	Cancel by gatekeeping	Tygerberg Hospital wc TBH - C3BO - Obst High Risks	Chemistry	Glycated haemoglobin (HbA1c)	ST01739809
Tygerberg Laboratory	Cancel by gatekeeping	Tygerberg Hospital wc TBH - C3BO - Obst High Risks	Chemistry	Glycated haemoglobin (HbA1c)	ST01755104
Tygerberg Laboratory	Cancel by gatekeeping	Tygerberg Hospital wc TBH - C6BO - Orthopaedics General	Chemistry	Glycated haemoglobin (HbA1c)	ST01712053
Tygerberg Laboratory	Cancel by gatekeeping	Tygerberg Hospital wc TBH - C7CO - Nephrology	Chemistry	Glycated haemoglobin (HbA1c)	ST01745041
Tygerberg Laboratory	Cancel by gatekeeping	Tygerberg Hospital wc TBH - C7CH - Rheumatology	Chemistry	Glycated haemoglobin (HbA1c)	ST01754827
Tygerberg Laboratory	Cancel by gatekeeping	Tygerberg Hospital wc TBH - C8BO - General Medicine	Chemistry	Glycated haemoglobin (HbA1c)	ST01739644
Tygerberg Laboratory	Cancel by gatekeeping	Tygerberg Hospital wc TBH - X-Block - Bronchi	Chemistry	Glycated haemoglobin (HbA1c)	ST01708580
Tygerberg Laboratory	Cancel by gatekeeping	Tygerberg Hospital wc TBH - X-Block - Hema Chemotherapy	Chemistry	Glycated haemoglobin (HbA1c)	ST01723110
Tygerberg Laboratory	Cancel by gatekeeping	Tygerberg Hospital wc TBH - Ward not stated	Chemistry	Glycated haemoglobin (HbA1c)	ST01727188
Tygerberg Laboratory	Info does not match	Mfuleni CDC wc MFU - Ward not stated	Chemistry	Glycated haemoglobin (HbA1c)	ST01718616
Tygerberg Laboratory	Info does not match	Tygerberg Hospital wc TBH - Ward C2A	Chemistry	Glycated haemoglobin (HbA1c)	ST01701979
Tygerberg Laboratory	Info does not match	Grabouw CDC wc GHC - Ward not stated	Chemistry	Glycated haemoglobin (HbA1c)	ST01731733
Tygerberg Laboratory	Not done: EDTA spun for plasma test	Kleinvlei CDC wc KVP - ARV Clinic	Chemistry	Glycated haemoglobin (HbA1c)	ST01725279
Tygerberg Laboratory	Not done: EDTA spun for plasma test	Tygerberg Hospital wc TBH - C7CW - Endocrine	Chemistry	Glycated haemoglobin (HbA1c)	ST01747366
Tygerberg Laboratory	Require EDTA specimen	Bloekombos Clinic wc BLO - ARV Clinic	Chemistry	Glycated haemoglobin (HbA1c)	ST01721427
Tygerberg Laboratory	Require EDTA specimen	Delft CHC wc DFP - Ward not stated	Chemistry	Glycated haemoglobin (HbA1c)	ST01714892
Tygerberg Laboratory	Require EDTA specimen	Eerste River Hospital wc ERH - Ward not stated	Chemistry	Glycated haemoglobin (HbA1c)	ST01732635
Tygerberg Laboratory	Require EDTA specimen	Elsies River CHC wc ERP - ARV Clinic	Chemistry	Glycated haemoglobin (HbA1c)	ST01731545
Tygerberg Laboratory	Require EDTA specimen	Elsies River CHC wc ERP - Ward not stated	Chemistry	Glycated haemoglobin (HbA1c)	ST01714433
Tygerberg Laboratory	Require EDTA specimen	Elsies River CHC wc ERP - Ward not stated	Chemistry	Glycated haemoglobin (HbA1c)	ST01714788
Tygerberg Laboratory	Require EDTA specimen	Elsies River CHC wc ERP - Ward not stated	Chemistry	Glycated haemoglobin (HbA1c)	ST01730945
Tygerberg Laboratory	Require EDTA specimen	Elsies River CHC wc ERP - Ward not stated	Chemistry	Glycated haemoglobin (HbA1c)	ST01749764
Tygerberg Laboratory	Require EDTA specimen	Karl Bremer Hospital wc KBH - Ward not stated	Chemistry	Glycated haemoglobin (HbA1c)	ST01714128
Tygerberg Laboratory	Require EDTA specimen	Kraaifontein CHC wc KFP - Ward not stated	Chemistry	Glycated haemoglobin (HbA1c)	ST01701344
Tygerberg Laboratory	Require EDTA specimen	Kraaifontein CHC wc KFP - Ward not stated	Chemistry	Glycated haemoglobin (HbA1c)	ST01706123
Tygerberg Laboratory	Require EDTA specimen	Nomzamo CDC wc NMZ - ARV Clinic	Chemistry	Glycated haemoglobin (HbA1c)	ST01719888
Tygerberg Laboratory	Require EDTA specimen	Tygerberg Hospital wc TBH - Ward F2 Mothers	Chemistry	Glycated haemoglobin (HbA1c)	ST01711990
Tygerberg Laboratory	Require EDTA specimen	Tygerberg Hospital wc TBH - Ward G9	Chemistry	Glycated haemoglobin (HbA1c)	ST01716284
Tygerberg Laboratory	Require EDTA specimen	Tygerberg Hospital wc TBH - C7CW - Endocrine	Chemistry	Glycated haemoglobin (HbA1c)	ST01723220
Tygerberg Laboratory	Require EDTA specimen	Tygerberg Hospital wc TBH - Ward not stated	Chemistry	Glycated haemoglobin (HbA1c)	ST01732407
Tygerberg Laboratory	Require EDTA specimen	Kayamandi Clinic wc KMP - ARV Clinic	Chemistry	Glycated haemoglobin (HbA1c)	ST01703371
Tygerberg Laboratory	Require EDTA specimen	Kayamandi Clinic wc KMP - ARV Clinic	Chemistry	Glycated haemoglobin (HbA1c)	ST01733993
Tygerberg Laboratory	Specimen not labeled	Eerste River Hospital wc ERH - Casualty Unit	Chemistry	Glycated haemoglobin (HbA1c)	ST01707229
Tygerberg Laboratory	Specimen not labeled	Tygerberg Hospital wc TBH - Ward G Ground	Chemistry	Glycated haemoglobin (HbA1c)	ST01727124
Tygerberg Laboratory	Specimen not labeled	Tygerberg Hospital wc TBH - C3BO - Obst High Risks	Chemistry	Glycated haemoglobin (HbA1c)	ST01744588
Tygerberg Laboratory	Specimen not labeled	Tygerberg Hospital wc TBH - Ward not stated	Chemistry	Glycated haemoglobin (HbA1c)	ST01732474
Tygerberg Laboratory	Specimen not labeled	Kleinmond Clinic wc KMC - Ward not stated	Chemistry	Glycated haemoglobin (HbA1c)	ST01724156
Tygerberg Laboratory	Specimen insufficient	Bishop Lavis CDC wc BLP - Ward not stated	Chemistry	Glycated haemoglobin (HbA1c)	ST01740335
Tygerberg Laboratory	Specimen insufficient	Elsies River CHC wc ERP - Ward not stated	Chemistry	Glycated haemoglobin (HbA1c)	ST01725716
Tygerberg Laboratory	Specimen insufficient	Elsies River CHC wc ERP - Ward not stated	Chemistry	Glycated haemoglobin (HbA1c)	ST01750481
[truncated: 9,398 more rows]
[truncated: 2 more columns]

## Sheet: Cancelled_tests_summary
Rejected specimens	February 2018
Incorrect blood to additive ratio	133
Aged specimen	67
Clotted specimen	70
Haemolyzed specimen	69
Total	339
			Rejected specimens excluded from data (received at TAH but processed at distant laboratory)	Number
			von Willebrand Factor Activity	1
			Anti-factor X activity assay	1
			ADAMTS13	1
