# Supplementary material for: The impact of laboratory staff training workshops on coagulation specimen rejection rates
Source: PLoS One. 2022 Jun 3;17(6):e0268764. doi: 10.1371/journal.pone.0268764 (PMC9165799; doi:10.1371/journal.pone.0268764)
Supplement: S3 Data — (XLSX) [file pone.0268764.s003.xlsx]

## Sheet: Received_specimens_March 2018
Department	Test Set	Test Set Description	Count	Min Hours	Max Hours	Average Hours	Average Days	Priority
HAEMATOLOGY	H001	Full Blood Count	2	1.00	3.65	3.03	0.13	P
	H001	Full Blood Count	3836	0.05	233.48	2.16	0.09	R
	H001	Full Blood Count	6002	0.05	106.58	1.95	0.08	S
	H001	Full Blood Count	1	1.00	2.20	2.20	0.09	T
	H001	Full Blood Count	2003	0.02	264.67	1.95	0.08	U
	H005	Differential Count	1608	0.15	2976.35	10.88	0.45	R
	H005	Differential Count	2347	0.07	1240.97	8.52	0.35	S
	H005	Differential Count	1	1.00	2.20	2.20	0.09	T
	H005	Differential Count	796	0.15	293.43	5.50	0.23	U
	H010	White Cell Count	438	0.37	20.22	2.21	0.09	R
	H010	White Cell Count	332	0.27	13.25	1.69	0.07	S
	H010	White Cell Count	113	0.37	10.47	1.62	0.07	U
	H010	White Cell Count	1	1.00	1.40	1.40	0.06	V
	H015	Red Cell Count	20	0.52	21.63	3.45	0.14	R
	H015	Red Cell Count	35	0.42	11.45	1.93	0.08	S
	H015	Red Cell Count	17	0.58	1.77	1.01	0.04	U
	H020	Haemoglobin	1	0.35	1.00	0.35	0.01	P
	H020	Haemoglobin	2124	0.08	62.22	3.10	0.13	R
	H020	Haemoglobin	846	0.05	43.45	1.64	0.07	S
	H020	Haemoglobin	1	1.00	4.27	4.27	0.18	T
	H020	Haemoglobin	324	0.08	57.18	2.35	0.10	U
	H020	Haemoglobin	1	1.00	2.27	2.27	0.09	V
	H025	Haematocrit	20	0.52	21.63	3.45	0.14	R
	H025	Haematocrit	35	0.43	11.45	1.94	0.08	S
	H025	Haematocrit	17	0.58	1.77	1.01	0.04	U
	H030	Mean Cell Volume	37	0.53	14.82	2.89	0.12	R
	H030	Mean Cell Volume	9	0.75	3.90	1.85	0.08	S
	H035	Platelet Count	1	0.35	1.00	0.35	0.01	P
	H035	Platelet Count	242	0.13	17.48	1.69	0.07	R
	H035	Platelet Count	497	0.05	27.60	1.51	0.06	S
	H035	Platelet Count	1	1.00	4.27	4.27	0.18	T
	H035	Platelet Count	187	0.08	30.13	1.62	0.07	U
	H040	Reticulocyte Count Automated	170	0.22	96.57	5.86	0.24	R
	H040	Reticulocyte Count Automated	153	0.12	11.45	1.78	0.07	S
	H040	Reticulocyte Count Automated	46	0.22	30.13	3.01	0.13	U
	H055	Erythrocyte Sedimentation Rate	361	1.00	24.82	4.44	0.18	R
	H055	Erythrocyte Sedimentation Rate	229	1.00	20.52	4.81	0.20	S
	H055	Erythrocyte Sedimentation Rate	141	1.00	33.75	4.13	0.17	U
	H070	Peripheral Blood Morphology	679	1.00	1156.85	52.42	2.18	R
	H070	Peripheral Blood Morphology	415	1.00	864.18	16.95	0.71	S
	H070	Peripheral Blood Morphology	159	1.00	55.72	15.20	0.63	U
	H071	Morphology (no-charge)	1	1.00	6.65	6.65	0.28	P
	H071	Morphology (no-charge)	132	1.00	978.93	34.29	1.43	R
	H071	Morphology (no-charge)	225	0.75	1004.90	32.22	1.34	S
	H071	Morphology (no-charge)	63	1.00	105.08	20.91	0.87	U
	H071	Morphology (no-charge)	1	1.00	15.05	15.05	0.63	V
	H085	Int Normalised Ratio (INR)	683	0.07	939.68	16.55	0.69	R
	H085	Int Normalised Ratio (INR)	1474	0.57	472.60	5.47	0.23	S
	H085	Int Normalised Ratio (INR)	1	1.00	1.95	1.95	0.08	T
	H085	Int Normalised Ratio (INR)	559	0.80	451.93	3.81	0.16	U
	H090	Activated Partial Thromboplastin Time	238	0.93	12.55	2.92	0.12	R
	H090	Activated Partial Thromboplastin Time	591	0.73	21.10	3.33	0.14	S
	H090	Activated Partial Thromboplastin Time	138	0.78	15.10	3.02	0.13	U
	H091	Lupus sensitive APTT	30	1.00	940.28	293.96	12.25	R
	H091	Lupus sensitive APTT	12	1.00	473.35	297.05	12.38	S
	H091	Lupus sensitive APTT	4	1.00	499.52	261.93	10.91	U
	H095	Fibrinogen	78	0.97	15.15	4.18	0.17	R
	H095	Fibrinogen	144	0.73	9.98	3.29	0.14	S
	H095	Fibrinogen	39	1.00	10.45	3.87	0.16	U
	H105	D-Dimer	113	0.82	15.15	3.90	0.16	R
	H105	D-Dimer	98	0.93	11.05	3.40	0.14	S
	H105	D-Dimer	27	1.00	8.68	3.93	0.16	U
	H120	Thrombin Time	11	1.00	827.63	108.16	4.51	R
	H120	Thrombin Time	6	1.00	21.10	8.50	0.35	S
	H120	Thrombin Time	2	1.00	405.35	204.22	8.51	U
	H140	Factor V (F5)	3	1.00	311.27	105.44	4.39	R
	H150	Factor VIII (F8)	4	1.00	22.75	13.59	0.57	R
	H150	Factor VIII (F8)	5	0.62	9.10	4.23	0.18	S
	H150	Factor VIII (F8)	2	1.00	40.35	24.93	1.04	U
	H155	Factor IX (F9)	2	1.00	4.72	4.47	0.19	R
	H160	Factor X (F10)	1	1.00	25.15	25.15	1.05	R
	H185	Factor VIII (F8) Inhibitor	3	1.00	157.78	56.27	2.34	R
	H185	Factor VIII (F8) Inhibitor	2	1.00	141.05	81.10	3.38	S
	H210	Lupus Anticoagulant	31	1.00	940.30	290.30	12.10	R
	H210	Lupus Anticoagulant	12	1.00	473.35	296.99	12.37	S
	H210	Lupus Anticoagulant	3	1.00	499.50	325.88	13.58	U
	H230	Anti-Thrombin III	21	0.10	662.45	316.27	13.18	R
	H230	Anti-Thrombin III	7	1.00	564.07	209.41	8.73	S
	H230	Anti-Thrombin III	13	1.00	691.20	365.09	15.21	U
	H235	Protein S	32	0.10	668.83	364.35	15.18	R
	H235	Protein S	12	1.00	707.58	272.93	11.37	S
	H235	Protein S	29	1.00	691.20	387.63	16.15	U
	H240	Protein C	32	0.10	735.03	371.59	15.48	R
	H240	Protein C	13	1.00	707.60	259.33	10.81	S
	H240	Protein C	30	1.00	691.20	384.45	16.02	U
	H245	Activated Protein C Resistance	5	1.00	773.00	328.62	13.69	R
	H245	Activated Protein C Resistance	1	1.00	170.68	170.68	7.11	S
	H245	Activated Protein C Resistance	8	1.00	792.00	476.86	19.87	U
	H250	Anti Factor Xa Assay	1	1.00	1.77	1.77	0.07	R
	H250	Anti Factor Xa Assay	2	1.00	5.38	4.68	0.19	S
	H260	vWF: Antigen	2	1.00	22.75	22.72	0.95	R
	H267	Hep-induced thrombocytopaenia	1	1.00	3.30	3.30	0.14	R
	H290	Anticoagulant Dosing	62	1.00	25.67	7.29	0.30	R
	H290	Anticoagulant Dosing	145	1.00	50.58	14.65	0.61	S
	H290	Anticoagulant Dosing	165	1.00	24.83	7.78	0.32	U
	H295	Direct Coombs (screening)	38	1.00	266.87	49.66	2.07	R
	H295	Direct Coombs (screening)	22	1.00	152.70	48.36	2.02	S
	H295	Direct Coombs (screening)	15	1.00	63.50	24.31	1.01	U
	H300	Direct Coombs (typing)	33	1.00	266.87	54.17	2.26	R
	H300	Direct Coombs (typing)	20	1.00	152.70	52.54	2.19	S
	H300	Direct Coombs (typing)	14	1.00	67.57	25.45	1.06	U
	H305	Hb Electrophoresis	4	1.00	217.33	150.48	6.27	S
	H305	Hb Electrophoresis	2	1.00	232.80	211.89	8.83	U
	H310	Sickle Test	1	1.00	60.08	60.08	2.50	R
	H310	Sickle Test	1	1.00	48.53	48.53	2.02	S
	H310	Sickle Test	1	1.00	24.65	24.65	1.03	U
	H325	G6PD Qualitative	1	1.00	113.48	113.48	4.73	R
	H325	G6PD Qualitative	1	1.00	16.27	16.27	0.68	U
	H347	Cryoglobulins	1	1.00	835.52	835.52	34.81	R
	H355	Kleihauer Test	6	1.00	348.22	86.31	3.60	R
	H355	Kleihauer Test	1	1.00	42.25	42.25	1.76	S
	H355	Kleihauer Test	1	1.00	64.83	64.83	2.70	U
	H420	Bone Marrow Procedure	76	1.00	5547.18	450.61	18.78	R
	H425	Bone Marrow Aspirate Morphology	74	1.00	2459.90	297.07	12.38	R
	H430	Bone Marrow Myelogram	67	1.00	2459.90	310.35	12.93	R
	H435	BMT Macroscopic	75	1.00	2459.90	293.61	12.23	R
	H440	BMT Microscopic	86	1.00	4988.25	367.78	15.32	R
	H445	Consolidated Bone Marrow Report	82	1.00	5280.22	418.64	17.44	R
	H450	Supplementary Bone Marrow Report	3	1.00	199.20	173.21	7.22	R
	H455	CSF Cytospin	14	1.00	977.53	139.83	5.83	R
	H455	CSF Cytospin	13	1.00	1414.78	132.43	5.52	S
	H455	CSF Cytospin	1	1.00	39.35	39.35	1.64	U
	H460	Fluid Cytospin	149	1.00	2164.57	103.21	4.30	R
	H460	Fluid Cytospin	49	1.00	72.77	29.42	1.23	S
	H460	Fluid Cytospin	19	1.00	971.63	73.30	3.05	U
	H465	Eosinophil Smear	1	1.00	22.70	22.70	0.95	S
	H500	Flowcytometry	18	1.00	102.20	28.05	1.17	R
	H500	Flowcytometry	3	1.00	40.38	22.78	0.95	S
	H505	Acute Leukemia Panel	14	1.00	315.37	59.63	2.48	R
	H510	Chronic Panel	11	1.00	145.50	50.29	2.10	R
	H510	Chronic Panel	2	1.00	40.38	32.67	1.36	S
	H515	Cytoplasmic Panel	8	1.00	315.37	59.69	2.49	R
	H551	PNH Panel (dual neg)	1	1.00	67.92	67.92	2.83	S
	H575	Consolidated Flow Report	21	1.00	315.37	56.21	2.34	R
	H575	Consolidated Flow Report	3	1.00	241.65	102.33	4.26	S
	H630	Haemosiderin	3	1.00	46.80	21.80	0.91	R
	H630	Haemosiderin	1	1.00	120.08	120.08	5.00	S
	H630	Haemosiderin	1	1.00	5.43	5.43	0.23	U
	H635	Malaria	21	1.00	1036.53	95.41	3.98	R
	H635	Malaria	19	1.00	203.08	41.49	1.73	S
	H635	Malaria	7	1.00	75.12	41.41	1.73	U
	H640	Malaria Rapid Screen	3	1.00	6.58	4.63	0.19	R
	H640	Malaria Rapid Screen	18	0.57	52.38	8.04	0.33	S
	H640	Malaria Rapid Screen	2	1.00	1.33	1.18	0.05	U
	H655	Buffy Layer Examination	22	1.00	1350.37	360.85	15.04	R
	H655	Buffy Layer Examination	1	1.00	115.95	115.95	4.83	S
	H655	Buffy Layer Examination	1	1.00	19.93	19.93	0.83	U
	H660	ABO Blood Group	328	1.00	138.30	50.27	2.09	R
	H660	ABO Blood Group	1	1.00	21.58	21.58	0.90	S
	H660	ABO Blood Group	3	1.00	76.67	43.84	1.83	U
	H665	Rhesus Blood Group	617	1.00	141.03	46.70	1.95	R
	H665	Rhesus Blood Group	24	1.00	75.78	40.79	1.70	S
	H665	Rhesus Blood Group	22	1.00	76.70	29.56	1.23	U
	H666	Rhesus Confirm	148	1.00	140.88	44.62	1.86	R
	H666	Rhesus Confirm	7	1.00	73.82	38.11	1.59	S
	H666	Rhesus Confirm	14	1.00	160.53	51.63	2.15	U
	H670	Indirect Coombs	566	1.00	163.72	48.24	2.01	R
	H670	Indirect Coombs	15	1.00	73.82	36.79	1.53	S
	H670	Indirect Coombs	19	1.00	76.72	28.44	1.18	U
	H675	Atypical Ab Identification	16	1.00	287.00	58.95	2.46	R
	H675	Atypical Ab Identification	2	1.00	23.77	20.35	0.85	S
	H676	Atypical Ab ID Panel (no charge)	16	1.00	141.05	45.79	1.91	R
	H676	Atypical Ab ID Panel (no charge)	2	1.00	23.78	20.37	0.85	S
	H680	Blood Group System Phenotyping	1	1.00	24.65	24.65	1.03	R
	H680	Blood Group System Phenotyping	1	1.00	229.68	229.68	9.57	S
	H685	Postnatal Blood Group Serology	46	1.00	78.77	30.21	1.26	R
	H685	Postnatal Blood Group Serology	85	1.00	75.50	26.62	1.11	S
	H685	Postnatal Blood Group Serology	23	1.00	160.53	39.19	1.63	U
	H776	Cryptococcal Ag (LFA) reflex	429	1.00	71.73	21.97	0.92	R
	H776	Cryptococcal Ag (LFA) reflex	37	1.00	49.63	22.19	0.92	S
	H776	Cryptococcal Ag (LFA) reflex	12	1.00	49.82	22.50	0.94	U
	H800	Interpretation	4	1.00	133.93	55.35	2.31	R
	H800	Interpretation	1	1.00	22.85	22.85	0.95	S
	H800	Interpretation	1	1.00	20.93	20.93	0.87	U
	H910	Haematology Results Phoning	57	0.60	128.05	8.31	0.35	R
	H910	Haematology Results Phoning	139	0.10	50.72	3.65	0.15	S
	H910	Haematology Results Phoning	37	0.68	18.18	3.70	0.15	U
	H915	Haematology Phoning (manual)	7	0.77	18.40	4.24	0.18	R
	H915	Haematology Phoning (manual)	15	0.83	5.75	2.92	0.12	S
	H915	Haematology Phoning (manual)	6	1.00	2.53	1.65	0.07	U
	H930	Haematology Comment	21	0.03	476.25	90.30	3.76	R
	H930	Haematology Comment	12	1.00	407.63	65.58	2.73	S
	H930	Haematology Comment	8	0.68	547.90	163.57	6.82	U

## Sheet: Received_specimens_summary
March 2018	Number
Total coagulation specimens received and included in study:	4521
Specimens excluded from March data:
Anti-Factor Xa Assay	3
PNH Panel (dual neg)	1
Hep-induced thrombocytopaenia (HIT) assay	1
INR	1

## Sheet: Cancelled_tests_March 2018
Usersite	Reason	Patient Location	Lab	Test	Episode
Springbok Laboratory	Lab error (non-reportable)	Dr Van Niekerk Hospital - Out Patient Department	Histology	Histology (TBH)	KE00122609
Nelson Mandela Academic Laboratory	Lab error (non-reportable)	Nelson Mandela Academic Hosp - ENT Clinic	Histology	Histology Referred Test	SN00760467
Tygerberg Laboratory	Dupl registration (non-reportable)	Tygerberg Hospital wc TBH - Ward D5	Histology	Histology (TBH)	ST01786198
Tygerberg Laboratory	Dupl registration (non-reportable)	Tygerberg Hospital wc TBH - Ward J4	Histology	Histology (TBH)	ST01725962
Tygerberg Laboratory	Dupl registration (non-reportable)	Tygerberg Hospital wc TBH - Ward J4	Histology	Histology (TBH)	ST01758180
Tygerberg Laboratory	Lab error (non-reportable)	Ampath [Cape Town] - No ward	Histology	Histology Internal Referral	ST01732089
Tygerberg Laboratory	Lab error (non-reportable)	Eerste River Hospital wc ERH - Ward not stated	Histology	Histology Internal Referral	ST01723438
Tygerberg Laboratory	Lab error (non-reportable)	Karl Bremer Hospital wc KBH - Ward not stated	Histology	Histology (TBH)	ST01763747
Tygerberg Laboratory	Lab error (non-reportable)	Tygerberg Hospital wc TBH - Ward A5 High Care	Histology	Histology Internal Referral	ST01197287
Tygerberg Laboratory	Lab error (non-reportable)	Tygerberg Hospital wc TBH - A5W Bronchoscopy	Histology	Histology (TBH)	ST01802266
Tygerberg Laboratory	Lab error (non-reportable)	Tygerberg Hospital wc TBH - Ward D4	Histology	Histology (TBH)	ST01812075
Tygerberg Laboratory	Lab error (non-reportable)	Tygerberg Hospital wc TBH - Ward D5	Histology	Histology (TBH)	ST01783809
Tygerberg Laboratory	Lab error (non-reportable)	Tygerberg Hospital wc TBH - Ward not stated	Histology	Histology (TBH)	ST01802316
Tygerberg Laboratory	Lab error (non-reportable)	Tygerberg Hospital wc TBH - Ward not stated	Histology	Histology Supplement	ST01748573
Tygerberg Laboratory	Lab error (non-reportable)	Tygerberg Hospital wc TBH - Ward not stated	Histology	Histology Supplement	ST01779727
Tygerberg Laboratory	Lab error (non-reportable)	Tygerberg Hospital wc TBH - Ward not stated	Histology	Histology Internal Referral	ST01606173
Tygerberg Laboratory	Lab error (non-reportable)	Tygerberg Hospital wc TBH - Ward not stated	Histology	Histology Internal Referral	ST01606173
Tygerberg Laboratory	Lab error (non-reportable)	WP Blood Transfusion Service - No ward	Histology	Histology (TBH)	ST01760650
Tygerberg Laboratory	Lab error (non-reportable)	Clanwilliam Hospital wc CLH - Ward not stated	Histology	Histology Supplement	ST01786950
Tygerberg Laboratory	Cancel by lab (incorrect test)	Reed Street CDC wc RSC - Ward not stated	Histology	Histology Internal Referral	ST01701385
Tygerberg Laboratory	Cancel by lab (incorrect test)	Tygerberg Hospital wc TBH - X-Block - Haematology	Histology	Histology Post Mortem	ST01710261
Tygerberg Laboratory	Cancel by lab (incorrect test)	Tygerberg Hospital wc TBH - Ward not stated	Histology	Histology Internal Referral	ST01716864
Tygerberg Laboratory	Info does not match	Karl Bremer Hospital wc KBH - 3C Maternity Ward	Histology	Histology (TBH)	ST01792626
Port Elizabeth Laboratory	Lab error (non-reportable)	Livingstone Hospital - Ward 2A	Histology	Histology Referred Test	UH01028905
Port Elizabeth Laboratory	Lab error (non-reportable)	Livingstone Hospital - Ward 2A	Histology	Histology Referred Test	UH01028905
Port Elizabeth Laboratory	Lab error (non-reportable)	Port Elizabeth Provincial Hospital - Ward M7	Histology	Histology Internal Referral	UH01023672
Paarl Laboratory	Dupl registration (non-reportable)	TC Newman CDC wc TCN - Primary Health Care	Histology	Histology (TBH)	XK00649969
Paarl Laboratory	Lab error (non-reportable)	Klapmuts Clinic wc KHM - Ward not stated	Histology	Histology (TBH)	XK00642502
Paarl Laboratory	Lab error (non-reportable)	Swartland Hospital wc SWA - Casualty	Histology	Histology (TBH)	XK00628573
Paarl Laboratory	Info does not match	Paarl Hospital wc PAH - Surgery 4A	Histology	Histology (TBH)	XK00648236
West Coast District Laboratory	Lab error (non-reportable)	Vredenburg Hospital wc VBG - Out Patient Department	Histology	Histology (TBH)	XL00062949
Worcester Laboratory	Lab error (non-reportable)	Montagu Clinic wc MGH - Ward not stated	Histology	Histology (TBH)	XN00428219
Worcester Laboratory	Lab error (non-reportable)	Worcester Hospital wc WOC - Gynaecology Clinic	Histology	Histology (TBH)	XN00439823
Worcester Laboratory	Not done: lost in transit	Montagu Hospital wc MON - Ward not stated	Histology	Histology (TBH)	XN00443165
Addington Laboratory	Cancel by lab (incorrect test)	McCords Hospital - Out Patient Department	Chemistry	TSH receptor Ab	CA02508296
Chris Hani Baragwanath Laboratory	Cancel by lab (incorrect test)	Chris Hani Baragwanath Hospital - Ward 12	Chemistry	TSH receptor Ab	HG05404628
Chris Hani Baragwanath Laboratory	Cancel by lab (incorrect test)	Chris Hani Baragwanath Hospital - Ward 15	Chemistry	TSH receptor Ab	HG05435400
Chris Hani Baragwanath Laboratory	Cancel by lab (incorrect test)	Chris Hani Baragwanath Hospital - Ward 18	Chemistry	TSH receptor Ab	HG05412293
Chris Hani Baragwanath Laboratory	Cancel by lab (incorrect test)	Chris Hani Baragwanath Hospital - Ward 20	Chemistry	TSH receptor Ab	HG05448094
Chris Hani Baragwanath Laboratory	Cancel by lab (incorrect test)	Chris Hani Baragwanath Hospital - Peads Special Clinics	Chemistry	TSH receptor Ab	HG05441842
Chris Hani Baragwanath Laboratory	Cancel by lab (incorrect test)	Chris Hani Baragwanath Hospital - Medical OPD	Chemistry	TSH receptor Ab	HG05385904
Chris Hani Baragwanath Laboratory	Cancel by lab (incorrect test)	Chris Hani Baragwanath Hospital - Medical OPD	Chemistry	TSH receptor Ab	HG05386092
Chris Hani Baragwanath Laboratory	Cancel by lab (incorrect test)	Chris Hani Baragwanath Hospital - Medical OPD	Chemistry	TSH receptor Ab	HG05429315
Chris Hani Baragwanath Laboratory	Cancel by lab (incorrect test)	Chris Hani Baragwanath Hospital - Medical OPD	Chemistry	TSH receptor Ab	HG05434099
Chris Hani Baragwanath Laboratory	Cancel by lab (incorrect test)	Chris Hani Baragwanath Hospital - Endocrine Clinic	Chemistry	Anti-thyroglobulin Ab	HG05430307
Chris Hani Baragwanath Laboratory	Cancel by lab (incorrect test)	Chris Hani Baragwanath Hospital - Endocrine Clinic	Chemistry	TSH receptor Ab	HG05385401
Chris Hani Baragwanath Laboratory	Cancel by lab (incorrect test)	Chris Hani Baragwanath Hospital - Endocrine Clinic	Chemistry	TSH receptor Ab	HG05429775
Chris Hani Baragwanath Laboratory	Cancel by lab (incorrect test)	Chris Hani Baragwanath Hospital - Endocrine Clinic	Chemistry	TSH receptor Ab	HG05430307
Chris Hani Baragwanath Laboratory	Cancel by lab (incorrect test)	Chris Hani Baragwanath Hospital - Endocrine Clinic	Chemistry	TSH receptor Ab	HG05430649
Chris Hani Baragwanath Laboratory	Cancel by lab (incorrect test)	Chris Hani Baragwanath Hospital - Gastrointestinal Clinic	Chemistry	TSH receptor Ab	HG05447518
Universitas Academic Laboratory	Cancel by lab (incorrect test)	Universitas Hospital - Medical Ward U5A	Chemistry	Aquaporin-4 IgG Antibodies	HU00512126
Springbok Laboratory	Invalid: haemolysis	Okiep CHC - No ward	Chemistry	Lipid profile	KE00124602
Springbok Laboratory	Specimen insufficient	Dr Van Niekerk Hospital - Labour Ward	Chemistry	Thyroid stimulating hormone (TSH)	KE00126003
Springbok Laboratory	Specimen insufficient	Dr Van Niekerk Hospital - Labour Ward	Chemistry	Thyroxine (free T4)	KE00126003
Springbok Laboratory	Specimen insufficient	Dr Van Niekerk Hospital - Labour Ward	Chemistry	Tri-iodo thyronine (free T3)	KE00126003
Springbok Laboratory	Specimen insufficient	Dr Van Niekerk Hospital - Labour Ward	Chemistry	Serum indices	KE00126003
Springbok Laboratory	Unsuit: EDTA clotted	Okiep CHC - No ward	Chemistry	Glycated haemoglobin (HbA1c)	KE00124299
Springbok Laboratory	Unsuit: leaked	Joe Slovo Hospital - Ward not stated	Chemistry	Carcinoembryonic Ag (CEA)	KE00125770
Springbok Laboratory	Unsuit: leaked	Joe Slovo Hospital - Ward not stated	Chemistry	CA 19-9	KE00125770
Helen Joseph Laboratory	Cancel by lab (incorrect test)	Helen Joseph Hospital - Ward 6	Chemistry	TSH receptor Ab	LD02414831
Helen Joseph Laboratory	Cancel by lab (incorrect test)	Helen Joseph Hospital - Ward 10	Chemistry	TSH receptor Ab	LD02423888
Helen Joseph Laboratory	Cancel by lab (incorrect test)	Rahima Moosa Hospital - Ward 9	Chemistry	TSH receptor Ab	LD02385686
Helen Joseph Laboratory	Cancel by lab (incorrect test)	Rahima Moosa Hospital - Medical OPD	Chemistry	TSH receptor Ab	LD02416376
Groote Schuur Laboratory	Invalid: haemolysis	Groote Schuur Hospital wc GSH - E7 Neuro/Geriatric Ward	Chemistry	Homocysteine	SA01920198
Groote Schuur Laboratory	Invalid: haemolysis	Groote Schuur Hospital wc GSH - E7 Neuro/Geriatric Ward	Chemistry	Serum indices	SA01920198
Groote Schuur Laboratory	Invalid: haemolysis	Groote Schuur Hospital wc GSH - F16 Surgical Ward	Chemistry	Homocysteine	SA01905248
Groote Schuur Laboratory	Invalid: haemolysis	Groote Schuur Hospital wc GSH - F16 Surgical Ward	Chemistry	Homocysteine	SA01920525
Groote Schuur Laboratory	Invalid: haemolysis	Groote Schuur Hospital wc GSH - F16 Surgical Ward	Chemistry	Homocysteine	SA01965376
Groote Schuur Laboratory	Invalid: haemolysis	Groote Schuur Hospital wc GSH - F16 Surgical Ward	Chemistry	Homocysteine	SA01972349
Groote Schuur Laboratory	Invalid: haemolysis	Groote Schuur Hospital wc GSH - F22 Orthopaedics Ward	Chemistry	Homocysteine	SA01931138
Groote Schuur Laboratory	Specimen insufficient	Groote Schuur Hospital wc GSH - Endocrine Clinic F58	Chemistry	25-OH Vitamin D (Immunoassay)	SA01963333
Groote Schuur Laboratory	Unsuit: not frozen	Groote Schuur Hospital wc GSH - F25 Surgical Ward	Chemistry	Homocysteine	SA01956749
Red Cross Children's Hospital	Cancel by lab (incorrect test)	Red Cross Children's Hospital wc RXH - Endocrine Clinic	Chemistry	TSH receptor Ab	SG00243820
Red Cross Children's Hospital	Unsuit: too old	Red Cross Children's Hospital wc RXH - E1 Medical Ward	Chemistry	Faecal occult blood	SG00238646
Nelson Mandela Academic Laboratory	Cancel by lab (incorrect test)	Nelson Mandela Academic Hosp - Medical OPD	Chemistry	TSH receptor Ab	SN00835045
Nelson Mandela Academic Laboratory	Cancel by lab (incorrect test)	Nelson Mandela Academic Hosp - Medical OPD	Chemistry	TSH receptor Ab	SN00845876
Nelson Mandela Academic Laboratory	Specimen insufficient	Mthatha General Hospital - Out Patient Department	Chemistry	Immunoglobulin G	SN00827666
Nelson Mandela Academic Laboratory	Specimen insufficient	Mthatha General Hospital - Out Patient Department	Chemistry	Immunoglobulin A	SN00827666
Nelson Mandela Academic Laboratory	Specimen insufficient	Mthatha General Hospital - Out Patient Department	Chemistry	Immunoglobulin M	SN00827666
Tygerberg Laboratory	Dupl registration (non-reportable)	Delft CHC wc DFP - ARV Clinic	Chemistry	Creatinine (plus MDRD)	ST01781106
Tygerberg Laboratory	Dupl registration (non-reportable)	Delft CHC wc DFP - ARV Clinic	Chemistry	Creatinine (plus MDRD)	ST01781108
Tygerberg Laboratory	Dupl registration (non-reportable)	Delft CHC wc DFP - ARV Clinic	Chemistry	Creatinine (plus MDRD)	ST01804814
Tygerberg Laboratory	Dupl registration (non-reportable)	Delft CHC wc DFP - ARV Clinic	Chemistry	Serum indices	ST01781106
Tygerberg Laboratory	Dupl registration (non-reportable)	Delft CHC wc DFP - ARV Clinic	Chemistry	Serum indices	ST01781108
Tygerberg Laboratory	Dupl registration (non-reportable)	Delft CHC wc DFP - ARV Clinic	Chemistry	Serum indices	ST01804814
Tygerberg Laboratory	Dupl registration (non-reportable)	Durbanville CDC wc DVP - ARV Clinic	Chemistry	Creatinine (plus MDRD)	ST01767565
Tygerberg Laboratory	Dupl registration (non-reportable)	Durbanville CDC wc DVP - ARV Clinic	Chemistry	Serum indices	ST01767565
Tygerberg Laboratory	Dupl registration (non-reportable)	Eerste River Hospital wc ERH - Casualty Unit	Chemistry	Creatinine (plus MDRD)	ST01787431
Tygerberg Laboratory	Dupl registration (non-reportable)	Eerste River Hospital wc ERH - Casualty Unit	Chemistry	Sodium	ST01787431
Tygerberg Laboratory	Dupl registration (non-reportable)	Eerste River Hospital wc ERH - Casualty Unit	Chemistry	Potassium	ST01787431
Tygerberg Laboratory	Dupl registration (non-reportable)	Eerste River Hospital wc ERH - Casualty Unit	Chemistry	Urea	ST01787431
Tygerberg Laboratory	Dupl registration (non-reportable)	Eerste River Hospital wc ERH - Casualty Unit	Chemistry	Total protein	ST01787431
Tygerberg Laboratory	Dupl registration (non-reportable)	Eerste River Hospital wc ERH - Casualty Unit	Chemistry	Albumin	ST01787431
Tygerberg Laboratory	Dupl registration (non-reportable)	Eerste River Hospital wc ERH - Casualty Unit	Chemistry	Serum indices	ST01787431
Tygerberg Laboratory	Dupl registration (non-reportable)	Elsies River CHC wc ERP - ARV Clinic	Chemistry	Creatinine (plus MDRD)	ST01815683
Tygerberg Laboratory	Dupl registration (non-reportable)	Elsies River CHC wc ERP - ARV Clinic	Chemistry	Serum indices	ST01815683
Tygerberg Laboratory	Dupl registration (non-reportable)	Elsies River CHC wc ERP - Ward not stated	Chemistry	Creatinine (plus MDRD)	ST01788224
Tygerberg Laboratory	Dupl registration (non-reportable)	Elsies River CHC wc ERP - Ward not stated	Chemistry	Potassium	ST01788224
Tygerberg Laboratory	Dupl registration (non-reportable)	Elsies River CHC wc ERP - Ward not stated	Chemistry	Glycated haemoglobin (HbA1c)	ST01788224
Tygerberg Laboratory	Dupl registration (non-reportable)	Elsies River CHC wc ERP - Ward not stated	Chemistry	Uric acid	ST01788224
Tygerberg Laboratory	Dupl registration (non-reportable)	Elsies River CHC wc ERP - Ward not stated	Chemistry	Total cholesterol	ST01788224
Tygerberg Laboratory	Dupl registration (non-reportable)	Gordon's Bay Clinic wc GOR - ARV Clinic	Chemistry	Creatinine (plus MDRD)	ST01815217
Tygerberg Laboratory	Dupl registration (non-reportable)	Gordon's Bay Clinic wc GOR - ARV Clinic	Chemistry	Alanine transaminase (ALT)	ST01815217
Tygerberg Laboratory	Dupl registration (non-reportable)	Gordon's Bay Clinic wc GOR - ARV Clinic	Chemistry	Serum indices	ST01815217
Tygerberg Laboratory	Dupl registration (non-reportable)	Helderberg Hospital wc HHH - Casualty	Chemistry	Fluid protein	ST01778122
Tygerberg Laboratory	Dupl registration (non-reportable)	Helderberg Hospital wc HHH - Casualty	Chemistry	Fluid LD	ST01778122
Tygerberg Laboratory	Dupl registration (non-reportable)	Karl Bremer Hospital wc KBH - Emergency Centre	Chemistry	Fluid protein	ST01796438
Tygerberg Laboratory	Dupl registration (non-reportable)	Karl Bremer Hospital wc KBH - Emergency Centre	Chemistry	Fluid LD	ST01796438
Tygerberg Laboratory	Dupl registration (non-reportable)	Karl Bremer Hospital wc KBH - Emergency Centre	Chemistry	Fluid adenosine deaminase	ST01796438
Tygerberg Laboratory	Dupl registration (non-reportable)	Karl Bremer Hospital wc KBH - 3E Nursery	Chemistry	Creatinine (plus MDRD)	ST01788898
Tygerberg Laboratory	Dupl registration (non-reportable)	Karl Bremer Hospital wc KBH - 3E Nursery	Chemistry	Sodium	ST01788898
Tygerberg Laboratory	Dupl registration (non-reportable)	Karl Bremer Hospital wc KBH - 3E Nursery	Chemistry	Potassium	ST01788898
Tygerberg Laboratory	Dupl registration (non-reportable)	Karl Bremer Hospital wc KBH - 3E Nursery	Chemistry	Urea	ST01788898
Tygerberg Laboratory	Dupl registration (non-reportable)	Karl Bremer Hospital wc KBH - 3E Nursery	Chemistry	Calcium	ST01788898
Tygerberg Laboratory	Dupl registration (non-reportable)	Karl Bremer Hospital wc KBH - 3E Nursery	Chemistry	Magnesium	ST01788898
Tygerberg Laboratory	Dupl registration (non-reportable)	Karl Bremer Hospital wc KBH - 3E Nursery	Chemistry	Inorganic phosphate	ST01788898
Tygerberg Laboratory	Dupl registration (non-reportable)	Karl Bremer Hospital wc KBH - 3E Nursery	Chemistry	C-reactive protein	ST01788898
Tygerberg Laboratory	Dupl registration (non-reportable)	Karl Bremer Hospital wc KBH - 3E Nursery	Chemistry	Serum indices	ST01788898
Tygerberg Laboratory	Dupl registration (non-reportable)	Kraaifontein CHC wc KFP - ARV Clinic	Chemistry	Urine creatinine	ST01815984
Tygerberg Laboratory	Dupl registration (non-reportable)	Kraaifontein CHC wc KFP - ARV Clinic	Chemistry	Urine protein	ST01815984
Tygerberg Laboratory	Dupl registration (non-reportable)	Mfuleni CDC wc MFU - ARV Clinic	Chemistry	Creatinine (plus MDRD)	ST01801027
Tygerberg Laboratory	Dupl registration (non-reportable)	Mfuleni CDC wc MFU - ARV Clinic	Chemistry	Serum indices	ST01801027
Tygerberg Laboratory	Dupl registration (non-reportable)	Michael Mapongwana CDC wc MMP - ARV Clinic	Chemistry	Creatinine (plus MDRD)	ST01765810
Tygerberg Laboratory	Dupl registration (non-reportable)	Michael Mapongwana CDC wc MMP - ARV Clinic	Chemistry	Serum indices	ST01765810
Tygerberg Laboratory	Dupl registration (non-reportable)	Parow CDC wc PHC - Ward not stated	Chemistry	Faecal occult blood	ST01794545
Tygerberg Laboratory	Dupl registration (non-reportable)	Tygerberg Hospital wc TBH - C1A Trauma	Chemistry	Creatinine (plus MDRD)	ST01766931
Tygerberg Laboratory	Dupl registration (non-reportable)	Tygerberg Hospital wc TBH - C1A Trauma	Chemistry	Sodium	ST01766931
Tygerberg Laboratory	Dupl registration (non-reportable)	Tygerberg Hospital wc TBH - C1A Trauma	Chemistry	Potassium	ST01766931
Tygerberg Laboratory	Dupl registration (non-reportable)	Tygerberg Hospital wc TBH - C1A Trauma	Chemistry	Urea	ST01766931
Tygerberg Laboratory	Dupl registration (non-reportable)	Tygerberg Hospital wc TBH - C1A Trauma	Chemistry	Calcium	ST01766931
Tygerberg Laboratory	Dupl registration (non-reportable)	Tygerberg Hospital wc TBH - C1A Trauma	Chemistry	Magnesium	ST01766931
Tygerberg Laboratory	Dupl registration (non-reportable)	Tygerberg Hospital wc TBH - C1A Trauma	Chemistry	Inorganic phosphate	ST01766931
Tygerberg Laboratory	Dupl registration (non-reportable)	Tygerberg Hospital wc TBH - C1A Trauma	Chemistry	Serum indices	ST01766931
Tygerberg Laboratory	Dupl registration (non-reportable)	Tygerberg Hospital wc TBH - Ward C1 West	Chemistry	Creatinine (plus MDRD)	ST01775413
Tygerberg Laboratory	Dupl registration (non-reportable)	Tygerberg Hospital wc TBH - Ward C1 West	Chemistry	Sodium	ST01775413
Tygerberg Laboratory	Dupl registration (non-reportable)	Tygerberg Hospital wc TBH - Ward C1 West	Chemistry	Potassium	ST01775413
Tygerberg Laboratory	Dupl registration (non-reportable)	Tygerberg Hospital wc TBH - Ward C1 West	Chemistry	Urea	ST01775413
Tygerberg Laboratory	Dupl registration (non-reportable)	Tygerberg Hospital wc TBH - Ward C1 West	Chemistry	Serum indices	ST01775413
Tygerberg Laboratory	Dupl registration (non-reportable)	Tygerberg Hospital wc TBH - Ward C2A	Chemistry	Creatinine (plus MDRD)	ST01801407
Tygerberg Laboratory	Dupl registration (non-reportable)	Tygerberg Hospital wc TBH - Ward C2A	Chemistry	Urea	ST01801407
Tygerberg Laboratory	Dupl registration (non-reportable)	Tygerberg Hospital wc TBH - Ward C2A	Chemistry	Aspartate transaminase (AST)	ST01801407
Tygerberg Laboratory	Dupl registration (non-reportable)	Tygerberg Hospital wc TBH - Ward C2A	Chemistry	Lactate dehydrogenase (LD)	ST01801407
Tygerberg Laboratory	Dupl registration (non-reportable)	Tygerberg Hospital wc TBH - Ward C2A	Chemistry	Serum indices	ST01801407
Tygerberg Laboratory	Dupl registration (non-reportable)	Tygerberg Hospital wc TBH - Ward D3	Chemistry	Creatinine (plus MDRD)	ST01783741
Tygerberg Laboratory	Dupl registration (non-reportable)	Tygerberg Hospital wc TBH - Ward D3	Chemistry	Sodium	ST01783741
Tygerberg Laboratory	Dupl registration (non-reportable)	Tygerberg Hospital wc TBH - Ward D3	Chemistry	Potassium	ST01783741
Tygerberg Laboratory	Dupl registration (non-reportable)	Tygerberg Hospital wc TBH - Ward D3	Chemistry	Urea	ST01783741
Tygerberg Laboratory	Dupl registration (non-reportable)	Tygerberg Hospital wc TBH - Ward D3	Chemistry	Serum indices	ST01783741
Tygerberg Laboratory	Dupl registration (non-reportable)	Tygerberg Hospital wc TBH - Ward D10	Chemistry	Creatinine (plus MDRD)	ST01790002
Tygerberg Laboratory	Dupl registration (non-reportable)	Tygerberg Hospital wc TBH - Ward D10	Chemistry	Creatinine (plus MDRD)	ST01800466
Tygerberg Laboratory	Dupl registration (non-reportable)	Tygerberg Hospital wc TBH - Ward D10	Chemistry	Sodium	ST01800466
Tygerberg Laboratory	Dupl registration (non-reportable)	Tygerberg Hospital wc TBH - Ward D10	Chemistry	Potassium	ST01800466
Tygerberg Laboratory	Dupl registration (non-reportable)	Tygerberg Hospital wc TBH - Ward D10	Chemistry	Chloride	ST01800466
Tygerberg Laboratory	Dupl registration (non-reportable)	Tygerberg Hospital wc TBH - Ward D10	Chemistry	Urea	ST01800466
Tygerberg Laboratory	Dupl registration (non-reportable)	Tygerberg Hospital wc TBH - Ward D10	Chemistry	Serum indices	ST01800466
Tygerberg Laboratory	Dupl registration (non-reportable)	Tygerberg Hospital wc TBH - Ward G1	Chemistry	Creatinine (plus MDRD)	ST01764578
Tygerberg Laboratory	Dupl registration (non-reportable)	Tygerberg Hospital wc TBH - Ward G1	Chemistry	Sodium	ST01764578
Tygerberg Laboratory	Dupl registration (non-reportable)	Tygerberg Hospital wc TBH - Ward G1	Chemistry	Potassium	ST01764578
Tygerberg Laboratory	Dupl registration (non-reportable)	Tygerberg Hospital wc TBH - Ward G1	Chemistry	Chloride	ST01764578
Tygerberg Laboratory	Dupl registration (non-reportable)	Tygerberg Hospital wc TBH - Ward G1	Chemistry	Urea	ST01764578
Tygerberg Laboratory	Dupl registration (non-reportable)	Tygerberg Hospital wc TBH - Ward G1	Chemistry	Serum indices	ST01764578
Tygerberg Laboratory	Dupl registration (non-reportable)	Tygerberg Hospital wc TBH - Ward G2	Chemistry	Sodium	ST01772537
Tygerberg Laboratory	Dupl registration (non-reportable)	Tygerberg Hospital wc TBH - Ward G2	Chemistry	C-reactive protein	ST01772537
Tygerberg Laboratory	Dupl registration (non-reportable)	Tygerberg Hospital wc TBH - Ward G2	Chemistry	C-reactive protein	ST01810111
Tygerberg Laboratory	Dupl registration (non-reportable)	Tygerberg Hospital wc TBH - Ward G2	Chemistry	Serum indices	ST01772537
Tygerberg Laboratory	Dupl registration (non-reportable)	Tygerberg Hospital wc TBH - Ward G8	Chemistry	Total bilirubin	ST01765503
Tygerberg Laboratory	Dupl registration (non-reportable)	Tygerberg Hospital wc TBH - Ward G8	Chemistry	Total bilirubin	ST01793242
Tygerberg Laboratory	Dupl registration (non-reportable)	Tygerberg Hospital wc TBH - Ward G Ground	Chemistry	Creatinine (plus MDRD)	ST01782522
Tygerberg Laboratory	Dupl registration (non-reportable)	Tygerberg Hospital wc TBH - Ward G Ground	Chemistry	Sodium	ST01782522
Tygerberg Laboratory	Dupl registration (non-reportable)	Tygerberg Hospital wc TBH - Ward G Ground	Chemistry	Potassium	ST01782522
Tygerberg Laboratory	Dupl registration (non-reportable)	Tygerberg Hospital wc TBH - Ward G Ground	Chemistry	Urea	ST01782522
Tygerberg Laboratory	Dupl registration (non-reportable)	Tygerberg Hospital wc TBH - Ward G Ground	Chemistry	C-reactive protein	ST01782522
Tygerberg Laboratory	Dupl registration (non-reportable)	Tygerberg Hospital wc TBH - Ward G Ground	Chemistry	Serum indices	ST01782522
Tygerberg Laboratory	Dupl registration (non-reportable)	Tygerberg Hospital wc TBH - C6AW - Urology General	Chemistry	Prostate-specific Ag (PSA)	ST01769126
Tygerberg Laboratory	Dupl registration (non-reportable)	Tygerberg Hospital wc TBH - C7BW - Gastro Enterology	Chemistry	Iron	ST01765145
Tygerberg Laboratory	Dupl registration (non-reportable)	Tygerberg Hospital wc TBH - C7BW - Gastro Enterology	Chemistry	Transferrin	ST01765145
Tygerberg Laboratory	Dupl registration (non-reportable)	Tygerberg Hospital wc TBH - C7BW - Gastro Enterology	Chemistry	Ferritin	ST01765145
Tygerberg Laboratory	Dupl registration (non-reportable)	Tygerberg Hospital wc TBH - C7BW - Gastro Enterology	Chemistry	Vitamin B12	ST01765145
Tygerberg Laboratory	Dupl registration (non-reportable)	Tygerberg Hospital wc TBH - C7BW - Gastro Enterology	Chemistry	Prostate-specific Ag (PSA)	ST01765145
Tygerberg Laboratory	Dupl registration (non-reportable)	Tygerberg Hospital wc TBH - C7BW - Gastro Enterology	Chemistry	Serum indices	ST01765145
Tygerberg Laboratory	Dupl registration (non-reportable)	Tygerberg Hospital wc TBH - C7CH - Rheumatology	Chemistry	Creatinine (plus MDRD)	ST01784544
Tygerberg Laboratory	Dupl registration (non-reportable)	Tygerberg Hospital wc TBH - C7CH - Rheumatology	Chemistry	Creatinine (plus MDRD)	ST01800454
Tygerberg Laboratory	Dupl registration (non-reportable)	Tygerberg Hospital wc TBH - C7CH - Rheumatology	Chemistry	Creatinine (plus MDRD)	ST01815452
Tygerberg Laboratory	Dupl registration (non-reportable)	Tygerberg Hospital wc TBH - C7CH - Rheumatology	Chemistry	Sodium	ST01815452
Tygerberg Laboratory	Dupl registration (non-reportable)	Tygerberg Hospital wc TBH - C7CH - Rheumatology	Chemistry	Potassium	ST01815452
Tygerberg Laboratory	Dupl registration (non-reportable)	Tygerberg Hospital wc TBH - C7CH - Rheumatology	Chemistry	Urea	ST01815452
Tygerberg Laboratory	Dupl registration (non-reportable)	Tygerberg Hospital wc TBH - C7CH - Rheumatology	Chemistry	Calcium	ST01815452
Tygerberg Laboratory	Dupl registration (non-reportable)	Tygerberg Hospital wc TBH - C7CH - Rheumatology	Chemistry	Albumin	ST01815452
Tygerberg Laboratory	Dupl registration (non-reportable)	Tygerberg Hospital wc TBH - C7CH - Rheumatology	Chemistry	Alanine transaminase (ALT)	ST01784544
Tygerberg Laboratory	Dupl registration (non-reportable)	Tygerberg Hospital wc TBH - C7CH - Rheumatology	Chemistry	Alanine transaminase (ALT)	ST01800454
Tygerberg Laboratory	Dupl registration (non-reportable)	Tygerberg Hospital wc TBH - C7CH - Rheumatology	Chemistry	Serum indices	ST01784544
Tygerberg Laboratory	Dupl registration (non-reportable)	Tygerberg Hospital wc TBH - C7CH - Rheumatology	Chemistry	Serum indices	ST01800454
Tygerberg Laboratory	Dupl registration (non-reportable)	Tygerberg Hospital wc TBH - C7CH - Rheumatology	Chemistry	Serum indices	ST01815452
Tygerberg Laboratory	Dupl registration (non-reportable)	Tygerberg Hospital wc TBH - X-Block - Haematology	Chemistry	Creatinine (plus MDRD)	ST01762217
Tygerberg Laboratory	Dupl registration (non-reportable)	Tygerberg Hospital wc TBH - X-Block - Haematology	Chemistry	Creatinine (plus MDRD)	ST01784354
Tygerberg Laboratory	Dupl registration (non-reportable)	Tygerberg Hospital wc TBH - X-Block - Haematology	Chemistry	Sodium	ST01784354
Tygerberg Laboratory	Dupl registration (non-reportable)	Tygerberg Hospital wc TBH - X-Block - Haematology	Chemistry	Potassium	ST01784354
Tygerberg Laboratory	Dupl registration (non-reportable)	Tygerberg Hospital wc TBH - X-Block - Haematology	Chemistry	Chloride	ST01784354
Tygerberg Laboratory	Dupl registration (non-reportable)	Tygerberg Hospital wc TBH - X-Block - Haematology	Chemistry	Urea	ST01784354
Tygerberg Laboratory	Dupl registration (non-reportable)	Tygerberg Hospital wc TBH - X-Block - Haematology	Chemistry	Lactate dehydrogenase (LD)	ST01762217
Tygerberg Laboratory	Dupl registration (non-reportable)	Tygerberg Hospital wc TBH - X-Block - Haematology	Chemistry	Serum indices	ST01762217
Tygerberg Laboratory	Dupl registration (non-reportable)	Tygerberg Hospital wc TBH - X-Block - Haematology	Chemistry	Serum indices	ST01784354
Tygerberg Laboratory	Dupl registration (non-reportable)	Tygerberg Hospital wc TBH - X-Block - Hema Chemotherapy	Chemistry	Creatinine (plus MDRD)	ST01768665
Tygerberg Laboratory	Dupl registration (non-reportable)	Tygerberg Hospital wc TBH - X-Block - Hema Chemotherapy	Chemistry	Urea	ST01768665
Tygerberg Laboratory	Dupl registration (non-reportable)	Tygerberg Hospital wc TBH - X-Block - Hema Chemotherapy	Chemistry	Lactate dehydrogenase (LD)	ST01768665
Tygerberg Laboratory	Dupl registration (non-reportable)	Tygerberg Hospital wc TBH - X-Block - Hema Chemotherapy	Chemistry	Serum indices	ST01768665
Tygerberg Laboratory	Dupl registration (non-reportable)	Ubuntu Clinic (Khayelitsha) - ARV Clinic	Chemistry	Creatinine (plus MDRD)	ST01785719
Tygerberg Laboratory	Dupl registration (non-reportable)	Ubuntu Clinic (Khayelitsha) - ARV Clinic	Chemistry	Creatinine (plus MDRD)	ST01810603
Tygerberg Laboratory	Dupl registration (non-reportable)	Ubuntu Clinic (Khayelitsha) - ARV Clinic	Chemistry	Creatinine (plus MDRD)	ST01810952
Tygerberg Laboratory	Dupl registration (non-reportable)	Ubuntu Clinic (Khayelitsha) - ARV Clinic	Chemistry	Serum indices	ST01785719
Tygerberg Laboratory	Dupl registration (non-reportable)	Ubuntu Clinic (Khayelitsha) - ARV Clinic	Chemistry	Serum indices	ST01810603
Tygerberg Laboratory	Dupl registration (non-reportable)	Ubuntu Clinic (Khayelitsha) - ARV Clinic	Chemistry	Serum indices	ST01810952
Tygerberg Laboratory	Dupl registration (non-reportable)	Idas Valley Clinic wc IVC - ARV Clinic	Chemistry	Creatinine (plus MDRD)	ST01804985
Tygerberg Laboratory	Dupl registration (non-reportable)	Idas Valley Clinic wc IVC - ARV Clinic	Chemistry	Potassium	ST01804985
Tygerberg Laboratory	Dupl registration (non-reportable)	Idas Valley Clinic wc IVC - ARV Clinic	Chemistry	Serum indices	ST01804985
Tygerberg Laboratory	Dupl registration (non-reportable)	Swellendam Hospital wc SWE - Ward not stated	Chemistry	Creatinine (plus MDRD)	ST01780914
Tygerberg Laboratory	Dupl registration (non-reportable)	Swellendam Hospital wc SWE - Ward not stated	Chemistry	Sodium	ST01780914
Tygerberg Laboratory	Dupl registration (non-reportable)	Swellendam Hospital wc SWE - Ward not stated	Chemistry	Potassium	ST01780914
Tygerberg Laboratory	Dupl registration (non-reportable)	Swellendam Hospital wc SWE - Ward not stated	Chemistry	Urea	ST01780914
Tygerberg Laboratory	Dupl registration (non-reportable)	Swellendam Hospital wc SWE - Ward not stated	Chemistry	Serum indices	ST01780914
Tygerberg Laboratory	Lab error (non-reportable)	Delft CHC wc DFP - ARV Clinic	Chemistry	Creatinine (plus MDRD)	ST01765642
Tygerberg Laboratory	Lab error (non-reportable)	Delft CHC wc DFP - ARV Clinic	Chemistry	Serum indices	ST01765642
Tygerberg Laboratory	Lab error (non-reportable)	Delft CHC wc DFP - Club (ARV) 1	Chemistry	Creatinine (plus MDRD)	ST01781007
Tygerberg Laboratory	Lab error (non-reportable)	Delft CHC wc DFP - Club (ARV) 1	Chemistry	Creatinine (plus MDRD)	ST01781025
Tygerberg Laboratory	Lab error (non-reportable)	Delft CHC wc DFP - Club (ARV) 1	Chemistry	Creatinine (plus MDRD)	ST01781030
Tygerberg Laboratory	Lab error (non-reportable)	Delft CHC wc DFP - Club (ARV) 1	Chemistry	Creatinine (plus MDRD)	ST01781035
Tygerberg Laboratory	Lab error (non-reportable)	Delft CHC wc DFP - Club (ARV) 1	Chemistry	Serum indices	ST01781007
Tygerberg Laboratory	Lab error (non-reportable)	Delft CHC wc DFP - Club (ARV) 1	Chemistry	Serum indices	ST01781025
Tygerberg Laboratory	Lab error (non-reportable)	Delft CHC wc DFP - Club (ARV) 1	Chemistry	Serum indices	ST01781030
Tygerberg Laboratory	Lab error (non-reportable)	Delft CHC wc DFP - Club (ARV) 1	Chemistry	Serum indices	ST01781035
Tygerberg Laboratory	Lab error (non-reportable)	Eerste River Hospital wc ERH - Casualty Unit	Chemistry	Creatinine (plus MDRD)	ST01769814
Tygerberg Laboratory	Lab error (non-reportable)	Eerste River Hospital wc ERH - Casualty Unit	Chemistry	Creatinine (plus MDRD)	ST01778204
Tygerberg Laboratory	Lab error (non-reportable)	Eerste River Hospital wc ERH - Casualty Unit	Chemistry	Sodium	ST01769814
Tygerberg Laboratory	Lab error (non-reportable)	Eerste River Hospital wc ERH - Casualty Unit	Chemistry	Sodium	ST01778204
Tygerberg Laboratory	Lab error (non-reportable)	Eerste River Hospital wc ERH - Casualty Unit	Chemistry	Potassium	ST01769814
Tygerberg Laboratory	Lab error (non-reportable)	Eerste River Hospital wc ERH - Casualty Unit	Chemistry	Potassium	ST01778204
Tygerberg Laboratory	Lab error (non-reportable)	Eerste River Hospital wc ERH - Casualty Unit	Chemistry	Urea	ST01769814
Tygerberg Laboratory	Lab error (non-reportable)	Eerste River Hospital wc ERH - Casualty Unit	Chemistry	Urea	ST01778204
Tygerberg Laboratory	Lab error (non-reportable)	Eerste River Hospital wc ERH - Casualty Unit	Chemistry	Alanine transaminase (ALT)	ST01769814
Tygerberg Laboratory	Lab error (non-reportable)	Eerste River Hospital wc ERH - Casualty Unit	Chemistry	Alanine transaminase (ALT)	ST01778204
Tygerberg Laboratory	Lab error (non-reportable)	Eerste River Hospital wc ERH - Casualty Unit	Chemistry	Total cholesterol	ST01769814
Tygerberg Laboratory	Lab error (non-reportable)	Eerste River Hospital wc ERH - Casualty Unit	Chemistry	Troponin T (high-sensitivity)	ST01769814
Tygerberg Laboratory	Lab error (non-reportable)	Eerste River Hospital wc ERH - Casualty Unit	Chemistry	Thyroid stimulating hormone (TSH)	ST01769814
Tygerberg Laboratory	Lab error (non-reportable)	Eerste River Hospital wc ERH - Casualty Unit	Chemistry	Serum indices	ST01769814
Tygerberg Laboratory	Lab error (non-reportable)	Eerste River Hospital wc ERH - Casualty Unit	Chemistry	Serum indices	ST01778204
Tygerberg Laboratory	Lab error (non-reportable)	Eerste River Hospital wc ERH - Out Patient Department	Chemistry	Creatinine (plus MDRD)	ST01760212
Tygerberg Laboratory	Lab error (non-reportable)	Eerste River Hospital wc ERH - Out Patient Department	Chemistry	Sodium	ST01760212
Tygerberg Laboratory	Lab error (non-reportable)	Eerste River Hospital wc ERH - Out Patient Department	Chemistry	Potassium	ST01760212
Tygerberg Laboratory	Lab error (non-reportable)	Eerste River Hospital wc ERH - Out Patient Department	Chemistry	Serum indices	ST01760212
Tygerberg Laboratory	Lab error (non-reportable)	Karl Bremer Hospital wc KBH - Ward not stated	Chemistry	Serum indices	ST01762004
Tygerberg Laboratory	Lab error (non-reportable)	Tygerberg Hospital wc TBH - Ward A1 West	Chemistry	CSF chloride	ST01762560
Tygerberg Laboratory	Lab error (non-reportable)	Tygerberg Hospital wc TBH - Ward A1 West	Chemistry	CSF glucose	ST01762560
Tygerberg Laboratory	Lab error (non-reportable)	Tygerberg Hospital wc TBH - Ward A1 West	Chemistry	CSF protein	ST01762560
Tygerberg Laboratory	Lab error (non-reportable)	Tygerberg Hospital wc TBH - Ward A5 Unit	Chemistry	Creatine kinase (CK)	ST01769692
Tygerberg Laboratory	Lab error (non-reportable)	Tygerberg Hospital wc TBH - Ward A5 Unit	Chemistry	Serum indices	ST01769692
Tygerberg Laboratory	Lab error (non-reportable)	Tygerberg Hospital wc TBH - Ward A5 Unit	Chemistry	Urine amphetamine	ST01797194
Tygerberg Laboratory	Lab error (non-reportable)	Tygerberg Hospital wc TBH - Ward A5 Unit	Chemistry	Urine barbiturates	ST01797194
Tygerberg Laboratory	Lab error (non-reportable)	Tygerberg Hospital wc TBH - Ward A5 Unit	Chemistry	Urine benzodiazepines	ST01797194
Tygerberg Laboratory	Lab error (non-reportable)	Tygerberg Hospital wc TBH - Ward A5 Unit	Chemistry	Urine cocaine	ST01797194
Tygerberg Laboratory	Lab error (non-reportable)	Tygerberg Hospital wc TBH - Ward A5 Unit	Chemistry	Urine opiates	ST01797194
Tygerberg Laboratory	Lab error (non-reportable)	Tygerberg Hospital wc TBH - Ward A5 Unit	Chemistry	Urine THC (tetra-hydro cannabinol)	ST01797194
Tygerberg Laboratory	Lab error (non-reportable)	Tygerberg Hospital wc TBH - Ward A5 Unit	Chemistry	Urine methaqualone (mandrax)	ST01797194
Tygerberg Laboratory	Lab error (non-reportable)	Tygerberg Hospital wc TBH - Ward A8 West	Chemistry	C-reactive protein	ST01772183
Tygerberg Laboratory	Lab error (non-reportable)	Tygerberg Hospital wc TBH - Ward C1 West	Chemistry	Creatinine (plus MDRD)	ST01793489
Tygerberg Laboratory	Lab error (non-reportable)	Tygerberg Hospital wc TBH - Ward C1 West	Chemistry	Sodium	ST01793489
Tygerberg Laboratory	Lab error (non-reportable)	Tygerberg Hospital wc TBH - Ward C1 West	Chemistry	Potassium	ST01793489
Tygerberg Laboratory	Lab error (non-reportable)	Tygerberg Hospital wc TBH - Ward C1 West	Chemistry	Urea	ST01793489
Tygerberg Laboratory	Lab error (non-reportable)	Tygerberg Hospital wc TBH - Ward C1 West	Chemistry	Glucose (random)	ST01793489
Tygerberg Laboratory	Lab error (non-reportable)	Tygerberg Hospital wc TBH - Ward C1 West	Chemistry	Glycated haemoglobin (HbA1c)	ST01793489
Tygerberg Laboratory	Lab error (non-reportable)	Tygerberg Hospital wc TBH - Ward C1 West	Chemistry	Calcium	ST01793489
Tygerberg Laboratory	Lab error (non-reportable)	Tygerberg Hospital wc TBH - Ward C1 West	Chemistry	Magnesium	ST01793489
Tygerberg Laboratory	Lab error (non-reportable)	Tygerberg Hospital wc TBH - Ward C1 West	Chemistry	Inorganic phosphate	ST01793489
Tygerberg Laboratory	Lab error (non-reportable)	Tygerberg Hospital wc TBH - Ward C1 West	Chemistry	Total protein	ST01793489
Tygerberg Laboratory	Lab error (non-reportable)	Tygerberg Hospital wc TBH - Ward C1 West	Chemistry	Albumin	ST01793489
Tygerberg Laboratory	Lab error (non-reportable)	Tygerberg Hospital wc TBH - Ward C1 West	Chemistry	Total bilirubin	ST01793489
Tygerberg Laboratory	Lab error (non-reportable)	Tygerberg Hospital wc TBH - Ward C1 West	Chemistry	Conjugated bilirubin	ST01793489
Tygerberg Laboratory	Lab error (non-reportable)	Tygerberg Hospital wc TBH - Ward C1 West	Chemistry	Alanine transaminase (ALT)	ST01793489
Tygerberg Laboratory	Lab error (non-reportable)	Tygerberg Hospital wc TBH - Ward C1 West	Chemistry	Aspartate transaminase (AST)	ST01793489
Tygerberg Laboratory	Lab error (non-reportable)	Tygerberg Hospital wc TBH - Ward C1 West	Chemistry	Alkaline phosphatase (ALP)	ST01793489
Tygerberg Laboratory	Lab error (non-reportable)	Tygerberg Hospital wc TBH - Ward C1 West	Chemistry	Gamma-glutamyl transferase (GGT)	ST01793489
Tygerberg Laboratory	Lab error (non-reportable)	Tygerberg Hospital wc TBH - Ward C1 West	Chemistry	Insulin	ST01793489
Tygerberg Laboratory	Lab error (non-reportable)	Tygerberg Hospital wc TBH - Ward C1 West	Chemistry	C-peptide	ST01793489
Tygerberg Laboratory	Lab error (non-reportable)	Tygerberg Hospital wc TBH - Ward C1 West	Chemistry	Serum indices	ST01793489
Tygerberg Laboratory	Lab error (non-reportable)	Tygerberg Hospital wc TBH - Ward C2A	Chemistry	Creatinine (plus MDRD)	ST01775455
Tygerberg Laboratory	Lab error (non-reportable)	Tygerberg Hospital wc TBH - Ward C2A	Chemistry	Urea	ST01775455
Tygerberg Laboratory	Lab error (non-reportable)	Tygerberg Hospital wc TBH - Ward C2A	Chemistry	Serum indices	ST01775455
Tygerberg Laboratory	Lab error (non-reportable)	Tygerberg Hospital wc TBH - Ward G1	Chemistry	Total bilirubin	ST01784243
Tygerberg Laboratory	Lab error (non-reportable)	Tygerberg Hospital wc TBH - Ward G1	Chemistry	Conjugated bilirubin	ST01784243
Tygerberg Laboratory	Lab error (non-reportable)	Tygerberg Hospital wc TBH - Ward G1	Chemistry	C-reactive protein	ST01784243
Tygerberg Laboratory	Lab error (non-reportable)	Tygerberg Hospital wc TBH - Ward G1	Chemistry	Serum indices	ST01784243
Tygerberg Laboratory	Lab error (non-reportable)	Tygerberg Hospital wc TBH - Ward G8	Chemistry	Total bilirubin	ST01790432
Tygerberg Laboratory	Lab error (non-reportable)	Tygerberg Hospital wc TBH - Ward G9	Chemistry	Human growth hormone	ST01786846
Tygerberg Laboratory	Lab error (non-reportable)	Tygerberg Hospital wc TBH - Ward J3	Chemistry	Total bilirubin	ST01784493
Tygerberg Laboratory	Lab error (non-reportable)	Tygerberg Hospital wc TBH - Ward J6	Chemistry	Creatinine (plus MDRD)	ST01802834
Tygerberg Laboratory	Lab error (non-reportable)	Tygerberg Hospital wc TBH - Ward J6	Chemistry	Sodium	ST01802834
Tygerberg Laboratory	Lab error (non-reportable)	Tygerberg Hospital wc TBH - Ward J6	Chemistry	Potassium	ST01802834
Tygerberg Laboratory	Lab error (non-reportable)	Tygerberg Hospital wc TBH - Ward J6	Chemistry	Chloride	ST01802834
Tygerberg Laboratory	Lab error (non-reportable)	Tygerberg Hospital wc TBH - Ward J6	Chemistry	Urea	ST01802834
Tygerberg Laboratory	Lab error (non-reportable)	Tygerberg Hospital wc TBH - Ward J6	Chemistry	Calcium	ST01802834
Tygerberg Laboratory	Lab error (non-reportable)	Tygerberg Hospital wc TBH - Ward J6	Chemistry	Magnesium	ST01802834
Tygerberg Laboratory	Lab error (non-reportable)	Tygerberg Hospital wc TBH - Ward J6	Chemistry	Inorganic phosphate	ST01802834
Tygerberg Laboratory	Lab error (non-reportable)	Tygerberg Hospital wc TBH - Ward J6	Chemistry	Serum indices	ST01802834
Tygerberg Laboratory	Lab error (non-reportable)	Tygerberg Hospital wc TBH - C7BW - Gastro Enterology	Chemistry	Creatinine (plus MDRD)	ST01800400
Tygerberg Laboratory	Lab error (non-reportable)	Tygerberg Hospital wc TBH - C7BW - Gastro Enterology	Chemistry	Sodium	ST01800400
Tygerberg Laboratory	Lab error (non-reportable)	Tygerberg Hospital wc TBH - C7BW - Gastro Enterology	Chemistry	Potassium	ST01800400
Tygerberg Laboratory	Lab error (non-reportable)	Tygerberg Hospital wc TBH - C7BW - Gastro Enterology	Chemistry	Chloride	ST01800400
Tygerberg Laboratory	Lab error (non-reportable)	Tygerberg Hospital wc TBH - C7BW - Gastro Enterology	Chemistry	Urea	ST01800400
Tygerberg Laboratory	Lab error (non-reportable)	Tygerberg Hospital wc TBH - C7BW - Gastro Enterology	Chemistry	Calcium	ST01800400
Tygerberg Laboratory	Lab error (non-reportable)	Tygerberg Hospital wc TBH - C7BW - Gastro Enterology	Chemistry	Magnesium	ST01800400
Tygerberg Laboratory	Lab error (non-reportable)	Tygerberg Hospital wc TBH - C7BW - Gastro Enterology	Chemistry	Inorganic phosphate	ST01800400
Tygerberg Laboratory	Lab error (non-reportable)	Tygerberg Hospital wc TBH - C7BW - Gastro Enterology	Chemistry	C-reactive protein	ST01800400
Tygerberg Laboratory	Lab error (non-reportable)	Tygerberg Hospital wc TBH - C7BW - Gastro Enterology	Chemistry	Troponin T (high-sensitivity)	ST01800400
Tygerberg Laboratory	Lab error (non-reportable)	Tygerberg Hospital wc TBH - C7BW - Gastro Enterology	Chemistry	Thyroid stimulating hormone (TSH)	ST01800400
Tygerberg Laboratory	Lab error (non-reportable)	Tygerberg Hospital wc TBH - C7BW - Gastro Enterology	Chemistry	Serum indices	ST01800400
Tygerberg Laboratory	Lab error (non-reportable)	Tygerberg Hospital wc TBH - C7BW - Gastro Enterology	Chemistry	Urine creatinine	ST01787573
Tygerberg Laboratory	Lab error (non-reportable)	Tygerberg Hospital wc TBH - C7BW - Gastro Enterology	Chemistry	Urine inorganic phosphate	ST01787573
Tygerberg Laboratory	Lab error (non-reportable)	Tygerberg Hospital wc TBH - X-Block - Urology Radio Therapy	Chemistry	Creatinine (plus MDRD)	ST01785795
Tygerberg Laboratory	Lab error (non-reportable)	Tygerberg Hospital wc TBH - X-Block - Urology Radio Therapy	Chemistry	Sodium	ST01785795
Tygerberg Laboratory	Lab error (non-reportable)	Tygerberg Hospital wc TBH - X-Block - Urology Radio Therapy	Chemistry	Potassium	ST01785795
Tygerberg Laboratory	Lab error (non-reportable)	Tygerberg Hospital wc TBH - X-Block - Urology Radio Therapy	Chemistry	Urea	ST01785795
Tygerberg Laboratory	Lab error (non-reportable)	Tygerberg Hospital wc TBH - X-Block - Urology Radio Therapy	Chemistry	Total bilirubin	ST01785795
Tygerberg Laboratory	Lab error (non-reportable)	Tygerberg Hospital wc TBH - X-Block - Urology Radio Therapy	Chemistry	Alanine transaminase (ALT)	ST01785795
Tygerberg Laboratory	Lab error (non-reportable)	Tygerberg Hospital wc TBH - X-Block - Urology Radio Therapy	Chemistry	Aspartate transaminase (AST)	ST01785795
Tygerberg Laboratory	Lab error (non-reportable)	Tygerberg Hospital wc TBH - X-Block - Urology Radio Therapy	Chemistry	Alkaline phosphatase (ALP)	ST01785795
Tygerberg Laboratory	Lab error (non-reportable)	Tygerberg Hospital wc TBH - X-Block - Urology Radio Therapy	Chemistry	Gamma-glutamyl transferase (GGT)	ST01785795
Tygerberg Laboratory	Lab error (non-reportable)	Tygerberg Hospital wc TBH - X-Block - Urology Radio Therapy	Chemistry	Lactate dehydrogenase (LD)	ST01785795
Tygerberg Laboratory	Lab error (non-reportable)	Tygerberg Hospital wc TBH - X-Block - Urology Radio Therapy	Chemistry	Prostate-specific Ag (PSA)	ST01785795
Tygerberg Laboratory	Lab error (non-reportable)	Tygerberg Hospital wc TBH - X-Block - Urology Radio Therapy	Chemistry	Serum indices	ST01785795
Tygerberg Laboratory	Lab error (non-reportable)	Wallacedene Clinic wc WAL - ARV Clinic	Chemistry	Creatinine (plus MDRD)	ST01804595
Tygerberg Laboratory	Lab error (non-reportable)	Wallacedene Clinic wc WAL - ARV Clinic	Chemistry	Serum indices	ST01804595
Tygerberg Laboratory	Lab error (non-reportable)	Kayamandi Clinic wc KMP - ARV Clinic	Chemistry	Creatinine (plus MDRD)	ST01763334
Tygerberg Laboratory	Lab error (non-reportable)	Kayamandi Clinic wc KMP - ARV Clinic	Chemistry	Serum indices	ST01763334
Tygerberg Laboratory	Lab error (non-reportable)	Kylemore Clinic wc KYL - ARV Clinic	Chemistry	Creatinine (plus MDRD)	ST01809344
Tygerberg Laboratory	Cancel by doctor	Elsies River CHC wc ERP - Ward not stated	Chemistry	Glycated haemoglobin (HbA1c)	ST01817687
Tygerberg Laboratory	Cancel by doctor	Tygerberg Hospital wc TBH - Ward A3 West	Chemistry	Creatinine (plus MDRD)	ST01815358
Tygerberg Laboratory	Cancel by doctor	Tygerberg Hospital wc TBH - Ward A3 West	Chemistry	Sodium	ST01815358
Tygerberg Laboratory	Cancel by doctor	Tygerberg Hospital wc TBH - Ward A3 West	Chemistry	Potassium	ST01815358
Tygerberg Laboratory	Cancel by doctor	Tygerberg Hospital wc TBH - Ward A3 West	Chemistry	Chloride	ST01815358
Tygerberg Laboratory	Cancel by doctor	Tygerberg Hospital wc TBH - Ward A3 West	Chemistry	Urea	ST01815358
Tygerberg Laboratory	Cancel by doctor	Tygerberg Hospital wc TBH - Ward A3 West	Chemistry	Albumin	ST01815358
Tygerberg Laboratory	Cancel by doctor	Tygerberg Hospital wc TBH - Ward A3 West	Chemistry	Total bilirubin	ST01815358
Tygerberg Laboratory	Cancel by doctor	Tygerberg Hospital wc TBH - Ward A3 West	Chemistry	Conjugated bilirubin	ST01815358
Tygerberg Laboratory	Cancel by doctor	Tygerberg Hospital wc TBH - Ward A3 West	Chemistry	Alanine transaminase (ALT)	ST01815358
Tygerberg Laboratory	Cancel by doctor	Tygerberg Hospital wc TBH - Ward A3 West	Chemistry	Aspartate transaminase (AST)	ST01815358
Tygerberg Laboratory	Cancel by doctor	Tygerberg Hospital wc TBH - Ward A3 West	Chemistry	Alkaline phosphatase (ALP)	ST01815358
Tygerberg Laboratory	Cancel by doctor	Tygerberg Hospital wc TBH - Ward A3 West	Chemistry	Gamma-glutamyl transferase (GGT)	ST01815358
Tygerberg Laboratory	Cancel by doctor	Tygerberg Hospital wc TBH - Ward A3 West	Chemistry	Serum indices	ST01815358
Tygerberg Laboratory	Cancel by doctor	Tygerberg Hospital wc TBH - Ward A9 Unit	Chemistry	Creatinine (plus MDRD)	ST01770676
Tygerberg Laboratory	Cancel by doctor	Tygerberg Hospital wc TBH - Ward A9 Unit	Chemistry	Sodium	ST01770676
Tygerberg Laboratory	Cancel by doctor	Tygerberg Hospital wc TBH - Ward A9 Unit	Chemistry	Potassium	ST01770676
Tygerberg Laboratory	Cancel by doctor	Tygerberg Hospital wc TBH - Ward A9 Unit	Chemistry	Chloride	ST01770676
Tygerberg Laboratory	Cancel by doctor	Tygerberg Hospital wc TBH - Ward A9 Unit	Chemistry	Urea	ST01770676
Tygerberg Laboratory	Cancel by doctor	Tygerberg Hospital wc TBH - Ward A9 Unit	Chemistry	Calcium	ST01770676
Tygerberg Laboratory	Cancel by doctor	Tygerberg Hospital wc TBH - Ward A9 Unit	Chemistry	Magnesium	ST01770676
Tygerberg Laboratory	Cancel by doctor	Tygerberg Hospital wc TBH - Ward A9 Unit	Chemistry	Inorganic phosphate	ST01770676
Tygerberg Laboratory	Cancel by doctor	Tygerberg Hospital wc TBH - Ward A9 Unit	Chemistry	C-reactive protein	ST01770676
Tygerberg Laboratory	Cancel by doctor	Tygerberg Hospital wc TBH - Ward A9 Unit	Chemistry	Serum indices	ST01770676
Tygerberg Laboratory	Cancel by doctor	Tygerberg Hospital wc TBH - Ward D Lower Ground	Chemistry	Creatinine (plus MDRD)	ST01774805
Tygerberg Laboratory	Cancel by doctor	Tygerberg Hospital wc TBH - Ward F Ground	Chemistry	Sex hormone binding globulin (SHBG)	ST01773844
Tygerberg Laboratory	Cancel by doctor	Tygerberg Hospital wc TBH - Ward G9	Chemistry	Adrenocorticotropic hormone	ST01776128
Tygerberg Laboratory	Cancel by doctor	Tygerberg Hospital wc TBH - Ward G Ground	Chemistry	Lipase	ST01810205
Tygerberg Laboratory	Cancel by doctor	Tygerberg Hospital wc TBH - Ward G Ground	Chemistry	Total IgE	ST01780592
Tygerberg Laboratory	Cancel by doctor	Tygerberg Hospital wc TBH - Ward J3	Chemistry	Thyroid stimulating hormone (TSH)	ST01776651
Tygerberg Laboratory	Cancel by doctor	Tygerberg Hospital wc TBH - Ward J3	Chemistry	Thyroxine (free T4)	ST01776651
Tygerberg Laboratory	Cancel by doctor	Tygerberg Hospital wc TBH - Ward J3	Chemistry	Tri-iodo thyronine (free T3)	ST01776651
Tygerberg Laboratory	Cancel by doctor	Tygerberg Hospital wc TBH - Ward not stated	Chemistry	Creatinine (plus MDRD)	ST01760635
Tygerberg Laboratory	Cancel by doctor	Tygerberg Hospital wc TBH - Ward not stated	Chemistry	Sodium	ST01760635
Tygerberg Laboratory	Cancel by doctor	Tygerberg Hospital wc TBH - Ward not stated	Chemistry	Potassium	ST01760635
Tygerberg Laboratory	Cancel by doctor	Tygerberg Hospital wc TBH - Ward not stated	Chemistry	Urea	ST01760635
Tygerberg Laboratory	Cancel by doctor	Tygerberg Hospital wc TBH - Ward not stated	Chemistry	Magnesium	ST01805190
Tygerberg Laboratory	Cancel by doctor	Tygerberg Hospital wc TBH - Ward not stated	Chemistry	Serum indices	ST01760635
Tygerberg Laboratory	Cancel by doctor	Tygerberg Hospital wc TBH - Ward not stated	Chemistry	Serum indices	ST01805190
Tygerberg Laboratory	Cancel by gatekeeping	Bishop Lavis CDC wc BLP - ARV Clinic	Chemistry	Uric acid	ST01764772
Tygerberg Laboratory	Cancel by gatekeeping	Bishop Lavis CDC wc BLP - ARV Clinic	Chemistry	Thyroid stimulating hormone (TSH)	ST01764772
Tygerberg Laboratory	Cancel by gatekeeping	Bishop Lavis CDC wc BLP - Ward not stated	Chemistry	Glycated haemoglobin (HbA1c)	ST01781286
Tygerberg Laboratory	Cancel by gatekeeping	Bishop Lavis CDC wc BLP - Ward not stated	Chemistry	Glycated haemoglobin (HbA1c)	ST01785201
Tygerberg Laboratory	Cancel by gatekeeping	Bishop Lavis CDC wc BLP - Ward not stated	Chemistry	Glycated haemoglobin (HbA1c)	ST01804329
Tygerberg Laboratory	Cancel by gatekeeping	Bishop Lavis CDC wc BLP - Ward not stated	Chemistry	Lipid profile	ST01803411
Tygerberg Laboratory	Cancel by gatekeeping	Bishop Lavis CDC wc BLP - Ward not stated	Chemistry	Total cholesterol	ST01781286
Tygerberg Laboratory	Cancel by gatekeeping	Bishop Lavis CDC wc BLP - Ward not stated	Chemistry	Total cholesterol	ST01785201
Tygerberg Laboratory	Cancel by gatekeeping	Bishop Lavis CDC wc BLP - Ward not stated	Chemistry	Total cholesterol	ST01788234
Tygerberg Laboratory	Cancel by gatekeeping	Bishop Lavis CDC wc BLP - Ward not stated	Chemistry	Total cholesterol	ST01795298
Tygerberg Laboratory	Cancel by gatekeeping	Bishop Lavis CDC wc BLP - Ward not stated	Chemistry	Total cholesterol	ST01800960
Tygerberg Laboratory	Cancel by gatekeeping	Bishop Lavis CDC wc BLP - Ward not stated	Chemistry	Total cholesterol	ST01804329
Tygerberg Laboratory	Cancel by gatekeeping	Bishop Lavis CDC wc BLP - Ward not stated	Chemistry	Thyroid stimulating hormone (TSH)	ST01762416
Tygerberg Laboratory	Cancel by gatekeeping	Bishop Lavis CDC wc BLP - Ward not stated	Chemistry	Thyroid stimulating hormone (TSH)	ST01771050
Tygerberg Laboratory	Cancel by gatekeeping	Bishop Lavis CDC wc BLP - Ward not stated	Chemistry	Thyroxine (free T4)	ST01800888
Tygerberg Laboratory	Cancel by gatekeeping	Delft CHC wc DFP - Club (ARV) 1	Chemistry	Total cholesterol	ST01764938
Tygerberg Laboratory	Cancel by gatekeeping	Delft CHC wc DFP - Ward not stated	Chemistry	Total cholesterol	ST01815948
Tygerberg Laboratory	Cancel by gatekeeping	Delft CHC wc DFP - Ward not stated	Chemistry	Vitamin B12	ST01815948
Tygerberg Laboratory	Cancel by gatekeeping	Delft South Clinic wc DFS - ARV Clinic	Chemistry	Total protein	ST01767239
Tygerberg Laboratory	Cancel by gatekeeping	Eerste River Hospital wc ERH - Casualty Unit	Chemistry	Total protein	ST01760285
Tygerberg Laboratory	Cancel by gatekeeping	Eerste River Hospital wc ERH - Casualty Unit	Chemistry	Total bilirubin	ST01799898
Tygerberg Laboratory	Cancel by gatekeeping	Eerste River Hospital wc ERH - Casualty Unit	Chemistry	Conjugated bilirubin	ST01799898
Tygerberg Laboratory	Cancel by gatekeeping	Eerste River Hospital wc ERH - Casualty Unit	Chemistry	Aspartate transaminase (AST)	ST01799898
Tygerberg Laboratory	Cancel by gatekeeping	Eerste River Hospital wc ERH - Casualty Unit	Chemistry	Alkaline phosphatase (ALP)	ST01799898
Tygerberg Laboratory	Cancel by gatekeeping	Eerste River Hospital wc ERH - Casualty Unit	Chemistry	Gamma-glutamyl transferase (GGT)	ST01799898
Tygerberg Laboratory	Cancel by gatekeeping	Eerste River Hospital wc ERH - Casualty Unit	Chemistry	Lipase	ST01799898
Tygerberg Laboratory	Cancel by gatekeeping	Eerste River Hospital wc ERH - Casualty Unit	Chemistry	Total cholesterol	ST01768112
Tygerberg Laboratory	Cancel by gatekeeping	Eerste River Hospital wc ERH - Ward D (Surgical)	Chemistry	Total protein	ST01772219
Tygerberg Laboratory	Cancel by gatekeeping	Eerste River Hospital wc ERH - Ward D (Surgical)	Chemistry	Total protein	ST01798343
Tygerberg Laboratory	Cancel by gatekeeping	Eerste River Hospital wc ERH - Out Patient Department	Chemistry	Vitamin B12	ST01769968
Tygerberg Laboratory	Cancel by gatekeeping	Eerste River Hospital wc ERH - Admissions	Chemistry	C-reactive protein	ST01815473
Tygerberg Laboratory	Cancel by gatekeeping	Eerste River Hospital wc ERH - Ward not stated	Chemistry	Total protein	ST01762508
Tygerberg Laboratory	Cancel by gatekeeping	Eerste River Hospital wc ERH - Ward not stated	Chemistry	Total protein	ST01817548
Tygerberg Laboratory	Cancel by gatekeeping	Eerste River Hospital wc ERH - Ward not stated	Chemistry	C-reactive protein	ST01767204
Tygerberg Laboratory	Cancel by gatekeeping	Elsies River CHC wc ERP - ARV Clinic	Chemistry	Total cholesterol	ST01815664
Tygerberg Laboratory	Cancel by gatekeeping	Elsies River CHC wc ERP - Ward not stated	Chemistry	Glycated haemoglobin (HbA1c)	ST01782349
Tygerberg Laboratory	Cancel by gatekeeping	Elsies River CHC wc ERP - Ward not stated	Chemistry	Glycated haemoglobin (HbA1c)	ST01790961
Tygerberg Laboratory	Cancel by gatekeeping	Elsies River CHC wc ERP - Ward not stated	Chemistry	Glycated haemoglobin (HbA1c)	ST01796103
Tygerberg Laboratory	Cancel by gatekeeping	Elsies River CHC wc ERP - Ward not stated	Chemistry	Glycated haemoglobin (HbA1c)	ST01817746
Tygerberg Laboratory	Cancel by gatekeeping	Elsies River CHC wc ERP - Ward not stated	Chemistry	Uric acid	ST01762732
Tygerberg Laboratory	Cancel by gatekeeping	Elsies River CHC wc ERP - Ward not stated	Chemistry	Total cholesterol	ST01762911
Tygerberg Laboratory	Cancel by gatekeeping	Elsies River CHC wc ERP - Ward not stated	Chemistry	Total cholesterol	ST01771589
Tygerberg Laboratory	Cancel by gatekeeping	Elsies River CHC wc ERP - Ward not stated	Chemistry	Total cholesterol	ST01775446
Tygerberg Laboratory	Cancel by gatekeeping	Elsies River CHC wc ERP - Ward not stated	Chemistry	Total cholesterol	ST01779754
Tygerberg Laboratory	Cancel by gatekeeping	Elsies River CHC wc ERP - Ward not stated	Chemistry	Total cholesterol	ST01779799
Tygerberg Laboratory	Cancel by gatekeeping	Elsies River CHC wc ERP - Ward not stated	Chemistry	Total cholesterol	ST01782349
Tygerberg Laboratory	Cancel by gatekeeping	Elsies River CHC wc ERP - Ward not stated	Chemistry	Total cholesterol	ST01789022
Tygerberg Laboratory	Cancel by gatekeeping	Elsies River CHC wc ERP - Ward not stated	Chemistry	Total cholesterol	ST01789383
Tygerberg Laboratory	Cancel by gatekeeping	Elsies River CHC wc ERP - Ward not stated	Chemistry	Total cholesterol	ST01790961
Tygerberg Laboratory	Cancel by gatekeeping	Elsies River CHC wc ERP - Ward not stated	Chemistry	Total cholesterol	ST01791625
Tygerberg Laboratory	Cancel by gatekeeping	Elsies River CHC wc ERP - Ward not stated	Chemistry	Total cholesterol	ST01793679
Tygerberg Laboratory	Cancel by gatekeeping	Elsies River CHC wc ERP - Ward not stated	Chemistry	Total cholesterol	ST01794121
Tygerberg Laboratory	Cancel by gatekeeping	Elsies River CHC wc ERP - Ward not stated	Chemistry	Total cholesterol	ST01800865
Tygerberg Laboratory	Cancel by gatekeeping	Elsies River CHC wc ERP - Ward not stated	Chemistry	Total cholesterol	ST01809714
Tygerberg Laboratory	Cancel by gatekeeping	Elsies River CHC wc ERP - Ward not stated	Chemistry	Total cholesterol	ST01815647
Tygerberg Laboratory	Cancel by gatekeeping	Elsies River CHC wc ERP - Ward not stated	Chemistry	Total cholesterol	ST01817746
Tygerberg Laboratory	Cancel by gatekeeping	Elsies River CHC wc ERP - Ward not stated	Chemistry	Iron	ST01782332
Tygerberg Laboratory	Cancel by gatekeeping	Elsies River CHC wc ERP - Ward not stated	Chemistry	Transferrin	ST01782332
Tygerberg Laboratory	Cancel by gatekeeping	Elsies River CHC wc ERP - Ward not stated	Chemistry	Vitamin B12	ST01782332
Tygerberg Laboratory	Cancel by gatekeeping	Groote Schuur Hospital wc GSH - Ward not stated	Chemistry	Alpha-feto protein (AFP)	ST01804749
Tygerberg Laboratory	Cancel by gatekeeping	Gustrouw CDC wc GCH - Ward not stated	Chemistry	Total cholesterol	ST01796245
Tygerberg Laboratory	Cancel by gatekeeping	Helderberg Hospital wc HHH - Out Patient Department	Chemistry	Glycated haemoglobin (HbA1c)	ST01778518
Tygerberg Laboratory	Cancel by gatekeeping	Helderberg Hospital wc HHH - Out Patient Department	Chemistry	Total cholesterol	ST01778518
Tygerberg Laboratory	Cancel by gatekeeping	Ikhwezi CDC wc IKW - ARV Clinic	Chemistry	Total cholesterol	ST01809822
Tygerberg Laboratory	Cancel by gatekeeping	Ikhwezi CDC wc IKW - ARV Clinic	Chemistry	Transferrin	ST01789433
Tygerberg Laboratory	Cancel by gatekeeping	Ikhwezi CDC wc IKW - ARV Clinic	Chemistry	Ferritin	ST01789433
Tygerberg Laboratory	Cancel by gatekeeping	Ikhwezi CDC wc IKW - Club (ARV) 1	Chemistry	Total cholesterol	ST01797746
Tygerberg Laboratory	Cancel by gatekeeping	Karl Bremer Hospital wc KBH - Emergency Centre	Chemistry	Glycated haemoglobin (HbA1c)	ST01796985
Tygerberg Laboratory	Cancel by gatekeeping	Karl Bremer Hospital wc KBH - Emergency Centre	Chemistry	Total protein	ST01763465
Tygerberg Laboratory	Cancel by gatekeeping	Karl Bremer Hospital wc KBH - Emergency Centre	Chemistry	Total protein	ST01767224
Tygerberg Laboratory	Cancel by gatekeeping	Karl Bremer Hospital wc KBH - Emergency Centre	Chemistry	Total protein	ST01770451
Tygerberg Laboratory	Cancel by gatekeeping	Karl Bremer Hospital wc KBH - Emergency Centre	Chemistry	Total bilirubin	ST01770451
Tygerberg Laboratory	Cancel by gatekeeping	Karl Bremer Hospital wc KBH - Emergency Centre	Chemistry	Alanine transaminase (ALT)	ST01791261
Tygerberg Laboratory	Cancel by gatekeeping	Karl Bremer Hospital wc KBH - Emergency Centre	Chemistry	Lipase	ST01791261
Tygerberg Laboratory	Cancel by gatekeeping	Karl Bremer Hospital wc KBH - Emergency Centre	Chemistry	Total cholesterol	ST01796985
Tygerberg Laboratory	Cancel by gatekeeping	Karl Bremer Hospital wc KBH - Emergency Centre	Chemistry	C-reactive protein	ST01782354
Tygerberg Laboratory	Cancel by gatekeeping	Karl Bremer Hospital wc KBH - Emergency Centre	Chemistry	C-reactive protein	ST01789186
Tygerberg Laboratory	Cancel by gatekeeping	Karl Bremer Hospital wc KBH - Emergency Centre	Chemistry	C-reactive protein	ST01801450
Tygerberg Laboratory	Cancel by gatekeeping	Karl Bremer Hospital wc KBH - Emergency Centre	Chemistry	Iron	ST01764050
Tygerberg Laboratory	Cancel by gatekeeping	Karl Bremer Hospital wc KBH - Emergency Centre	Chemistry	Transferrin	ST01764050
Tygerberg Laboratory	Cancel by gatekeeping	Karl Bremer Hospital wc KBH - Emergency Centre	Chemistry	Vitamin B12	ST01764050
Tygerberg Laboratory	Cancel by gatekeeping	Karl Bremer Hospital wc KBH - Emergency Centre	Chemistry	Serum folate	ST01764050
Tygerberg Laboratory	Cancel by gatekeeping	Karl Bremer Hospital wc KBH - Emergency Centre	Chemistry	Prostate-specific Ag (PSA)	ST01767220
Tygerberg Laboratory	Cancel by gatekeeping	Karl Bremer Hospital wc KBH - 3C Maternity Ward	Chemistry	Glycated haemoglobin (HbA1c)	ST01783727
Tygerberg Laboratory	Cancel by gatekeeping	Karl Bremer Hospital wc KBH - 4C Peadiatric ward	Chemistry	C-reactive protein	ST01794172
Tygerberg Laboratory	Cancel by gatekeeping	Karl Bremer Hospital wc KBH - 5B Ward	Chemistry	Total protein	ST01811242
Tygerberg Laboratory	Cancel by gatekeeping	Karl Bremer Hospital wc KBH - Out Patient Department	Chemistry	Glycated haemoglobin (HbA1c)	ST01772834
Tygerberg Laboratory	Cancel by gatekeeping	Karl Bremer Hospital wc KBH - Ward not stated	Chemistry	Lipid profile	ST01762004
Tygerberg Laboratory	Cancel by gatekeeping	Karl Bremer Hospital wc KBH - Ward not stated	Chemistry	C-reactive protein	ST01767336
Tygerberg Laboratory	Cancel by gatekeeping	Khayelitsha (Site B) CHC wc KHC - ARV Clinic	Chemistry	Alanine transaminase (ALT)	ST01781329
Tygerberg Laboratory	Cancel by gatekeeping	Kraaifontein CHC wc KFP - ARV Clinic	Chemistry	Glycated haemoglobin (HbA1c)	ST01788262
Tygerberg Laboratory	Cancel by gatekeeping	Kraaifontein CHC wc KFP - ARV Clinic	Chemistry	Total cholesterol	ST01791442
Tygerberg Laboratory	Cancel by gatekeeping	Kraaifontein CHC wc KFP - ARV Clinic	Chemistry	Total cholesterol	ST01809216
Tygerberg Laboratory	Cancel by gatekeeping	Kraaifontein CHC wc KFP - Ward not stated	Chemistry	Glycated haemoglobin (HbA1c)	ST01809175
Tygerberg Laboratory	Cancel by gatekeeping	Kraaifontein CHC wc KFP - Ward not stated	Chemistry	Total protein	ST01796528
Tygerberg Laboratory	Cancel by gatekeeping	Kraaifontein CHC wc KFP - Ward not stated	Chemistry	Total protein	ST01810949
Tygerberg Laboratory	Cancel by gatekeeping	Kraaifontein CHC wc KFP - Ward not stated	Chemistry	Total cholesterol	ST01762991
Tygerberg Laboratory	Cancel by gatekeeping	Kraaifontein CHC wc KFP - Ward not stated	Chemistry	Total cholesterol	ST01765232
Tygerberg Laboratory	Cancel by gatekeeping	Kraaifontein CHC wc KFP - Ward not stated	Chemistry	Total cholesterol	ST01779811
Tygerberg Laboratory	Cancel by gatekeeping	Kraaifontein CHC wc KFP - Ward not stated	Chemistry	Total cholesterol	ST01787325
Tygerberg Laboratory	Cancel by gatekeeping	Kraaifontein CHC wc KFP - Ward not stated	Chemistry	Total cholesterol	ST01790837
Tygerberg Laboratory	Cancel by gatekeeping	Kraaifontein CHC wc KFP - Ward not stated	Chemistry	Total cholesterol	ST01803142
Tygerberg Laboratory	Cancel by gatekeeping	Kraaifontein CHC wc KFP - Ward not stated	Chemistry	Total cholesterol	ST01804235
Tygerberg Laboratory	Cancel by gatekeeping	Kraaifontein CHC wc KFP - Ward not stated	Chemistry	Total cholesterol	ST01807115
Tygerberg Laboratory	Cancel by gatekeeping	Kraaifontein CHC wc KFP - Ward not stated	Chemistry	Prostate-specific Ag (PSA)	ST01810662
Tygerberg Laboratory	Cancel by gatekeeping	Mfuleni CDC wc MFU - ARV Clinic	Chemistry	Total cholesterol	ST01777254
Tygerberg Laboratory	Cancel by gatekeeping	Mfuleni CDC wc MFU - ARV Clinic	Chemistry	Total cholesterol	ST01792428
Tygerberg Laboratory	Cancel by gatekeeping	Mfuleni CDC wc MFU - Ward not stated	Chemistry	Total cholesterol	ST01761968
Tygerberg Laboratory	Cancel by gatekeeping	Mfuleni CDC wc MFU - Ward not stated	Chemistry	Total cholesterol	ST01765011
Tygerberg Laboratory	Cancel by gatekeeping	Mfuleni CDC wc MFU - Ward not stated	Chemistry	Total cholesterol	ST01801030
Tygerberg Laboratory	Cancel by gatekeeping	Michael Mapongwana CDC wc MMP - ARV Clinic	Chemistry	Glycated haemoglobin (HbA1c)	ST01801917
Tygerberg Laboratory	Cancel by gatekeeping	Michael Mapongwana CDC wc MMP - ARV Clinic	Chemistry	Total cholesterol	ST01765810
Tygerberg Laboratory	Cancel by gatekeeping	Michael Mapongwana CDC wc MMP - ARV Clinic	Chemistry	Total cholesterol	ST01766740
Tygerberg Laboratory	Cancel by gatekeeping	Michael Mapongwana CDC wc MMP - ARV Clinic	Chemistry	Total cholesterol	ST01767318
Tygerberg Laboratory	Cancel by gatekeeping	Michael Mapongwana CDC wc MMP - ARV Clinic	Chemistry	Total cholesterol	ST01767613
Tygerberg Laboratory	Cancel by gatekeeping	Michael Mapongwana CDC wc MMP - ARV Clinic	Chemistry	Total cholesterol	ST01785477
Tygerberg Laboratory	Cancel by gatekeeping	Michael Mapongwana CDC wc MMP - ARV Clinic	Chemistry	Total cholesterol	ST01785688
Tygerberg Laboratory	Cancel by gatekeeping	Michael Mapongwana CDC wc MMP - ARV Clinic	Chemistry	Total cholesterol	ST01788353
Tygerberg Laboratory	Cancel by gatekeeping	Michael Mapongwana CDC wc MMP - ARV Clinic	Chemistry	Total cholesterol	ST01791369
Tygerberg Laboratory	Cancel by gatekeeping	Michael Mapongwana CDC wc MMP - ARV Clinic	Chemistry	Total cholesterol	ST01801917
Tygerberg Laboratory	Cancel by gatekeeping	Michael Mapongwana CDC wc MMP - ARV Clinic	Chemistry	Total cholesterol	ST01802114
Tygerberg Laboratory	Cancel by gatekeeping	Michael Mapongwana CDC wc MMP - ARV Clinic	Chemistry	Total cholesterol	ST01804264
Tygerberg Laboratory	Cancel by gatekeeping	Michael Mapongwana CDC wc MMP - ARV Clinic	Chemistry	Total cholesterol	ST01804651
Tygerberg Laboratory	Cancel by gatekeeping	Nomzamo CDC wc NMZ - ARV Clinic	Chemistry	Iron	ST01762025
Tygerberg Laboratory	Cancel by gatekeeping	Nomzamo CDC wc NMZ - ARV Clinic	Chemistry	Transferrin	ST01762025
Tygerberg Laboratory	Cancel by gatekeeping	Parow CDC wc PHC - Ward not stated	Chemistry	Glycated haemoglobin (HbA1c)	ST01781333
Tygerberg Laboratory	Cancel by gatekeeping	Reed Street CDC wc RSC - ARV Clinic	Chemistry	Total cholesterol	ST01796297
Tygerberg Laboratory	Cancel by gatekeeping	Ruyterwacht CDC wc RWC - ARV Clinic	Chemistry	Total cholesterol	ST01796708
Tygerberg Laboratory	Cancel by gatekeeping	Tygerberg Hospital wc TBH - C1A Trauma	Chemistry	Total protein	ST01797379
Tygerberg Laboratory	Cancel by gatekeeping	Tygerberg Hospital wc TBH - C1A Trauma	Chemistry	Amylase	ST01765047
Tygerberg Laboratory	Cancel by gatekeeping	Tygerberg Hospital wc TBH - C1A Trauma	Chemistry	Lipid profile	ST01766629
Tygerberg Laboratory	Cancel by gatekeeping	Tygerberg Hospital wc TBH - C1A Trauma	Chemistry	Total cholesterol	ST01777600
Tygerberg Laboratory	Cancel by gatekeeping	Tygerberg Hospital wc TBH - Ward A1 Burns	Chemistry	Uric acid	ST01810883
Tygerberg Laboratory	Cancel by gatekeeping	Tygerberg Hospital wc TBH - Ward A1 West	Chemistry	Uric acid	ST01772985
Tygerberg Laboratory	Cancel by gatekeeping	Tygerberg Hospital wc TBH - Ward A1 West	Chemistry	Uric acid	ST01818306
Tygerberg Laboratory	Cancel by gatekeeping	Tygerberg Hospital wc TBH - Ward A1 West	Chemistry	Amylase	ST01818306
Tygerberg Laboratory	Cancel by gatekeeping	Tygerberg Hospital wc TBH - Ward A1 West	Chemistry	Lipase	ST01818306
Tygerberg Laboratory	Cancel by gatekeeping	Tygerberg Hospital wc TBH - Ward A2	Chemistry	Uric acid	ST01780595
Tygerberg Laboratory	Cancel by gatekeeping	Tygerberg Hospital wc TBH - Ward A2	Chemistry	Uric acid	ST01799938
Tygerberg Laboratory	Cancel by gatekeeping	Tygerberg Hospital wc TBH - Ward A2	Chemistry	Total protein	ST01782365
Tygerberg Laboratory	Cancel by gatekeeping	Tygerberg Hospital wc TBH - Ward A2	Chemistry	Total protein	ST01782445
Tygerberg Laboratory	Cancel by gatekeeping	Tygerberg Hospital wc TBH - Ward A2	Chemistry	Total protein	ST01801969
Tygerberg Laboratory	Cancel by gatekeeping	Tygerberg Hospital wc TBH - Ward A2	Chemistry	Total protein	ST01811142
Tygerberg Laboratory	Cancel by gatekeeping	Tygerberg Hospital wc TBH - Ward A2	Chemistry	C-reactive protein	ST01797902
Tygerberg Laboratory	Cancel by gatekeeping	Tygerberg Hospital wc TBH - Ward A4	Chemistry	Glycated haemoglobin (HbA1c)	ST01769727
Tygerberg Laboratory	Cancel by gatekeeping	Tygerberg Hospital wc TBH - Ward A4 East	Chemistry	Total protein	ST01806515
Tygerberg Laboratory	Cancel by gatekeeping	Tygerberg Hospital wc TBH - Ward A4 West	Chemistry	C-reactive protein	ST01789782
Tygerberg Laboratory	Cancel by gatekeeping	Tygerberg Hospital wc TBH - Ward A4 West	Chemistry	Alpha-feto protein (AFP)	ST01805688
Tygerberg Laboratory	Cancel by gatekeeping	Tygerberg Hospital wc TBH - Ward A4 West	Chemistry	Prostate-specific Ag (PSA)	ST01780604
Tygerberg Laboratory	Cancel by gatekeeping	Tygerberg Hospital wc TBH - Ward A4 West	Chemistry	Prostate-specific Ag (PSA)	ST01805688
Tygerberg Laboratory	Cancel by gatekeeping	Tygerberg Hospital wc TBH - Ward A4 West	Chemistry	Carcinoembryonic Ag (CEA)	ST01805688
Tygerberg Laboratory	Cancel by gatekeeping	Tygerberg Hospital wc TBH - Ward A4 West	Chemistry	Thyroid stimulating hormone (TSH)	ST01797537
Tygerberg Laboratory	Cancel by gatekeeping	Tygerberg Hospital wc TBH - Ward A4 West	Chemistry	Thyroxine (free T4)	ST01813959
Tygerberg Laboratory	Cancel by gatekeeping	Tygerberg Hospital wc TBH - Ward A4 West	Chemistry	Thyroxine (free T4)	ST01813962
Tygerberg Laboratory	Cancel by gatekeeping	Tygerberg Hospital wc TBH - Ward A5 High Care	Chemistry	Uric acid	ST01815849
Tygerberg Laboratory	Cancel by gatekeeping	Tygerberg Hospital wc TBH - Ward A5 High Care	Chemistry	Uric acid	ST01816815
Tygerberg Laboratory	Cancel by gatekeeping	Tygerberg Hospital wc TBH - Ward A5 High Care	Chemistry	C-reactive protein	ST01777681
Tygerberg Laboratory	Cancel by gatekeeping	Tygerberg Hospital wc TBH - Ward A5 High Care	Chemistry	C-reactive protein	ST01796476
Tygerberg Laboratory	Cancel by gatekeeping	Tygerberg Hospital wc TBH - Ward A5 Unit	Chemistry	Glycated haemoglobin (HbA1c)	ST01783659
Tygerberg Laboratory	Cancel by gatekeeping	Tygerberg Hospital wc TBH - Ward A5 Unit	Chemistry	Uric acid	ST01797827
Tygerberg Laboratory	Cancel by gatekeeping	Tygerberg Hospital wc TBH - Ward A5 Unit	Chemistry	Uric acid	ST01798879
Tygerberg Laboratory	Cancel by gatekeeping	Tygerberg Hospital wc TBH - Ward A5 Unit	Chemistry	Uric acid	ST01801034
Tygerberg Laboratory	Cancel by gatekeeping	Tygerberg Hospital wc TBH - Ward A5 Unit	Chemistry	Iron	ST01766280
Tygerberg Laboratory	Cancel by gatekeeping	Tygerberg Hospital wc TBH - Ward A5 Unit	Chemistry	Ferritin	ST01766280
Tygerberg Laboratory	Cancel by gatekeeping	Tygerberg Hospital wc TBH - Ward A6	Chemistry	Glycated haemoglobin (HbA1c)	ST01778065
Tygerberg Laboratory	Cancel by gatekeeping	Tygerberg Hospital wc TBH - Ward A6	Chemistry	Glycated haemoglobin (HbA1c)	ST01802490
Tygerberg Laboratory	Cancel by gatekeeping	Tygerberg Hospital wc TBH - Ward A6	Chemistry	Glycated haemoglobin (HbA1c)	ST01803455
Tygerberg Laboratory	Cancel by gatekeeping	Tygerberg Hospital wc TBH - Ward A6	Chemistry	Lipid profile	ST01771723
Tygerberg Laboratory	Cancel by gatekeeping	Tygerberg Hospital wc TBH - Ward A6	Chemistry	Lipid profile	ST01778065
Tygerberg Laboratory	Cancel by gatekeeping	Tygerberg Hospital wc TBH - Ward A6	Chemistry	Lipid profile	ST01789611
Tygerberg Laboratory	Cancel by gatekeeping	Tygerberg Hospital wc TBH - Ward A6	Chemistry	Lipid profile	ST01803455
Tygerberg Laboratory	Cancel by gatekeeping	Tygerberg Hospital wc TBH - Ward A6	Chemistry	Serum folate	ST01768054
Tygerberg Laboratory	Cancel by gatekeeping	Tygerberg Hospital wc TBH - Ward A7	Chemistry	Glycated haemoglobin (HbA1c)	ST01784635
Tygerberg Laboratory	Cancel by gatekeeping	Tygerberg Hospital wc TBH - Ward A7	Chemistry	Uric acid	ST01761620
Tygerberg Laboratory	Cancel by gatekeeping	Tygerberg Hospital wc TBH - Ward A7	Chemistry	Uric acid	ST01761630
Tygerberg Laboratory	Cancel by gatekeeping	Tygerberg Hospital wc TBH - Ward A7	Chemistry	Uric acid	ST01779718
Tygerberg Laboratory	Cancel by gatekeeping	Tygerberg Hospital wc TBH - Ward A7	Chemistry	Uric acid	ST01779738
Tygerberg Laboratory	Cancel by gatekeeping	Tygerberg Hospital wc TBH - Ward A7	Chemistry	Total protein	ST01761620
Tygerberg Laboratory	Cancel by gatekeeping	Tygerberg Hospital wc TBH - Ward A7	Chemistry	Total protein	ST01761630
Tygerberg Laboratory	Cancel by gatekeeping	Tygerberg Hospital wc TBH - Ward A7	Chemistry	Total protein	ST01774735
Tygerberg Laboratory	Cancel by gatekeeping	Tygerberg Hospital wc TBH - Ward A7	Chemistry	Total protein	ST01779733
Tygerberg Laboratory	Cancel by gatekeeping	Tygerberg Hospital wc TBH - Ward A7	Chemistry	Total protein	ST01779738
Tygerberg Laboratory	Cancel by gatekeeping	Tygerberg Hospital wc TBH - Ward A7	Chemistry	Total protein	ST01797327
Tygerberg Laboratory	Cancel by gatekeeping	Tygerberg Hospital wc TBH - Ward A7	Chemistry	Total protein	ST01799591
Tygerberg Laboratory	Cancel by gatekeeping	Tygerberg Hospital wc TBH - Ward A7	Chemistry	Total cholesterol	ST01762363
Tygerberg Laboratory	Cancel by gatekeeping	Tygerberg Hospital wc TBH - Ward A7	Chemistry	Total cholesterol	ST01762415
Tygerberg Laboratory	Cancel by gatekeeping	Tygerberg Hospital wc TBH - Ward A7	Chemistry	Total cholesterol	ST01764083
Tygerberg Laboratory	Cancel by gatekeeping	Tygerberg Hospital wc TBH - Ward A7	Chemistry	Total cholesterol	ST01764785
Tygerberg Laboratory	Cancel by gatekeeping	Tygerberg Hospital wc TBH - Ward A7	Chemistry	Total cholesterol	ST01768957
Tygerberg Laboratory	Cancel by gatekeeping	Tygerberg Hospital wc TBH - Ward A7	Chemistry	Total cholesterol	ST01769286
Tygerberg Laboratory	Cancel by gatekeeping	Tygerberg Hospital wc TBH - Ward A7	Chemistry	Total cholesterol	ST01773473
Tygerberg Laboratory	Cancel by gatekeeping	Tygerberg Hospital wc TBH - Ward A7	Chemistry	Total cholesterol	ST01774735
Tygerberg Laboratory	Cancel by gatekeeping	Tygerberg Hospital wc TBH - Ward A7	Chemistry	Total cholesterol	ST01784367
Tygerberg Laboratory	Cancel by gatekeeping	Tygerberg Hospital wc TBH - Ward A7	Chemistry	Total cholesterol	ST01789205
Tygerberg Laboratory	Cancel by gatekeeping	Tygerberg Hospital wc TBH - Ward A7	Chemistry	Total cholesterol	ST01789219
Tygerberg Laboratory	Cancel by gatekeeping	Tygerberg Hospital wc TBH - Ward A7	Chemistry	Total cholesterol	ST01789401
Tygerberg Laboratory	Cancel by gatekeeping	Tygerberg Hospital wc TBH - Ward A7	Chemistry	Total cholesterol	ST01790079
Tygerberg Laboratory	Cancel by gatekeeping	Tygerberg Hospital wc TBH - Ward A7	Chemistry	Total cholesterol	ST01792928
Tygerberg Laboratory	Cancel by gatekeeping	Tygerberg Hospital wc TBH - Ward A7	Chemistry	Total cholesterol	ST01799596
Tygerberg Laboratory	Cancel by gatekeeping	Tygerberg Hospital wc TBH - Ward A7	Chemistry	Total cholesterol	ST01799797
Tygerberg Laboratory	Cancel by gatekeeping	Tygerberg Hospital wc TBH - Ward A7	Chemistry	Total cholesterol	ST01801943
Tygerberg Laboratory	Cancel by gatekeeping	Tygerberg Hospital wc TBH - Ward A7	Chemistry	Total cholesterol	ST01801944
Tygerberg Laboratory	Cancel by gatekeeping	Tygerberg Hospital wc TBH - Ward A7	Chemistry	Total cholesterol	ST01807934
Tygerberg Laboratory	Cancel by gatekeeping	Tygerberg Hospital wc TBH - Ward A7	Chemistry	Iron	ST01762415
Tygerberg Laboratory	Cancel by gatekeeping	Tygerberg Hospital wc TBH - Ward A7	Chemistry	Iron	ST01769286
Tygerberg Laboratory	Cancel by gatekeeping	Tygerberg Hospital wc TBH - Ward A7	Chemistry	Iron	ST01772159
Tygerberg Laboratory	Cancel by gatekeeping	Tygerberg Hospital wc TBH - Ward A7	Chemistry	Iron	ST01773732
Tygerberg Laboratory	Cancel by gatekeeping	Tygerberg Hospital wc TBH - Ward A7	Chemistry	Iron	ST01773750
Tygerberg Laboratory	Cancel by gatekeeping	Tygerberg Hospital wc TBH - Ward A7	Chemistry	Iron	ST01773761
Tygerberg Laboratory	Cancel by gatekeeping	Tygerberg Hospital wc TBH - Ward A7	Chemistry	Iron	ST01774735
Tygerberg Laboratory	Cancel by gatekeeping	Tygerberg Hospital wc TBH - Ward A7	Chemistry	Iron	ST01777665
Tygerberg Laboratory	Cancel by gatekeeping	Tygerberg Hospital wc TBH - Ward A7	Chemistry	Iron	ST01789205
Tygerberg Laboratory	Cancel by gatekeeping	Tygerberg Hospital wc TBH - Ward A7	Chemistry	Iron	ST01789215
Tygerberg Laboratory	Cancel by gatekeeping	Tygerberg Hospital wc TBH - Ward A7	Chemistry	Iron	ST01789798
Tygerberg Laboratory	Cancel by gatekeeping	Tygerberg Hospital wc TBH - Ward A7	Chemistry	Iron	ST01792928
Tygerberg Laboratory	Cancel by gatekeeping	Tygerberg Hospital wc TBH - Ward A7	Chemistry	Iron	ST01799596
Tygerberg Laboratory	Cancel by gatekeeping	Tygerberg Hospital wc TBH - Ward A7	Chemistry	Iron	ST01800123
Tygerberg Laboratory	Cancel by gatekeeping	Tygerberg Hospital wc TBH - Ward A7	Chemistry	Iron	ST01801944
Tygerberg Laboratory	Cancel by gatekeeping	Tygerberg Hospital wc TBH - Ward A7	Chemistry	Iron	ST01807934
Tygerberg Laboratory	Cancel by gatekeeping	Tygerberg Hospital wc TBH - Ward A7	Chemistry	Transferrin	ST01762363
Tygerberg Laboratory	Cancel by gatekeeping	Tygerberg Hospital wc TBH - Ward A7	Chemistry	Transferrin	ST01762415
Tygerberg Laboratory	Cancel by gatekeeping	Tygerberg Hospital wc TBH - Ward A7	Chemistry	Transferrin	ST01769286
Tygerberg Laboratory	Cancel by gatekeeping	Tygerberg Hospital wc TBH - Ward A7	Chemistry	Transferrin	ST01772159
Tygerberg Laboratory	Cancel by gatekeeping	Tygerberg Hospital wc TBH - Ward A7	Chemistry	Transferrin	ST01773473
Tygerberg Laboratory	Cancel by gatekeeping	Tygerberg Hospital wc TBH - Ward A7	Chemistry	Transferrin	ST01773732
Tygerberg Laboratory	Cancel by gatekeeping	Tygerberg Hospital wc TBH - Ward A7	Chemistry	Transferrin	ST01773750
Tygerberg Laboratory	Cancel by gatekeeping	Tygerberg Hospital wc TBH - Ward A7	Chemistry	Transferrin	ST01773761
Tygerberg Laboratory	Cancel by gatekeeping	Tygerberg Hospital wc TBH - Ward A7	Chemistry	Transferrin	ST01774735
Tygerberg Laboratory	Cancel by gatekeeping	Tygerberg Hospital wc TBH - Ward A7	Chemistry	Transferrin	ST01777665
Tygerberg Laboratory	Cancel by gatekeeping	Tygerberg Hospital wc TBH - Ward A7	Chemistry	Transferrin	ST01784375
Tygerberg Laboratory	Cancel by gatekeeping	Tygerberg Hospital wc TBH - Ward A7	Chemistry	Transferrin	ST01789205
Tygerberg Laboratory	Cancel by gatekeeping	Tygerberg Hospital wc TBH - Ward A7	Chemistry	Transferrin	ST01789215
Tygerberg Laboratory	Cancel by gatekeeping	Tygerberg Hospital wc TBH - Ward A7	Chemistry	Transferrin	ST01789798
Tygerberg Laboratory	Cancel by gatekeeping	Tygerberg Hospital wc TBH - Ward A7	Chemistry	Transferrin	ST01792928
Tygerberg Laboratory	Cancel by gatekeeping	Tygerberg Hospital wc TBH - Ward A7	Chemistry	Transferrin	ST01799596
Tygerberg Laboratory	Cancel by gatekeeping	Tygerberg Hospital wc TBH - Ward A7	Chemistry	Transferrin	ST01800123
Tygerberg Laboratory	Cancel by gatekeeping	Tygerberg Hospital wc TBH - Ward A7	Chemistry	Transferrin	ST01801944
Tygerberg Laboratory	Cancel by gatekeeping	Tygerberg Hospital wc TBH - Ward A7	Chemistry	Transferrin	ST01807934
Tygerberg Laboratory	Cancel by gatekeeping	Tygerberg Hospital wc TBH - Ward A7	Chemistry	Ferritin	ST01774735
Tygerberg Laboratory	Cancel by gatekeeping	Tygerberg Hospital wc TBH - Ward A7	Chemistry	Vitamin B12	ST01769659
Tygerberg Laboratory	Cancel by gatekeeping	Tygerberg Hospital wc TBH - Ward A7	Chemistry	Serum folate	ST01777665
Tygerberg Laboratory	Cancel by gatekeeping	Tygerberg Hospital wc TBH - Ward A8 East	Chemistry	Glycated haemoglobin (HbA1c)	ST01811391
Tygerberg Laboratory	Cancel by gatekeeping	Tygerberg Hospital wc TBH - Ward A8 East	Chemistry	Total protein	ST01799678
Tygerberg Laboratory	Cancel by gatekeeping	Tygerberg Hospital wc TBH - Ward A8 East	Chemistry	Total protein	ST01817204
Tygerberg Laboratory	Cancel by gatekeeping	Tygerberg Hospital wc TBH - Ward A8 East	Chemistry	Serum folate	ST01803983
Tygerberg Laboratory	Cancel by gatekeeping	Tygerberg Hospital wc TBH - Ward A8 West	Chemistry	Uric acid	ST01777696
Tygerberg Laboratory	Cancel by gatekeeping	Tygerberg Hospital wc TBH - Ward A8 West	Chemistry	Total protein	ST01797384
Tygerberg Laboratory	Cancel by gatekeeping	Tygerberg Hospital wc TBH - Ward A9 Unit	Chemistry	Total protein	ST01765448
Tygerberg Laboratory	Cancel by gatekeeping	Tygerberg Hospital wc TBH - Ward A9 Unit	Chemistry	Total protein	ST01771276
Tygerberg Laboratory	Cancel by gatekeeping	Tygerberg Hospital wc TBH - Ward A9 Unit	Chemistry	Total protein	ST01784699
Tygerberg Laboratory	Cancel by gatekeeping	Tygerberg Hospital wc TBH - Ward A9 Unit	Chemistry	Total protein	ST01786586
Tygerberg Laboratory	Cancel by gatekeeping	Tygerberg Hospital wc TBH - Ward A9 Unit	Chemistry	Total protein	ST01797111
Tygerberg Laboratory	Cancel by gatekeeping	Tygerberg Hospital wc TBH - Ward A9 Unit	Chemistry	Total protein	ST01797116
Tygerberg Laboratory	Cancel by gatekeeping	Tygerberg Hospital wc TBH - Ward A9 Unit	Chemistry	Total protein	ST01802085
Tygerberg Laboratory	Cancel by gatekeeping	Tygerberg Hospital wc TBH - Ward A9 Unit	Chemistry	Total protein	ST01802581
Tygerberg Laboratory	Cancel by gatekeeping	Tygerberg Hospital wc TBH - Ward A9 Unit	Chemistry	Total protein	ST01802659
Tygerberg Laboratory	Cancel by gatekeeping	Tygerberg Hospital wc TBH - Ward A9 Unit	Chemistry	Total protein	ST01811948
Tygerberg Laboratory	Cancel by gatekeeping	Tygerberg Hospital wc TBH - Ward A9 Unit	Chemistry	Total protein	ST01813866
Tygerberg Laboratory	Cancel by gatekeeping	Tygerberg Hospital wc TBH - Ward A9 Unit	Chemistry	Total protein	ST01816432
Tygerberg Laboratory	Cancel by gatekeeping	Tygerberg Hospital wc TBH - Ward A9 Unit	Chemistry	Albumin	ST01787098
Tygerberg Laboratory	Cancel by gatekeeping	Tygerberg Hospital wc TBH - Ward A9 Unit	Chemistry	Albumin	ST01790135
Tygerberg Laboratory	Cancel by gatekeeping	Tygerberg Hospital wc TBH - Ward A9 Unit	Chemistry	Albumin	ST01797111
Tygerberg Laboratory	Cancel by gatekeeping	Tygerberg Hospital wc TBH - Ward A9 Unit	Chemistry	Albumin	ST01802659
Tygerberg Laboratory	Cancel by gatekeeping	Tygerberg Hospital wc TBH - Ward A9 Unit	Chemistry	Albumin	ST01816907
Tygerberg Laboratory	Cancel by gatekeeping	Tygerberg Hospital wc TBH - Ward A9 Unit	Chemistry	Total bilirubin	ST01797111
Tygerberg Laboratory	Cancel by gatekeeping	Tygerberg Hospital wc TBH - Ward A9 Unit	Chemistry	Conjugated bilirubin	ST01774685
Tygerberg Laboratory	Cancel by gatekeeping	Tygerberg Hospital wc TBH - Ward A9 Unit	Chemistry	Conjugated bilirubin	ST01805895
Tygerberg Laboratory	Cancel by gatekeeping	Tygerberg Hospital wc TBH - Ward A9 Unit	Chemistry	Conjugated bilirubin	ST01810933
Tygerberg Laboratory	Cancel by gatekeeping	Tygerberg Hospital wc TBH - Ward A9 Unit	Chemistry	Alanine transaminase (ALT)	ST01785629
Tygerberg Laboratory	Cancel by gatekeeping	Tygerberg Hospital wc TBH - Ward A9 Unit	Chemistry	Alanine transaminase (ALT)	ST01802079
Tygerberg Laboratory	Cancel by gatekeeping	Tygerberg Hospital wc TBH - Ward A9 Unit	Chemistry	Alanine transaminase (ALT)	ST01816907
Tygerberg Laboratory	Cancel by gatekeeping	Tygerberg Hospital wc TBH - Ward A9 Unit	Chemistry	Aspartate transaminase (AST)	ST01802079
Tygerberg Laboratory	Cancel by gatekeeping	Tygerberg Hospital wc TBH - Ward A10	Chemistry	Uric acid	ST01774260
Tygerberg Laboratory	Cancel by gatekeeping	Tygerberg Hospital wc TBH - Ward A10	Chemistry	Lipid profile	ST01807864
Tygerberg Laboratory	Cancel by gatekeeping	Tygerberg Hospital wc TBH - Ward A10	Chemistry	Vitamin B12	ST01783149
Tygerberg Laboratory	Cancel by gatekeeping	Tygerberg Hospital wc TBH - Ward A10	Chemistry	Serum folate	ST01783149
Tygerberg Laboratory	Cancel by gatekeeping	Tygerberg Hospital wc TBH - Ward A10	Chemistry	Thyroid stimulating hormone (TSH)	ST01790223
Tygerberg Laboratory	Cancel by gatekeeping	Tygerberg Hospital wc TBH - Ward A10	Chemistry	Thyroid stimulating hormone (TSH)	ST01803912
Tygerberg Laboratory	Cancel by gatekeeping	Tygerberg Hospital wc TBH - Ward C1 East	Chemistry	Glycated haemoglobin (HbA1c)	ST01770148
Tygerberg Laboratory	Cancel by gatekeeping	Tygerberg Hospital wc TBH - Ward C1 East	Chemistry	Glycated haemoglobin (HbA1c)	ST01778294
Tygerberg Laboratory	Cancel by gatekeeping	Tygerberg Hospital wc TBH - Ward C1 East	Chemistry	Glycated haemoglobin (HbA1c)	ST01782318
Tygerberg Laboratory	Cancel by gatekeeping	Tygerberg Hospital wc TBH - Ward C1 East	Chemistry	Glycated haemoglobin (HbA1c)	ST01783614
Tygerberg Laboratory	Cancel by gatekeeping	Tygerberg Hospital wc TBH - Ward C1 East	Chemistry	Glycated haemoglobin (HbA1c)	ST01807175
Tygerberg Laboratory	Cancel by gatekeeping	Tygerberg Hospital wc TBH - Ward C1 East	Chemistry	Glycated haemoglobin (HbA1c)	ST01813418
Tygerberg Laboratory	Cancel by gatekeeping	Tygerberg Hospital wc TBH - Ward C1 East	Chemistry	Total protein	ST01762848
Tygerberg Laboratory	Cancel by gatekeeping	Tygerberg Hospital wc TBH - Ward C1 East	Chemistry	Total protein	ST01762993
Tygerberg Laboratory	Cancel by gatekeeping	Tygerberg Hospital wc TBH - Ward C1 East	Chemistry	Total protein	ST01762994
Tygerberg Laboratory	Cancel by gatekeeping	Tygerberg Hospital wc TBH - Ward C1 East	Chemistry	Total protein	ST01772484
Tygerberg Laboratory	Cancel by gatekeeping	Tygerberg Hospital wc TBH - Ward C1 East	Chemistry	Total protein	ST01787311
Tygerberg Laboratory	Cancel by gatekeeping	Tygerberg Hospital wc TBH - Ward C1 East	Chemistry	Total protein	ST01797368
Tygerberg Laboratory	Cancel by gatekeeping	Tygerberg Hospital wc TBH - Ward C1 East	Chemistry	Total protein	ST01801086
Tygerberg Laboratory	Cancel by gatekeeping	Tygerberg Hospital wc TBH - Ward C1 East	Chemistry	Total protein	ST01802600
Tygerberg Laboratory	Cancel by gatekeeping	Tygerberg Hospital wc TBH - Ward C1 East	Chemistry	Total protein	ST01806628
Tygerberg Laboratory	Cancel by gatekeeping	Tygerberg Hospital wc TBH - Ward C1 East	Chemistry	Total protein	ST01809777
Tygerberg Laboratory	Cancel by gatekeeping	Tygerberg Hospital wc TBH - Ward C1 East	Chemistry	Total protein	ST01811534
Tygerberg Laboratory	Cancel by gatekeeping	Tygerberg Hospital wc TBH - Ward C1 East	Chemistry	Total protein	ST01813423
Tygerberg Laboratory	Cancel by gatekeeping	Tygerberg Hospital wc TBH - Ward C1 East	Chemistry	Albumin	ST01809777
Tygerberg Laboratory	Cancel by gatekeeping	Tygerberg Hospital wc TBH - Ward C1 East	Chemistry	Total bilirubin	ST01775828
Tygerberg Laboratory	Cancel by gatekeeping	Tygerberg Hospital wc TBH - Ward C1 East	Chemistry	Total bilirubin	ST01805168
Tygerberg Laboratory	Cancel by gatekeeping	Tygerberg Hospital wc TBH - Ward C1 East	Chemistry	Total bilirubin	ST01809777
Tygerberg Laboratory	Cancel by gatekeeping	Tygerberg Hospital wc TBH - Ward C1 East	Chemistry	Conjugated bilirubin	ST01805168
Tygerberg Laboratory	Cancel by gatekeeping	Tygerberg Hospital wc TBH - Ward C1 East	Chemistry	Conjugated bilirubin	ST01809777
Tygerberg Laboratory	Cancel by gatekeeping	Tygerberg Hospital wc TBH - Ward C1 East	Chemistry	Alanine transaminase (ALT)	ST01775828
Tygerberg Laboratory	Cancel by gatekeeping	Tygerberg Hospital wc TBH - Ward C1 East	Chemistry	Alanine transaminase (ALT)	ST01805168
Tygerberg Laboratory	Cancel by gatekeeping	Tygerberg Hospital wc TBH - Ward C1 East	Chemistry	Aspartate transaminase (AST)	ST01809777
Tygerberg Laboratory	Cancel by gatekeeping	Tygerberg Hospital wc TBH - Ward C1 East	Chemistry	Alkaline phosphatase (ALP)	ST01775828
Tygerberg Laboratory	Cancel by gatekeeping	Tygerberg Hospital wc TBH - Ward C1 East	Chemistry	Alkaline phosphatase (ALP)	ST01805168
Tygerberg Laboratory	Cancel by gatekeeping	Tygerberg Hospital wc TBH - Ward C1 East	Chemistry	Alkaline phosphatase (ALP)	ST01809777
Tygerberg Laboratory	Cancel by gatekeeping	Tygerberg Hospital wc TBH - Ward C1 East	Chemistry	Gamma-glutamyl transferase (GGT)	ST01775828
Tygerberg Laboratory	Cancel by gatekeeping	Tygerberg Hospital wc TBH - Ward C1 East	Chemistry	Gamma-glutamyl transferase (GGT)	ST01809777
Tygerberg Laboratory	Cancel by gatekeeping	Tygerberg Hospital wc TBH - Ward C1 East	Chemistry	Lipase	ST01809777
Tygerberg Laboratory	Cancel by gatekeeping	Tygerberg Hospital wc TBH - Ward C1 East	Chemistry	Lipid profile	ST01770148
Tygerberg Laboratory	Cancel by gatekeeping	Tygerberg Hospital wc TBH - Ward C1 East	Chemistry	Lipid profile	ST01790349
Tygerberg Laboratory	Cancel by gatekeeping	Tygerberg Hospital wc TBH - Ward C1 East	Chemistry	C-reactive protein	ST01763750
Tygerberg Laboratory	Cancel by gatekeeping	Tygerberg Hospital wc TBH - Ward C1 East	Chemistry	C-reactive protein	ST01770148
Tygerberg Laboratory	Cancel by gatekeeping	Tygerberg Hospital wc TBH - Ward C1 East	Chemistry	C-reactive protein	ST01775058
Tygerberg Laboratory	Cancel by gatekeeping	Tygerberg Hospital wc TBH - Ward C1 East	Chemistry	C-reactive protein	ST01782486
Tygerberg Laboratory	Cancel by gatekeeping	Tygerberg Hospital wc TBH - Ward C1 East	Chemistry	C-reactive protein	ST01809777
Tygerberg Laboratory	Cancel by gatekeeping	Tygerberg Hospital wc TBH - Ward C1 East	Chemistry	C-reactive protein	ST01809995
Tygerberg Laboratory	Cancel by gatekeeping	Tygerberg Hospital wc TBH - Ward C1 East	Chemistry	Iron	ST01768791
Tygerberg Laboratory	Cancel by gatekeeping	Tygerberg Hospital wc TBH - Ward C1 East	Chemistry	Iron	ST01772484
Tygerberg Laboratory	Cancel by gatekeeping	Tygerberg Hospital wc TBH - Ward C1 East	Chemistry	Iron	ST01812285
Tygerberg Laboratory	Cancel by gatekeeping	Tygerberg Hospital wc TBH - Ward C1 East	Chemistry	Transferrin	ST01768791
Tygerberg Laboratory	Cancel by gatekeeping	Tygerberg Hospital wc TBH - Ward C1 East	Chemistry	Transferrin	ST01812285
Tygerberg Laboratory	Cancel by gatekeeping	Tygerberg Hospital wc TBH - Ward C1 East	Chemistry	Ferritin	ST01764830
Tygerberg Laboratory	Cancel by gatekeeping	Tygerberg Hospital wc TBH - Ward C1 East	Chemistry	Vitamin B12	ST01808851
Tygerberg Laboratory	Cancel by gatekeeping	Tygerberg Hospital wc TBH - Ward C1 East	Chemistry	Alpha-feto protein (AFP)	ST01762994
Tygerberg Laboratory	Cancel by gatekeeping	Tygerberg Hospital wc TBH - Ward C1 East	Chemistry	Carcinoembryonic Ag (CEA)	ST01762994
Tygerberg Laboratory	Cancel by gatekeeping	Tygerberg Hospital wc TBH - Ward C1 East	Chemistry	Carcinoembryonic Ag (CEA)	ST01778071
Tygerberg Laboratory	Cancel by gatekeeping	Tygerberg Hospital wc TBH - Ward C1 East	Chemistry	CA 19-9	ST01762994
Tygerberg Laboratory	Cancel by gatekeeping	Tygerberg Hospital wc TBH - Ward C1 East	Chemistry	CA 19-9	ST01799906
Tygerberg Laboratory	Cancel by gatekeeping	Tygerberg Hospital wc TBH - Ward C1 East	Chemistry	CA 19-9	ST01813423
Tygerberg Laboratory	Cancel by gatekeeping	Tygerberg Hospital wc TBH - Ward C1 East	Chemistry	Thyroid stimulating hormone (TSH)	ST01800487
Tygerberg Laboratory	Cancel by gatekeeping	Tygerberg Hospital wc TBH - Ward C1 West	Chemistry	Glycated haemoglobin (HbA1c)	ST01785787
Tygerberg Laboratory	Cancel by gatekeeping	Tygerberg Hospital wc TBH - Ward C1 West	Chemistry	Glycated haemoglobin (HbA1c)	ST01792841
Tygerberg Laboratory	Cancel by gatekeeping	Tygerberg Hospital wc TBH - Ward C1 West	Chemistry	Glycated haemoglobin (HbA1c)	ST01813166
Tygerberg Laboratory	Cancel by gatekeeping	Tygerberg Hospital wc TBH - Ward C1 West	Chemistry	Uric acid	ST01785014
Tygerberg Laboratory	Cancel by gatekeeping	Tygerberg Hospital wc TBH - Ward C1 West	Chemistry	Total protein	ST01765182
Tygerberg Laboratory	Cancel by gatekeeping	Tygerberg Hospital wc TBH - Ward C1 West	Chemistry	Total protein	ST01776655
Tygerberg Laboratory	Cancel by gatekeeping	Tygerberg Hospital wc TBH - Ward C1 West	Chemistry	Total protein	ST01790044
Tygerberg Laboratory	Cancel by gatekeeping	Tygerberg Hospital wc TBH - Ward C1 West	Chemistry	Total protein	ST01795690
Tygerberg Laboratory	Cancel by gatekeeping	Tygerberg Hospital wc TBH - Ward C1 West	Chemistry	Total protein	ST01796117
Tygerberg Laboratory	Cancel by gatekeeping	Tygerberg Hospital wc TBH - Ward C1 West	Chemistry	Total protein	ST01811525
Tygerberg Laboratory	Cancel by gatekeeping	Tygerberg Hospital wc TBH - Ward C1 West	Chemistry	Albumin	ST01795690
Tygerberg Laboratory	Cancel by gatekeeping	Tygerberg Hospital wc TBH - Ward C1 West	Chemistry	Total bilirubin	ST01795690
Tygerberg Laboratory	Cancel by gatekeeping	Tygerberg Hospital wc TBH - Ward C1 West	Chemistry	Total bilirubin	ST01811178
Tygerberg Laboratory	Cancel by gatekeeping	Tygerberg Hospital wc TBH - Ward C1 West	Chemistry	Conjugated bilirubin	ST01795690
Tygerberg Laboratory	Cancel by gatekeeping	Tygerberg Hospital wc TBH - Ward C1 West	Chemistry	Conjugated bilirubin	ST01811178
Tygerberg Laboratory	Cancel by gatekeeping	Tygerberg Hospital wc TBH - Ward C1 West	Chemistry	Alanine transaminase (ALT)	ST01795690
Tygerberg Laboratory	Cancel by gatekeeping	Tygerberg Hospital wc TBH - Ward C1 West	Chemistry	Aspartate transaminase (AST)	ST01795690
Tygerberg Laboratory	Cancel by gatekeeping	Tygerberg Hospital wc TBH - Ward C1 West	Chemistry	Alkaline phosphatase (ALP)	ST01795690
Tygerberg Laboratory	Cancel by gatekeeping	Tygerberg Hospital wc TBH - Ward C1 West	Chemistry	Gamma-glutamyl transferase (GGT)	ST01795690
Tygerberg Laboratory	Cancel by gatekeeping	Tygerberg Hospital wc TBH - Ward C1 West	Chemistry	Lipid profile	ST01785787
Tygerberg Laboratory	Cancel by gatekeeping	Tygerberg Hospital wc TBH - Ward C1 West	Chemistry	Lipid profile	ST01813166
Tygerberg Laboratory	Cancel by gatekeeping	Tygerberg Hospital wc TBH - Ward C1 West	Chemistry	Total cholesterol	ST01772211
Tygerberg Laboratory	Cancel by gatekeeping	Tygerberg Hospital wc TBH - Ward C1 West	Chemistry	Total cholesterol	ST01785034
Tygerberg Laboratory	Cancel by gatekeeping	Tygerberg Hospital wc TBH - Ward C1 West	Chemistry	C-reactive protein	ST01768196
Tygerberg Laboratory	Cancel by gatekeeping	Tygerberg Hospital wc TBH - Ward C1 West	Chemistry	C-reactive protein	ST01770025
Tygerberg Laboratory	Cancel by gatekeeping	Tygerberg Hospital wc TBH - Ward C1 West	Chemistry	C-reactive protein	ST01811178
Tygerberg Laboratory	Cancel by gatekeeping	Tygerberg Hospital wc TBH - Ward C1 West	Chemistry	Transferrin	ST01818020
Tygerberg Laboratory	Cancel by gatekeeping	Tygerberg Hospital wc TBH - Ward C1 West	Chemistry	Vitamin B12	ST01767675
Tygerberg Laboratory	Cancel by gatekeeping	Tygerberg Hospital wc TBH - Ward C1 West	Chemistry	Vitamin B12	ST01812912
Tygerberg Laboratory	Cancel by gatekeeping	Tygerberg Hospital wc TBH - Ward C1 West	Chemistry	Prostate-specific Ag (PSA)	ST01775384
Tygerberg Laboratory	Cancel by gatekeeping	Tygerberg Hospital wc TBH - Ward C1 West	Chemistry	Thyroid stimulating hormone (TSH)	ST01802736
Tygerberg Laboratory	Cancel by gatekeeping	Tygerberg Hospital wc TBH - Ward C1 West	Chemistry	Thyroid stimulating hormone (TSH)	ST01813166
Tygerberg Laboratory	Cancel by gatekeeping	Tygerberg Hospital wc TBH - Ward C2A	Chemistry	Glycated haemoglobin (HbA1c)	ST01768035
Tygerberg Laboratory	Cancel by gatekeeping	Tygerberg Hospital wc TBH - Ward C2A	Chemistry	Glycated haemoglobin (HbA1c)	ST01772919
Tygerberg Laboratory	Cancel by gatekeeping	Tygerberg Hospital wc TBH - Ward C2A	Chemistry	Glycated haemoglobin (HbA1c)	ST01787303
Tygerberg Laboratory	Cancel by gatekeeping	Tygerberg Hospital wc TBH - Ward C2A	Chemistry	Total protein	ST01787651
Tygerberg Laboratory	Cancel by gatekeeping	Tygerberg Hospital wc TBH - Ward C2A	Chemistry	Total protein	ST01798485
Tygerberg Laboratory	Cancel by gatekeeping	Tygerberg Hospital wc TBH - Ward C2A	Chemistry	Total protein	ST01798486
Tygerberg Laboratory	Cancel by gatekeeping	Tygerberg Hospital wc TBH - Ward C2A	Chemistry	Total protein	ST01811217
Tygerberg Laboratory	Cancel by gatekeeping	Tygerberg Hospital wc TBH - Ward C2A	Chemistry	Albumin	ST01798486
Tygerberg Laboratory	Cancel by gatekeeping	Tygerberg Hospital wc TBH - Ward C2A	Chemistry	Aspartate transaminase (AST)	ST01761190
Tygerberg Laboratory	Cancel by gatekeeping	Tygerberg Hospital wc TBH - Ward C2A	Chemistry	Aspartate transaminase (AST)	ST01765974
Tygerberg Laboratory	Cancel by gatekeeping	Tygerberg Hospital wc TBH - Ward C2A	Chemistry	Aspartate transaminase (AST)	ST01772923
Tygerberg Laboratory	Cancel by gatekeeping	Tygerberg Hospital wc TBH - Ward C2A	Chemistry	Aspartate transaminase (AST)	ST01773084
Tygerberg Laboratory	Cancel by gatekeeping	Tygerberg Hospital wc TBH - Ward C2A	Chemistry	Aspartate transaminase (AST)	ST01777921
Tygerberg Laboratory	Cancel by gatekeeping	Tygerberg Hospital wc TBH - Ward C2A	Chemistry	Aspartate transaminase (AST)	ST01778424
Tygerberg Laboratory	Cancel by gatekeeping	Tygerberg Hospital wc TBH - Ward C2A	Chemistry	Aspartate transaminase (AST)	ST01782315
Tygerberg Laboratory	Cancel by gatekeeping	Tygerberg Hospital wc TBH - Ward C2A	Chemistry	Aspartate transaminase (AST)	ST01790076
Tygerberg Laboratory	Cancel by gatekeeping	Tygerberg Hospital wc TBH - Ward C2A	Chemistry	Aspartate transaminase (AST)	ST01798486
Tygerberg Laboratory	Cancel by gatekeeping	Tygerberg Hospital wc TBH - Ward C2A	Chemistry	Aspartate transaminase (AST)	ST01801483
Tygerberg Laboratory	Cancel by gatekeeping	Tygerberg Hospital wc TBH - Ward C2A	Chemistry	Aspartate transaminase (AST)	ST01806304
Tygerberg Laboratory	Cancel by gatekeeping	Tygerberg Hospital wc TBH - Ward C2A	Chemistry	Aspartate transaminase (AST)	ST01807657
Tygerberg Laboratory	Cancel by gatekeeping	Tygerberg Hospital wc TBH - Ward C2A	Chemistry	Aspartate transaminase (AST)	ST01810086
Tygerberg Laboratory	Cancel by gatekeeping	Tygerberg Hospital wc TBH - Ward C2A	Chemistry	Aspartate transaminase (AST)	ST01816168
Tygerberg Laboratory	Cancel by gatekeeping	Tygerberg Hospital wc TBH - Ward C2A	Chemistry	Aspartate transaminase (AST)	ST01818240
Tygerberg Laboratory	Cancel by gatekeeping	Tygerberg Hospital wc TBH - Ward C2A	Chemistry	Gamma-glutamyl transferase (GGT)	ST01798486
Tygerberg Laboratory	Cancel by gatekeeping	Tygerberg Hospital wc TBH - Ward C2A	Chemistry	Lactate dehydrogenase (LD)	ST01765974
Tygerberg Laboratory	Cancel by gatekeeping	Tygerberg Hospital wc TBH - Ward C2A	Chemistry	Lactate dehydrogenase (LD)	ST01772923
Tygerberg Laboratory	Cancel by gatekeeping	Tygerberg Hospital wc TBH - Ward C2A	Chemistry	Lactate dehydrogenase (LD)	ST01773084
Tygerberg Laboratory	Cancel by gatekeeping	Tygerberg Hospital wc TBH - Ward C2A	Chemistry	Lactate dehydrogenase (LD)	ST01777921
Tygerberg Laboratory	Cancel by gatekeeping	Tygerberg Hospital wc TBH - Ward C2A	Chemistry	Lactate dehydrogenase (LD)	ST01778424
Tygerberg Laboratory	Cancel by gatekeeping	Tygerberg Hospital wc TBH - Ward C2A	Chemistry	Lactate dehydrogenase (LD)	ST01782315
Tygerberg Laboratory	Cancel by gatekeeping	Tygerberg Hospital wc TBH - Ward C2A	Chemistry	Lactate dehydrogenase (LD)	ST01790076
Tygerberg Laboratory	Cancel by gatekeeping	Tygerberg Hospital wc TBH - Ward C2A	Chemistry	Lactate dehydrogenase (LD)	ST01798486
Tygerberg Laboratory	Cancel by gatekeeping	Tygerberg Hospital wc TBH - Ward C2A	Chemistry	Lactate dehydrogenase (LD)	ST01801483
Tygerberg Laboratory	Cancel by gatekeeping	Tygerberg Hospital wc TBH - Ward C2A	Chemistry	Lactate dehydrogenase (LD)	ST01807657
Tygerberg Laboratory	Cancel by gatekeeping	Tygerberg Hospital wc TBH - Ward C2A	Chemistry	Lactate dehydrogenase (LD)	ST01816168
Tygerberg Laboratory	Cancel by gatekeeping	Tygerberg Hospital wc TBH - Ward C2A	Chemistry	Transferrin	ST01787601
Tygerberg Laboratory	Cancel by gatekeeping	Tygerberg Hospital wc TBH - Ward C2A	Chemistry	Ferritin	ST01770191
Tygerberg Laboratory	Cancel by gatekeeping	Tygerberg Hospital wc TBH - Ward C2A	Chemistry	Vitamin B12	ST01787601
Tygerberg Laboratory	Cancel by gatekeeping	Tygerberg Hospital wc TBH - Ward C2A	Chemistry	Thyroid stimulating hormone (TSH)	ST01762370
Tygerberg Laboratory	Cancel by gatekeeping	Tygerberg Hospital wc TBH - Ward C2A	Chemistry	Thyroid stimulating hormone (TSH)	ST01766983
Tygerberg Laboratory	Cancel by gatekeeping	Tygerberg Hospital wc TBH - Ward C2A	Chemistry	Thyroid stimulating hormone (TSH)	ST01807047
Tygerberg Laboratory	Cancel by gatekeeping	Tygerberg Hospital wc TBH - Ward D1	Chemistry	Glycated haemoglobin (HbA1c)	ST01768058
Tygerberg Laboratory	Cancel by gatekeeping	Tygerberg Hospital wc TBH - Ward D1	Chemistry	Glycated haemoglobin (HbA1c)	ST01772442
Tygerberg Laboratory	Cancel by gatekeeping	Tygerberg Hospital wc TBH - Ward D1	Chemistry	Glycated haemoglobin (HbA1c)	ST01790369
Tygerberg Laboratory	Cancel by gatekeeping	Tygerberg Hospital wc TBH - Ward D1	Chemistry	Glycated haemoglobin (HbA1c)	ST01811198
Tygerberg Laboratory	Cancel by gatekeeping	Tygerberg Hospital wc TBH - Ward D1	Chemistry	Aspartate transaminase (AST)	ST01787233
Tygerberg Laboratory	Cancel by gatekeeping	Tygerberg Hospital wc TBH - Ward D1	Chemistry	Alkaline phosphatase (ALP)	ST01787233
Tygerberg Laboratory	Cancel by gatekeeping	Tygerberg Hospital wc TBH - Ward D1	Chemistry	Gamma-glutamyl transferase (GGT)	ST01787233
Tygerberg Laboratory	Cancel by gatekeeping	Tygerberg Hospital wc TBH - Ward D1	Chemistry	Lipid profile	ST01768058
Tygerberg Laboratory	Cancel by gatekeeping	Tygerberg Hospital wc TBH - Ward D1	Chemistry	Lipid profile	ST01783248
Tygerberg Laboratory	Cancel by gatekeeping	Tygerberg Hospital wc TBH - Ward D1	Chemistry	Lipid profile	ST01798446
Tygerberg Laboratory	Cancel by gatekeeping	Tygerberg Hospital wc TBH - Ward D1	Chemistry	Lipid profile	ST01811162
Tygerberg Laboratory	Cancel by gatekeeping	Tygerberg Hospital wc TBH - Ward D1	Chemistry	C-reactive protein	ST01787233
Tygerberg Laboratory	Cancel by gatekeeping	Tygerberg Hospital wc TBH - Ward D2	Chemistry	Vitamin B12	ST01784553
Tygerberg Laboratory	Cancel by gatekeeping	Tygerberg Hospital wc TBH - Ward D2	Chemistry	Carcinoembryonic Ag (CEA)	ST01775261
Tygerberg Laboratory	Cancel by gatekeeping	Tygerberg Hospital wc TBH - Ward D5	Chemistry	Total protein	ST01762380
Tygerberg Laboratory	Cancel by gatekeeping	Tygerberg Hospital wc TBH - Ward D5	Chemistry	Total protein	ST01770152
Tygerberg Laboratory	Cancel by gatekeeping	Tygerberg Hospital wc TBH - Ward D5	Chemistry	Total protein	ST01776696
Tygerberg Laboratory	Cancel by gatekeeping	Tygerberg Hospital wc TBH - Ward D5	Chemistry	Total protein	ST01800067
Tygerberg Laboratory	Cancel by gatekeeping	Tygerberg Hospital wc TBH - Ward D5	Chemistry	Total protein	ST01805890
Tygerberg Laboratory	Cancel by gatekeeping	Tygerberg Hospital wc TBH - Ward D5	Chemistry	Total protein	ST01812654
Tygerberg Laboratory	Cancel by gatekeeping	Tygerberg Hospital wc TBH - Ward D5	Chemistry	Total protein	ST01817280
Tygerberg Laboratory	Cancel by gatekeeping	Tygerberg Hospital wc TBH - Ward D5	Chemistry	Lipid profile	ST01770152
Tygerberg Laboratory	Cancel by gatekeeping	Tygerberg Hospital wc TBH - Ward D6	Chemistry	Uric acid	ST01795579
Tygerberg Laboratory	Cancel by gatekeeping	Tygerberg Hospital wc TBH - Ward D6	Chemistry	Total protein	ST01784438
Tygerberg Laboratory	Cancel by gatekeeping	Tygerberg Hospital wc TBH - Ward D6	Chemistry	Total protein	ST01805897
Tygerberg Laboratory	Cancel by gatekeeping	Tygerberg Hospital wc TBH - Ward D6	Chemistry	Lipid profile	ST01805897
Tygerberg Laboratory	Cancel by gatekeeping	Tygerberg Hospital wc TBH - Ward D6	Chemistry	Prostate-specific Ag (PSA)	ST01775139
Tygerberg Laboratory	Cancel by gatekeeping	Tygerberg Hospital wc TBH - Ward D6	Chemistry	Prostate-specific Ag (PSA)	ST01802915
Tygerberg Laboratory	Cancel by gatekeeping	Tygerberg Hospital wc TBH - Ward D8	Chemistry	Glycated haemoglobin (HbA1c)	ST01816801
Tygerberg Laboratory	Cancel by gatekeeping	Tygerberg Hospital wc TBH - Ward D8	Chemistry	Uric acid	ST01765551
Tygerberg Laboratory	Cancel by gatekeeping	Tygerberg Hospital wc TBH - Ward D8	Chemistry	Uric acid	ST01766775
Tygerberg Laboratory	Cancel by gatekeeping	Tygerberg Hospital wc TBH - Ward D8	Chemistry	Uric acid	ST01766790
Tygerberg Laboratory	Cancel by gatekeeping	Tygerberg Hospital wc TBH - Ward D8	Chemistry	Uric acid	ST01767009
Tygerberg Laboratory	Cancel by gatekeeping	Tygerberg Hospital wc TBH - Ward D8	Chemistry	Uric acid	ST01767782
Tygerberg Laboratory	Cancel by gatekeeping	Tygerberg Hospital wc TBH - Ward D8	Chemistry	Uric acid	ST01768551
Tygerberg Laboratory	Cancel by gatekeeping	Tygerberg Hospital wc TBH - Ward D8	Chemistry	Uric acid	ST01773104
Tygerberg Laboratory	Cancel by gatekeeping	Tygerberg Hospital wc TBH - Ward D8	Chemistry	Uric acid	ST01774271
Tygerberg Laboratory	Cancel by gatekeeping	Tygerberg Hospital wc TBH - Ward D8	Chemistry	Uric acid	ST01780685
Tygerberg Laboratory	Cancel by gatekeeping	Tygerberg Hospital wc TBH - Ward D8	Chemistry	Uric acid	ST01780709
Tygerberg Laboratory	Cancel by gatekeeping	Tygerberg Hospital wc TBH - Ward D8	Chemistry	Uric acid	ST01782894
Tygerberg Laboratory	Cancel by gatekeeping	Tygerberg Hospital wc TBH - Ward D8	Chemistry	Uric acid	ST01783188
Tygerberg Laboratory	Cancel by gatekeeping	Tygerberg Hospital wc TBH - Ward D8	Chemistry	Uric acid	ST01784261
Tygerberg Laboratory	Cancel by gatekeeping	Tygerberg Hospital wc TBH - Ward D8	Chemistry	Uric acid	ST01785965
Tygerberg Laboratory	Cancel by gatekeeping	Tygerberg Hospital wc TBH - Ward D8	Chemistry	Uric acid	ST01787683
Tygerberg Laboratory	Cancel by gatekeeping	Tygerberg Hospital wc TBH - Ward D8	Chemistry	Uric acid	ST01790323
Tygerberg Laboratory	Cancel by gatekeeping	Tygerberg Hospital wc TBH - Ward D8	Chemistry	Uric acid	ST01790328
Tygerberg Laboratory	Cancel by gatekeeping	Tygerberg Hospital wc TBH - Ward D8	Chemistry	Uric acid	ST01792712
Tygerberg Laboratory	Cancel by gatekeeping	Tygerberg Hospital wc TBH - Ward D8	Chemistry	Uric acid	ST01794472
Tygerberg Laboratory	Cancel by gatekeeping	Tygerberg Hospital wc TBH - Ward D8	Chemistry	Uric acid	ST01794569
Tygerberg Laboratory	Cancel by gatekeeping	Tygerberg Hospital wc TBH - Ward D8	Chemistry	Uric acid	ST01794575
Tygerberg Laboratory	Cancel by gatekeeping	Tygerberg Hospital wc TBH - Ward D8	Chemistry	Uric acid	ST01797357
Tygerberg Laboratory	Cancel by gatekeeping	Tygerberg Hospital wc TBH - Ward D8	Chemistry	Uric acid	ST01797358
Tygerberg Laboratory	Cancel by gatekeeping	Tygerberg Hospital wc TBH - Ward D8	Chemistry	Uric acid	ST01798287
Tygerberg Laboratory	Cancel by gatekeeping	Tygerberg Hospital wc TBH - Ward D8	Chemistry	Uric acid	ST01803668
Tygerberg Laboratory	Cancel by gatekeeping	Tygerberg Hospital wc TBH - Ward D8	Chemistry	Uric acid	ST01811619
Tygerberg Laboratory	Cancel by gatekeeping	Tygerberg Hospital wc TBH - Ward D8	Chemistry	Uric acid	ST01813743
Tygerberg Laboratory	Cancel by gatekeeping	Tygerberg Hospital wc TBH - Ward D8	Chemistry	Total protein	ST01764015
Tygerberg Laboratory	Cancel by gatekeeping	Tygerberg Hospital wc TBH - Ward D8	Chemistry	Total protein	ST01767009
Tygerberg Laboratory	Cancel by gatekeeping	Tygerberg Hospital wc TBH - Ward D8	Chemistry	Total protein	ST01767032
Tygerberg Laboratory	Cancel by gatekeeping	Tygerberg Hospital wc TBH - Ward D8	Chemistry	Total protein	ST01768069
Tygerberg Laboratory	Cancel by gatekeeping	Tygerberg Hospital wc TBH - Ward D8	Chemistry	Total protein	ST01768541
Tygerberg Laboratory	Cancel by gatekeeping	Tygerberg Hospital wc TBH - Ward D8	Chemistry	Total protein	ST01773185
Tygerberg Laboratory	Cancel by gatekeeping	Tygerberg Hospital wc TBH - Ward D8	Chemistry	Total protein	ST01785990
Tygerberg Laboratory	Cancel by gatekeeping	Tygerberg Hospital wc TBH - Ward D8	Chemistry	Total protein	ST01790328
Tygerberg Laboratory	Cancel by gatekeeping	Tygerberg Hospital wc TBH - Ward D8	Chemistry	Total protein	ST01794569
Tygerberg Laboratory	Cancel by gatekeeping	Tygerberg Hospital wc TBH - Ward D8	Chemistry	Total protein	ST01802287
Tygerberg Laboratory	Cancel by gatekeeping	Tygerberg Hospital wc TBH - Ward D8	Chemistry	Total protein	ST01803981
Tygerberg Laboratory	Cancel by gatekeeping	Tygerberg Hospital wc TBH - Ward D8	Chemistry	Total protein	ST01812376
Tygerberg Laboratory	Cancel by gatekeeping	Tygerberg Hospital wc TBH - Ward D8	Chemistry	Total protein	ST01816142
Tygerberg Laboratory	Cancel by gatekeeping	Tygerberg Hospital wc TBH - Ward D8	Chemistry	Total bilirubin	ST01768551
Tygerberg Laboratory	Cancel by gatekeeping	Tygerberg Hospital wc TBH - Ward D8	Chemistry	Total bilirubin	ST01780472
Tygerberg Laboratory	Cancel by gatekeeping	Tygerberg Hospital wc TBH - Ward D8	Chemistry	Alanine transaminase (ALT)	ST01765551
Tygerberg Laboratory	Cancel by gatekeeping	Tygerberg Hospital wc TBH - Ward D8	Chemistry	Alanine transaminase (ALT)	ST01767009
Tygerberg Laboratory	Cancel by gatekeeping	Tygerberg Hospital wc TBH - Ward D8	Chemistry	Alanine transaminase (ALT)	ST01780472
Tygerberg Laboratory	Cancel by gatekeeping	Tygerberg Hospital wc TBH - Ward D8	Chemistry	Aspartate transaminase (AST)	ST01768551
Tygerberg Laboratory	Cancel by gatekeeping	Tygerberg Hospital wc TBH - Ward D8	Chemistry	Alkaline phosphatase (ALP)	ST01768551
Tygerberg Laboratory	Cancel by gatekeeping	Tygerberg Hospital wc TBH - Ward D8	Chemistry	Alkaline phosphatase (ALP)	ST01782861
Tygerberg Laboratory	Cancel by gatekeeping	Tygerberg Hospital wc TBH - Ward D8	Chemistry	Lactate dehydrogenase (LD)	ST01760506
Tygerberg Laboratory	Cancel by gatekeeping	Tygerberg Hospital wc TBH - Ward D8	Chemistry	Lactate dehydrogenase (LD)	ST01767009
Tygerberg Laboratory	Cancel by gatekeeping	Tygerberg Hospital wc TBH - Ward D8	Chemistry	Lactate dehydrogenase (LD)	ST01768551
Tygerberg Laboratory	Cancel by gatekeeping	Tygerberg Hospital wc TBH - Ward D8	Chemistry	Lipid profile	ST01816801
Tygerberg Laboratory	Cancel by gatekeeping	Tygerberg Hospital wc TBH - Ward D8	Chemistry	C-reactive protein	ST01768551
Tygerberg Laboratory	Cancel by gatekeeping	Tygerberg Hospital wc TBH - Ward D8	Chemistry	Transferrin	ST01799266
Tygerberg Laboratory	Cancel by gatekeeping	Tygerberg Hospital wc TBH - Ward D8	Chemistry	Ferritin	ST01784261
Tygerberg Laboratory	Cancel by gatekeeping	Tygerberg Hospital wc TBH - Ward D8	Chemistry	Ferritin	ST01799266
Tygerberg Laboratory	Cancel by gatekeeping	Tygerberg Hospital wc TBH - Ward D8	Chemistry	Vitamin B12	ST01767790
Tygerberg Laboratory	Cancel by gatekeeping	Tygerberg Hospital wc TBH - Ward D8	Chemistry	Vitamin B12	ST01768066
Tygerberg Laboratory	Cancel by gatekeeping	Tygerberg Hospital wc TBH - Ward D8	Chemistry	Vitamin B12	ST01784261
Tygerberg Laboratory	Cancel by gatekeeping	Tygerberg Hospital wc TBH - Ward D8	Chemistry	Serum folate	ST01784261
Tygerberg Laboratory	Cancel by gatekeeping	Tygerberg Hospital wc TBH - Ward D8	Chemistry	Thyroid stimulating hormone (TSH)	ST01787683
Tygerberg Laboratory	Cancel by gatekeeping	Tygerberg Hospital wc TBH - Ward D8	Chemistry	Thyroxine (free T4)	ST01787683
Tygerberg Laboratory	Cancel by gatekeeping	Tygerberg Hospital wc TBH - Ward D9	Chemistry	Total protein	ST01778226
Tygerberg Laboratory	Cancel by gatekeeping	Tygerberg Hospital wc TBH - Ward D9	Chemistry	Total protein	ST01789592
Tygerberg Laboratory	Cancel by gatekeeping	Tygerberg Hospital wc TBH - Ward D9	Chemistry	Total protein	ST01812509
Tygerberg Laboratory	Cancel by gatekeeping	Tygerberg Hospital wc TBH - Ward D9	Chemistry	Total protein	ST01816906
Tygerberg Laboratory	Cancel by gatekeeping	Tygerberg Hospital wc TBH - Ward D9	Chemistry	Total protein	STM0004237
Tygerberg Laboratory	Cancel by gatekeeping	Tygerberg Hospital wc TBH - Ward D9	Chemistry	Albumin	ST01817170
Tygerberg Laboratory	Cancel by gatekeeping	Tygerberg Hospital wc TBH - Ward D9	Chemistry	Total cholesterol	ST01783202
Tygerberg Laboratory	Cancel by gatekeeping	Tygerberg Hospital wc TBH - Ward D10	Chemistry	Total protein	ST01809011
Tygerberg Laboratory	Cancel by gatekeeping	Tygerberg Hospital wc TBH - Ward D10	Chemistry	Total protein	ST01810052
Tygerberg Laboratory	Cancel by gatekeeping	Tygerberg Hospital wc TBH - Ward D10	Chemistry	Total protein	ST01811270
Tygerberg Laboratory	Cancel by gatekeeping	Tygerberg Hospital wc TBH - Ward D10	Chemistry	Total protein	ST01813308
Tygerberg Laboratory	Cancel by gatekeeping	Tygerberg Hospital wc TBH - Ward D10	Chemistry	Total protein	ST01815033
Tygerberg Laboratory	Cancel by gatekeeping	Tygerberg Hospital wc TBH - Ward D10	Chemistry	Iron	ST01793406
Tygerberg Laboratory	Cancel by gatekeeping	Tygerberg Hospital wc TBH - Ward D10	Chemistry	Iron	ST01795945
Tygerberg Laboratory	Cancel by gatekeeping	Tygerberg Hospital wc TBH - Ward D10	Chemistry	Transferrin	ST01793406
Tygerberg Laboratory	Cancel by gatekeeping	Tygerberg Hospital wc TBH - Ward D10	Chemistry	Transferrin	ST01795945
Tygerberg Laboratory	Cancel by gatekeeping	Tygerberg Hospital wc TBH - Ward D10	Chemistry	Ferritin	ST01793406
Tygerberg Laboratory	Cancel by gatekeeping	Tygerberg Hospital wc TBH - Ward D10	Chemistry	Ferritin	ST01795945
Tygerberg Laboratory	Cancel by gatekeeping	Tygerberg Hospital wc TBH - Ward D Lower Ground	Chemistry	Vitamin B12	ST01785078
Tygerberg Laboratory	Cancel by gatekeeping	Tygerberg Hospital wc TBH - Ward E5 Surgery General	Chemistry	Lipid profile	ST01762171
Tygerberg Laboratory	Cancel by gatekeeping	Tygerberg Hospital wc TBH - Ward E5 Surgery General	Chemistry	Iron	ST01762171
Tygerberg Laboratory	Cancel by gatekeeping	Tygerberg Hospital wc TBH - Ward E5 Surgery General	Chemistry	Transferrin	ST01762171
Tygerberg Laboratory	Cancel by gatekeeping	Tygerberg Hospital wc TBH - Ward F2 Mothers	Chemistry	Thyroid stimulating hormone (TSH)	ST01770182
Tygerberg Laboratory	Cancel by gatekeeping	Tygerberg Hospital wc TBH - Ward F4	Chemistry	Total protein	ST01767173
Tygerberg Laboratory	Cancel by gatekeeping	Tygerberg Hospital wc TBH - Ward F4	Chemistry	Total protein	ST01770023
Tygerberg Laboratory	Cancel by gatekeeping	Tygerberg Hospital wc TBH - Ward F4	Chemistry	Total protein	ST01797316
Tygerberg Laboratory	Cancel by gatekeeping	Tygerberg Hospital wc TBH - Ward F4	Chemistry	Total protein	ST01806908
Tygerberg Laboratory	Cancel by gatekeeping	Tygerberg Hospital wc TBH - Ward F4	Chemistry	Total protein	ST01817260
Tygerberg Laboratory	Cancel by gatekeeping	Tygerberg Hospital wc TBH - Ward F4	Chemistry	Albumin	ST01806908
Tygerberg Laboratory	Cancel by gatekeeping	Tygerberg Hospital wc TBH - Ward F4	Chemistry	Total bilirubin	ST01806908
Tygerberg Laboratory	Cancel by gatekeeping	Tygerberg Hospital wc TBH - Ward F4	Chemistry	Conjugated bilirubin	ST01806908
Tygerberg Laboratory	Cancel by gatekeeping	Tygerberg Hospital wc TBH - Ward F4	Chemistry	Alanine transaminase (ALT)	ST01806908
Tygerberg Laboratory	Cancel by gatekeeping	Tygerberg Hospital wc TBH - Ward F4	Chemistry	Aspartate transaminase (AST)	ST01806908
Tygerberg Laboratory	Cancel by gatekeeping	Tygerberg Hospital wc TBH - Ward F4	Chemistry	Alkaline phosphatase (ALP)	ST01806908
Tygerberg Laboratory	Cancel by gatekeeping	Tygerberg Hospital wc TBH - Ward F4	Chemistry	Gamma-glutamyl transferase (GGT)	ST01806908
Tygerberg Laboratory	Cancel by gatekeeping	Tygerberg Hospital wc TBH - Ward F4	Chemistry	Lactate dehydrogenase (LD)	ST01806908
Tygerberg Laboratory	Cancel by gatekeeping	Tygerberg Hospital wc TBH - Ward F4	Chemistry	Total cholesterol	ST01790616
Tygerberg Laboratory	Cancel by gatekeeping	Tygerberg Hospital wc TBH - Ward F4	Chemistry	Procalcitonin (sensitive)	ST01794718
Tygerberg Laboratory	Cancel by gatekeeping	Tygerberg Hospital wc TBH - Ward F4	Chemistry	Iron	ST01802135
Tygerberg Laboratory	Cancel by gatekeeping	Tygerberg Hospital wc TBH - Ward F4	Chemistry	Transferrin	ST01802135
Tygerberg Laboratory	Cancel by gatekeeping	Tygerberg Hospital wc TBH - Ward F Ground	Chemistry	Thyroid stimulating hormone (TSH)	ST01772127
Tygerberg Laboratory	Cancel by gatekeeping	Tygerberg Hospital wc TBH - Ward F Ground	Chemistry	Tri-iodo thyronine (free T3)	ST01762927
Tygerberg Laboratory	Cancel by gatekeeping	Tygerberg Hospital wc TBH - Ward G1	Chemistry	Total protein	ST01786976
Tygerberg Laboratory	Cancel by gatekeeping	Tygerberg Hospital wc TBH - Ward G1	Chemistry	Total protein	ST01790102
Tygerberg Laboratory	Cancel by gatekeeping	Tygerberg Hospital wc TBH - Ward G1	Chemistry	Conjugated bilirubin	ST01803482
Tygerberg Laboratory	Cancel by gatekeeping	Tygerberg Hospital wc TBH - Ward G1	Chemistry	Aspartate transaminase (AST)	ST01810154
Tygerberg Laboratory	Cancel by gatekeeping	Tygerberg Hospital wc TBH - Ward G1	Chemistry	C-reactive protein	ST01810154
Tygerberg Laboratory	Cancel by gatekeeping	Tygerberg Hospital wc TBH - Ward G1	Chemistry	C-reactive protein	ST01812921
Tygerberg Laboratory	Cancel by gatekeeping	Tygerberg Hospital wc TBH - Ward G2	Chemistry	Conjugated bilirubin	ST01810944
Tygerberg Laboratory	Cancel by gatekeeping	Tygerberg Hospital wc TBH - Ward G3	Chemistry	Uric acid	ST01779599
Tygerberg Laboratory	Cancel by gatekeeping	Tygerberg Hospital wc TBH - Ward G3	Chemistry	Uric acid	ST01798153
Tygerberg Laboratory	Cancel by gatekeeping	Tygerberg Hospital wc TBH - Ward G3	Chemistry	Uric acid	ST01806562
Tygerberg Laboratory	Cancel by gatekeeping	Tygerberg Hospital wc TBH - Ward G3	Chemistry	Uric acid	ST01808540
Tygerberg Laboratory	Cancel by gatekeeping	Tygerberg Hospital wc TBH - Ward G3	Chemistry	Ferritin	ST01776792
Tygerberg Laboratory	Cancel by gatekeeping	Tygerberg Hospital wc TBH - Ward G4	Chemistry	Total protein	ST01789616
Tygerberg Laboratory	Cancel by gatekeeping	Tygerberg Hospital wc TBH - Ward G4	Chemistry	Total protein	ST01799719
Tygerberg Laboratory	Cancel by gatekeeping	Tygerberg Hospital wc TBH - Ward G4	Chemistry	C-reactive protein	ST01790429
Tygerberg Laboratory	Cancel by gatekeeping	Tygerberg Hospital wc TBH - Ward G5	Chemistry	Glycated haemoglobin (HbA1c)	ST01787230
Tygerberg Laboratory	Cancel by gatekeeping	Tygerberg Hospital wc TBH - Ward G5	Chemistry	Tri-iodo thyronine (free T3)	ST01795882
Tygerberg Laboratory	Cancel by gatekeeping	Tygerberg Hospital wc TBH - Ward G5	Chemistry	Tri-iodo thyronine (free T3)	ST01805861
Tygerberg Laboratory	Cancel by gatekeeping	Tygerberg Hospital wc TBH - Ward G7	Chemistry	Total protein	ST01765488
Tygerberg Laboratory	Cancel by gatekeeping	Tygerberg Hospital wc TBH - Ward G7	Chemistry	Total protein	ST01772105
Tygerberg Laboratory	Cancel by gatekeeping	Tygerberg Hospital wc TBH - Ward G7	Chemistry	C-reactive protein	ST01795725
Tygerberg Laboratory	Cancel by gatekeeping	Tygerberg Hospital wc TBH - Ward G7	Chemistry	C-reactive protein	ST01808921
Tygerberg Laboratory	Cancel by gatekeeping	Tygerberg Hospital wc TBH - Ward G7	Chemistry	C-reactive protein	ST01813005
Tygerberg Laboratory	Cancel by gatekeeping	Tygerberg Hospital wc TBH - Ward G9	Chemistry	Glycated haemoglobin (HbA1c)	ST01789992
Tygerberg Laboratory	Cancel by gatekeeping	Tygerberg Hospital wc TBH - Ward G9	Chemistry	Total protein	ST01767964
Tygerberg Laboratory	Cancel by gatekeeping	Tygerberg Hospital wc TBH - Ward G9	Chemistry	Lipid profile	ST01794616
Tygerberg Laboratory	Cancel by gatekeeping	Tygerberg Hospital wc TBH - Ward G9	Chemistry	Lipid profile	ST01794618
Tygerberg Laboratory	Cancel by gatekeeping	Tygerberg Hospital wc TBH - Ward G10	Chemistry	Uric acid	ST01813954
Tygerberg Laboratory	Cancel by gatekeeping	Tygerberg Hospital wc TBH - Ward G Ground	Chemistry	Total protein	ST01760645
Tygerberg Laboratory	Cancel by gatekeeping	Tygerberg Hospital wc TBH - Ward G Ground	Chemistry	Total protein	ST01765426
Tygerberg Laboratory	Cancel by gatekeeping	Tygerberg Hospital wc TBH - Ward G Ground	Chemistry	Total protein	ST01790291
Tygerberg Laboratory	Cancel by gatekeeping	Tygerberg Hospital wc TBH - Ward G Ground	Chemistry	Total protein	ST01807180
Tygerberg Laboratory	Cancel by gatekeeping	Tygerberg Hospital wc TBH - Ward G Ground	Chemistry	Albumin	ST01760645
Tygerberg Laboratory	Cancel by gatekeeping	Tygerberg Hospital wc TBH - Ward G Ground	Chemistry	Albumin	ST01807180
Tygerberg Laboratory	Cancel by gatekeeping	Tygerberg Hospital wc TBH - Ward G Ground	Chemistry	Total bilirubin	ST01807180
Tygerberg Laboratory	Cancel by gatekeeping	Tygerberg Hospital wc TBH - Ward G Ground	Chemistry	Conjugated bilirubin	ST01803477
Tygerberg Laboratory	Cancel by gatekeeping	Tygerberg Hospital wc TBH - Ward G Ground	Chemistry	Conjugated bilirubin	ST01807180
Tygerberg Laboratory	Cancel by gatekeeping	Tygerberg Hospital wc TBH - Ward G Ground	Chemistry	Aspartate transaminase (AST)	ST01796437
Tygerberg Laboratory	Cancel by gatekeeping	Tygerberg Hospital wc TBH - Ward G Ground	Chemistry	Aspartate transaminase (AST)	ST01807180
Tygerberg Laboratory	Cancel by gatekeeping	Tygerberg Hospital wc TBH - Ward G Ground	Chemistry	Alkaline phosphatase (ALP)	ST01796437
Tygerberg Laboratory	Cancel by gatekeeping	Tygerberg Hospital wc TBH - Ward G Ground	Chemistry	Alkaline phosphatase (ALP)	ST01807180
Tygerberg Laboratory	Cancel by gatekeeping	Tygerberg Hospital wc TBH - Ward G Ground	Chemistry	Gamma-glutamyl transferase (GGT)	ST01796437
Tygerberg Laboratory	Cancel by gatekeeping	Tygerberg Hospital wc TBH - Ward G Ground	Chemistry	Gamma-glutamyl transferase (GGT)	ST01807180
Tygerberg Laboratory	Cancel by gatekeeping	Tygerberg Hospital wc TBH - Ward G Ground	Chemistry	C-reactive protein	ST01767150
Tygerberg Laboratory	Cancel by gatekeeping	Tygerberg Hospital wc TBH - Ward G Ground	Chemistry	C-reactive protein	ST01769716
Tygerberg Laboratory	Cancel by gatekeeping	Tygerberg Hospital wc TBH - Ward G Ground	Chemistry	C-reactive protein	ST01775093
Tygerberg Laboratory	Cancel by gatekeeping	Tygerberg Hospital wc TBH - Ward G Ground	Chemistry	C-reactive protein	ST01778192
Tygerberg Laboratory	Cancel by gatekeeping	Tygerberg Hospital wc TBH - Ward G Ground	Chemistry	C-reactive protein	ST01779978
Tygerberg Laboratory	Cancel by gatekeeping	Tygerberg Hospital wc TBH - Ward G Ground	Chemistry	C-reactive protein	ST01786562
Tygerberg Laboratory	Cancel by gatekeeping	Tygerberg Hospital wc TBH - Ward G Ground	Chemistry	C-reactive protein	ST01795721
Tygerberg Laboratory	Cancel by gatekeeping	Tygerberg Hospital wc TBH - Ward G Ground	Chemistry	C-reactive protein	ST01795978
Tygerberg Laboratory	Cancel by gatekeeping	Tygerberg Hospital wc TBH - Ward G Ground	Chemistry	C-reactive protein	ST01796004
Tygerberg Laboratory	Cancel by gatekeeping	Tygerberg Hospital wc TBH - Ward G Ground	Chemistry	C-reactive protein	ST01798915
Tygerberg Laboratory	Cancel by gatekeeping	Tygerberg Hospital wc TBH - Ward G Ground	Chemistry	C-reactive protein	ST01798943
Tygerberg Laboratory	Cancel by gatekeeping	Tygerberg Hospital wc TBH - Ward G Ground	Chemistry	C-reactive protein	ST01799627
Tygerberg Laboratory	Cancel by gatekeeping	Tygerberg Hospital wc TBH - Ward G Ground	Chemistry	C-reactive protein	ST01811896
Tygerberg Laboratory	Cancel by gatekeeping	Tygerberg Hospital wc TBH - Ward G Ground	Chemistry	Transferrin	ST01812735
Tygerberg Laboratory	Cancel by gatekeeping	Tygerberg Hospital wc TBH - Ward G Ground	Chemistry	Thyroid stimulating hormone (TSH)	ST01814696
Tygerberg Laboratory	Cancel by gatekeeping	Tygerberg Hospital wc TBH - Ward G Lower Ground	Chemistry	Lipid profile	ST01800262
Tygerberg Laboratory	Cancel by gatekeeping	Tygerberg Hospital wc TBH - Ward G Lower Ground	Chemistry	Iron	ST01817572
Tygerberg Laboratory	Cancel by gatekeeping	Tygerberg Hospital wc TBH - Ward G Lower Ground	Chemistry	Transferrin	ST01817572
Tygerberg Laboratory	Cancel by gatekeeping	Tygerberg Hospital wc TBH - Ward G Lower Ground	Chemistry	Vitamin B12	ST01792905
Tygerberg Laboratory	Cancel by gatekeeping	Tygerberg Hospital wc TBH - Ward G Lower Ground	Chemistry	Serum folate	ST01792905
Tygerberg Laboratory	Cancel by gatekeeping	Tygerberg Hospital wc TBH - Ward J1	Chemistry	Glycated haemoglobin (HbA1c)	ST01772226
Tygerberg Laboratory	Cancel by gatekeeping	Tygerberg Hospital wc TBH - Ward J1	Chemistry	Total protein	ST01773601
Tygerberg Laboratory	Cancel by gatekeeping	Tygerberg Hospital wc TBH - Ward J1	Chemistry	Total protein	ST01787782
Tygerberg Laboratory	Cancel by gatekeeping	Tygerberg Hospital wc TBH - Ward J1	Chemistry	Total protein	ST01790599
Tygerberg Laboratory	Cancel by gatekeeping	Tygerberg Hospital wc TBH - Ward J1	Chemistry	Total protein	ST01811189
Tygerberg Laboratory	Cancel by gatekeeping	Tygerberg Hospital wc TBH - Ward J1	Chemistry	Lipid profile	ST01772226
Tygerberg Laboratory	Cancel by gatekeeping	Tygerberg Hospital wc TBH - Ward J1	Chemistry	Iron	ST01774993
Tygerberg Laboratory	Cancel by gatekeeping	Tygerberg Hospital wc TBH - Ward J1	Chemistry	Transferrin	ST01774993
Tygerberg Laboratory	Cancel by gatekeeping	Tygerberg Hospital wc TBH - Ward J1	Chemistry	Ferritin	ST01774993
Tygerberg Laboratory	Cancel by gatekeeping	Tygerberg Hospital wc TBH - Ward J1	Chemistry	Vitamin B12	ST01774993
Tygerberg Laboratory	Cancel by gatekeeping	Tygerberg Hospital wc TBH - Ward J1	Chemistry	Serum folate	ST01774993
Tygerberg Laboratory	Cancel by gatekeeping	Tygerberg Hospital wc TBH - Ward J1	Chemistry	Alpha-feto protein (AFP)	ST01772069
Tygerberg Laboratory	Cancel by gatekeeping	Tygerberg Hospital wc TBH - Ward J1	Chemistry	Alpha-feto protein (AFP)	ST01817327
Tygerberg Laboratory	Cancel by gatekeeping	Tygerberg Hospital wc TBH - Ward J3	Chemistry	C-reactive protein	ST01809026
Tygerberg Laboratory	Cancel by gatekeeping	Tygerberg Hospital wc TBH - Ward J5 Mothers	Chemistry	Aspartate transaminase (AST)	ST01762917
Tygerberg Laboratory	Cancel by gatekeeping	Tygerberg Hospital wc TBH - Ward J5 Mothers	Chemistry	Lactate dehydrogenase (LD)	ST01762917
Tygerberg Laboratory	Cancel by gatekeeping	Tygerberg Hospital wc TBH - Ward J5 Mothers	Chemistry	C-reactive protein	ST01798372
Tygerberg Laboratory	Cancel by gatekeeping	Tygerberg Hospital wc TBH - Ward J6	Chemistry	Total protein	ST01770211
Tygerberg Laboratory	Cancel by gatekeeping	Tygerberg Hospital wc TBH - Ward J6	Chemistry	Total protein	ST01800165
Tygerberg Laboratory	Cancel by gatekeeping	Tygerberg Hospital wc TBH - Ward J6	Chemistry	Total protein	ST01800509
Tygerberg Laboratory	Cancel by gatekeeping	Tygerberg Hospital wc TBH - Ward J7	Chemistry	C-reactive protein	ST01811513
Tygerberg Laboratory	Cancel by gatekeeping	Tygerberg Hospital wc TBH - Ward J Ground	Chemistry	Glycated haemoglobin (HbA1c)	ST01762207
Tygerberg Laboratory	Cancel by gatekeeping	Tygerberg Hospital wc TBH - Ward J Ground	Chemistry	Total protein	ST01767869
Tygerberg Laboratory	Cancel by gatekeeping	Tygerberg Hospital wc TBH - Ward J Ground	Chemistry	Total protein	ST01797499
Tygerberg Laboratory	Cancel by gatekeeping	Tygerberg Hospital wc TBH - Ward J Ground	Chemistry	Iron	ST01812960
Tygerberg Laboratory	Cancel by gatekeeping	Tygerberg Hospital wc TBH - Ward J Ground	Chemistry	Transferrin	ST01812960
Tygerberg Laboratory	Cancel by gatekeeping	Tygerberg Hospital wc TBH - Ward J Ground	Chemistry	Ferritin	ST01812960
Tygerberg Laboratory	Cancel by gatekeeping	Tygerberg Hospital wc TBH - Ward J Ground	Chemistry	Vitamin B12	ST01796034
Tygerberg Laboratory	Cancel by gatekeeping	Tygerberg Hospital wc TBH - C3BW - Gynaecology	Chemistry	CA 125	ST01773315
Tygerberg Laboratory	Cancel by gatekeeping	Tygerberg Hospital wc TBH - C3BO - Obst High Risks	Chemistry	Total protein	ST01776365
Tygerberg Laboratory	Cancel by gatekeeping	Tygerberg Hospital wc TBH - C3BO - Obst High Risks	Chemistry	Albumin	ST01788862
Tygerberg Laboratory	Cancel by gatekeeping	Tygerberg Hospital wc TBH - C3BO - Obst High Risks	Chemistry	C-reactive protein	ST01788862
Tygerberg Laboratory	Cancel by gatekeeping	Tygerberg Hospital wc TBH - C3AW - Paed General	Chemistry	Total protein	ST01777782
Tygerberg Laboratory	Cancel by gatekeeping	Tygerberg Hospital wc TBH - C3AW - Paed General	Chemistry	C-reactive protein	ST01767816
Tygerberg Laboratory	Cancel by gatekeeping	Tygerberg Hospital wc TBH - C3AW - Paed General	Chemistry	C-reactive protein	ST01817288
Tygerberg Laboratory	Cancel by gatekeeping	Tygerberg Hospital wc TBH - C3AW - Paed Allergy	Chemistry	Total protein	ST01792500
Tygerberg Laboratory	Cancel by gatekeeping	Tygerberg Hospital wc TBH - C3AW - Paed Nephrology	Chemistry	Parathyroid hormone (PTH)	ST01789134
Tygerberg Laboratory	Cancel by gatekeeping	Tygerberg Hospital wc TBH - C6AW - Urology General	Chemistry	Total cholesterol	ST01785137
Tygerberg Laboratory	Cancel by gatekeeping	Tygerberg Hospital wc TBH - C6AW - Urology General	Chemistry	Prostate-specific Ag (PSA)	ST01800769
Tygerberg Laboratory	Cancel by gatekeeping	Tygerberg Hospital wc TBH - C7BW - Diabetic	Chemistry	Thyroid stimulating hormone (TSH)	ST01761343
Tygerberg Laboratory	Cancel by gatekeeping	Tygerberg Hospital wc TBH - C7CW - Endocrine	Chemistry	Lipid profile	ST01801919
Tygerberg Laboratory	Cancel by gatekeeping	Tygerberg Hospital wc TBH - C7CW - Endocrine	Chemistry	C-reactive protein	ST01800226
Tygerberg Laboratory	Cancel by gatekeeping	Tygerberg Hospital wc TBH - C7CW - Endocrine	Chemistry	Parathyroid hormone (PTH)	ST01811887
Tygerberg Laboratory	Cancel by gatekeeping	Tygerberg Hospital wc TBH - C7CW - Endocrine	Chemistry	25-OH Vitamin D (Immunoassay)	ST01806966
Tygerberg Laboratory	Cancel by gatekeeping	Tygerberg Hospital wc TBH - C7BW - Gastro Enterology	Chemistry	Vitamin B12	ST01814497
Tygerberg Laboratory	Cancel by gatekeeping	Tygerberg Hospital wc TBH - C7CO - Lupus	Chemistry	Total protein	ST01817389
Tygerberg Laboratory	Cancel by gatekeeping	Tygerberg Hospital wc TBH - C7CO - Lupus	Chemistry	Lipid profile	ST01761038
Tygerberg Laboratory	Cancel by gatekeeping	Tygerberg Hospital wc TBH - C7CO - Lung Functions	Chemistry	Prostate-specific Ag (PSA)	ST01778141
Tygerberg Laboratory	Cancel by gatekeeping	Tygerberg Hospital wc TBH - C7CO - Nephrology	Chemistry	Glycated haemoglobin (HbA1c)	ST01774718
Tygerberg Laboratory	Cancel by gatekeeping	Tygerberg Hospital wc TBH - C7CO - Nephrology	Chemistry	Total protein	ST01807994
Tygerberg Laboratory	Cancel by gatekeeping	Tygerberg Hospital wc TBH - C7CO - Nephrology	Chemistry	Total cholesterol	ST01795372
Tygerberg Laboratory	Cancel by gatekeeping	Tygerberg Hospital wc TBH - C7CO - Nephrology	Chemistry	Total cholesterol	ST01807994
Tygerberg Laboratory	Cancel by gatekeeping	Tygerberg Hospital wc TBH - C7CO - Nephrology	Chemistry	Total cholesterol	ST01817268
Tygerberg Laboratory	Cancel by gatekeeping	Tygerberg Hospital wc TBH - C7CO - Nephrology	Chemistry	C-reactive protein	ST01772097
Tygerberg Laboratory	Cancel by gatekeeping	Tygerberg Hospital wc TBH - C7CO - Nephrology	Chemistry	Iron	ST01775122
Tygerberg Laboratory	Cancel by gatekeeping	Tygerberg Hospital wc TBH - C7CO - Nephrology	Chemistry	Iron	ST01790653
Tygerberg Laboratory	Cancel by gatekeeping	Tygerberg Hospital wc TBH - C7CO - Nephrology	Chemistry	Iron	ST01795775
Tygerberg Laboratory	Cancel by gatekeeping	Tygerberg Hospital wc TBH - C7CO - Nephrology	Chemistry	Iron	ST01807994
Tygerberg Laboratory	Cancel by gatekeeping	Tygerberg Hospital wc TBH - C7CO - Nephrology	Chemistry	Iron	ST01817430
Tygerberg Laboratory	Cancel by gatekeeping	Tygerberg Hospital wc TBH - C7CO - Nephrology	Chemistry	Transferrin	ST01795775
Tygerberg Laboratory	Cancel by gatekeeping	Tygerberg Hospital wc TBH - C7CO - Nephrology	Chemistry	Transferrin	ST01807994
Tygerberg Laboratory	Cancel by gatekeeping	Tygerberg Hospital wc TBH - C7CO - Nephrology	Chemistry	Transferrin	ST01817430
Tygerberg Laboratory	Cancel by gatekeeping	Tygerberg Hospital wc TBH - C7CO - Nephrology	Chemistry	Ferritin	ST01807994
Tygerberg Laboratory	Cancel by gatekeeping	Tygerberg Hospital wc TBH - C7CO - Nephrology	Chemistry	Ferritin	ST01817430
Tygerberg Laboratory	Cancel by gatekeeping	Tygerberg Hospital wc TBH - C7CH - Rheumatology	Chemistry	Glycated haemoglobin (HbA1c)	ST01790125
Tygerberg Laboratory	Cancel by gatekeeping	Tygerberg Hospital wc TBH - C7CH - Rheumatology	Chemistry	Glycated haemoglobin (HbA1c)	STM0007959
Tygerberg Laboratory	Cancel by gatekeeping	Tygerberg Hospital wc TBH - C7CH - Rheumatology	Chemistry	C-reactive protein	ST01817151
Tygerberg Laboratory	Cancel by gatekeeping	Tygerberg Hospital wc TBH - C7CH - Rheumatology	Chemistry	Iron	ST01800625
Tygerberg Laboratory	Cancel by gatekeeping	Tygerberg Hospital wc TBH - C7CH - Rheumatology	Chemistry	Transferrin	ST01800625
Tygerberg Laboratory	Cancel by gatekeeping	Tygerberg Hospital wc TBH - C7CH - Rheumatology	Chemistry	Ferritin	ST01800625
Tygerberg Laboratory	Cancel by gatekeeping	Tygerberg Hospital wc TBH - C7CH - Rheumatology	Chemistry	Vitamin B12	ST01800625
Tygerberg Laboratory	Cancel by gatekeeping	Tygerberg Hospital wc TBH - C7CH - Rheumatology	Chemistry	Serum folate	ST01800625
Tygerberg Laboratory	Cancel by gatekeeping	Tygerberg Hospital wc TBH - C8BW - Cardiology	Chemistry	Lipid profile	ST01778098
Tygerberg Laboratory	Cancel by gatekeeping	Tygerberg Hospital wc TBH - C8CW - Derma General	Chemistry	C-reactive protein	ST01803023
Tygerberg Laboratory	Cancel by gatekeeping	Tygerberg Hospital wc TBH - C8CW - Derma General	Chemistry	Iron	ST01784946
Tygerberg Laboratory	Cancel by gatekeeping	Tygerberg Hospital wc TBH - C8CW - Derma General	Chemistry	Transferrin	ST01784946
Tygerberg Laboratory	Cancel by gatekeeping	Tygerberg Hospital wc TBH - C8CW - Derma General	Chemistry	Ferritin	ST01784946
Tygerberg Laboratory	Cancel by gatekeeping	Tygerberg Hospital wc TBH - C8BO - General Medicine	Chemistry	Glycated haemoglobin (HbA1c)	ST01772292
Tygerberg Laboratory	Cancel by gatekeeping	Tygerberg Hospital wc TBH - C8BO - General Medicine	Chemistry	Glycated haemoglobin (HbA1c)	ST01815471
Tygerberg Laboratory	Cancel by gatekeeping	Tygerberg Hospital wc TBH - C8BO - General Medicine	Chemistry	Thyroid stimulating hormone (TSH)	ST01787723
Tygerberg Laboratory	Cancel by gatekeeping	Tygerberg Hospital wc TBH - C8AO - Infectious Diseases	Chemistry	Iron	ST01803007
Tygerberg Laboratory	Cancel by gatekeeping	Tygerberg Hospital wc TBH - C8AO - Infectious Diseases	Chemistry	Transferrin	ST01803007
Tygerberg Laboratory	Cancel by gatekeeping	Tygerberg Hospital wc TBH - E3 - Reproductive Andrology	Chemistry	Total protein	ST01763049
Tygerberg Laboratory	Cancel by gatekeeping	Tygerberg Hospital wc TBH - X-Block - Bronchi	Chemistry	Uric acid	ST01773981
Tygerberg Laboratory	Cancel by gatekeeping	Tygerberg Hospital wc TBH - X-Block - Bronchi	Chemistry	Prostate-specific Ag (PSA)	ST01812173
Tygerberg Laboratory	Cancel by gatekeeping	Tygerberg Hospital wc TBH - X-Block - Chemotherapy	Chemistry	CA 125	ST01760214
Tygerberg Laboratory	Cancel by gatekeeping	Tygerberg Hospital wc TBH - X-Block - Gynaecology	Chemistry	CA 125	ST01811738
Tygerberg Laboratory	Cancel by gatekeeping	Tygerberg Hospital wc TBH - X-Block - Haematology	Chemistry	Uric acid	ST01805291
Tygerberg Laboratory	Cancel by gatekeeping	Tygerberg Hospital wc TBH - X-Block - Haematology	Chemistry	Uric acid	ST01812201
Tygerberg Laboratory	Cancel by gatekeeping	Tygerberg Hospital wc TBH - X-Block - Haematology	Chemistry	Iron	ST01770839
Tygerberg Laboratory	Cancel by gatekeeping	Tygerberg Hospital wc TBH - X-Block - Haematology	Chemistry	Iron	ST01787290
Tygerberg Laboratory	Cancel by gatekeeping	Tygerberg Hospital wc TBH - X-Block - Haematology	Chemistry	Iron	ST01788769
Tygerberg Laboratory	Cancel by gatekeeping	Tygerberg Hospital wc TBH - X-Block - Haematology	Chemistry	Iron	ST01794437
Tygerberg Laboratory	Cancel by gatekeeping	Tygerberg Hospital wc TBH - X-Block - Haematology	Chemistry	Iron	ST01812151
Tygerberg Laboratory	Cancel by gatekeeping	Tygerberg Hospital wc TBH - X-Block - Haematology	Chemistry	Iron	ST01814047
Tygerberg Laboratory	Cancel by gatekeeping	Tygerberg Hospital wc TBH - X-Block - Haematology	Chemistry	Transferrin	ST01770839
Tygerberg Laboratory	Cancel by gatekeeping	Tygerberg Hospital wc TBH - X-Block - Haematology	Chemistry	Transferrin	ST01787290
Tygerberg Laboratory	Cancel by gatekeeping	Tygerberg Hospital wc TBH - X-Block - Haematology	Chemistry	Transferrin	ST01788769
Tygerberg Laboratory	Cancel by gatekeeping	Tygerberg Hospital wc TBH - X-Block - Haematology	Chemistry	Transferrin	ST01794437
Tygerberg Laboratory	Cancel by gatekeeping	Tygerberg Hospital wc TBH - X-Block - Haematology	Chemistry	Transferrin	ST01812151
Tygerberg Laboratory	Cancel by gatekeeping	Tygerberg Hospital wc TBH - X-Block - Haematology	Chemistry	Transferrin	ST01814047
Tygerberg Laboratory	Cancel by gatekeeping	Tygerberg Hospital wc TBH - X-Block - Haematology	Chemistry	Ferritin	ST01812151
Tygerberg Laboratory	Cancel by gatekeeping	Tygerberg Hospital wc TBH - X-Block - Haematology	Chemistry	Vitamin B12	ST01770839
Tygerberg Laboratory	Cancel by gatekeeping	Tygerberg Hospital wc TBH - X-Block - Haematology	Chemistry	Vitamin B12	ST01787208
Tygerberg Laboratory	Cancel by gatekeeping	Tygerberg Hospital wc TBH - X-Block - Haematology	Chemistry	Serum folate	ST01770839
Tygerberg Laboratory	Cancel by gatekeeping	Tygerberg Hospital wc TBH - X-Block - Haematology	Chemistry	Serum folate	ST01787208
Tygerberg Laboratory	Cancel by gatekeeping	Tygerberg Hospital wc TBH - X-Block - Haematology	Chemistry	Prostate-specific Ag (PSA)	ST01814418
Tygerberg Laboratory	Cancel by gatekeeping	Tygerberg Hospital wc TBH - X-Block - Hema Chemotherapy	Chemistry	Glycated haemoglobin (HbA1c)	ST01773237
Tygerberg Laboratory	Cancel by gatekeeping	Tygerberg Hospital wc TBH - X-Block - Hema Chemotherapy	Chemistry	Uric acid	ST01768543
Tygerberg Laboratory	Cancel by gatekeeping	Tygerberg Hospital wc TBH - X-Block - Hema Chemotherapy	Chemistry	Uric acid	ST01783937
Tygerberg Laboratory	Cancel by gatekeeping	Tygerberg Hospital wc TBH - X-Block - Hema Chemotherapy	Chemistry	Total protein	ST01783937
Tygerberg Laboratory	Cancel by gatekeeping	Tygerberg Hospital wc TBH - X-Block - Hema Chemotherapy	Chemistry	Total protein	ST01816747
Tygerberg Laboratory	Cancel by gatekeeping	Tygerberg Hospital wc TBH - X-Block - Hema Chemotherapy	Chemistry	Iron	ST01786204
Tygerberg Laboratory	Cancel by gatekeeping	Tygerberg Hospital wc TBH - X-Block - Hema Chemotherapy	Chemistry	Iron	ST01801506
Tygerberg Laboratory	Cancel by gatekeeping	Tygerberg Hospital wc TBH - X-Block - Hema Chemotherapy	Chemistry	Iron	ST01816656
Tygerberg Laboratory	Cancel by gatekeeping	Tygerberg Hospital wc TBH - X-Block - Hema Chemotherapy	Chemistry	Transferrin	ST01786204
Tygerberg Laboratory	Cancel by gatekeeping	Tygerberg Hospital wc TBH - X-Block - Hema Chemotherapy	Chemistry	Transferrin	ST01801506
Tygerberg Laboratory	Cancel by gatekeeping	Tygerberg Hospital wc TBH - X-Block - Hema Chemotherapy	Chemistry	Transferrin	ST01816656
Tygerberg Laboratory	Cancel by gatekeeping	Tygerberg Hospital wc TBH - X-Block - Hema Chemotherapy	Chemistry	Ferritin	ST01783983
Tygerberg Laboratory	Cancel by gatekeeping	Tygerberg Hospital wc TBH - X-Block - Hema Chemotherapy	Chemistry	Ferritin	ST01786204
Tygerberg Laboratory	Cancel by gatekeeping	Tygerberg Hospital wc TBH - X-Block - Hema Chemotherapy	Chemistry	Ferritin	ST01805305
Tygerberg Laboratory	Cancel by gatekeeping	Tygerberg Hospital wc TBH - X-Block - Hema Chemotherapy	Chemistry	Ferritin	ST01816656
Tygerberg Laboratory	Cancel by gatekeeping	Tygerberg Hospital wc TBH - X-Block - Hema Chemotherapy	Chemistry	Vitamin B12	ST01773230
Tygerberg Laboratory	Cancel by gatekeeping	Tygerberg Hospital wc TBH - X-Block - Hema Chemotherapy	Chemistry	Vitamin B12	ST01801506
Tygerberg Laboratory	Cancel by gatekeeping	Tygerberg Hospital wc TBH - X-Block - Hema Chemotherapy	Chemistry	Serum folate	ST01773230
Tygerberg Laboratory	Cancel by gatekeeping	Tygerberg Hospital wc TBH - X-Block - Hema Chemotherapy	Chemistry	Serum folate	ST01801506
Tygerberg Laboratory	Cancel by gatekeeping	Tygerberg Hospital wc TBH - X-Block - Hema Chemotherapy	Chemistry	Prostate-specific Ag (PSA)	ST01769073
Tygerberg Laboratory	Cancel by gatekeeping	Tygerberg Hospital wc TBH - X-Block - Hema Chemotherapy	Chemistry	Prostate-specific Ag (PSA)	ST01816754
Tygerberg Laboratory	Cancel by gatekeeping	Tygerberg Hospital wc TBH - X-Block - Hema Chemotherapy	Chemistry	Carcinoembryonic Ag (CEA)	ST01771029
Tygerberg Laboratory	Cancel by gatekeeping	Tygerberg Hospital wc TBH - X-Block - Hema Chemotherapy	Chemistry	Carcinoembryonic Ag (CEA)	ST01771903
Tygerberg Laboratory	Cancel by gatekeeping	Tygerberg Hospital wc TBH - X-Block - Hema Chemotherapy	Chemistry	Carcinoembryonic Ag (CEA)	ST01784439
Tygerberg Laboratory	Cancel by gatekeeping	Tygerberg Hospital wc TBH - X-Block - Hema Chemotherapy	Chemistry	Carcinoembryonic Ag (CEA)	ST01786685
Tygerberg Laboratory	Cancel by gatekeeping	Tygerberg Hospital wc TBH - X-Block - Hema Chemotherapy	Chemistry	CA 125	ST01769065
Tygerberg Laboratory	Cancel by gatekeeping	Tygerberg Hospital wc TBH - X-Block - Hema Chemotherapy	Chemistry	CA 125	ST01799117
Tygerberg Laboratory	Cancel by gatekeeping	Tygerberg Hospital wc TBH - X-Block - Haema/Onco	Chemistry	Carcinoembryonic Ag (CEA)	ST01802372
Tygerberg Laboratory	Cancel by gatekeeping	Tygerberg Hospital wc TBH - X-Block - Urology Radio Therapy	Chemistry	Alpha-feto protein (AFP)	ST01763888
Tygerberg Laboratory	Cancel by gatekeeping	Tygerberg Hospital wc TBH - X-Block - Urology Radio Therapy	Chemistry	Alpha-feto protein (AFP)	ST01768673
Tygerberg Laboratory	Cancel by gatekeeping	Tygerberg Hospital wc TBH - Ward not stated	Chemistry	Glycated haemoglobin (HbA1c)	ST01766019
Tygerberg Laboratory	Cancel by gatekeeping	Tygerberg Hospital wc TBH - Ward not stated	Chemistry	Glycated haemoglobin (HbA1c)	ST01790195
Tygerberg Laboratory	Cancel by gatekeeping	Tygerberg Hospital wc TBH - Ward not stated	Chemistry	Glycated haemoglobin (HbA1c)	ST01802763
Tygerberg Laboratory	Cancel by gatekeeping	Tygerberg Hospital wc TBH - Ward not stated	Chemistry	Glycated haemoglobin (HbA1c)	ST01813233
Tygerberg Laboratory	Cancel by gatekeeping	Tygerberg Hospital wc TBH - Ward not stated	Chemistry	Glycated haemoglobin (HbA1c)	ST01815401
Tygerberg Laboratory	Cancel by gatekeeping	Tygerberg Hospital wc TBH - Ward not stated	Chemistry	Uric acid	ST01760823
Tygerberg Laboratory	Cancel by gatekeeping	Tygerberg Hospital wc TBH - Ward not stated	Chemistry	Uric acid	ST01773613
Tygerberg Laboratory	Cancel by gatekeeping	Tygerberg Hospital wc TBH - Ward not stated	Chemistry	Total protein	ST01770636
Tygerberg Laboratory	Cancel by gatekeeping	Tygerberg Hospital wc TBH - Ward not stated	Chemistry	Total protein	ST01808901
Tygerberg Laboratory	Cancel by gatekeeping	Tygerberg Hospital wc TBH - Ward not stated	Chemistry	Total protein	ST01812849
Tygerberg Laboratory	Cancel by gatekeeping	Tygerberg Hospital wc TBH - Ward not stated	Chemistry	Total bilirubin	ST01771477
Tygerberg Laboratory	Cancel by gatekeeping	Tygerberg Hospital wc TBH - Ward not stated	Chemistry	Conjugated bilirubin	ST01771477
Tygerberg Laboratory	Cancel by gatekeeping	Tygerberg Hospital wc TBH - Ward not stated	Chemistry	Alanine transaminase (ALT)	ST01785073
Tygerberg Laboratory	Cancel by gatekeeping	Tygerberg Hospital wc TBH - Ward not stated	Chemistry	Alkaline phosphatase (ALP)	ST01760823
Tygerberg Laboratory	Cancel by gatekeeping	Tygerberg Hospital wc TBH - Ward not stated	Chemistry	Alkaline phosphatase (ALP)	ST01771477
Tygerberg Laboratory	Cancel by gatekeeping	Tygerberg Hospital wc TBH - Ward not stated	Chemistry	Gamma-glutamyl transferase (GGT)	ST01771477
Tygerberg Laboratory	Cancel by gatekeeping	Tygerberg Hospital wc TBH - Ward not stated	Chemistry	Lactate dehydrogenase (LD)	ST01760823
Tygerberg Laboratory	Cancel by gatekeeping	Tygerberg Hospital wc TBH - Ward not stated	Chemistry	Total cholesterol	ST01809678
Tygerberg Laboratory	Cancel by gatekeeping	Tygerberg Hospital wc TBH - Ward not stated	Chemistry	C-reactive protein	ST01766019
Tygerberg Laboratory	Cancel by gatekeeping	Tygerberg Hospital wc TBH - Ward not stated	Chemistry	C-reactive protein	ST01769782
Tygerberg Laboratory	Cancel by gatekeeping	Tygerberg Hospital wc TBH - Ward not stated	Chemistry	C-reactive protein	ST01774676
Tygerberg Laboratory	Cancel by gatekeeping	Tygerberg Hospital wc TBH - Ward not stated	Chemistry	C-reactive protein	ST01775300
Tygerberg Laboratory	Cancel by gatekeeping	Tygerberg Hospital wc TBH - Ward not stated	Chemistry	C-reactive protein	ST01778121
Tygerberg Laboratory	Cancel by gatekeeping	Tygerberg Hospital wc TBH - Ward not stated	Chemistry	C-reactive protein	ST01785073
Tygerberg Laboratory	Cancel by gatekeeping	Tygerberg Hospital wc TBH - Ward not stated	Chemistry	C-reactive protein	ST01786747
Tygerberg Laboratory	Cancel by gatekeeping	Tygerberg Hospital wc TBH - Ward not stated	Chemistry	C-reactive protein	ST01794546
Tygerberg Laboratory	Cancel by gatekeeping	Tygerberg Hospital wc TBH - Ward not stated	Chemistry	C-reactive protein	ST01795826
Tygerberg Laboratory	Cancel by gatekeeping	Tygerberg Hospital wc TBH - Ward not stated	Chemistry	C-reactive protein	ST01800480
Tygerberg Laboratory	Cancel by gatekeeping	Tygerberg Hospital wc TBH - Ward not stated	Chemistry	C-reactive protein	ST01803935
Tygerberg Laboratory	Cancel by gatekeeping	Tygerberg Hospital wc TBH - Ward not stated	Chemistry	C-reactive protein	ST01805813
Tygerberg Laboratory	Cancel by gatekeeping	Tygerberg Hospital wc TBH - Ward not stated	Chemistry	C-reactive protein	ST01807297
Tygerberg Laboratory	Cancel by gatekeeping	Tygerberg Hospital wc TBH - Ward not stated	Chemistry	C-reactive protein	ST01810947
Tygerberg Laboratory	Cancel by gatekeeping	Tygerberg Hospital wc TBH - Ward not stated	Chemistry	C-reactive protein	ST01813845
Tygerberg Laboratory	Cancel by gatekeeping	Tygerberg Hospital wc TBH - Ward not stated	Chemistry	C-reactive protein	ST01814392
Tygerberg Laboratory	Cancel by gatekeeping	Tygerberg Hospital wc TBH - Ward not stated	Chemistry	C-reactive protein	ST01817695
Tygerberg Laboratory	Cancel by gatekeeping	Tygerberg Hospital wc TBH - Ward not stated	Chemistry	Prostate-specific Ag (PSA)	ST01763887
Tygerberg Laboratory	Cancel by gatekeeping	Tygerberg Hospital wc TBH - Ward not stated	Chemistry	Prostate-specific Ag (PSA)	ST01773613
Tygerberg Laboratory	Cancel by gatekeeping	Tygerberg Hospital wc TBH - Ward not stated	Chemistry	Prostate-specific Ag (PSA)	ST01780708
Tygerberg Laboratory	Cancel by gatekeeping	Tygerberg Hospital wc TBH - Ward not stated	Chemistry	Carcinoembryonic Ag (CEA)	ST01802988
Tygerberg Laboratory	Cancel by gatekeeping	Ubuntu Clinic (Khayelitsha) - ARV Clinic	Chemistry	Total protein	ST01795647
Tygerberg Laboratory	Cancel by gatekeeping	Ubuntu Clinic (Khayelitsha) - ARV Clinic	Chemistry	Total cholesterol	ST01818363
Tygerberg Laboratory	Cancel by gatekeeping	Wallacedene Clinic wc WAL - ARV Clinic	Chemistry	Triglyceride	ST01815549
Tygerberg Laboratory	Cancel by gatekeeping	Wallacedene Clinic wc WAL - ARV Clinic	Chemistry	C-reactive protein	ST01814704
Tygerberg Laboratory	Cancel by gatekeeping	Wallacedene Clinic wc WAL - Club (ARV) 1	Chemistry	Total protein	ST01778279
Tygerberg Laboratory	Cancel by gatekeeping	Aan-het-Pad Clinic wc AHP - ARV Clinic	Chemistry	Total protein	ST01764580
Tygerberg Laboratory	Cancel by gatekeeping	Aan-het-Pad Clinic wc AHP - Ward not stated	Chemistry	Total protein	ST01789751
Tygerberg Laboratory	Cancel by gatekeeping	Idas Valley Clinic wc IVC - ARV Clinic	Chemistry	Total cholesterol	ST01804704
Tygerberg Laboratory	Cancel by gatekeeping	Idas Valley Clinic wc IVC - ARV Clinic	Chemistry	Total cholesterol	ST01815251
Tygerberg Laboratory	Cancel by gatekeeping	Kayamandi Clinic wc KMP - ARV Clinic	Chemistry	Total cholesterol	ST01775434
Tygerberg Laboratory	Cancel by gatekeeping	Kayamandi Clinic wc KMP - ARV Clinic	Chemistry	Total cholesterol	ST01787833
Tygerberg Laboratory	Cancel by gatekeeping	Grabouw CDC wc GHC - ARV Clinic	Chemistry	Total cholesterol	ST01809399
Tygerberg Laboratory	Cancel by gatekeeping	Grabouw CDC wc GHC - Ward not stated	Chemistry	Total cholesterol	ST01764042
Tygerberg Laboratory	Cancel by gatekeeping	Malmesbury CDC wc MAW - Ward not stated	Chemistry	Glycated haemoglobin (HbA1c)	ST01782696
Tygerberg Laboratory	Cancel by gatekeeping	Malmesbury CDC wc MAW - Ward not stated	Chemistry	Lipid profile	ST01782696
Tygerberg Laboratory	Cancel by lab (duplicate request)	Tygerberg Hospital wc TBH - Ward A9 Unit	Chemistry	Urine organic acids	ST01793111
Tygerberg Laboratory	Cancel by lab (duplicate request)	Tygerberg Hospital wc TBH - Ward A10	Chemistry	LDL choldesterol (measured)	ST01756294
Tygerberg Laboratory	Cancel by lab (duplicate request)	Tygerberg Hospital wc TBH - Ward D9	Chemistry	Immunoglobulin G	ST01817170
Tygerberg Laboratory	Cancel by lab (duplicate request)	Tygerberg Hospital wc TBH - Ward D9	Chemistry	CSF albumin	ST01817170
Tygerberg Laboratory	Cancel by lab (duplicate request)	Tygerberg Hospital wc TBH - Ward D9	Chemistry	CSF IgG	ST01817170
Tygerberg Laboratory	Cancel by lab (duplicate request)	Tygerberg Hospital wc TBH - Ward D9	Chemistry	CSF IgG / albumin index	ST01817170
Tygerberg Laboratory	Cancel by lab (incorrect test)	Helderberg Hospital wc HHH - Ward A	Chemistry	Urine catecholamines (fractionated)	ST01755261
Tygerberg Laboratory	Cancel by lab (incorrect test)	Tygerberg Hospital wc TBH - Ward A6	Chemistry	LDL choldesterol (measured)	ST01782579
Tygerberg Laboratory	Cancel by lab (incorrect test)	Tygerberg Hospital wc TBH - Ward A7	Chemistry	Urine creatinine	ST01760585
Tygerberg Laboratory	Cancel by lab (incorrect test)	Tygerberg Hospital wc TBH - Ward A7	Chemistry	Urine protein	ST01760585
Tygerberg Laboratory	Cancel by lab (incorrect test)	Tygerberg Hospital wc TBH - C3BO - Obstetrics	Chemistry	Anti-thyroid peroxidase Ab	ST01790229
Tygerberg Laboratory	Cancel by lab (incorrect test)	Tygerberg Hospital wc TBH - C3BO - Obst High Risks	Chemistry	Complement C4	ST01788862
Tygerberg Laboratory	Cancel by lab (incorrect test)	Tygerberg Hospital wc TBH - C7CW - Endocrine	Chemistry	Complement C3	ST01762548
Tygerberg Laboratory	Cancel by lab (incorrect test)	Tygerberg Hospital wc TBH - C7CW - Endocrine	Chemistry	TSH receptor Ab	ST01806413
Tygerberg Laboratory	Cancel by lab (incorrect test)	Tygerberg Hospital wc TBH - C7CW - Endocrine	Chemistry	TSH receptor Ab	ST01806609
Tygerberg Laboratory	Cancel by lab (incorrect test)	Tygerberg Hospital wc TBH - C7CW - Neurology	Chemistry	Aquaporin-4 IgG Antibodies	ST01769748
Tygerberg Laboratory	Cancel by lab (incorrect test)	Kayamandi Clinic wc KMP - Ward not stated	Chemistry	Urine urea	ST01789776
Tygerberg Laboratory	Cancel by lab (incorrect test)	Caledon Hospital wc CLD - Male General Ward	Chemistry	Urine catecholamines (fractionated)	ST01763860
Tygerberg Laboratory	Cancel by lab (incorrect test)	NHLS QA WC Tygerberg (CO) - Tygerberg Laboratory	Chemistry	Immunofixation electrophoresis	ST01812221
Tygerberg Laboratory	Cancel phoning	Bishop Lavis CDC wc BLP - Ward not stated	Chemistry	Chemistry Results Phoning	ST01752082
Tygerberg Laboratory	Cancel phoning	Gustrouw CDC wc GCH - Ward not stated	Chemistry	Chemistry Results Phoning	ST01817815
Tygerberg Laboratory	Cancel phoning	Ikhwezi CDC wc IKW - ARV Clinic	Chemistry	Chemistry Results Phoning	ST01775304
Tygerberg Laboratory	Cancel phoning	Mfuleni CDC wc MFU - Ward not stated	Chemistry	Chemistry Results Phoning	ST01772900
Tygerberg Laboratory	Cancel phoning	Michael Mapongwana CDC wc MMP - ARV Clinic	Chemistry	Chemistry Results Phoning	ST01777373
Tygerberg Laboratory	Cancel phoning	Nomzamo CDC wc NMZ - ARV Clinic	Chemistry	Chemistry Results Phoning	ST01778512
Tygerberg Laboratory	Cancel phoning	Nomzamo CDC wc NMZ - Ward not stated	Chemistry	Chemistry Results Phoning	ST01777378
Tygerberg Laboratory	Cancel phoning	Tygerberg Hospital wc TBH - Ward A1 West	Chemistry	Chemistry Results Phoning	ST01778615
Tygerberg Laboratory	Cancel phoning	Tygerberg Hospital wc TBH - Ward A1 West	Chemistry	Chemistry Results Phoning	ST01802589
Tygerberg Laboratory	Cancel phoning	Tygerberg Hospital wc TBH - Ward A1 West	Chemistry	Chemistry Results Phoning	ST01803594
Tygerberg Laboratory	Cancel phoning	Tygerberg Hospital wc TBH - Ward A2	Chemistry	Chemistry Results Phoning	ST01803982
Tygerberg Laboratory	Cancel phoning	Tygerberg Hospital wc TBH - Ward D5	Chemistry	Chemistry Results Phoning	ST01797978
Tygerberg Laboratory	Cancel phoning	Tygerberg Hospital wc TBH - Ward G6	Chemistry	Chemistry Results Phoning	ST01784872
Tygerberg Laboratory	Cancel phoning	Tygerberg Hospital wc TBH - Ward G7	Chemistry	Chemistry Results Phoning	ST01771250
Tygerberg Laboratory	Cancel phoning	Tygerberg Hospital wc TBH - Ward G7	Chemistry	Chemistry Results Phoning	ST01784785
Tygerberg Laboratory	Cancel phoning	Tygerberg Hospital wc TBH - C3AW - Paed Nephrology	Chemistry	Chemistry Results Phoning	ST01789134
Tygerberg Laboratory	Cancel phoning	Tygerberg Hospital wc TBH - C6AW - Urology General	Chemistry	Chemistry Results Phoning	ST01770106
Tygerberg Laboratory	Cancel phoning	Tygerberg Hospital wc TBH - C6AW - Urology General	Chemistry	Chemistry Results Phoning	ST01806958
Tygerberg Laboratory	Cancel phoning	Tygerberg Hospital wc TBH - C6AW - Urology General	Chemistry	Chemistry Results Phoning	ST01815853
Tygerberg Laboratory	Cancel phoning	Tygerberg Hospital wc TBH - C7CW - Endocrine	Chemistry	Chemistry Results Phoning	ST01777790
Tygerberg Laboratory	Cancel phoning	Tygerberg Hospital wc TBH - Ward not stated	Chemistry	Chemistry Results Phoning	ST01805813
Tygerberg Laboratory	Cancel phoning	Wallacedene Clinic wc WAL - ARV Clinic	Chemistry	Chemistry Results Phoning	ST01776370
Tygerberg Laboratory	Cancel phoning	Bergsig Clinic wc BSC - Ward not stated	Chemistry	Chemistry Results Phoning	ST01781278
Tygerberg Laboratory	Cancel phoning	Idas Valley Clinic wc IVC - ARV Clinic	Chemistry	Chemistry Results Phoning	ST01781551
Tygerberg Laboratory	Cancel phoning	Idas Valley Clinic wc IVC - ARV Clinic	Chemistry	Chemistry Results Phoning	ST01789447
Tygerberg Laboratory	Cancel phoning	Kayamandi Clinic wc KMP - ARV Clinic	Chemistry	Chemistry Results Phoning	ST01783454
Tygerberg Laboratory	Cancel phoning	Bredasdorp Clinic wc BDC - ARV Clinic	Chemistry	Chemistry Results Phoning	ST01762014
Tygerberg Laboratory	Cancel phoning	Bredasdorp Clinic wc BDC - ARV Clinic	Chemistry	Chemistry Results Phoning	ST01763370
Tygerberg Laboratory	Cancel phoning	Citrusdal Clinic wc CDP - Ward not stated	Chemistry	Chemistry Results Phoning	ST01762029
Tygerberg Laboratory	Cancel phoning	Clanwilliam Clinic wc CWC - ARV Clinic	Chemistry	Chemistry Results Phoning	ST01766189
Tygerberg Laboratory	Cancel phoning	DTTC studies - No ward	Chemistry	Chemistry Results Phoning	ST01761929
Tygerberg Laboratory	Cancel: replaced by another test	Tygerberg Hospital wc TBH - C1R Resuscitation	Chemistry	Total IgE	ST01794558
Tygerberg Laboratory	Cancel: replaced by another test	Tygerberg Hospital wc TBH - Ward G1	Chemistry	Urine reducing substance screen	ST01754917
Tygerberg Laboratory	Cancel: replaced by another test	Tygerberg Hospital wc TBH - Ward G9	Chemistry	Total IgE	ST01772039
Tygerberg Laboratory	Cancel: replaced by another test	Tygerberg Hospital wc TBH - Ward G9	Chemistry	Total IgE	ST01794853
Tygerberg Laboratory	Cancel: replaced by another test	Tygerberg Hospital wc TBH - Ward G9	Chemistry	Total IgE	ST01806993
Tygerberg Laboratory	Cancel: replaced by another test	Tygerberg Hospital wc TBH - Ward G Ground	Chemistry	Total IgE	ST01787414
Tygerberg Laboratory	Cancel: replaced by another test	Tygerberg Hospital wc TBH - Ward G Ground	Chemistry	Total IgE	ST01808499
Tygerberg Laboratory	Cancel: replaced by another test	Tygerberg Hospital wc TBH - C3AW - Paed General	Chemistry	Total IgE	ST01779852
Tygerberg Laboratory	Cancel: replaced by another test	Tygerberg Hospital wc TBH - C7CW - Endocrine	Chemistry	Tri-iodo thyronine (free T3)	ST01790249
Tygerberg Laboratory	Cancel: replaced by another test	Tygerberg Hospital wc TBH - C7CO - General Respiratory	Chemistry	Total IgE	ST01755091
Tygerberg Laboratory	Cancel: replaced by another test	Tygerberg Hospital wc TBH - Ward not stated	Chemistry	Total IgE	ST01812938
Tygerberg Laboratory	Invalid result. Repeat.	Tygerberg Hospital wc TBH - C6AW - Urology General	Chemistry	Potassium	ST01770106
Tygerberg Laboratory	Invalid: EDTA contamination	Eerste River Hospital wc ERH - Admissions	Chemistry	Potassium	ST01772982
Tygerberg Laboratory	Invalid: EDTA contamination	Karl Bremer Hospital wc KBH - 4A Medical Ward	Chemistry	Creatinine (plus MDRD)	ST01804346
Tygerberg Laboratory	Invalid: EDTA contamination	Karl Bremer Hospital wc KBH - 4A Medical Ward	Chemistry	Sodium	ST01804346
Tygerberg Laboratory	Invalid: EDTA contamination	Karl Bremer Hospital wc KBH - 4A Medical Ward	Chemistry	Potassium	ST01804346
Tygerberg Laboratory	Invalid: EDTA contamination	Karl Bremer Hospital wc KBH - 4A Medical Ward	Chemistry	Urea	ST01804346
Tygerberg Laboratory	Invalid: EDTA contamination	Karl Bremer Hospital wc KBH - 4A Medical Ward	Chemistry	Calcium	ST01804346
Tygerberg Laboratory	Invalid: EDTA contamination	Karl Bremer Hospital wc KBH - 4A Medical Ward	Chemistry	Magnesium	ST01804346
Tygerberg Laboratory	Invalid: EDTA contamination	Karl Bremer Hospital wc KBH - 4A Medical Ward	Chemistry	Inorganic phosphate	ST01804346
Tygerberg Laboratory	Invalid: EDTA contamination	Karl Bremer Hospital wc KBH - 4A Medical Ward	Chemistry	Albumin	ST01804346
Tygerberg Laboratory	Invalid: EDTA contamination	Karl Bremer Hospital wc KBH - 4A Medical Ward	Chemistry	Total bilirubin	ST01804346
Tygerberg Laboratory	Invalid: EDTA contamination	Karl Bremer Hospital wc KBH - 4A Medical Ward	Chemistry	Alanine transaminase (ALT)	ST01804346
Tygerberg Laboratory	Invalid: EDTA contamination	Karl Bremer Hospital wc KBH - 4A Medical Ward	Chemistry	Serum indices	ST01804346
Tygerberg Laboratory	Invalid: EDTA contamination	Kraaifontein CHC wc KFP - ARV Clinic	Chemistry	Potassium	ST01765671
Tygerberg Laboratory	Invalid: EDTA contamination	Michael Mapongwana CDC wc MMP - ARV Clinic	Chemistry	Potassium	ST01791293
Tygerberg Laboratory	Invalid: EDTA contamination	Michael Mapongwana CDC wc MMP - ARV Clinic	Chemistry	Calcium	ST01791293
Tygerberg Laboratory	Invalid: EDTA contamination	Michael Mapongwana CDC wc MMP - ARV Clinic	Chemistry	Magnesium	ST01791293
Tygerberg Laboratory	Invalid: EDTA contamination	Tygerberg Hospital wc TBH - Ward A1 West	Chemistry	Potassium	ST01802638
Tygerberg Laboratory	Invalid: EDTA contamination	Tygerberg Hospital wc TBH - Ward A1 West	Chemistry	Calcium	ST01802638
Tygerberg Laboratory	Invalid: EDTA contamination	Tygerberg Hospital wc TBH - Ward A1 West	Chemistry	Magnesium	ST01802638
Tygerberg Laboratory	Invalid: EDTA contamination	Tygerberg Hospital wc TBH - Ward D8	Chemistry	Calcium	ST01798282
Tygerberg Laboratory	Invalid: EDTA contamination	Tygerberg Hospital wc TBH - Ward D8	Chemistry	Magnesium	ST01798282
Tygerberg Laboratory	Invalid: EDTA contamination	Tygerberg Hospital wc TBH - Ward D9	Chemistry	Creatinine (plus MDRD)	ST01814378
Tygerberg Laboratory	Invalid: EDTA contamination	Tygerberg Hospital wc TBH - Ward D9	Chemistry	Sodium	ST01814378
Tygerberg Laboratory	Invalid: EDTA contamination	Tygerberg Hospital wc TBH - Ward D9	Chemistry	Potassium	ST01814378
Tygerberg Laboratory	Invalid: EDTA contamination	Tygerberg Hospital wc TBH - Ward D9	Chemistry	Urea	ST01814378
Tygerberg Laboratory	Invalid: EDTA contamination	Tygerberg Hospital wc TBH - Ward D9	Chemistry	Total bilirubin	ST01814378
Tygerberg Laboratory	Invalid: EDTA contamination	Tygerberg Hospital wc TBH - Ward D9	Chemistry	Conjugated bilirubin	ST01814378
Tygerberg Laboratory	Invalid: EDTA contamination	Tygerberg Hospital wc TBH - Ward D9	Chemistry	Alanine transaminase (ALT)	ST01814378
Tygerberg Laboratory	Invalid: EDTA contamination	Tygerberg Hospital wc TBH - Ward D9	Chemistry	Aspartate transaminase (AST)	ST01814378
Tygerberg Laboratory	Invalid: EDTA contamination	Tygerberg Hospital wc TBH - Ward D9	Chemistry	Alkaline phosphatase (ALP)	ST01814378
Tygerberg Laboratory	Invalid: EDTA contamination	Tygerberg Hospital wc TBH - Ward D9	Chemistry	Gamma-glutamyl transferase (GGT)	ST01814378
Tygerberg Laboratory	Invalid: EDTA contamination	Tygerberg Hospital wc TBH - Ward D9	Chemistry	C-reactive protein	ST01814378
Tygerberg Laboratory	Invalid: EDTA contamination	Tygerberg Hospital wc TBH - Ward D9	Chemistry	Serum indices	ST01814378
Tygerberg Laboratory	Invalid: EDTA contamination	Tygerberg Hospital wc TBH - Ward G10	Chemistry	Potassium	ST01798908
Tygerberg Laboratory	Invalid: EDTA contamination	Tygerberg Hospital wc TBH - Ward J1	Chemistry	Sodium	ST01759909
Tygerberg Laboratory	Invalid: EDTA contamination	Tygerberg Hospital wc TBH - Ward J1	Chemistry	Potassium	ST01759909
Tygerberg Laboratory	Invalid: EDTA contamination	Tygerberg Hospital wc TBH - Ward J1	Chemistry	Calcium	ST01759909
Tygerberg Laboratory	Invalid: EDTA contamination	Tygerberg Hospital wc TBH - X-Block - Hema Chemotherapy	Chemistry	Potassium	ST01779042
Tygerberg Laboratory	Invalid: EDTA contamination	Tygerberg Hospital wc TBH - X-Block - Hema Chemotherapy	Chemistry	Magnesium	ST01779042
Tygerberg Laboratory	Invalid: haemolysis	Bishop Lavis CDC wc BLP - ARV Clinic	Chemistry	Potassium	ST01796899
Tygerberg Laboratory	Invalid: haemolysis	Bishop Lavis CDC wc BLP - Ward not stated	Chemistry	Potassium	ST01771469
Tygerberg Laboratory	Invalid: haemolysis	Bishop Lavis CDC wc BLP - Ward not stated	Chemistry	Potassium	ST01771485
Tygerberg Laboratory	Invalid: haemolysis	Bishop Lavis CDC wc BLP - Ward not stated	Chemistry	Potassium	ST01806854
Tygerberg Laboratory	Invalid: haemolysis	Bishop Lavis CDC wc BLP - Ward not stated	Chemistry	Potassium	ST01806857
Tygerberg Laboratory	Invalid: haemolysis	Bishop Lavis CDC wc BLP - Ward not stated	Chemistry	Potassium	ST01807753
Tygerberg Laboratory	Invalid: haemolysis	Bishop Lavis CDC wc BLP - Ward not stated	Chemistry	Conjugated bilirubin	ST01788573
Tygerberg Laboratory	Invalid: haemolysis	Bishop Lavis CDC wc BLP - Ward not stated	Chemistry	Conjugated bilirubin	ST01791122
Tygerberg Laboratory	Invalid: haemolysis	Bishop Lavis CDC wc BLP - Ward not stated	Chemistry	Aspartate transaminase (AST)	ST01788573
Tygerberg Laboratory	Invalid: haemolysis	Bishop Lavis CDC wc BLP - Ward not stated	Chemistry	Lactate dehydrogenase (LD)	ST01807698
Tygerberg Laboratory	Invalid: haemolysis	Delft CHC wc DFP - ARV Clinic	Chemistry	Potassium	ST01776935
Tygerberg Laboratory	Invalid: haemolysis	Delft CHC wc DFP - Ward not stated	Chemistry	Creatinine (plus MDRD)	ST01804745
Tygerberg Laboratory	Invalid: haemolysis	Delft CHC wc DFP - Ward not stated	Chemistry	Sodium	ST01804745
Tygerberg Laboratory	Invalid: haemolysis	Delft CHC wc DFP - Ward not stated	Chemistry	Potassium	ST01804423
Tygerberg Laboratory	Invalid: haemolysis	Delft CHC wc DFP - Ward not stated	Chemistry	Potassium	ST01804745
Tygerberg Laboratory	Invalid: haemolysis	Delft CHC wc DFP - Ward not stated	Chemistry	Urea	ST01804745
Tygerberg Laboratory	Invalid: haemolysis	Delft CHC wc DFP - Ward not stated	Chemistry	Alanine transaminase (ALT)	ST01804425
Tygerberg Laboratory	Invalid: haemolysis	Delft CHC wc DFP - Ward not stated	Chemistry	Aspartate transaminase (AST)	ST01765869
Tygerberg Laboratory	Invalid: haemolysis	Delft South Clinic wc DFS - ARV Clinic	Chemistry	Potassium	ST01801014
Tygerberg Laboratory	Invalid: haemolysis	Delft South Clinic wc DFS - ARV Clinic	Chemistry	Conjugated bilirubin	ST01767239
Tygerberg Laboratory	Invalid: haemolysis	Delft South Clinic wc DFS - ARV Clinic	Chemistry	Conjugated bilirubin	ST01767275
Tygerberg Laboratory	Invalid: haemolysis	Delft South Clinic wc DFS - ARV Clinic	Chemistry	Conjugated bilirubin	ST01801014
Tygerberg Laboratory	Invalid: haemolysis	Delft South Clinic wc DFS - ARV Clinic	Chemistry	Aspartate transaminase (AST)	ST01767239
Tygerberg Laboratory	Invalid: haemolysis	Delft South Clinic wc DFS - ARV Clinic	Chemistry	Aspartate transaminase (AST)	ST01767275
Tygerberg Laboratory	Invalid: haemolysis	Delft South Clinic wc DFS - ARV Clinic	Chemistry	Aspartate transaminase (AST)	ST01801014
Tygerberg Laboratory	Invalid: haemolysis	Delft South Clinic wc DFS - Ward not stated	Chemistry	Conjugated bilirubin	ST01804267
Tygerberg Laboratory	Invalid: haemolysis	Dirkie Uys CDC wc DUC - ARV Clinic	Chemistry	Aspartate transaminase (AST)	ST01794988
Tygerberg Laboratory	Invalid: haemolysis	Dr Ivan Toms Clinic wc IVT - ARV Clinic	Chemistry	Conjugated bilirubin	ST01781783
Tygerberg Laboratory	Invalid: haemolysis	Dr Ivan Toms Clinic wc IVT - ARV Clinic	Chemistry	Aspartate transaminase (AST)	ST01781783
Tygerberg Laboratory	Invalid: haemolysis	Dr Ivan Toms Clinic wc IVT - ARV Clinic	Chemistry	Aspartate transaminase (AST)	ST01785785
Tygerberg Laboratory	Invalid: haemolysis	Dr Ivan Toms Clinic wc IVT - ARV Clinic	Chemistry	Serum folate	ST01763347
Tygerberg Laboratory	Invalid: haemolysis	Dr Ivan Toms Clinic wc IVT - Ward not stated	Chemistry	Alanine transaminase (ALT)	ST01776645
Tygerberg Laboratory	Invalid: haemolysis	Durbanville CDC wc DVP - ARV Clinic	Chemistry	Creatinine (plus MDRD)	ST01767568
Tygerberg Laboratory	Invalid: haemolysis	Durbanville CDC wc DVP - ARV Clinic	Chemistry	Creatinine (plus MDRD)	ST01778492
Tygerberg Laboratory	Invalid: haemolysis	Durbanville CDC wc DVP - ARV Clinic	Chemistry	Potassium	ST01767568
Tygerberg Laboratory	Invalid: haemolysis	Durbanville CDC wc DVP - ARV Clinic	Chemistry	Alanine transaminase (ALT)	ST01767568
Tygerberg Laboratory	Invalid: haemolysis	Durbanville CDC wc DVP - ARV Clinic	Chemistry	Total cholesterol	ST01767568
Tygerberg Laboratory	Invalid: haemolysis	Durbanville CDC wc DVP - ARV Clinic	Chemistry	Triglyceride	ST01767568
Tygerberg Laboratory	Invalid: haemolysis	Eerste River Hospital wc ERH - Casualty Unit	Chemistry	Creatinine (plus MDRD)	ST01773066
Tygerberg Laboratory	Invalid: haemolysis	Eerste River Hospital wc ERH - Casualty Unit	Chemistry	Creatinine (plus MDRD)	ST01781398
Tygerberg Laboratory	Invalid: haemolysis	Eerste River Hospital wc ERH - Casualty Unit	Chemistry	Creatinine (plus MDRD)	ST01782598
Tygerberg Laboratory	Invalid: haemolysis	Eerste River Hospital wc ERH - Casualty Unit	Chemistry	Creatinine (plus MDRD)	ST01783252
Tygerberg Laboratory	Invalid: haemolysis	Eerste River Hospital wc ERH - Casualty Unit	Chemistry	Creatinine (plus MDRD)	ST01783339
Tygerberg Laboratory	Invalid: haemolysis	Eerste River Hospital wc ERH - Casualty Unit	Chemistry	Creatinine (plus MDRD)	ST01783371
Tygerberg Laboratory	Invalid: haemolysis	Eerste River Hospital wc ERH - Casualty Unit	Chemistry	Creatinine (plus MDRD)	ST01784834
Tygerberg Laboratory	Invalid: haemolysis	Eerste River Hospital wc ERH - Casualty Unit	Chemistry	Creatinine (plus MDRD)	ST01797002
Tygerberg Laboratory	Invalid: haemolysis	Eerste River Hospital wc ERH - Casualty Unit	Chemistry	Creatinine (plus MDRD)	ST01801155
Tygerberg Laboratory	Invalid: haemolysis	Eerste River Hospital wc ERH - Casualty Unit	Chemistry	Sodium	ST01783339
Tygerberg Laboratory	Invalid: haemolysis	Eerste River Hospital wc ERH - Casualty Unit	Chemistry	Sodium	ST01783371
Tygerberg Laboratory	Invalid: haemolysis	Eerste River Hospital wc ERH - Casualty Unit	Chemistry	Sodium	ST01784834
Tygerberg Laboratory	Invalid: haemolysis	Eerste River Hospital wc ERH - Casualty Unit	Chemistry	Sodium	ST01797002
Tygerberg Laboratory	Invalid: haemolysis	Eerste River Hospital wc ERH - Casualty Unit	Chemistry	Sodium	ST01801155
Tygerberg Laboratory	Invalid: haemolysis	Eerste River Hospital wc ERH - Casualty Unit	Chemistry	Potassium	ST01760496
Tygerberg Laboratory	Invalid: haemolysis	Eerste River Hospital wc ERH - Casualty Unit	Chemistry	Potassium	ST01763461
Tygerberg Laboratory	Invalid: haemolysis	Eerste River Hospital wc ERH - Casualty Unit	Chemistry	Potassium	ST01765405
Tygerberg Laboratory	Invalid: haemolysis	Eerste River Hospital wc ERH - Casualty Unit	Chemistry	Potassium	ST01768040
Tygerberg Laboratory	Invalid: haemolysis	Eerste River Hospital wc ERH - Casualty Unit	Chemistry	Potassium	ST01768045
Tygerberg Laboratory	Invalid: haemolysis	Eerste River Hospital wc ERH - Casualty Unit	Chemistry	Potassium	ST01769287
Tygerberg Laboratory	Invalid: haemolysis	Eerste River Hospital wc ERH - Casualty Unit	Chemistry	Potassium	ST01769304
Tygerberg Laboratory	Invalid: haemolysis	Eerste River Hospital wc ERH - Casualty Unit	Chemistry	Potassium	ST01769816
Tygerberg Laboratory	Invalid: haemolysis	Eerste River Hospital wc ERH - Casualty Unit	Chemistry	Potassium	ST01769819
Tygerberg Laboratory	Invalid: haemolysis	Eerste River Hospital wc ERH - Casualty Unit	Chemistry	Potassium	ST01772692
Tygerberg Laboratory	Invalid: haemolysis	Eerste River Hospital wc ERH - Casualty Unit	Chemistry	Potassium	ST01772739
Tygerberg Laboratory	Invalid: haemolysis	Eerste River Hospital wc ERH - Casualty Unit	Chemistry	Potassium	ST01774020
Tygerberg Laboratory	Invalid: haemolysis	Eerste River Hospital wc ERH - Casualty Unit	Chemistry	Potassium	ST01774975
Tygerberg Laboratory	Invalid: haemolysis	Eerste River Hospital wc ERH - Casualty Unit	Chemistry	Potassium	ST01775107
Tygerberg Laboratory	Invalid: haemolysis	Eerste River Hospital wc ERH - Casualty Unit	Chemistry	Potassium	ST01775665
Tygerberg Laboratory	Invalid: haemolysis	Eerste River Hospital wc ERH - Casualty Unit	Chemistry	Potassium	ST01777919
Tygerberg Laboratory	Invalid: haemolysis	Eerste River Hospital wc ERH - Casualty Unit	Chemistry	Potassium	ST01777929
Tygerberg Laboratory	Invalid: haemolysis	Eerste River Hospital wc ERH - Casualty Unit	Chemistry	Potassium	ST01777952
Tygerberg Laboratory	Invalid: haemolysis	Eerste River Hospital wc ERH - Casualty Unit	Chemistry	Potassium	ST01777968
Tygerberg Laboratory	Invalid: haemolysis	Eerste River Hospital wc ERH - Casualty Unit	Chemistry	Potassium	ST01778058
Tygerberg Laboratory	Invalid: haemolysis	Eerste River Hospital wc ERH - Casualty Unit	Chemistry	Potassium	ST01778484
Tygerberg Laboratory	Invalid: haemolysis	Eerste River Hospital wc ERH - Casualty Unit	Chemistry	Potassium	ST01778496
Tygerberg Laboratory	Invalid: haemolysis	Eerste River Hospital wc ERH - Casualty Unit	Chemistry	Potassium	ST01780312
Tygerberg Laboratory	Invalid: haemolysis	Eerste River Hospital wc ERH - Casualty Unit	Chemistry	Potassium	ST01781280
Tygerberg Laboratory	Invalid: haemolysis	Eerste River Hospital wc ERH - Casualty Unit	Chemistry	Potassium	ST01781284
Tygerberg Laboratory	Invalid: haemolysis	Eerste River Hospital wc ERH - Casualty Unit	Chemistry	Potassium	ST01781321
Tygerberg Laboratory	Invalid: haemolysis	Eerste River Hospital wc ERH - Casualty Unit	Chemistry	Potassium	ST01781398
Tygerberg Laboratory	Invalid: haemolysis	Eerste River Hospital wc ERH - Casualty Unit	Chemistry	Potassium	ST01781671
Tygerberg Laboratory	Invalid: haemolysis	Eerste River Hospital wc ERH - Casualty Unit	Chemistry	Potassium	ST01781687
Tygerberg Laboratory	Invalid: haemolysis	Eerste River Hospital wc ERH - Casualty Unit	Chemistry	Potassium	ST01782410
Tygerberg Laboratory	Invalid: haemolysis	Eerste River Hospital wc ERH - Casualty Unit	Chemistry	Potassium	ST01782598
Tygerberg Laboratory	Invalid: haemolysis	Eerste River Hospital wc ERH - Casualty Unit	Chemistry	Potassium	ST01783252
Tygerberg Laboratory	Invalid: haemolysis	Eerste River Hospital wc ERH - Casualty Unit	Chemistry	Potassium	ST01783339
Tygerberg Laboratory	Invalid: haemolysis	Eerste River Hospital wc ERH - Casualty Unit	Chemistry	Potassium	ST01783349
Tygerberg Laboratory	Invalid: haemolysis	Eerste River Hospital wc ERH - Casualty Unit	Chemistry	Potassium	ST01783371
Tygerberg Laboratory	Invalid: haemolysis	Eerste River Hospital wc ERH - Casualty Unit	Chemistry	Potassium	ST01784371
Tygerberg Laboratory	Invalid: haemolysis	Eerste River Hospital wc ERH - Casualty Unit	Chemistry	Potassium	ST01784831
Tygerberg Laboratory	Invalid: haemolysis	Eerste River Hospital wc ERH - Casualty Unit	Chemistry	Potassium	ST01784834
Tygerberg Laboratory	Invalid: haemolysis	Eerste River Hospital wc ERH - Casualty Unit	Chemistry	Potassium	ST01785805
Tygerberg Laboratory	Invalid: haemolysis	Eerste River Hospital wc ERH - Casualty Unit	Chemistry	Potassium	ST01786857
Tygerberg Laboratory	Invalid: haemolysis	Eerste River Hospital wc ERH - Casualty Unit	Chemistry	Potassium	ST01786876
Tygerberg Laboratory	Invalid: haemolysis	Eerste River Hospital wc ERH - Casualty Unit	Chemistry	Potassium	ST01787009
Tygerberg Laboratory	Invalid: haemolysis	Eerste River Hospital wc ERH - Casualty Unit	Chemistry	Potassium	ST01787757
Tygerberg Laboratory	Invalid: haemolysis	Eerste River Hospital wc ERH - Casualty Unit	Chemistry	Potassium	ST01790427
Tygerberg Laboratory	Invalid: haemolysis	Eerste River Hospital wc ERH - Casualty Unit	Chemistry	Potassium	ST01790486
Tygerberg Laboratory	Invalid: haemolysis	Eerste River Hospital wc ERH - Casualty Unit	Chemistry	Potassium	ST01795566
Tygerberg Laboratory	Invalid: haemolysis	Eerste River Hospital wc ERH - Casualty Unit	Chemistry	Potassium	ST01795668
Tygerberg Laboratory	Invalid: haemolysis	Eerste River Hospital wc ERH - Casualty Unit	Chemistry	Potassium	ST01795815
Tygerberg Laboratory	Invalid: haemolysis	Eerste River Hospital wc ERH - Casualty Unit	Chemistry	Potassium	ST01796558
Tygerberg Laboratory	Invalid: haemolysis	Eerste River Hospital wc ERH - Casualty Unit	Chemistry	Potassium	ST01797002
Tygerberg Laboratory	Invalid: haemolysis	Eerste River Hospital wc ERH - Casualty Unit	Chemistry	Potassium	ST01797334
Tygerberg Laboratory	Invalid: haemolysis	Eerste River Hospital wc ERH - Casualty Unit	Chemistry	Potassium	ST01797533
Tygerberg Laboratory	Invalid: haemolysis	Eerste River Hospital wc ERH - Casualty Unit	Chemistry	Potassium	ST01798356
Tygerberg Laboratory	Invalid: haemolysis	Eerste River Hospital wc ERH - Casualty Unit	Chemistry	Potassium	ST01800175
Tygerberg Laboratory	Invalid: haemolysis	Eerste River Hospital wc ERH - Casualty Unit	Chemistry	Potassium	ST01800185
Tygerberg Laboratory	Invalid: haemolysis	Eerste River Hospital wc ERH - Casualty Unit	Chemistry	Potassium	ST01800192
Tygerberg Laboratory	Invalid: haemolysis	Eerste River Hospital wc ERH - Casualty Unit	Chemistry	Potassium	ST01801155
Tygerberg Laboratory	Invalid: haemolysis	Eerste River Hospital wc ERH - Casualty Unit	Chemistry	Potassium	ST01803462
Tygerberg Laboratory	Invalid: haemolysis	Eerste River Hospital wc ERH - Casualty Unit	Chemistry	Potassium	ST01803464
Tygerberg Laboratory	Invalid: haemolysis	Eerste River Hospital wc ERH - Casualty Unit	Chemistry	Potassium	ST01803468
Tygerberg Laboratory	Invalid: haemolysis	Eerste River Hospital wc ERH - Casualty Unit	Chemistry	Potassium	ST01804098
Tygerberg Laboratory	Invalid: haemolysis	Eerste River Hospital wc ERH - Casualty Unit	Chemistry	Potassium	ST01804788
Tygerberg Laboratory	Invalid: haemolysis	Eerste River Hospital wc ERH - Casualty Unit	Chemistry	Potassium	ST01807245
Tygerberg Laboratory	Invalid: haemolysis	Eerste River Hospital wc ERH - Casualty Unit	Chemistry	Potassium	ST01808947
Tygerberg Laboratory	Invalid: haemolysis	Eerste River Hospital wc ERH - Casualty Unit	Chemistry	Potassium	ST01812835
Tygerberg Laboratory	Invalid: haemolysis	Eerste River Hospital wc ERH - Casualty Unit	Chemistry	Potassium	ST01812837
Tygerberg Laboratory	Invalid: haemolysis	Eerste River Hospital wc ERH - Casualty Unit	Chemistry	Potassium	ST01812900
Tygerberg Laboratory	Invalid: haemolysis	Eerste River Hospital wc ERH - Casualty Unit	Chemistry	Potassium	ST01814194
Tygerberg Laboratory	Invalid: haemolysis	Eerste River Hospital wc ERH - Casualty Unit	Chemistry	Potassium	ST01814213
Tygerberg Laboratory	Invalid: haemolysis	Eerste River Hospital wc ERH - Casualty Unit	Chemistry	Potassium	ST01814218
Tygerberg Laboratory	Invalid: haemolysis	Eerste River Hospital wc ERH - Casualty Unit	Chemistry	Potassium	ST01814894
Tygerberg Laboratory	Invalid: haemolysis	Eerste River Hospital wc ERH - Casualty Unit	Chemistry	Potassium	ST01815470
Tygerberg Laboratory	Invalid: haemolysis	Eerste River Hospital wc ERH - Casualty Unit	Chemistry	Potassium	ST01816820
Tygerberg Laboratory	Invalid: haemolysis	Eerste River Hospital wc ERH - Casualty Unit	Chemistry	Chloride	ST01801155
Tygerberg Laboratory	Invalid: haemolysis	Eerste River Hospital wc ERH - Casualty Unit	Chemistry	Urea	ST01783339
Tygerberg Laboratory	Invalid: haemolysis	Eerste River Hospital wc ERH - Casualty Unit	Chemistry	Urea	ST01783371
Tygerberg Laboratory	Invalid: haemolysis	Eerste River Hospital wc ERH - Casualty Unit	Chemistry	Urea	ST01784834
Tygerberg Laboratory	Invalid: haemolysis	Eerste River Hospital wc ERH - Casualty Unit	Chemistry	Urea	ST01797002
Tygerberg Laboratory	Invalid: haemolysis	Eerste River Hospital wc ERH - Casualty Unit	Chemistry	Calcium	ST01783339
Tygerberg Laboratory	Invalid: haemolysis	Eerste River Hospital wc ERH - Casualty Unit	Chemistry	Magnesium	ST01783339
Tygerberg Laboratory	Invalid: haemolysis	Eerste River Hospital wc ERH - Casualty Unit	Chemistry	Inorganic phosphate	ST01783339
Tygerberg Laboratory	Invalid: haemolysis	Eerste River Hospital wc ERH - Casualty Unit	Chemistry	Inorganic phosphate	ST01795668
Tygerberg Laboratory	Invalid: haemolysis	Eerste River Hospital wc ERH - Casualty Unit	Chemistry	Total bilirubin	ST01782598
Tygerberg Laboratory	Invalid: haemolysis	Eerste River Hospital wc ERH - Casualty Unit	Chemistry	Conjugated bilirubin	ST01765405
Tygerberg Laboratory	Invalid: haemolysis	Eerste River Hospital wc ERH - Casualty Unit	Chemistry	Conjugated bilirubin	ST01774020
Tygerberg Laboratory	Invalid: haemolysis	Eerste River Hospital wc ERH - Casualty Unit	Chemistry	Conjugated bilirubin	ST01774380
Tygerberg Laboratory	Invalid: haemolysis	Eerste River Hospital wc ERH - Casualty Unit	Chemistry	Conjugated bilirubin	ST01777919
Tygerberg Laboratory	Invalid: haemolysis	Eerste River Hospital wc ERH - Casualty Unit	Chemistry	Conjugated bilirubin	ST01778058
Tygerberg Laboratory	Invalid: haemolysis	Eerste River Hospital wc ERH - Casualty Unit	Chemistry	Conjugated bilirubin	ST01782598
Tygerberg Laboratory	Invalid: haemolysis	Eerste River Hospital wc ERH - Casualty Unit	Chemistry	Conjugated bilirubin	ST01795534
Tygerberg Laboratory	Invalid: haemolysis	Eerste River Hospital wc ERH - Casualty Unit	Chemistry	Conjugated bilirubin	ST01797533
Tygerberg Laboratory	Invalid: haemolysis	Eerste River Hospital wc ERH - Casualty Unit	Chemistry	Conjugated bilirubin	ST01800192
Tygerberg Laboratory	Invalid: haemolysis	Eerste River Hospital wc ERH - Casualty Unit	Chemistry	Alanine transaminase (ALT)	ST01763461
Tygerberg Laboratory	Invalid: haemolysis	Eerste River Hospital wc ERH - Casualty Unit	Chemistry	Alanine transaminase (ALT)	ST01772739
Tygerberg Laboratory	Invalid: haemolysis	Eerste River Hospital wc ERH - Casualty Unit	Chemistry	Alanine transaminase (ALT)	ST01774020
Tygerberg Laboratory	Invalid: haemolysis	Eerste River Hospital wc ERH - Casualty Unit	Chemistry	Alanine transaminase (ALT)	ST01778058
Tygerberg Laboratory	Invalid: haemolysis	Eerste River Hospital wc ERH - Casualty Unit	Chemistry	Alanine transaminase (ALT)	ST01782598
Tygerberg Laboratory	Invalid: haemolysis	Eerste River Hospital wc ERH - Casualty Unit	Chemistry	Alanine transaminase (ALT)	ST01783252
Tygerberg Laboratory	Invalid: haemolysis	Eerste River Hospital wc ERH - Casualty Unit	Chemistry	Alanine transaminase (ALT)	ST01783371
Tygerberg Laboratory	Invalid: haemolysis	Eerste River Hospital wc ERH - Casualty Unit	Chemistry	Alanine transaminase (ALT)	ST01784371
Tygerberg Laboratory	Invalid: haemolysis	Eerste River Hospital wc ERH - Casualty Unit	Chemistry	Alanine transaminase (ALT)	ST01790427
Tygerberg Laboratory	Invalid: haemolysis	Eerste River Hospital wc ERH - Casualty Unit	Chemistry	Alanine transaminase (ALT)	ST01795818
Tygerberg Laboratory	Invalid: haemolysis	Eerste River Hospital wc ERH - Casualty Unit	Chemistry	Alanine transaminase (ALT)	ST01797333
Tygerberg Laboratory	Invalid: haemolysis	Eerste River Hospital wc ERH - Casualty Unit	Chemistry	Alanine transaminase (ALT)	ST01797533
Tygerberg Laboratory	Invalid: haemolysis	Eerste River Hospital wc ERH - Casualty Unit	Chemistry	Alanine transaminase (ALT)	ST01800192
Tygerberg Laboratory	Invalid: haemolysis	Eerste River Hospital wc ERH - Casualty Unit	Chemistry	Alanine transaminase (ALT)	ST01801155
Tygerberg Laboratory	Invalid: haemolysis	Eerste River Hospital wc ERH - Casualty Unit	Chemistry	Aspartate transaminase (AST)	ST01765405
Tygerberg Laboratory	Invalid: haemolysis	Eerste River Hospital wc ERH - Casualty Unit	Chemistry	Aspartate transaminase (AST)	ST01766144
Tygerberg Laboratory	Invalid: haemolysis	Eerste River Hospital wc ERH - Casualty Unit	Chemistry	Aspartate transaminase (AST)	ST01774020
Tygerberg Laboratory	Invalid: haemolysis	Eerste River Hospital wc ERH - Casualty Unit	Chemistry	Aspartate transaminase (AST)	ST01774380
Tygerberg Laboratory	Invalid: haemolysis	Eerste River Hospital wc ERH - Casualty Unit	Chemistry	Aspartate transaminase (AST)	ST01777919
Tygerberg Laboratory	Invalid: haemolysis	Eerste River Hospital wc ERH - Casualty Unit	Chemistry	Aspartate transaminase (AST)	ST01778058
Tygerberg Laboratory	Invalid: haemolysis	Eerste River Hospital wc ERH - Casualty Unit	Chemistry	Aspartate transaminase (AST)	ST01782598
Tygerberg Laboratory	Invalid: haemolysis	Eerste River Hospital wc ERH - Casualty Unit	Chemistry	Aspartate transaminase (AST)	ST01795534
Tygerberg Laboratory	Invalid: haemolysis	Eerste River Hospital wc ERH - Casualty Unit	Chemistry	Aspartate transaminase (AST)	ST01797533
Tygerberg Laboratory	Invalid: haemolysis	Eerste River Hospital wc ERH - Casualty Unit	Chemistry	Aspartate transaminase (AST)	ST01800192
Tygerberg Laboratory	Invalid: haemolysis	Eerste River Hospital wc ERH - Casualty Unit	Chemistry	Aspartate transaminase (AST)	ST01808947
Tygerberg Laboratory	Invalid: haemolysis	Eerste River Hospital wc ERH - Casualty Unit	Chemistry	Aspartate transaminase (AST)	ST01813115
Tygerberg Laboratory	Invalid: haemolysis	Eerste River Hospital wc ERH - Casualty Unit	Chemistry	Alkaline phosphatase (ALP)	ST01774020
Tygerberg Laboratory	Invalid: haemolysis	Eerste River Hospital wc ERH - Casualty Unit	Chemistry	Alkaline phosphatase (ALP)	ST01778058
Tygerberg Laboratory	Invalid: haemolysis	Eerste River Hospital wc ERH - Casualty Unit	Chemistry	Alkaline phosphatase (ALP)	ST01782598
Tygerberg Laboratory	Invalid: haemolysis	Eerste River Hospital wc ERH - Casualty Unit	Chemistry	Alkaline phosphatase (ALP)	ST01797533
Tygerberg Laboratory	Invalid: haemolysis	Eerste River Hospital wc ERH - Casualty Unit	Chemistry	Alkaline phosphatase (ALP)	ST01800192
Tygerberg Laboratory	Invalid: haemolysis	Eerste River Hospital wc ERH - Casualty Unit	Chemistry	Gamma-glutamyl transferase (GGT)	ST01778058
Tygerberg Laboratory	Invalid: haemolysis	Eerste River Hospital wc ERH - Casualty Unit	Chemistry	Gamma-glutamyl transferase (GGT)	ST01782598
Tygerberg Laboratory	Invalid: haemolysis	Eerste River Hospital wc ERH - Casualty Unit	Chemistry	Lactate dehydrogenase (LD)	ST01777919
Tygerberg Laboratory	Invalid: haemolysis	Eerste River Hospital wc ERH - Casualty Unit	Chemistry	Lactate dehydrogenase (LD)	ST01778496
Tygerberg Laboratory	Invalid: haemolysis	Eerste River Hospital wc ERH - Casualty Unit	Chemistry	Lactate dehydrogenase (LD)	ST01790416
Tygerberg Laboratory	Invalid: haemolysis	Eerste River Hospital wc ERH - Casualty Unit	Chemistry	Total cholesterol	ST01783252
Tygerberg Laboratory	Invalid: haemolysis	Eerste River Hospital wc ERH - Casualty Unit	Chemistry	Serum folate	ST01783355
Tygerberg Laboratory	Invalid: haemolysis	Eerste River Hospital wc ERH - Casualty Unit	Chemistry	Serum folate	ST01784912
Tygerberg Laboratory	Invalid: haemolysis	Eerste River Hospital wc ERH - Casualty Unit	Chemistry	Serum folate	ST01807245
Tygerberg Laboratory	Invalid: haemolysis	Eerste River Hospital wc ERH - Casualty Unit	Chemistry	Troponin T (high-sensitivity)	ST01769821
Tygerberg Laboratory	Invalid: haemolysis	Eerste River Hospital wc ERH - Casualty Unit	Chemistry	Troponin T (high-sensitivity)	ST01772692
Tygerberg Laboratory	Invalid: haemolysis	Eerste River Hospital wc ERH - Casualty Unit	Chemistry	Troponin T (high-sensitivity)	ST01777952
Tygerberg Laboratory	Invalid: haemolysis	Eerste River Hospital wc ERH - Casualty Unit	Chemistry	Troponin T (high-sensitivity)	ST01781398
Tygerberg Laboratory	Invalid: haemolysis	Eerste River Hospital wc ERH - Casualty Unit	Chemistry	Troponin T (high-sensitivity)	ST01812837
Tygerberg Laboratory	Invalid: haemolysis	Eerste River Hospital wc ERH - Casualty Unit	Chemistry	Thyroid stimulating hormone (TSH)	ST01783252
Tygerberg Laboratory	Invalid: haemolysis	Eerste River Hospital wc ERH - Casualty Unit	Chemistry	Acetaminophen / Paracetamol	ST01798358
Tygerberg Laboratory	Invalid: haemolysis	Eerste River Hospital wc ERH - Casualty Unit	Chemistry	Phenytoin / Epanutin	ST01783339
Tygerberg Laboratory	Invalid: haemolysis	Eerste River Hospital wc ERH - Casualty Unit	Chemistry	Serum indices	ST01773066
Tygerberg Laboratory	Invalid: haemolysis	Eerste River Hospital wc ERH - Casualty Unit	Chemistry	Serum indices	ST01783339
Tygerberg Laboratory	Invalid: haemolysis	Eerste River Hospital wc ERH - Casualty Unit	Chemistry	Serum indices	ST01783371
Tygerberg Laboratory	Invalid: haemolysis	Eerste River Hospital wc ERH - Casualty Unit	Chemistry	Serum indices	ST01798358
Tygerberg Laboratory	Invalid: haemolysis	Eerste River Hospital wc ERH - Ward A (Paediatric)	Chemistry	Potassium	ST01772208
Tygerberg Laboratory	Invalid: haemolysis	Eerste River Hospital wc ERH - Ward A (Paediatric)	Chemistry	Conjugated bilirubin	ST01793122
Tygerberg Laboratory	Invalid: haemolysis	Eerste River Hospital wc ERH - Ward B (General)	Chemistry	Potassium	ST01784868
Tygerberg Laboratory	Invalid: haemolysis	Eerste River Hospital wc ERH - Ward B (General)	Chemistry	Conjugated bilirubin	ST01784868
Tygerberg Laboratory	Invalid: haemolysis	Eerste River Hospital wc ERH - Ward B (General)	Chemistry	Serum folate	ST01810235
Tygerberg Laboratory	Invalid: haemolysis	Eerste River Hospital wc ERH - Ward D (Surgical)	Chemistry	Potassium	ST01760300
Tygerberg Laboratory	Invalid: haemolysis	Eerste River Hospital wc ERH - Ward D (Surgical)	Chemistry	Potassium	ST01767212
Tygerberg Laboratory	Invalid: haemolysis	Eerste River Hospital wc ERH - Ward D (Surgical)	Chemistry	Potassium	ST01774037
Tygerberg Laboratory	Invalid: haemolysis	Eerste River Hospital wc ERH - Ward D (Surgical)	Chemistry	Potassium	ST01780766
Tygerberg Laboratory	Invalid: haemolysis	Eerste River Hospital wc ERH - Ward D (Surgical)	Chemistry	Potassium	ST01784848
Tygerberg Laboratory	Invalid: haemolysis	Eerste River Hospital wc ERH - Ward D (Surgical)	Chemistry	Conjugated bilirubin	ST01787417
Tygerberg Laboratory	Invalid: haemolysis	Eerste River Hospital wc ERH - Ward D (Surgical)	Chemistry	Conjugated bilirubin	ST01804391
Tygerberg Laboratory	Invalid: haemolysis	Eerste River Hospital wc ERH - Ward D (Surgical)	Chemistry	Aspartate transaminase (AST)	ST01787417
Tygerberg Laboratory	Invalid: haemolysis	Eerste River Hospital wc ERH - Ward D (Surgical)	Chemistry	Aspartate transaminase (AST)	ST01804391
Tygerberg Laboratory	Invalid: haemolysis	Eerste River Hospital wc ERH - Ward E (Medical)	Chemistry	Creatinine (plus MDRD)	ST01780705
Tygerberg Laboratory	Invalid: haemolysis	Eerste River Hospital wc ERH - Ward E (Medical)	Chemistry	Sodium	ST01780705
Tygerberg Laboratory	Invalid: haemolysis	Eerste River Hospital wc ERH - Ward E (Medical)	Chemistry	Potassium	ST01769905
Tygerberg Laboratory	Invalid: haemolysis	Eerste River Hospital wc ERH - Ward E (Medical)	Chemistry	Potassium	ST01776964
Tygerberg Laboratory	Invalid: haemolysis	Eerste River Hospital wc ERH - Ward E (Medical)	Chemistry	Potassium	ST01780705
Tygerberg Laboratory	Invalid: haemolysis	Eerste River Hospital wc ERH - Ward E (Medical)	Chemistry	Urea	ST01780705
Tygerberg Laboratory	Invalid: haemolysis	Eerste River Hospital wc ERH - Ward E (Medical)	Chemistry	Conjugated bilirubin	ST01795558
Tygerberg Laboratory	Invalid: haemolysis	Eerste River Hospital wc ERH - Ward E (Medical)	Chemistry	Aspartate transaminase (AST)	ST01795558
Tygerberg Laboratory	Invalid: haemolysis	Eerste River Hospital wc ERH - Ward E (Medical)	Chemistry	Troponin T (high-sensitivity)	ST01780631
Tygerberg Laboratory	Invalid: haemolysis	Eerste River Hospital wc ERH - Out Patient Department	Chemistry	Conjugated bilirubin	ST01795271
Tygerberg Laboratory	Invalid: haemolysis	Eerste River Hospital wc ERH - Out Patient Department	Chemistry	Aspartate transaminase (AST)	ST01795271
Tygerberg Laboratory	Invalid: haemolysis	Eerste River Hospital wc ERH - Out Patient Department	Chemistry	Vitamin B12	ST01795271
Tygerberg Laboratory	Invalid: haemolysis	Eerste River Hospital wc ERH - Out Patient Department	Chemistry	Serum folate	ST01774694
Tygerberg Laboratory	Invalid: haemolysis	Eerste River Hospital wc ERH - Out Patient Department	Chemistry	Serum folate	ST01795271
Tygerberg Laboratory	Invalid: haemolysis	Eerste River Hospital wc ERH - Admissions	Chemistry	Potassium	ST01774758
Tygerberg Laboratory	Invalid: haemolysis	Eerste River Hospital wc ERH - Admissions	Chemistry	Potassium	ST01791189
Tygerberg Laboratory	Invalid: haemolysis	Eerste River Hospital wc ERH - Admissions	Chemistry	Potassium	ST01791247
Tygerberg Laboratory	Invalid: haemolysis	Eerste River Hospital wc ERH - Admissions	Chemistry	Potassium	ST01815455
Tygerberg Laboratory	Invalid: haemolysis	Eerste River Hospital wc ERH - Admissions	Chemistry	Potassium	ST01817842
Tygerberg Laboratory	Invalid: haemolysis	Eerste River Hospital wc ERH - Admissions	Chemistry	Inorganic phosphate	ST01774758
Tygerberg Laboratory	Invalid: haemolysis	Eerste River Hospital wc ERH - Admissions	Chemistry	Troponin T (high-sensitivity)	ST01813134
Tygerberg Laboratory	Invalid: haemolysis	Eerste River Hospital wc ERH - Ward not stated	Chemistry	Creatinine (plus MDRD)	ST01774755
Tygerberg Laboratory	Invalid: haemolysis	Eerste River Hospital wc ERH - Ward not stated	Chemistry	Creatinine (plus MDRD)	ST01783458
Tygerberg Laboratory	Invalid: haemolysis	Eerste River Hospital wc ERH - Ward not stated	Chemistry	Creatinine (plus MDRD)	ST01809024
Tygerberg Laboratory	Invalid: haemolysis	Eerste River Hospital wc ERH - Ward not stated	Chemistry	Sodium	ST01774755
Tygerberg Laboratory	Invalid: haemolysis	Eerste River Hospital wc ERH - Ward not stated	Chemistry	Sodium	ST01783458
Tygerberg Laboratory	Invalid: haemolysis	Eerste River Hospital wc ERH - Ward not stated	Chemistry	Sodium	ST01809024
Tygerberg Laboratory	Invalid: haemolysis	Eerste River Hospital wc ERH - Ward not stated	Chemistry	Potassium	ST01760572
Tygerberg Laboratory	Invalid: haemolysis	Eerste River Hospital wc ERH - Ward not stated	Chemistry	Potassium	ST01762571
Tygerberg Laboratory	Invalid: haemolysis	Eerste River Hospital wc ERH - Ward not stated	Chemistry	Potassium	ST01762730
Tygerberg Laboratory	Invalid: haemolysis	Eerste River Hospital wc ERH - Ward not stated	Chemistry	Potassium	ST01762735
Tygerberg Laboratory	Invalid: haemolysis	Eerste River Hospital wc ERH - Ward not stated	Chemistry	Potassium	ST01765235
Tygerberg Laboratory	Invalid: haemolysis	Eerste River Hospital wc ERH - Ward not stated	Chemistry	Potassium	ST01765268
Tygerberg Laboratory	Invalid: haemolysis	Eerste River Hospital wc ERH - Ward not stated	Chemistry	Potassium	ST01765425
Tygerberg Laboratory	Invalid: haemolysis	Eerste River Hospital wc ERH - Ward not stated	Chemistry	Potassium	ST01765439
Tygerberg Laboratory	Invalid: haemolysis	Eerste River Hospital wc ERH - Ward not stated	Chemistry	Potassium	ST01770316
Tygerberg Laboratory	Invalid: haemolysis	Eerste River Hospital wc ERH - Ward not stated	Chemistry	Potassium	ST01771526
Tygerberg Laboratory	Invalid: haemolysis	Eerste River Hospital wc ERH - Ward not stated	Chemistry	Potassium	ST01774009
Tygerberg Laboratory	Invalid: haemolysis	Eerste River Hospital wc ERH - Ward not stated	Chemistry	Potassium	ST01774755
Tygerberg Laboratory	Invalid: haemolysis	Eerste River Hospital wc ERH - Ward not stated	Chemistry	Potassium	ST01775105
Tygerberg Laboratory	Invalid: haemolysis	Eerste River Hospital wc ERH - Ward not stated	Chemistry	Potassium	ST01775114
Tygerberg Laboratory	Invalid: haemolysis	Eerste River Hospital wc ERH - Ward not stated	Chemistry	Potassium	ST01783458
Tygerberg Laboratory	Invalid: haemolysis	Eerste River Hospital wc ERH - Ward not stated	Chemistry	Potassium	ST01783462
Tygerberg Laboratory	Invalid: haemolysis	Eerste River Hospital wc ERH - Ward not stated	Chemistry	Potassium	ST01784993
Tygerberg Laboratory	Invalid: haemolysis	Eerste River Hospital wc ERH - Ward not stated	Chemistry	Potassium	ST01791197
Tygerberg Laboratory	Invalid: haemolysis	Eerste River Hospital wc ERH - Ward not stated	Chemistry	Potassium	ST01792732
Tygerberg Laboratory	Invalid: haemolysis	Eerste River Hospital wc ERH - Ward not stated	Chemistry	Potassium	ST01792746
Tygerberg Laboratory	Invalid: haemolysis	Eerste River Hospital wc ERH - Ward not stated	Chemistry	Potassium	ST01793500
Tygerberg Laboratory	Invalid: haemolysis	Eerste River Hospital wc ERH - Ward not stated	Chemistry	Potassium	ST01793516
Tygerberg Laboratory	Invalid: haemolysis	Eerste River Hospital wc ERH - Ward not stated	Chemistry	Potassium	ST01795812
Tygerberg Laboratory	Invalid: haemolysis	Eerste River Hospital wc ERH - Ward not stated	Chemistry	Potassium	ST01796551
Tygerberg Laboratory	Invalid: haemolysis	Eerste River Hospital wc ERH - Ward not stated	Chemistry	Potassium	ST01798466
Tygerberg Laboratory	Invalid: haemolysis	Eerste River Hospital wc ERH - Ward not stated	Chemistry	Potassium	ST01798472
Tygerberg Laboratory	Invalid: haemolysis	Eerste River Hospital wc ERH - Ward not stated	Chemistry	Potassium	ST01801162
Tygerberg Laboratory	Invalid: haemolysis	Eerste River Hospital wc ERH - Ward not stated	Chemistry	Potassium	ST01802991
Tygerberg Laboratory	Invalid: haemolysis	Eerste River Hospital wc ERH - Ward not stated	Chemistry	Potassium	ST01805517
Tygerberg Laboratory	Invalid: haemolysis	Eerste River Hospital wc ERH - Ward not stated	Chemistry	Potassium	ST01805527
Tygerberg Laboratory	Invalid: haemolysis	Eerste River Hospital wc ERH - Ward not stated	Chemistry	Potassium	ST01806909
Tygerberg Laboratory	Invalid: haemolysis	Eerste River Hospital wc ERH - Ward not stated	Chemistry	Potassium	ST01809024
Tygerberg Laboratory	Invalid: haemolysis	Eerste River Hospital wc ERH - Ward not stated	Chemistry	Potassium	ST01809041
Tygerberg Laboratory	Invalid: haemolysis	Eerste River Hospital wc ERH - Ward not stated	Chemistry	Potassium	ST01809478
Tygerberg Laboratory	Invalid: haemolysis	Eerste River Hospital wc ERH - Ward not stated	Chemistry	Potassium	ST01809812
Tygerberg Laboratory	Invalid: haemolysis	Eerste River Hospital wc ERH - Ward not stated	Chemistry	Potassium	ST01811504
Tygerberg Laboratory	Invalid: haemolysis	Eerste River Hospital wc ERH - Ward not stated	Chemistry	Potassium	ST01812542
Tygerberg Laboratory	Invalid: haemolysis	Eerste River Hospital wc ERH - Ward not stated	Chemistry	Potassium	ST01814890
Tygerberg Laboratory	Invalid: haemolysis	Eerste River Hospital wc ERH - Ward not stated	Chemistry	Potassium	STM0004262
Tygerberg Laboratory	Invalid: haemolysis	Eerste River Hospital wc ERH - Ward not stated	Chemistry	Urea	ST01783458
Tygerberg Laboratory	Invalid: haemolysis	Eerste River Hospital wc ERH - Ward not stated	Chemistry	Urea	ST01809024
Tygerberg Laboratory	Invalid: haemolysis	Eerste River Hospital wc ERH - Ward not stated	Chemistry	Calcium	ST01774755
Tygerberg Laboratory	Invalid: haemolysis	Eerste River Hospital wc ERH - Ward not stated	Chemistry	Conjugated bilirubin	ST01765235
Tygerberg Laboratory	Invalid: haemolysis	Eerste River Hospital wc ERH - Ward not stated	Chemistry	Conjugated bilirubin	ST01765268
Tygerberg Laboratory	Invalid: haemolysis	Eerste River Hospital wc ERH - Ward not stated	Chemistry	Conjugated bilirubin	ST01771521
Tygerberg Laboratory	Invalid: haemolysis	Eerste River Hospital wc ERH - Ward not stated	Chemistry	Conjugated bilirubin	ST01773974
Tygerberg Laboratory	Invalid: haemolysis	Eerste River Hospital wc ERH - Ward not stated	Chemistry	Conjugated bilirubin	ST01777584
Tygerberg Laboratory	Invalid: haemolysis	Eerste River Hospital wc ERH - Ward not stated	Chemistry	Conjugated bilirubin	ST01777826
Tygerberg Laboratory	Invalid: haemolysis	Eerste River Hospital wc ERH - Ward not stated	Chemistry	Conjugated bilirubin	ST01788097
Tygerberg Laboratory	Invalid: haemolysis	Eerste River Hospital wc ERH - Ward not stated	Chemistry	Conjugated bilirubin	ST01792735
Tygerberg Laboratory	Invalid: haemolysis	Eerste River Hospital wc ERH - Ward not stated	Chemistry	Conjugated bilirubin	ST01798341
Tygerberg Laboratory	Invalid: haemolysis	Eerste River Hospital wc ERH - Ward not stated	Chemistry	Conjugated bilirubin	ST01802991
Tygerberg Laboratory	Invalid: haemolysis	Eerste River Hospital wc ERH - Ward not stated	Chemistry	Conjugated bilirubin	ST01804365
Tygerberg Laboratory	Invalid: haemolysis	Eerste River Hospital wc ERH - Ward not stated	Chemistry	Conjugated bilirubin	ST01807005
Tygerberg Laboratory	Invalid: haemolysis	Eerste River Hospital wc ERH - Ward not stated	Chemistry	Alanine transaminase (ALT)	ST01774755
Tygerberg Laboratory	Invalid: haemolysis	Eerste River Hospital wc ERH - Ward not stated	Chemistry	Alanine transaminase (ALT)	ST01777826
Tygerberg Laboratory	Invalid: haemolysis	Eerste River Hospital wc ERH - Ward not stated	Chemistry	Alanine transaminase (ALT)	ST01793516
Tygerberg Laboratory	Invalid: haemolysis	Eerste River Hospital wc ERH - Ward not stated	Chemistry	Alanine transaminase (ALT)	ST01802991
Tygerberg Laboratory	Invalid: haemolysis	Eerste River Hospital wc ERH - Ward not stated	Chemistry	Alanine transaminase (ALT)	ST01809024
Tygerberg Laboratory	Invalid: haemolysis	Eerste River Hospital wc ERH - Ward not stated	Chemistry	Alanine transaminase (ALT)	ST01809812
Tygerberg Laboratory	Invalid: haemolysis	Eerste River Hospital wc ERH - Ward not stated	Chemistry	Aspartate transaminase (AST)	ST01765235
Tygerberg Laboratory	Invalid: haemolysis	Eerste River Hospital wc ERH - Ward not stated	Chemistry	Aspartate transaminase (AST)	ST01771521
Tygerberg Laboratory	Invalid: haemolysis	Eerste River Hospital wc ERH - Ward not stated	Chemistry	Aspartate transaminase (AST)	ST01773974
Tygerberg Laboratory	Invalid: haemolysis	Eerste River Hospital wc ERH - Ward not stated	Chemistry	Aspartate transaminase (AST)	ST01777584
Tygerberg Laboratory	Invalid: haemolysis	Eerste River Hospital wc ERH - Ward not stated	Chemistry	Aspartate transaminase (AST)	ST01777826
Tygerberg Laboratory	Invalid: haemolysis	Eerste River Hospital wc ERH - Ward not stated	Chemistry	Aspartate transaminase (AST)	ST01784674
Tygerberg Laboratory	Invalid: haemolysis	Eerste River Hospital wc ERH - Ward not stated	Chemistry	Aspartate transaminase (AST)	ST01788097
Tygerberg Laboratory	Invalid: haemolysis	Eerste River Hospital wc ERH - Ward not stated	Chemistry	Aspartate transaminase (AST)	ST01792735
Tygerberg Laboratory	Invalid: haemolysis	Eerste River Hospital wc ERH - Ward not stated	Chemistry	Aspartate transaminase (AST)	ST01793516
Tygerberg Laboratory	Invalid: haemolysis	Eerste River Hospital wc ERH - Ward not stated	Chemistry	Aspartate transaminase (AST)	ST01798341
Tygerberg Laboratory	Invalid: haemolysis	Eerste River Hospital wc ERH - Ward not stated	Chemistry	Aspartate transaminase (AST)	ST01802991
Tygerberg Laboratory	Invalid: haemolysis	Eerste River Hospital wc ERH - Ward not stated	Chemistry	Aspartate transaminase (AST)	ST01804365
Tygerberg Laboratory	Invalid: haemolysis	Eerste River Hospital wc ERH - Ward not stated	Chemistry	Alkaline phosphatase (ALP)	ST01777826
Tygerberg Laboratory	Invalid: haemolysis	Eerste River Hospital wc ERH - Ward not stated	Chemistry	Lactate dehydrogenase (LD)	ST01788097
Tygerberg Laboratory	Invalid: haemolysis	Eerste River Hospital wc ERH - Ward not stated	Chemistry	Lactate dehydrogenase (LD)	ST01798341
Tygerberg Laboratory	Invalid: haemolysis	Eerste River Hospital wc ERH - Ward not stated	Chemistry	Iron	ST01793516
Tygerberg Laboratory	Invalid: haemolysis	Eerste River Hospital wc ERH - Ward not stated	Chemistry	Troponin T (high-sensitivity)	ST01762730
Tygerberg Laboratory	Invalid: haemolysis	Eerste River Hospital wc ERH - Ward not stated	Chemistry	Troponin T (high-sensitivity)	ST01783332
Tygerberg Laboratory	Invalid: haemolysis	Eerste River Hospital wc ERH - Ward not stated	Chemistry	Troponin T (high-sensitivity)	ST01790157
Tygerberg Laboratory	Invalid: haemolysis	Eerste River Hospital wc ERH - Ward not stated	Chemistry	Troponin T (high-sensitivity)	ST01807344
Tygerberg Laboratory	Invalid: haemolysis	Eerste River Hospital wc ERH - Ward not stated	Chemistry	Thyroid stimulating hormone (TSH)	ST01774755
Tygerberg Laboratory	Invalid: haemolysis	Eerste River Hospital wc ERH - Ward not stated	Chemistry	Lithium	ST01774755
Tygerberg Laboratory	Invalid: haemolysis	Eerste River Hospital wc ERH - Ward not stated	Chemistry	Serum indices	ST01774755
Tygerberg Laboratory	Invalid: haemolysis	Eerste River Hospital wc ERH - Ward not stated	Chemistry	Serum indices	ST01809024
Tygerberg Laboratory	Invalid: haemolysis	Elsies River CHC wc ERP - ARV Clinic	Chemistry	Potassium	ST01778136
Tygerberg Laboratory	Invalid: haemolysis	Elsies River CHC wc ERP - ARV Clinic	Chemistry	Potassium	ST01788216
Tygerberg Laboratory	Invalid: haemolysis	Elsies River CHC wc ERP - ARV Clinic	Chemistry	Potassium	ST01790737
Tygerberg Laboratory	Invalid: haemolysis	Elsies River CHC wc ERP - ARV Clinic	Chemistry	Conjugated bilirubin	ST01765129
Tygerberg Laboratory	Invalid: haemolysis	Elsies River CHC wc ERP - ARV Clinic	Chemistry	Conjugated bilirubin	ST01773725
Tygerberg Laboratory	Invalid: haemolysis	Elsies River CHC wc ERP - ARV Clinic	Chemistry	Aspartate transaminase (AST)	ST01773725
Tygerberg Laboratory	Invalid: haemolysis	Elsies River CHC wc ERP - ARV Clinic	Chemistry	Lactate dehydrogenase (LD)	ST01778136
Tygerberg Laboratory	Invalid: haemolysis	Elsies River CHC wc ERP - Ward not stated	Chemistry	Creatinine (plus MDRD)	ST01773884
Tygerberg Laboratory	Invalid: haemolysis	Elsies River CHC wc ERP - Ward not stated	Chemistry	Creatinine (plus MDRD)	ST01806910
Tygerberg Laboratory	Invalid: haemolysis	Elsies River CHC wc ERP - Ward not stated	Chemistry	Potassium	ST01762718
Tygerberg Laboratory	Invalid: haemolysis	Elsies River CHC wc ERP - Ward not stated	Chemistry	Potassium	ST01766250
Tygerberg Laboratory	Invalid: haemolysis	Elsies River CHC wc ERP - Ward not stated	Chemistry	Potassium	ST01766284
Tygerberg Laboratory	Invalid: haemolysis	Elsies River CHC wc ERP - Ward not stated	Chemistry	Potassium	ST01771358
Tygerberg Laboratory	Invalid: haemolysis	Elsies River CHC wc ERP - Ward not stated	Chemistry	Potassium	ST01771360
Tygerberg Laboratory	Invalid: haemolysis	Elsies River CHC wc ERP - Ward not stated	Chemistry	Potassium	ST01771589
Tygerberg Laboratory	Invalid: haemolysis	Elsies River CHC wc ERP - Ward not stated	Chemistry	Potassium	ST01773884
Tygerberg Laboratory	Invalid: haemolysis	Elsies River CHC wc ERP - Ward not stated	Chemistry	Potassium	ST01775479
Tygerberg Laboratory	Invalid: haemolysis	Elsies River CHC wc ERP - Ward not stated	Chemistry	Potassium	ST01776300
Tygerberg Laboratory	Invalid: haemolysis	Elsies River CHC wc ERP - Ward not stated	Chemistry	Potassium	ST01779749
Tygerberg Laboratory	Invalid: haemolysis	Elsies River CHC wc ERP - Ward not stated	Chemistry	Potassium	ST01779804
Tygerberg Laboratory	Invalid: haemolysis	Elsies River CHC wc ERP - Ward not stated	Chemistry	Potassium	ST01785190
Tygerberg Laboratory	Invalid: haemolysis	Elsies River CHC wc ERP - Ward not stated	Chemistry	Potassium	ST01785208
Tygerberg Laboratory	Invalid: haemolysis	Elsies River CHC wc ERP - Ward not stated	Chemistry	Potassium	ST01788229
Tygerberg Laboratory	Invalid: haemolysis	Elsies River CHC wc ERP - Ward not stated	Chemistry	Potassium	ST01788467
Tygerberg Laboratory	Invalid: haemolysis	Elsies River CHC wc ERP - Ward not stated	Chemistry	Potassium	ST01789414
Tygerberg Laboratory	Invalid: haemolysis	Elsies River CHC wc ERP - Ward not stated	Chemistry	Potassium	ST01789428
Tygerberg Laboratory	Invalid: haemolysis	Elsies River CHC wc ERP - Ward not stated	Chemistry	Potassium	ST01791129
Tygerberg Laboratory	Invalid: haemolysis	Elsies River CHC wc ERP - Ward not stated	Chemistry	Potassium	ST01791302
Tygerberg Laboratory	Invalid: haemolysis	Elsies River CHC wc ERP - Ward not stated	Chemistry	Potassium	ST01791634
Tygerberg Laboratory	Invalid: haemolysis	Elsies River CHC wc ERP - Ward not stated	Chemistry	Potassium	ST01794115
Tygerberg Laboratory	Invalid: haemolysis	Elsies River CHC wc ERP - Ward not stated	Chemistry	Potassium	ST01795964
Tygerberg Laboratory	Invalid: haemolysis	Elsies River CHC wc ERP - Ward not stated	Chemistry	Potassium	ST01796060
Tygerberg Laboratory	Invalid: haemolysis	Elsies River CHC wc ERP - Ward not stated	Chemistry	Potassium	ST01796135
Tygerberg Laboratory	Invalid: haemolysis	Elsies River CHC wc ERP - Ward not stated	Chemistry	Potassium	ST01801157
Tygerberg Laboratory	Invalid: haemolysis	Elsies River CHC wc ERP - Ward not stated	Chemistry	Potassium	ST01802975
Tygerberg Laboratory	Invalid: haemolysis	Elsies River CHC wc ERP - Ward not stated	Chemistry	Potassium	ST01803414
Tygerberg Laboratory	Invalid: haemolysis	Elsies River CHC wc ERP - Ward not stated	Chemistry	Potassium	ST01806755
Tygerberg Laboratory	Invalid: haemolysis	Elsies River CHC wc ERP - Ward not stated	Chemistry	Potassium	ST01806757
Tygerberg Laboratory	Invalid: haemolysis	Elsies River CHC wc ERP - Ward not stated	Chemistry	Potassium	ST01806842
Tygerberg Laboratory	Invalid: haemolysis	Elsies River CHC wc ERP - Ward not stated	Chemistry	Potassium	ST01806865
Tygerberg Laboratory	Invalid: haemolysis	Elsies River CHC wc ERP - Ward not stated	Chemistry	Potassium	ST01806910
Tygerberg Laboratory	Invalid: haemolysis	Elsies River CHC wc ERP - Ward not stated	Chemistry	Potassium	ST01806918
Tygerberg Laboratory	Invalid: haemolysis	Elsies River CHC wc ERP - Ward not stated	Chemistry	Potassium	ST01806926
Tygerberg Laboratory	Invalid: haemolysis	Elsies River CHC wc ERP - Ward not stated	Chemistry	Potassium	ST01807720
Tygerberg Laboratory	Invalid: haemolysis	Elsies River CHC wc ERP - Ward not stated	Chemistry	Potassium	ST01809727
Tygerberg Laboratory	Invalid: haemolysis	Elsies River CHC wc ERP - Ward not stated	Chemistry	Potassium	ST01817642
Tygerberg Laboratory	Invalid: haemolysis	Elsies River CHC wc ERP - Ward not stated	Chemistry	Potassium	ST01817654
Tygerberg Laboratory	Invalid: haemolysis	Elsies River CHC wc ERP - Ward not stated	Chemistry	Potassium	ST01817661
Tygerberg Laboratory	Invalid: haemolysis	Elsies River CHC wc ERP - Ward not stated	Chemistry	Potassium	ST01817723
Tygerberg Laboratory	Invalid: haemolysis	Elsies River CHC wc ERP - Ward not stated	Chemistry	Uric acid	ST01806910
Tygerberg Laboratory	Invalid: haemolysis	Elsies River CHC wc ERP - Ward not stated	Chemistry	Conjugated bilirubin	ST01796218
Tygerberg Laboratory	Invalid: haemolysis	Elsies River CHC wc ERP - Ward not stated	Chemistry	Alanine transaminase (ALT)	ST01802998
Tygerberg Laboratory	Invalid: haemolysis	Elsies River CHC wc ERP - Ward not stated	Chemistry	Alanine transaminase (ALT)	ST01813517
Tygerberg Laboratory	Invalid: haemolysis	Elsies River CHC wc ERP - Ward not stated	Chemistry	Alanine transaminase (ALT)	ST01817752
Tygerberg Laboratory	Invalid: haemolysis	Elsies River CHC wc ERP - Ward not stated	Chemistry	Aspartate transaminase (AST)	ST01813510
Tygerberg Laboratory	Invalid: haemolysis	Elsies River CHC wc ERP - Ward not stated	Chemistry	Aspartate transaminase (AST)	ST01813517
Tygerberg Laboratory	Invalid: haemolysis	Elsies River CHC wc ERP - Ward not stated	Chemistry	Total cholesterol	ST01773884
Tygerberg Laboratory	Invalid: haemolysis	Elsies River CHC wc ERP - Ward not stated	Chemistry	Total cholesterol	ST01788229
Tygerberg Laboratory	Invalid: haemolysis	Elsies River CHC wc ERP - Ward not stated	Chemistry	Total cholesterol	ST01806865
Tygerberg Laboratory	Invalid: haemolysis	Elsies River CHC wc ERP - Ward not stated	Chemistry	Total cholesterol	ST01806910
Tygerberg Laboratory	Invalid: haemolysis	Elsies River CHC wc ERP - Ward not stated	Chemistry	Serum indices	ST01773884
Tygerberg Laboratory	Invalid: haemolysis	Elsies River Clinic wc ERC - Ward not stated	Chemistry	Serum folate	ST01804683
Tygerberg Laboratory	Invalid: haemolysis	Fisantekraal Clinic wc FSK - ARV Clinic	Chemistry	Conjugated bilirubin	ST01781261
Tygerberg Laboratory	Invalid: haemolysis	Fisantekraal Clinic wc FSK - ARV Clinic	Chemistry	Aspartate transaminase (AST)	ST01781261
Tygerberg Laboratory	Invalid: haemolysis	Forensic Pathology - Tygerberg - No ward	Chemistry	Sodium	ST01780364
Tygerberg Laboratory	Invalid: haemolysis	Forensic Pathology - Tygerberg - No ward	Chemistry	Potassium	ST01780364
Tygerberg Laboratory	Invalid: haemolysis	Forensic Pathology - Tygerberg - No ward	Chemistry	Chloride	ST01780364
Tygerberg Laboratory	Invalid: haemolysis	Forensic Pathology - Tygerberg - No ward	Chemistry	Urea	ST01780364
Tygerberg Laboratory	Invalid: haemolysis	Gustrouw CDC wc GCH - ARV Clinic	Chemistry	Potassium	ST01798642
Tygerberg Laboratory	Invalid: haemolysis	Ikhwezi CDC wc IKW - ARV Clinic	Chemistry	Potassium	ST01804392
Tygerberg Laboratory	Invalid: haemolysis	Karl Bremer Hospital wc KBH - Emergency Centre	Chemistry	Creatinine (plus MDRD)	ST01775826
Tygerberg Laboratory	Invalid: haemolysis	Karl Bremer Hospital wc KBH - Emergency Centre	Chemistry	Creatinine (plus MDRD)	ST01778070
Tygerberg Laboratory	Invalid: haemolysis	Karl Bremer Hospital wc KBH - Emergency Centre	Chemistry	Creatinine (plus MDRD)	ST01781677
Tygerberg Laboratory	Invalid: haemolysis	Karl Bremer Hospital wc KBH - Emergency Centre	Chemistry	Creatinine (plus MDRD)	ST01785808
Tygerberg Laboratory	Invalid: haemolysis	Karl Bremer Hospital wc KBH - Emergency Centre	Chemistry	Creatinine (plus MDRD)	ST01791675
Tygerberg Laboratory	Invalid: haemolysis	Karl Bremer Hospital wc KBH - Emergency Centre	Chemistry	Sodium	ST01778070
Tygerberg Laboratory	Invalid: haemolysis	Karl Bremer Hospital wc KBH - Emergency Centre	Chemistry	Sodium	ST01781677
Tygerberg Laboratory	Invalid: haemolysis	Karl Bremer Hospital wc KBH - Emergency Centre	Chemistry	Sodium	ST01785808
Tygerberg Laboratory	Invalid: haemolysis	Karl Bremer Hospital wc KBH - Emergency Centre	Chemistry	Sodium	ST01791675
Tygerberg Laboratory	Invalid: haemolysis	Karl Bremer Hospital wc KBH - Emergency Centre	Chemistry	Potassium	ST01760806
Tygerberg Laboratory	Invalid: haemolysis	Karl Bremer Hospital wc KBH - Emergency Centre	Chemistry	Potassium	ST01763412
Tygerberg Laboratory	Invalid: haemolysis	Karl Bremer Hospital wc KBH - Emergency Centre	Chemistry	Potassium	ST01763413
Tygerberg Laboratory	Invalid: haemolysis	Karl Bremer Hospital wc KBH - Emergency Centre	Chemistry	Potassium	ST01767217
Tygerberg Laboratory	Invalid: haemolysis	Karl Bremer Hospital wc KBH - Emergency Centre	Chemistry	Potassium	ST01767383
Tygerberg Laboratory	Invalid: haemolysis	Karl Bremer Hospital wc KBH - Emergency Centre	Chemistry	Potassium	ST01767491
Tygerberg Laboratory	Invalid: haemolysis	Karl Bremer Hospital wc KBH - Emergency Centre	Chemistry	Potassium	ST01768094
Tygerberg Laboratory	Invalid: haemolysis	Karl Bremer Hospital wc KBH - Emergency Centre	Chemistry	Potassium	ST01768416
Tygerberg Laboratory	Invalid: haemolysis	Karl Bremer Hospital wc KBH - Emergency Centre	Chemistry	Potassium	ST01770464
Tygerberg Laboratory	Invalid: haemolysis	Karl Bremer Hospital wc KBH - Emergency Centre	Chemistry	Potassium	ST01775802
Tygerberg Laboratory	Invalid: haemolysis	Karl Bremer Hospital wc KBH - Emergency Centre	Chemistry	Potassium	ST01775807
Tygerberg Laboratory	Invalid: haemolysis	Karl Bremer Hospital wc KBH - Emergency Centre	Chemistry	Potassium	ST01778060
Tygerberg Laboratory	Invalid: haemolysis	Karl Bremer Hospital wc KBH - Emergency Centre	Chemistry	Potassium	ST01778070
Tygerberg Laboratory	Invalid: haemolysis	Karl Bremer Hospital wc KBH - Emergency Centre	Chemistry	Potassium	ST01778211
Tygerberg Laboratory	Invalid: haemolysis	Karl Bremer Hospital wc KBH - Emergency Centre	Chemistry	Potassium	ST01778349
Tygerberg Laboratory	Invalid: haemolysis	Karl Bremer Hospital wc KBH - Emergency Centre	Chemistry	Potassium	ST01778499
Tygerberg Laboratory	Invalid: haemolysis	Karl Bremer Hospital wc KBH - Emergency Centre	Chemistry	Potassium	ST01781677
Tygerberg Laboratory	Invalid: haemolysis	Karl Bremer Hospital wc KBH - Emergency Centre	Chemistry	Potassium	ST01782773
Tygerberg Laboratory	Invalid: haemolysis	Karl Bremer Hospital wc KBH - Emergency Centre	Chemistry	Potassium	ST01783430
Tygerberg Laboratory	Invalid: haemolysis	Karl Bremer Hospital wc KBH - Emergency Centre	Chemistry	Potassium	ST01783726
Tygerberg Laboratory	Invalid: haemolysis	Karl Bremer Hospital wc KBH - Emergency Centre	Chemistry	Potassium	ST01783770
Tygerberg Laboratory	Invalid: haemolysis	Karl Bremer Hospital wc KBH - Emergency Centre	Chemistry	Potassium	ST01785808
Tygerberg Laboratory	Invalid: haemolysis	Karl Bremer Hospital wc KBH - Emergency Centre	Chemistry	Potassium	ST01788714
Tygerberg Laboratory	Invalid: haemolysis	Karl Bremer Hospital wc KBH - Emergency Centre	Chemistry	Potassium	ST01788801
Tygerberg Laboratory	Invalid: haemolysis	Karl Bremer Hospital wc KBH - Emergency Centre	Chemistry	Potassium	ST01791674
Tygerberg Laboratory	Invalid: haemolysis	Karl Bremer Hospital wc KBH - Emergency Centre	Chemistry	Potassium	ST01791675
Tygerberg Laboratory	Invalid: haemolysis	Karl Bremer Hospital wc KBH - Emergency Centre	Chemistry	Potassium	ST01791962
Tygerberg Laboratory	Invalid: haemolysis	Karl Bremer Hospital wc KBH - Emergency Centre	Chemistry	Potassium	ST01794311
Tygerberg Laboratory	Invalid: haemolysis	Karl Bremer Hospital wc KBH - Emergency Centre	Chemistry	Potassium	ST01794378
Tygerberg Laboratory	Invalid: haemolysis	Karl Bremer Hospital wc KBH - Emergency Centre	Chemistry	Potassium	ST01794451
Tygerberg Laboratory	Invalid: haemolysis	Karl Bremer Hospital wc KBH - Emergency Centre	Chemistry	Potassium	ST01796985
Tygerberg Laboratory	Invalid: haemolysis	Karl Bremer Hospital wc KBH - Emergency Centre	Chemistry	Potassium	ST01797434
Tygerberg Laboratory	Invalid: haemolysis	Karl Bremer Hospital wc KBH - Emergency Centre	Chemistry	Potassium	ST01797553
Tygerberg Laboratory	Invalid: haemolysis	Karl Bremer Hospital wc KBH - Emergency Centre	Chemistry	Potassium	ST01797881
Tygerberg Laboratory	Invalid: haemolysis	Karl Bremer Hospital wc KBH - Emergency Centre	Chemistry	Potassium	ST01798689
Tygerberg Laboratory	Invalid: haemolysis	Karl Bremer Hospital wc KBH - Emergency Centre	Chemistry	Potassium	ST01798832
Tygerberg Laboratory	Invalid: haemolysis	Karl Bremer Hospital wc KBH - Emergency Centre	Chemistry	Potassium	ST01799212
Tygerberg Laboratory	Invalid: haemolysis	Karl Bremer Hospital wc KBH - Emergency Centre	Chemistry	Potassium	ST01803579
Tygerberg Laboratory	Invalid: haemolysis	Karl Bremer Hospital wc KBH - Emergency Centre	Chemistry	Potassium	ST01805497
Tygerberg Laboratory	Invalid: haemolysis	Karl Bremer Hospital wc KBH - Emergency Centre	Chemistry	Potassium	ST01810305
Tygerberg Laboratory	Invalid: haemolysis	Karl Bremer Hospital wc KBH - Emergency Centre	Chemistry	Potassium	ST01811573
Tygerberg Laboratory	Invalid: haemolysis	Karl Bremer Hospital wc KBH - Emergency Centre	Chemistry	Urea	ST01775826
Tygerberg Laboratory	Invalid: haemolysis	Karl Bremer Hospital wc KBH - Emergency Centre	Chemistry	Urea	ST01778070
Tygerberg Laboratory	Invalid: haemolysis	Karl Bremer Hospital wc KBH - Emergency Centre	Chemistry	Urea	ST01785808
Tygerberg Laboratory	Invalid: haemolysis	Karl Bremer Hospital wc KBH - Emergency Centre	Chemistry	Urea	ST01791675
Tygerberg Laboratory	Invalid: haemolysis	Karl Bremer Hospital wc KBH - Emergency Centre	Chemistry	Calcium	ST01785808
Tygerberg Laboratory	Invalid: haemolysis	Karl Bremer Hospital wc KBH - Emergency Centre	Chemistry	Magnesium	ST01781677
Tygerberg Laboratory	Invalid: haemolysis	Karl Bremer Hospital wc KBH - Emergency Centre	Chemistry	Magnesium	ST01785808
Tygerberg Laboratory	Invalid: haemolysis	Karl Bremer Hospital wc KBH - Emergency Centre	Chemistry	Inorganic phosphate	ST01781677
Tygerberg Laboratory	Invalid: haemolysis	Karl Bremer Hospital wc KBH - Emergency Centre	Chemistry	Inorganic phosphate	ST01785808
Tygerberg Laboratory	Invalid: haemolysis	Karl Bremer Hospital wc KBH - Emergency Centre	Chemistry	Total protein	ST01785808
Tygerberg Laboratory	Invalid: haemolysis	Karl Bremer Hospital wc KBH - Emergency Centre	Chemistry	Albumin	ST01785808
Tygerberg Laboratory	Invalid: haemolysis	Karl Bremer Hospital wc KBH - Emergency Centre	Chemistry	Conjugated bilirubin	ST01770420
Tygerberg Laboratory	Invalid: haemolysis	Karl Bremer Hospital wc KBH - Emergency Centre	Chemistry	Conjugated bilirubin	ST01770433
Tygerberg Laboratory	Invalid: haemolysis	Karl Bremer Hospital wc KBH - Emergency Centre	Chemistry	Conjugated bilirubin	ST01797881
Tygerberg Laboratory	Invalid: haemolysis	Karl Bremer Hospital wc KBH - Emergency Centre	Chemistry	Conjugated bilirubin	ST01797942
Tygerberg Laboratory	Invalid: haemolysis	Karl Bremer Hospital wc KBH - Emergency Centre	Chemistry	Conjugated bilirubin	ST01805497
Tygerberg Laboratory	Invalid: haemolysis	Karl Bremer Hospital wc KBH - Emergency Centre	Chemistry	Alanine transaminase (ALT)	ST01768094
Tygerberg Laboratory	Invalid: haemolysis	Karl Bremer Hospital wc KBH - Emergency Centre	Chemistry	Alanine transaminase (ALT)	ST01775802
Tygerberg Laboratory	Invalid: haemolysis	Karl Bremer Hospital wc KBH - Emergency Centre	Chemistry	Alanine transaminase (ALT)	ST01778060
Tygerberg Laboratory	Invalid: haemolysis	Karl Bremer Hospital wc KBH - Emergency Centre	Chemistry	Alanine transaminase (ALT)	ST01781677
Tygerberg Laboratory	Invalid: haemolysis	Karl Bremer Hospital wc KBH - Emergency Centre	Chemistry	Alanine transaminase (ALT)	ST01783726
Tygerberg Laboratory	Invalid: haemolysis	Karl Bremer Hospital wc KBH - Emergency Centre	Chemistry	Alanine transaminase (ALT)	ST01791675
Tygerberg Laboratory	Invalid: haemolysis	Karl Bremer Hospital wc KBH - Emergency Centre	Chemistry	Alanine transaminase (ALT)	ST01794311
Tygerberg Laboratory	Invalid: haemolysis	Karl Bremer Hospital wc KBH - Emergency Centre	Chemistry	Alanine transaminase (ALT)	ST01796985
Tygerberg Laboratory	Invalid: haemolysis	Karl Bremer Hospital wc KBH - Emergency Centre	Chemistry	Alanine transaminase (ALT)	ST01798689
Tygerberg Laboratory	Invalid: haemolysis	Karl Bremer Hospital wc KBH - Emergency Centre	Chemistry	Aspartate transaminase (AST)	ST01770433
Tygerberg Laboratory	Invalid: haemolysis	Karl Bremer Hospital wc KBH - Emergency Centre	Chemistry	Aspartate transaminase (AST)	ST01785808
Tygerberg Laboratory	Invalid: haemolysis	Karl Bremer Hospital wc KBH - Emergency Centre	Chemistry	Alkaline phosphatase (ALP)	ST01768094
Tygerberg Laboratory	Invalid: haemolysis	Karl Bremer Hospital wc KBH - Emergency Centre	Chemistry	Alkaline phosphatase (ALP)	ST01794311
Tygerberg Laboratory	Invalid: haemolysis	Karl Bremer Hospital wc KBH - Emergency Centre	Chemistry	Alkaline phosphatase (ALP)	ST01798689
Tygerberg Laboratory	Invalid: haemolysis	Karl Bremer Hospital wc KBH - Emergency Centre	Chemistry	Gamma-glutamyl transferase (GGT)	ST01785808
Tygerberg Laboratory	Invalid: haemolysis	Karl Bremer Hospital wc KBH - Emergency Centre	Chemistry	Creatine kinase (CK)	ST01778070
Tygerberg Laboratory	Invalid: haemolysis	Karl Bremer Hospital wc KBH - Emergency Centre	Chemistry	Troponin T (high-sensitivity)	ST01768094
Tygerberg Laboratory	Invalid: haemolysis	Karl Bremer Hospital wc KBH - Emergency Centre	Chemistry	Troponin T (high-sensitivity)	ST01768416
Tygerberg Laboratory	Invalid: haemolysis	Karl Bremer Hospital wc KBH - Emergency Centre	Chemistry	Troponin T (high-sensitivity)	ST01770464
Tygerberg Laboratory	Invalid: haemolysis	Karl Bremer Hospital wc KBH - Emergency Centre	Chemistry	Troponin T (high-sensitivity)	ST01778499
Tygerberg Laboratory	Invalid: haemolysis	Karl Bremer Hospital wc KBH - Emergency Centre	Chemistry	Troponin T (high-sensitivity)	ST01794451
Tygerberg Laboratory	Invalid: haemolysis	Karl Bremer Hospital wc KBH - Emergency Centre	Chemistry	Troponin T (high-sensitivity)	ST01797434
Tygerberg Laboratory	Invalid: haemolysis	Karl Bremer Hospital wc KBH - Emergency Centre	Chemistry	Troponin T (high-sensitivity)	ST01799212
Tygerberg Laboratory	Invalid: haemolysis	Karl Bremer Hospital wc KBH - 2B Surgical Ward	Chemistry	Potassium	ST01797597
Tygerberg Laboratory	Invalid: haemolysis	Karl Bremer Hospital wc KBH - 2B Surgical Ward	Chemistry	Potassium	ST01811572
Tygerberg Laboratory	Invalid: haemolysis	Karl Bremer Hospital wc KBH - 2B Surgical Ward	Chemistry	Inorganic phosphate	ST01797597
Tygerberg Laboratory	Invalid: haemolysis	Karl Bremer Hospital wc KBH - 3B Post-natal Ward	Chemistry	Conjugated bilirubin	ST01811418
Tygerberg Laboratory	Invalid: haemolysis	Karl Bremer Hospital wc KBH - 3E Nursery	Chemistry	Conjugated bilirubin	ST01767373
Tygerberg Laboratory	Invalid: haemolysis	Karl Bremer Hospital wc KBH - 3E Nursery	Chemistry	Conjugated bilirubin	ST01767473
Tygerberg Laboratory	Invalid: haemolysis	Karl Bremer Hospital wc KBH - 3E Nursery	Chemistry	Conjugated bilirubin	ST01796992
Tygerberg Laboratory	Invalid: haemolysis	Karl Bremer Hospital wc KBH - 3E Nursery	Chemistry	Conjugated bilirubin	ST01803079
Tygerberg Laboratory	Invalid: haemolysis	Karl Bremer Hospital wc KBH - 4B Medical Ward	Chemistry	Potassium	ST01767183
Tygerberg Laboratory	Invalid: haemolysis	Karl Bremer Hospital wc KBH - 5B Ward	Chemistry	Conjugated bilirubin	ST01811242
Tygerberg Laboratory	Invalid: haemolysis	Karl Bremer Hospital wc KBH - 5B Ward	Chemistry	Aspartate transaminase (AST)	ST01811242
Tygerberg Laboratory	Invalid: haemolysis	Karl Bremer Hospital wc KBH - Ward not stated	Chemistry	Potassium	ST01766375
Tygerberg Laboratory	Invalid: haemolysis	Karl Bremer Hospital wc KBH - Ward not stated	Chemistry	Potassium	ST01770603
Tygerberg Laboratory	Invalid: haemolysis	Karl Bremer Hospital wc KBH - Ward not stated	Chemistry	Potassium	ST01770996
Tygerberg Laboratory	Invalid: haemolysis	Karl Bremer Hospital wc KBH - Ward not stated	Chemistry	Potassium	ST01782628
Tygerberg Laboratory	Invalid: haemolysis	Karl Bremer Hospital wc KBH - Ward not stated	Chemistry	Potassium	ST01788608
Tygerberg Laboratory	Invalid: haemolysis	Karl Bremer Hospital wc KBH - Ward not stated	Chemistry	Potassium	ST01788610
Tygerberg Laboratory	Invalid: haemolysis	Karl Bremer Hospital wc KBH - Ward not stated	Chemistry	Potassium	ST01788723
Tygerberg Laboratory	Invalid: haemolysis	Karl Bremer Hospital wc KBH - Ward not stated	Chemistry	Conjugated bilirubin	ST01760921
Tygerberg Laboratory	Invalid: haemolysis	Karl Bremer Hospital wc KBH - Ward not stated	Chemistry	Conjugated bilirubin	ST01775791
Tygerberg Laboratory	Invalid: haemolysis	Karl Bremer Hospital wc KBH - Ward not stated	Chemistry	Alanine transaminase (ALT)	ST01770603
Tygerberg Laboratory	Invalid: haemolysis	Karl Bremer Hospital wc KBH - Ward not stated	Chemistry	Aspartate transaminase (AST)	ST01775791
Tygerberg Laboratory	Invalid: haemolysis	Kleinvlei CDC wc KVP - Ward not stated	Chemistry	Potassium	ST01776035
Tygerberg Laboratory	Invalid: haemolysis	Kleinvlei CDC wc KVP - Ward not stated	Chemistry	Conjugated bilirubin	ST01796288
Tygerberg Laboratory	Invalid: haemolysis	Kleinvlei CDC wc KVP - Ward not stated	Chemistry	Aspartate transaminase (AST)	ST01796288
Tygerberg Laboratory	Invalid: haemolysis	Kraaifontein CHC wc KFP - ARV Clinic	Chemistry	Creatinine (plus MDRD)	ST01795164
Tygerberg Laboratory	Invalid: haemolysis	Kraaifontein CHC wc KFP - ARV Clinic	Chemistry	Creatinine (plus MDRD)	ST01804256
Tygerberg Laboratory	Invalid: haemolysis	Kraaifontein CHC wc KFP - ARV Clinic	Chemistry	Sodium	ST01795164
Tygerberg Laboratory	Invalid: haemolysis	Kraaifontein CHC wc KFP - ARV Clinic	Chemistry	Potassium	ST01764673
Tygerberg Laboratory	Invalid: haemolysis	Kraaifontein CHC wc KFP - ARV Clinic	Chemistry	Potassium	ST01765247
Tygerberg Laboratory	Invalid: haemolysis	Kraaifontein CHC wc KFP - ARV Clinic	Chemistry	Potassium	ST01774304
Tygerberg Laboratory	Invalid: haemolysis	Kraaifontein CHC wc KFP - ARV Clinic	Chemistry	Potassium	ST01775195
Tygerberg Laboratory	Invalid: haemolysis	Kraaifontein CHC wc KFP - ARV Clinic	Chemistry	Potassium	ST01777604
Tygerberg Laboratory	Invalid: haemolysis	Kraaifontein CHC wc KFP - ARV Clinic	Chemistry	Potassium	ST01779252
Tygerberg Laboratory	Invalid: haemolysis	Kraaifontein CHC wc KFP - ARV Clinic	Chemistry	Potassium	ST01780503
Tygerberg Laboratory	Invalid: haemolysis	Kraaifontein CHC wc KFP - ARV Clinic	Chemistry	Potassium	ST01787186
Tygerberg Laboratory	Invalid: haemolysis	Kraaifontein CHC wc KFP - ARV Clinic	Chemistry	Potassium	ST01788270
Tygerberg Laboratory	Invalid: haemolysis	Kraaifontein CHC wc KFP - ARV Clinic	Chemistry	Potassium	ST01788274
Tygerberg Laboratory	Invalid: haemolysis	Kraaifontein CHC wc KFP - ARV Clinic	Chemistry	Potassium	ST01790704
Tygerberg Laboratory	Invalid: haemolysis	Kraaifontein CHC wc KFP - ARV Clinic	Chemistry	Potassium	ST01792411
Tygerberg Laboratory	Invalid: haemolysis	Kraaifontein CHC wc KFP - ARV Clinic	Chemistry	Potassium	ST01792557
Tygerberg Laboratory	Invalid: haemolysis	Kraaifontein CHC wc KFP - ARV Clinic	Chemistry	Potassium	ST01795164
Tygerberg Laboratory	Invalid: haemolysis	Kraaifontein CHC wc KFP - ARV Clinic	Chemistry	Potassium	ST01795200
Tygerberg Laboratory	Invalid: haemolysis	Kraaifontein CHC wc KFP - ARV Clinic	Chemistry	Potassium	ST01796518
Tygerberg Laboratory	Invalid: haemolysis	Kraaifontein CHC wc KFP - ARV Clinic	Chemistry	Potassium	ST01807148
Tygerberg Laboratory	Invalid: haemolysis	Kraaifontein CHC wc KFP - ARV Clinic	Chemistry	Potassium	ST01809130
Tygerberg Laboratory	Invalid: haemolysis	Kraaifontein CHC wc KFP - ARV Clinic	Chemistry	Potassium	ST01809212
Tygerberg Laboratory	Invalid: haemolysis	Kraaifontein CHC wc KFP - ARV Clinic	Chemistry	Potassium	ST01815964
Tygerberg Laboratory	Invalid: haemolysis	Kraaifontein CHC wc KFP - ARV Clinic	Chemistry	Urea	ST01795164
Tygerberg Laboratory	Invalid: haemolysis	Kraaifontein CHC wc KFP - ARV Clinic	Chemistry	Alanine transaminase (ALT)	ST01795164
Tygerberg Laboratory	Invalid: haemolysis	Kraaifontein CHC wc KFP - ARV Clinic	Chemistry	Total cholesterol	ST01780536
Tygerberg Laboratory	Invalid: haemolysis	Kraaifontein CHC wc KFP - ARV Clinic	Chemistry	Triglyceride	ST01780536
Tygerberg Laboratory	Invalid: haemolysis	Kraaifontein CHC wc KFP - ARV Clinic	Chemistry	Serum indices	ST01780536
Tygerberg Laboratory	Invalid: haemolysis	Kraaifontein CHC wc KFP - ARV Clinic	Chemistry	Serum indices	ST01795164
Tygerberg Laboratory	Invalid: haemolysis	Kraaifontein CHC wc KFP - ARV Clinic	Chemistry	Serum indices	ST01804256
Tygerberg Laboratory	Invalid: haemolysis	Kraaifontein CHC wc KFP - Ward not stated	Chemistry	Creatinine (plus MDRD)	ST01772514
Tygerberg Laboratory	Invalid: haemolysis	Kraaifontein CHC wc KFP - Ward not stated	Chemistry	Creatinine (plus MDRD)	ST01815276
Tygerberg Laboratory	Invalid: haemolysis	Kraaifontein CHC wc KFP - Ward not stated	Chemistry	Potassium	ST01815276
Tygerberg Laboratory	Invalid: haemolysis	Kraaifontein CHC wc KFP - Ward not stated	Chemistry	Conjugated bilirubin	ST01787144
Tygerberg Laboratory	Invalid: haemolysis	Kraaifontein CHC wc KFP - Ward not stated	Chemistry	Alanine transaminase (ALT)	ST01772514
Tygerberg Laboratory	Invalid: haemolysis	Kraaifontein CHC wc KFP - Ward not stated	Chemistry	Alkaline phosphatase (ALP)	ST01772514
Tygerberg Laboratory	Invalid: haemolysis	Kraaifontein CHC wc KFP - Ward not stated	Chemistry	C-reactive protein	ST01772514
Tygerberg Laboratory	Invalid: haemolysis	Macassar CDC wc MCP - Ward not stated	Chemistry	Potassium	ST01787945
Tygerberg Laboratory	Invalid: haemolysis	Macassar CDC wc MCP - Ward not stated	Chemistry	Potassium	ST01815570
Tygerberg Laboratory	Invalid: haemolysis	Mfuleni CDC wc MFU - ARV Clinic	Chemistry	Potassium	ST01792428
Tygerberg Laboratory	Invalid: haemolysis	Mfuleni CDC wc MFU - ARV Clinic	Chemistry	Potassium	ST01801130
Tygerberg Laboratory	Invalid: haemolysis	Mfuleni CDC wc MFU - Ward not stated	Chemistry	Potassium	ST01764638
Tygerberg Laboratory	Invalid: haemolysis	Mfuleni CDC wc MFU - Ward not stated	Chemistry	Potassium	ST01765213
Tygerberg Laboratory	Invalid: haemolysis	Mfuleni CDC wc MFU - Ward not stated	Chemistry	Potassium	ST01772898
Tygerberg Laboratory	Invalid: haemolysis	Mfuleni CDC wc MFU - Ward not stated	Chemistry	Potassium	ST01775524
Tygerberg Laboratory	Invalid: haemolysis	Mfuleni CDC wc MFU - Ward not stated	Chemistry	Potassium	ST01779022
Tygerberg Laboratory	Invalid: haemolysis	Mfuleni CDC wc MFU - Ward not stated	Chemistry	Potassium	ST01780061
Tygerberg Laboratory	Invalid: haemolysis	Mfuleni CDC wc MFU - Ward not stated	Chemistry	Potassium	ST01790057
Tygerberg Laboratory	Invalid: haemolysis	Mfuleni CDC wc MFU - Ward not stated	Chemistry	Potassium	ST01792491
Tygerberg Laboratory	Invalid: haemolysis	Mfuleni CDC wc MFU - Ward not stated	Chemistry	Potassium	ST01793674
Tygerberg Laboratory	Invalid: haemolysis	Michael Mapongwana CDC wc MMP - ARV Clinic	Chemistry	Potassium	ST01781083
Tygerberg Laboratory	Invalid: haemolysis	Michael Mapongwana CDC wc MMP - ARV Clinic	Chemistry	Potassium	ST01785739
Tygerberg Laboratory	Invalid: haemolysis	Nomzamo CDC wc NMZ - ARV Clinic	Chemistry	Potassium	ST01789411
Tygerberg Laboratory	Invalid: haemolysis	Nomzamo CDC wc NMZ - ARV Clinic	Chemistry	Potassium	ST01810747
Tygerberg Laboratory	Invalid: haemolysis	Parow CDC wc PHC - Ward not stated	Chemistry	Aspartate transaminase (AST)	ST01803138
Tygerberg Laboratory	Invalid: haemolysis	Ruyterwacht CDC wc RWC - ARV Clinic	Chemistry	Vitamin B12	ST01786674
Tygerberg Laboratory	Invalid: haemolysis	Ruyterwacht CDC wc RWC - ARV Clinic	Chemistry	Serum indices	ST01786674
Tygerberg Laboratory	Invalid: haemolysis	Scottsdene CDC wc SDC - ARV Clinic	Chemistry	Conjugated bilirubin	ST01796417
Tygerberg Laboratory	Invalid: haemolysis	Tygerberg Hospital wc TBH - F1 Emergency Unit	Chemistry	Aspartate transaminase (AST)	ST01777909
Tygerberg Laboratory	Invalid: haemolysis	Tygerberg Hospital wc TBH - C1R Resuscitation	Chemistry	Potassium	ST01766698
Tygerberg Laboratory	Invalid: haemolysis	Tygerberg Hospital wc TBH - C1R Resuscitation	Chemistry	Potassium	ST01815115
Tygerberg Laboratory	Invalid: haemolysis	Tygerberg Hospital wc TBH - C1A Trauma	Chemistry	Potassium	ST01760234
Tygerberg Laboratory	Invalid: haemolysis	Tygerberg Hospital wc TBH - C1A Trauma	Chemistry	Potassium	ST01761237
Tygerberg Laboratory	Invalid: haemolysis	Tygerberg Hospital wc TBH - C1A Trauma	Chemistry	Potassium	ST01762481
Tygerberg Laboratory	Invalid: haemolysis	Tygerberg Hospital wc TBH - C1A Trauma	Chemistry	Potassium	ST01765222
Tygerberg Laboratory	Invalid: haemolysis	Tygerberg Hospital wc TBH - C1A Trauma	Chemistry	Potassium	ST01767695
Tygerberg Laboratory	Invalid: haemolysis	Tygerberg Hospital wc TBH - C1A Trauma	Chemistry	Potassium	ST01768175
Tygerberg Laboratory	Invalid: haemolysis	Tygerberg Hospital wc TBH - C1A Trauma	Chemistry	Potassium	ST01772684
Tygerberg Laboratory	Invalid: haemolysis	Tygerberg Hospital wc TBH - C1A Trauma	Chemistry	Potassium	ST01772966
Tygerberg Laboratory	Invalid: haemolysis	Tygerberg Hospital wc TBH - C1A Trauma	Chemistry	Potassium	ST01776218
Tygerberg Laboratory	Invalid: haemolysis	Tygerberg Hospital wc TBH - C1A Trauma	Chemistry	Potassium	ST01783391
Tygerberg Laboratory	Invalid: haemolysis	Tygerberg Hospital wc TBH - C1A Trauma	Chemistry	Potassium	ST01787672
Tygerberg Laboratory	Invalid: haemolysis	Tygerberg Hospital wc TBH - C1A Trauma	Chemistry	Potassium	ST01793444
Tygerberg Laboratory	Invalid: haemolysis	Tygerberg Hospital wc TBH - C1A Trauma	Chemistry	Potassium	ST01793521
Tygerberg Laboratory	Invalid: haemolysis	Tygerberg Hospital wc TBH - C1A Trauma	Chemistry	Potassium	ST01800486
Tygerberg Laboratory	Invalid: haemolysis	Tygerberg Hospital wc TBH - C1A Trauma	Chemistry	Potassium	ST01804760
Tygerberg Laboratory	Invalid: haemolysis	Tygerberg Hospital wc TBH - C1A Trauma	Chemistry	Potassium	ST01808421
Tygerberg Laboratory	Invalid: haemolysis	Tygerberg Hospital wc TBH - C1A Trauma	Chemistry	Potassium	ST01813386
Tygerberg Laboratory	Invalid: haemolysis	Tygerberg Hospital wc TBH - C1A Trauma	Chemistry	Inorganic phosphate	ST01787672
Tygerberg Laboratory	Invalid: haemolysis	Tygerberg Hospital wc TBH - C1A Trauma	Chemistry	Conjugated bilirubin	ST01762481
Tygerberg Laboratory	Invalid: haemolysis	Tygerberg Hospital wc TBH - C1A Trauma	Chemistry	Aspartate transaminase (AST)	ST01762481
Tygerberg Laboratory	Invalid: haemolysis	Tygerberg Hospital wc TBH - C1A Trauma	Chemistry	Lactate dehydrogenase (LD)	ST01762481
Tygerberg Laboratory	Invalid: haemolysis	Tygerberg Hospital wc TBH - C1A Trauma	Chemistry	CSF chloride	ST01794359
Tygerberg Laboratory	Invalid: haemolysis	Tygerberg Hospital wc TBH - Ward A1 Burns	Chemistry	Potassium	ST01777123
Tygerberg Laboratory	Invalid: haemolysis	Tygerberg Hospital wc TBH - Ward A1 Burns	Chemistry	Potassium	ST01778825
Tygerberg Laboratory	Invalid: haemolysis	Tygerberg Hospital wc TBH - Ward A1 Burns	Chemistry	Potassium	ST01788597
Tygerberg Laboratory	Invalid: haemolysis	Tygerberg Hospital wc TBH - Ward A1 Burns	Chemistry	Potassium	ST01797697
Tygerberg Laboratory	Invalid: haemolysis	Tygerberg Hospital wc TBH - Ward A1 Burns	Chemistry	Potassium	ST01803609
Tygerberg Laboratory	Invalid: haemolysis	Tygerberg Hospital wc TBH - Ward A1 Burns	Chemistry	Potassium	ST01803611
Tygerberg Laboratory	Invalid: haemolysis	Tygerberg Hospital wc TBH - Ward A1 Burns	Chemistry	Potassium	ST01815891
Tygerberg Laboratory	Invalid: haemolysis	Tygerberg Hospital wc TBH - Ward A1 Burns	Chemistry	Conjugated bilirubin	ST01803609
Tygerberg Laboratory	Invalid: haemolysis	Tygerberg Hospital wc TBH - Ward A1 Burns	Chemistry	Conjugated bilirubin	ST01803611
Tygerberg Laboratory	Invalid: haemolysis	Tygerberg Hospital wc TBH - Ward A1 Burns	Chemistry	Alanine transaminase (ALT)	ST01803609
Tygerberg Laboratory	Invalid: haemolysis	Tygerberg Hospital wc TBH - Ward A1 Burns	Chemistry	Aspartate transaminase (AST)	ST01803609
Tygerberg Laboratory	Invalid: haemolysis	Tygerberg Hospital wc TBH - Ward A1 Burns	Chemistry	Aspartate transaminase (AST)	ST01803611
Tygerberg Laboratory	Invalid: haemolysis	Tygerberg Hospital wc TBH - Ward A1 Burns	Chemistry	Alkaline phosphatase (ALP)	ST01803609
Tygerberg Laboratory	Invalid: haemolysis	Tygerberg Hospital wc TBH - Ward A1 West	Chemistry	Creatinine (plus MDRD)	ST01773012
Tygerberg Laboratory	Invalid: haemolysis	Tygerberg Hospital wc TBH - Ward A1 West	Chemistry	Sodium	ST01773012
Tygerberg Laboratory	Invalid: haemolysis	Tygerberg Hospital wc TBH - Ward A1 West	Chemistry	Potassium	ST01760675
Tygerberg Laboratory	Invalid: haemolysis	Tygerberg Hospital wc TBH - Ward A1 West	Chemistry	Potassium	ST01767698
Tygerberg Laboratory	Invalid: haemolysis	Tygerberg Hospital wc TBH - Ward A1 West	Chemistry	Potassium	ST01767933
Tygerberg Laboratory	Invalid: haemolysis	Tygerberg Hospital wc TBH - Ward A1 West	Chemistry	Potassium	ST01770592
Tygerberg Laboratory	Invalid: haemolysis	Tygerberg Hospital wc TBH - Ward A1 West	Chemistry	Potassium	ST01773007
Tygerberg Laboratory	Invalid: haemolysis	Tygerberg Hospital wc TBH - Ward A1 West	Chemistry	Potassium	ST01773012
Tygerberg Laboratory	Invalid: haemolysis	Tygerberg Hospital wc TBH - Ward A1 West	Chemistry	Potassium	ST01779954
Tygerberg Laboratory	Invalid: haemolysis	Tygerberg Hospital wc TBH - Ward A1 West	Chemistry	Potassium	ST01794235
Tygerberg Laboratory	Invalid: haemolysis	Tygerberg Hospital wc TBH - Ward A1 West	Chemistry	Potassium	ST01797709
Tygerberg Laboratory	Invalid: haemolysis	Tygerberg Hospital wc TBH - Ward A1 West	Chemistry	Potassium	ST01798931
Tygerberg Laboratory	Invalid: haemolysis	Tygerberg Hospital wc TBH - Ward A1 West	Chemistry	Potassium	ST01803588
Tygerberg Laboratory	Invalid: haemolysis	Tygerberg Hospital wc TBH - Ward A1 West	Chemistry	Potassium	ST01809744
Tygerberg Laboratory	Invalid: haemolysis	Tygerberg Hospital wc TBH - Ward A1 West	Chemistry	Potassium	ST01817928
Tygerberg Laboratory	Invalid: haemolysis	Tygerberg Hospital wc TBH - Ward A1 West	Chemistry	Potassium	ST01818299
Tygerberg Laboratory	Invalid: haemolysis	Tygerberg Hospital wc TBH - Ward A1 West	Chemistry	Chloride	ST01773012
Tygerberg Laboratory	Invalid: haemolysis	Tygerberg Hospital wc TBH - Ward A1 West	Chemistry	Urea	ST01773012
Tygerberg Laboratory	Invalid: haemolysis	Tygerberg Hospital wc TBH - Ward A1 West	Chemistry	Conjugated bilirubin	ST01760675
Tygerberg Laboratory	Invalid: haemolysis	Tygerberg Hospital wc TBH - Ward A1 West	Chemistry	Conjugated bilirubin	ST01779954
Tygerberg Laboratory	Invalid: haemolysis	Tygerberg Hospital wc TBH - Ward A1 West	Chemistry	Conjugated bilirubin	ST01791449
Tygerberg Laboratory	Invalid: haemolysis	Tygerberg Hospital wc TBH - Ward A1 West	Chemistry	Conjugated bilirubin	ST01791464
Tygerberg Laboratory	Invalid: haemolysis	Tygerberg Hospital wc TBH - Ward A1 West	Chemistry	Conjugated bilirubin	ST01803588
Tygerberg Laboratory	Invalid: haemolysis	Tygerberg Hospital wc TBH - Ward A1 West	Chemistry	Conjugated bilirubin	ST01815309
Tygerberg Laboratory	Invalid: haemolysis	Tygerberg Hospital wc TBH - Ward A1 West	Chemistry	Conjugated bilirubin	ST01817928
Tygerberg Laboratory	Invalid: haemolysis	Tygerberg Hospital wc TBH - Ward A1 West	Chemistry	Conjugated bilirubin	ST01818299
Tygerberg Laboratory	Invalid: haemolysis	Tygerberg Hospital wc TBH - Ward A1 West	Chemistry	Aspartate transaminase (AST)	ST01760675
Tygerberg Laboratory	Invalid: haemolysis	Tygerberg Hospital wc TBH - Ward A1 West	Chemistry	Aspartate transaminase (AST)	ST01779954
Tygerberg Laboratory	Invalid: haemolysis	Tygerberg Hospital wc TBH - Ward A1 West	Chemistry	Aspartate transaminase (AST)	ST01791449
Tygerberg Laboratory	Invalid: haemolysis	Tygerberg Hospital wc TBH - Ward A1 West	Chemistry	Aspartate transaminase (AST)	ST01791464
Tygerberg Laboratory	Invalid: haemolysis	Tygerberg Hospital wc TBH - Ward A1 West	Chemistry	Aspartate transaminase (AST)	ST01803588
Tygerberg Laboratory	Invalid: haemolysis	Tygerberg Hospital wc TBH - Ward A1 West	Chemistry	Aspartate transaminase (AST)	ST01815309
Tygerberg Laboratory	Invalid: haemolysis	Tygerberg Hospital wc TBH - Ward A1 West	Chemistry	Aspartate transaminase (AST)	ST01817928
Tygerberg Laboratory	Invalid: haemolysis	Tygerberg Hospital wc TBH - Ward A1 West	Chemistry	Aspartate transaminase (AST)	ST01818299
Tygerberg Laboratory	Invalid: haemolysis	Tygerberg Hospital wc TBH - Ward A1 West	Chemistry	Lactate dehydrogenase (LD)	ST01760675
Tygerberg Laboratory	Invalid: haemolysis	Tygerberg Hospital wc TBH - Ward A1 West	Chemistry	Lactate dehydrogenase (LD)	ST01779954
Tygerberg Laboratory	Invalid: haemolysis	Tygerberg Hospital wc TBH - Ward A1 West	Chemistry	Lactate dehydrogenase (LD)	ST01791449
Tygerberg Laboratory	Invalid: haemolysis	Tygerberg Hospital wc TBH - Ward A1 West	Chemistry	Lactate dehydrogenase (LD)	ST01803588
Tygerberg Laboratory	Invalid: haemolysis	Tygerberg Hospital wc TBH - Ward A1 West	Chemistry	Lactate dehydrogenase (LD)	ST01817928
Tygerberg Laboratory	Invalid: haemolysis	Tygerberg Hospital wc TBH - Ward A1 West	Chemistry	C-reactive protein	ST01773012
Tygerberg Laboratory	Invalid: haemolysis	Tygerberg Hospital wc TBH - Ward A2	Chemistry	Potassium	ST01774737
Tygerberg Laboratory	Invalid: haemolysis	Tygerberg Hospital wc TBH - Ward A2	Chemistry	Potassium	ST01811144
Tygerberg Laboratory	Invalid: haemolysis	Tygerberg Hospital wc TBH - Ward A3 West	Chemistry	Potassium	ST01784340
Tygerberg Laboratory	Invalid: haemolysis	Tygerberg Hospital wc TBH - Ward A3 West	Chemistry	Conjugated bilirubin	ST01785083
Tygerberg Laboratory	Invalid: haemolysis	Tygerberg Hospital wc TBH - Ward A3 West	Chemistry	Aspartate transaminase (AST)	ST01785083
Tygerberg Laboratory	Invalid: haemolysis	Tygerberg Hospital wc TBH - Ward A3 West	Chemistry	Lactate dehydrogenase (LD)	ST01785083
Tygerberg Laboratory	Invalid: haemolysis	Tygerberg Hospital wc TBH - Ward A5 High Care	Chemistry	Potassium	ST01781753
Tygerberg Laboratory	Invalid: haemolysis	Tygerberg Hospital wc TBH - Ward A5 High Care	Chemistry	Potassium	ST01788237
Tygerberg Laboratory	Invalid: haemolysis	Tygerberg Hospital wc TBH - Ward A5 High Care	Chemistry	Potassium	ST01788243
Tygerberg Laboratory	Invalid: haemolysis	Tygerberg Hospital wc TBH - Ward A5 High Care	Chemistry	Potassium	ST01788446
Tygerberg Laboratory	Invalid: haemolysis	Tygerberg Hospital wc TBH - Ward A5 High Care	Chemistry	Potassium	ST01794552
Tygerberg Laboratory	Invalid: haemolysis	Tygerberg Hospital wc TBH - Ward A5 High Care	Chemistry	Potassium	ST01803812
Tygerberg Laboratory	Invalid: haemolysis	Tygerberg Hospital wc TBH - Ward A5 High Care	Chemistry	Inorganic phosphate	ST01788446
Tygerberg Laboratory	Invalid: haemolysis	Tygerberg Hospital wc TBH - Ward A5 High Care	Chemistry	Conjugated bilirubin	ST01788237
Tygerberg Laboratory	Invalid: haemolysis	Tygerberg Hospital wc TBH - Ward A5 High Care	Chemistry	Alanine transaminase (ALT)	ST01788446
Tygerberg Laboratory	Invalid: haemolysis	Tygerberg Hospital wc TBH - Ward A5 High Care	Chemistry	Aspartate transaminase (AST)	ST01788237
Tygerberg Laboratory	Invalid: haemolysis	Tygerberg Hospital wc TBH - Ward A5 High Care	Chemistry	Aspartate transaminase (AST)	ST01788446
Tygerberg Laboratory	Invalid: haemolysis	Tygerberg Hospital wc TBH - Ward A5 High Care	Chemistry	Alkaline phosphatase (ALP)	ST01788446
Tygerberg Laboratory	Invalid: haemolysis	Tygerberg Hospital wc TBH - Ward A5 High Care	Chemistry	Lactate dehydrogenase (LD)	ST01816827
Tygerberg Laboratory	Invalid: haemolysis	Tygerberg Hospital wc TBH - Ward A5 Unit	Chemistry	Potassium	ST01778410
Tygerberg Laboratory	Invalid: haemolysis	Tygerberg Hospital wc TBH - Ward A5 Unit	Chemistry	Potassium	ST01782705
Tygerberg Laboratory	Invalid: haemolysis	Tygerberg Hospital wc TBH - Ward A5 Unit	Chemistry	Potassium	ST01782706
Tygerberg Laboratory	Invalid: haemolysis	Tygerberg Hospital wc TBH - Ward A5 Unit	Chemistry	Potassium	ST01783661
Tygerberg Laboratory	Invalid: haemolysis	Tygerberg Hospital wc TBH - Ward A5 Unit	Chemistry	Potassium	ST01783662
Tygerberg Laboratory	Invalid: haemolysis	Tygerberg Hospital wc TBH - Ward A5 Unit	Chemistry	Potassium	ST01790364
Tygerberg Laboratory	Invalid: haemolysis	Tygerberg Hospital wc TBH - Ward A5 Unit	Chemistry	Potassium	ST01791329
Tygerberg Laboratory	Invalid: haemolysis	Tygerberg Hospital wc TBH - Ward A5 Unit	Chemistry	Potassium	ST01797835
Tygerberg Laboratory	Invalid: haemolysis	Tygerberg Hospital wc TBH - Ward A5 Unit	Chemistry	Potassium	ST01810580
Tygerberg Laboratory	Invalid: haemolysis	Tygerberg Hospital wc TBH - Ward A5 Unit	Chemistry	Inorganic phosphate	ST01797835
Tygerberg Laboratory	Invalid: haemolysis	Tygerberg Hospital wc TBH - Ward A5 Unit	Chemistry	Conjugated bilirubin	ST01778658
Tygerberg Laboratory	Invalid: haemolysis	Tygerberg Hospital wc TBH - Ward A5 Unit	Chemistry	Conjugated bilirubin	ST01813422
Tygerberg Laboratory	Invalid: haemolysis	Tygerberg Hospital wc TBH - Ward A5 Unit	Chemistry	Aspartate transaminase (AST)	ST01778410
Tygerberg Laboratory	Invalid: haemolysis	Tygerberg Hospital wc TBH - Ward A5 Unit	Chemistry	Aspartate transaminase (AST)	ST01778658
Tygerberg Laboratory	Invalid: haemolysis	Tygerberg Hospital wc TBH - Ward A5 Unit	Chemistry	Aspartate transaminase (AST)	ST01813422
Tygerberg Laboratory	Invalid: haemolysis	Tygerberg Hospital wc TBH - Ward A5 Unit	Chemistry	Lactate dehydrogenase (LD)	ST01778658
Tygerberg Laboratory	Invalid: haemolysis	Tygerberg Hospital wc TBH - Ward A5 Unit	Chemistry	Protein electrophoresis	ST01810578
Tygerberg Laboratory	Invalid: haemolysis	Tygerberg Hospital wc TBH - Ward A5 West	Chemistry	Potassium	ST01763519
Tygerberg Laboratory	Invalid: haemolysis	Tygerberg Hospital wc TBH - Ward A6	Chemistry	Potassium	ST01772513
Tygerberg Laboratory	Invalid: haemolysis	Tygerberg Hospital wc TBH - Ward A6	Chemistry	Potassium	ST01784350
Tygerberg Laboratory	Invalid: haemolysis	Tygerberg Hospital wc TBH - Ward A6	Chemistry	Potassium	ST01797520
Tygerberg Laboratory	Invalid: haemolysis	Tygerberg Hospital wc TBH - Ward A6	Chemistry	Potassium	ST01814453
Tygerberg Laboratory	Invalid: haemolysis	Tygerberg Hospital wc TBH - Ward A6	Chemistry	Lactate dehydrogenase (LD)	ST01803455
Tygerberg Laboratory	Invalid: haemolysis	Tygerberg Hospital wc TBH - Ward A6	Chemistry	Troponin T (high-sensitivity)	ST01797520
Tygerberg Laboratory	Invalid: haemolysis	Tygerberg Hospital wc TBH - Ward A6 Unit	Chemistry	Potassium	ST01764394
Tygerberg Laboratory	Invalid: haemolysis	Tygerberg Hospital wc TBH - Ward A7	Chemistry	Potassium	ST01777665
Tygerberg Laboratory	Invalid: haemolysis	Tygerberg Hospital wc TBH - Ward A7	Chemistry	Potassium	ST01779231
Tygerberg Laboratory	Invalid: haemolysis	Tygerberg Hospital wc TBH - Ward A7	Chemistry	Potassium	ST01780041
Tygerberg Laboratory	Invalid: haemolysis	Tygerberg Hospital wc TBH - Ward A7	Chemistry	Potassium	ST01808387
Tygerberg Laboratory	Invalid: haemolysis	Tygerberg Hospital wc TBH - Ward A7	Chemistry	Inorganic phosphate	ST01779231
Tygerberg Laboratory	Invalid: haemolysis	Tygerberg Hospital wc TBH - Ward A8 East	Chemistry	Potassium	ST01767434
Tygerberg Laboratory	Invalid: haemolysis	Tygerberg Hospital wc TBH - Ward A8 East	Chemistry	Potassium	ST01782564
Tygerberg Laboratory	Invalid: haemolysis	Tygerberg Hospital wc TBH - Ward A8 East	Chemistry	Potassium	ST01784866
Tygerberg Laboratory	Invalid: haemolysis	Tygerberg Hospital wc TBH - Ward A8 East	Chemistry	Potassium	ST01787680
Tygerberg Laboratory	Invalid: haemolysis	Tygerberg Hospital wc TBH - Ward A8 East	Chemistry	Potassium	ST01789821
Tygerberg Laboratory	Invalid: haemolysis	Tygerberg Hospital wc TBH - Ward A8 East	Chemistry	Potassium	ST01792867
Tygerberg Laboratory	Invalid: haemolysis	Tygerberg Hospital wc TBH - Ward A8 East	Chemistry	Potassium	ST01812644
Tygerberg Laboratory	Invalid: haemolysis	Tygerberg Hospital wc TBH - Ward A8 West	Chemistry	Creatinine (plus MDRD)	ST01811067
Tygerberg Laboratory	Invalid: haemolysis	Tygerberg Hospital wc TBH - Ward A8 West	Chemistry	Sodium	ST01811067
Tygerberg Laboratory	Invalid: haemolysis	Tygerberg Hospital wc TBH - Ward A8 West	Chemistry	Potassium	ST01811067
Tygerberg Laboratory	Invalid: haemolysis	Tygerberg Hospital wc TBH - Ward A8 West	Chemistry	Potassium	ST01812378
Tygerberg Laboratory	Invalid: haemolysis	Tygerberg Hospital wc TBH - Ward A8 West	Chemistry	Urea	ST01811067
Tygerberg Laboratory	Invalid: haemolysis	Tygerberg Hospital wc TBH - Ward A8 West	Chemistry	Inorganic phosphate	ST01812378
Tygerberg Laboratory	Invalid: haemolysis	Tygerberg Hospital wc TBH - Ward A8 West	Chemistry	Conjugated bilirubin	ST01777696
Tygerberg Laboratory	Invalid: haemolysis	Tygerberg Hospital wc TBH - Ward A8 West	Chemistry	Alanine transaminase (ALT)	ST01811067
Tygerberg Laboratory	Invalid: haemolysis	Tygerberg Hospital wc TBH - Ward A8 West	Chemistry	Alanine transaminase (ALT)	ST01812378
Tygerberg Laboratory	Invalid: haemolysis	Tygerberg Hospital wc TBH - Ward A8 West	Chemistry	Aspartate transaminase (AST)	ST01777696
Tygerberg Laboratory	Invalid: haemolysis	Tygerberg Hospital wc TBH - Ward A8 West	Chemistry	Aspartate transaminase (AST)	ST01811067
Tygerberg Laboratory	Invalid: haemolysis	Tygerberg Hospital wc TBH - Ward A8 West	Chemistry	Aspartate transaminase (AST)	ST01812378
Tygerberg Laboratory	Invalid: haemolysis	Tygerberg Hospital wc TBH - Ward A8 West	Chemistry	Alkaline phosphatase (ALP)	ST01811067
Tygerberg Laboratory	Invalid: haemolysis	Tygerberg Hospital wc TBH - Ward A8 West	Chemistry	Gamma-glutamyl transferase (GGT)	ST01811067
Tygerberg Laboratory	Invalid: haemolysis	Tygerberg Hospital wc TBH - Ward A8 West	Chemistry	Lactate dehydrogenase (LD)	ST01777696
Tygerberg Laboratory	Invalid: haemolysis	Tygerberg Hospital wc TBH - Ward A8 West	Chemistry	Lactate dehydrogenase (LD)	ST01802720
Tygerberg Laboratory	Invalid: haemolysis	Tygerberg Hospital wc TBH - Ward A8 West	Chemistry	C-reactive protein	ST01811067
Tygerberg Laboratory	Invalid: haemolysis	Tygerberg Hospital wc TBH - Ward A9 Unit	Chemistry	Creatinine (plus MDRD)	ST01767815
Tygerberg Laboratory	Invalid: haemolysis	Tygerberg Hospital wc TBH - Ward A9 Unit	Chemistry	Creatinine (plus MDRD)	ST01784369
Tygerberg Laboratory	Invalid: haemolysis	Tygerberg Hospital wc TBH - Ward A9 Unit	Chemistry	Creatinine (plus MDRD)	ST01807514
Tygerberg Laboratory	Invalid: haemolysis	Tygerberg Hospital wc TBH - Ward A9 Unit	Chemistry	Sodium	ST01807514
Tygerberg Laboratory	Invalid: haemolysis	Tygerberg Hospital wc TBH - Ward A9 Unit	Chemistry	Potassium	ST01761053
Tygerberg Laboratory	Invalid: haemolysis	Tygerberg Hospital wc TBH - Ward A9 Unit	Chemistry	Potassium	ST01767812
Tygerberg Laboratory	Invalid: haemolysis	Tygerberg Hospital wc TBH - Ward A9 Unit	Chemistry	Potassium	ST01767813
Tygerberg Laboratory	Invalid: haemolysis	Tygerberg Hospital wc TBH - Ward A9 Unit	Chemistry	Potassium	ST01767815
Tygerberg Laboratory	Invalid: haemolysis	Tygerberg Hospital wc TBH - Ward A9 Unit	Chemistry	Potassium	ST01771301
Tygerberg Laboratory	Invalid: haemolysis	Tygerberg Hospital wc TBH - Ward A9 Unit	Chemistry	Potassium	ST01780493
Tygerberg Laboratory	Invalid: haemolysis	Tygerberg Hospital wc TBH - Ward A9 Unit	Chemistry	Potassium	ST01780660
Tygerberg Laboratory	Invalid: haemolysis	Tygerberg Hospital wc TBH - Ward A9 Unit	Chemistry	Potassium	ST01781945
Tygerberg Laboratory	Invalid: haemolysis	Tygerberg Hospital wc TBH - Ward A9 Unit	Chemistry	Potassium	ST01782912
Tygerberg Laboratory	Invalid: haemolysis	Tygerberg Hospital wc TBH - Ward A9 Unit	Chemistry	Potassium	ST01784256
Tygerberg Laboratory	Invalid: haemolysis	Tygerberg Hospital wc TBH - Ward A9 Unit	Chemistry	Potassium	ST01784369
Tygerberg Laboratory	Invalid: haemolysis	Tygerberg Hospital wc TBH - Ward A9 Unit	Chemistry	Potassium	ST01797285
Tygerberg Laboratory	Invalid: haemolysis	Tygerberg Hospital wc TBH - Ward A9 Unit	Chemistry	Potassium	ST01799063
Tygerberg Laboratory	Invalid: haemolysis	Tygerberg Hospital wc TBH - Ward A9 Unit	Chemistry	Potassium	ST01799508
Tygerberg Laboratory	Invalid: haemolysis	Tygerberg Hospital wc TBH - Ward A9 Unit	Chemistry	Potassium	ST01807509
[truncated: 8,607 more rows]
[truncated: 2 more columns]

## Sheet: Cancelled_tests_summary
Rejected specimens	March 2018
Incorrect blood to additive ratio	138
Aged specimen	65
Clotted specimen	101
Haemolyzed specimen	113
Total	417
			Rejected specimens excluded from data (received at TAH but processed at distant laboratory)	Number
			Anti-factor X activity assay	1
