# Supplementary material for: The impact of laboratory staff training workshops on coagulation specimen rejection rates
Source: PLoS One. 2022 Jun 3;17(6):e0268764. doi: 10.1371/journal.pone.0268764 (PMC9165799; doi:10.1371/journal.pone.0268764)
Supplement: S4 Data — (XLSX) [file pone.0268764.s004.xlsx]

## Sheet: Specimens_received_Nov 2018
Department	Test Set	Test Set Description	Count	Min Hours	Max Hours	Average Hours	Average Days	Priority
HAEMATOLOGY	H001	Full Blood Count	6	0.98	4.77	2.29	0.10	P
	H001	Full Blood Count	3857	0.00	120.47	3.45	0.14	R
	H001	Full Blood Count	7072	0.03	114.38	2.18	0.09	S
	H001	Full Blood Count	2	0.67	2.20	1.43	0.06	T
	H001	Full Blood Count	1611	0.07	42.75	2.63	0.11	U
	H001	Full Blood Count	1	1.00	1.82	1.82	0.08	V
	H005	Differential Count	4	1.00	4.77	2.88	0.12	P
	H005	Differential Count	1407	0.05	459.08	8.56	0.36	R
	H005	Differential Count	2622	0.05	409.45	4.19	0.17	S
	H005	Differential Count	580	0.07	94.05	3.87	0.16	U
	H005	Differential Count	1	1.00	1.83	1.83	0.08	V
	H010	White Cell Count	468	0.28	35.40	4.57	0.19	R
	H010	White Cell Count	335	0.15	11.98	2.09	0.09	S
	H010	White Cell Count	80	0.65	14.22	2.80	0.12	U
	H015	Red Cell Count	27	0.23	10.77	2.85	0.12	R
	H015	Red Cell Count	61	0.58	4.57	2.26	0.09	S
	H015	Red Cell Count	11	1.00	3.02	2.08	0.09	U
	H020	Haemoglobin	1192	0.10	55.25	5.06	0.21	R
	H020	Haemoglobin	933	0.07	34.18	2.22	0.09	S
	H020	Haemoglobin	233	0.08	12.27	2.59	0.11	U
	H025	Haematocrit	27	0.25	10.78	2.85	0.12	R
	H025	Haematocrit	61	0.58	4.57	2.27	0.09	S
	H025	Haematocrit	11	1.00	3.02	2.08	0.09	U
	H030	Mean Cell Volume	5	1.00	7.70	4.69	0.20	R
	H030	Mean Cell Volume	6	0.82	4.67	1.96	0.08	S
	H030	Mean Cell Volume	3	1.00	4.93	4.15	0.17	U
	H035	Platelet Count	239	0.10	30.07	2.57	0.11	R
	H035	Platelet Count	607	0.07	18.65	2.13	0.09	S
	H035	Platelet Count	128	0.08	8.62	2.59	0.11	U
	H040	Reticulocyte Count Automated	176	0.17	64.02	5.99	0.25	R
	H040	Reticulocyte Count Automated	217	0.23	14.40	2.67	0.11	S
	H040	Reticulocyte Count Automated	47	0.55	19.28	3.59	0.15	U
	H055	Erythrocyte Sedimentation Rate	279	1.00	32.62	6.77	0.28	R
	H055	Erythrocyte Sedimentation Rate	328	1.00	19.80	5.55	0.23	S
	H055	Erythrocyte Sedimentation Rate	162	1.00	16.92	5.47	0.23	U
	H070	Peripheral Blood Morphology	904	1.00	509.80	40.74	1.70	R
	H070	Peripheral Blood Morphology	693	1.00	57.07	12.77	0.53	S
	H070	Peripheral Blood Morphology	192	1.00	109.98	17.72	0.74	U
	H071	Morphology (no-charge)	136	0.90	173.13	21.77	0.91	R
	H071	Morphology (no-charge)	221	1.00	142.32	18.55	0.77	S
	H071	Morphology (no-charge)	52	1.00	119.95	21.39	0.89	U
	H085	Int Normalised Ratio (INR)	3	1.00	5.55	3.49	0.15	P
	H085	Int Normalised Ratio (INR)	635	0.18	527.12	10.07	0.42	R
	H085	Int Normalised Ratio (INR)	1732	0.22	25.38	2.88	0.12	S
	H085	Int Normalised Ratio (INR)	1	0.60	1.00	0.60	0.03	T
	H085	Int Normalised Ratio (INR)	316	0.03	672.53	10.94	0.46	U
	H090	Activated Partial Thromboplastin Time	3	1.00	5.55	3.49	0.15	P
	H090	Activated Partial Thromboplastin Time	218	0.37	31.62	3.21	0.13	R
	H090	Activated Partial Thromboplastin Time	714	0.22	12.73	2.92	0.12	S
	H090	Activated Partial Thromboplastin Time	114	0.05	360.47	9.33	0.39	U
	H091	Lupus sensitive APTT	53	1.00	547.73	153.65	6.40	R
	H091	Lupus sensitive APTT	30	1.00	382.62	150.14	6.26	S
	H091	Lupus sensitive APTT	12	1.00	675.65	274.08	11.42	U
	H095	Fibrinogen	1	1.00	2.58	2.58	0.11	P
	H095	Fibrinogen	84	0.37	27.75	4.41	0.18	R
	H095	Fibrinogen	226	0.22	8.12	3.21	0.13	S
	H095	Fibrinogen	42	0.07	10.95	3.67	0.15	U
	H105	D-Dimer	97	0.37	27.75	4.30	0.18	R
	H105	D-Dimer	150	0.22	11.38	3.31	0.14	S
	H105	D-Dimer	40	0.08	10.95	3.97	0.17	U
	H120	Thrombin Time	17	1.00	244.10	104.39	4.35	R
	H120	Thrombin Time	14	1.00	169.57	63.99	2.67	S
	H120	Thrombin Time	6	1.00	672.58	337.08	14.04	U
	H135	Factor II (F2)	1	1.00	23.38	23.38	0.97	R
	H135	Factor II (F2)	2	1.00	188.12	128.18	5.34	S
	H135	Factor II (F2)	2	1.00	27.43	26.23	1.09	U
	H140	Factor V (F5)	1	1.00	71.10	71.10	2.96	U
	H145	Factor VII (F7)	3	1.00	47.97	25.71	1.07	R
	H150	Factor VIII (F8)	1	1.00	2.20	2.20	0.09	R
	H150	Factor VIII (F8)	7	1.00	177.10	77.47	3.23	S
	H150	Factor VIII (F8)	1	1.00	22.82	22.82	0.95	U
	H155	Factor IX (F9)	1	1.00	4.10	4.10	0.17	R
	H155	Factor IX (F9)	4	1.00	138.85	56.90	2.37	S
	H160	Factor X (F10)	2	1.00	23.38	12.67	0.53	R
	H160	Factor X (F10)	3	1.00	188.12	97.00	4.04	S
	H160	Factor X (F10)	2	1.00	27.43	26.23	1.09	U
	H185	Factor VIII (F8) Inhibitor	1	1.00	27.47	27.47	1.14	R
	H185	Factor VIII (F8) Inhibitor	7	1.00	381.48	104.41	4.35	S
	H195	Factor IX (F9) Inhibitor	1	1.00	27.15	27.15	1.13	S
	H210	Lupus Anticoagulant	53	1.00	576.78	167.59	6.98	R
	H210	Lupus Anticoagulant	30	1.00	431.28	154.84	6.45	S
	H210	Lupus Anticoagulant	11	1.00	693.95	278.92	11.62	U
	H230	Anti-Thrombin III	22	1.00	810.50	358.52	14.94	R
	H230	Anti-Thrombin III	9	1.00	384.52	292.42	12.18	S
	H230	Anti-Thrombin III	20	1.00	572.40	291.44	12.14	U
	H235	Protein S	26	1.00	785.90	354.26	14.76	R
	H235	Protein S	13	1.00	567.58	313.97	13.08	S
	H235	Protein S	34	1.00	688.60	335.28	13.97	U
	H240	Protein C	33	1.00	785.80	321.12	13.38	R
	H240	Protein C	13	1.00	446.87	262.35	10.93	S
	H240	Protein C	36	1.00	688.55	334.78	13.95	U
	H245	Activated Protein C Resistance	9	1.00	553.12	352.15	14.67	R
	H245	Activated Protein C Resistance	2	1.00	383.00	321.88	13.41	S
	H245	Activated Protein C Resistance	14	1.00	555.72	354.43	14.77	U
	H250	Anti Factor Xa Assay	5	1.00	51.22	19.15	0.80	S
	H260	vWF: Antigen	1	1.00	75.82	75.82	3.16	R
	H260	vWF: Antigen	7	1.00	553.12	243.95	10.16	S
	H260	vWF: Antigen	1	1.00	22.83	22.83	0.95	U
	H261	vWF: Activity	1	1.00	645.20	645.20	26.88	R
	H261	vWF: Activity	3	1.00	957.00	774.91	32.29	S
	H262	vWF: Collagen Binding Assay	1	1.00	645.20	645.20	26.88	R
	H262	vWF: Collagen Binding Assay	3	1.00	957.00	774.91	32.29	S
	H264	von Willebrand Multimers	1	1.00	645.20	645.20	26.88	R
	H264	von Willebrand Multimers	3	1.00	957.00	774.91	32.29	S
	H290	Anticoagulant Dosing	90	1.00	42.38	17.10	0.71	R
	H290	Anticoagulant Dosing	201	1.00	92.02	14.57	0.61	S
	H290	Anticoagulant Dosing	86	1.00	91.93	17.35	0.72	U
	H295	Direct Coombs (screening)	32	1.00	170.50	51.25	2.14	R
	H295	Direct Coombs (screening)	34	1.00	204.25	33.80	1.41	S
	H295	Direct Coombs (screening)	4	1.00	18.40	15.55	0.65	U
	H300	Direct Coombs (typing)	25	1.00	170.50	54.68	2.28	R
	H300	Direct Coombs (typing)	32	1.00	215.55	46.48	1.94	S
	H300	Direct Coombs (typing)	4	1.00	18.42	15.56	0.65	U
	H305	Hb Electrophoresis	6	1.00	204.33	153.59	6.40	R
	H305	Hb Electrophoresis	9	1.00	715.08	249.23	10.38	S
	H310	Sickle Test	2	1.00	50.23	48.29	2.01	R
	H310	Sickle Test	4	1.00	104.45	51.90	2.16	S
	H325	G6PD Qualitative	8	1.00	496.63	103.81	4.33	S
	H345	Cold Agglutinins	1	1.00	6.42	6.42	0.27	S
	H347	Cryoglobulins	1	1.00	141.45	141.45	5.89	U
	H355	Kleihauer Test	3	1.00	42.40	30.74	1.28	R
	H355	Kleihauer Test	3	1.00	16.93	12.56	0.52	S
	H375	Haemoglobin H	1	1.00	204.33	204.33	8.51	R
	H375	Haemoglobin H	3	1.00	211.08	144.23	6.01	S
	H380	Unstable Haemoglobin Screening Test	1	1.00	204.33	204.33	8.51	R
	H380	Unstable Haemoglobin Screening Test	3	1.00	211.08	144.23	6.01	S
	H420	Bone Marrow Procedure	68	1.00	602.63	271.56	11.31	R
	H425	Bone Marrow Aspirate Morphology	66	1.00	602.68	270.90	11.29	R
	H425	Bone Marrow Aspirate Morphology	1	1.00	213.93	213.93	8.91	U
	H430	Bone Marrow Myelogram	61	1.00	602.68	274.00	11.42	R
	H430	Bone Marrow Myelogram	1	1.00	213.92	213.92	8.91	U
	H435	BMT Macroscopic	60	1.00	602.68	260.59	10.86	R
	H440	BMT Microscopic	67	1.00	623.12	274.24	11.43	R
	H440	BMT Microscopic	2	1.00	478.42	346.09	14.42	U
	H445	Consolidated Bone Marrow Report	68	1.00	602.68	271.99	11.33	R
	H445	Consolidated Bone Marrow Report	1	1.00	213.95	213.95	8.91	U
	H450	Supplementary Bone Marrow Report	9	1.00	3367.83	890.16	37.09	R
	H455	CSF Cytospin	11	1.00	28.48	18.96	0.79	R
	H455	CSF Cytospin	26	1.00	93.48	23.97	1.00	S
	H455	CSF Cytospin	2	1.00	22.85	21.33	0.89	U
	H460	Fluid Cytospin	149	1.00	424.75	45.33	1.89	R
	H460	Fluid Cytospin	59	1.00	100.60	31.46	1.31	S
	H460	Fluid Cytospin	24	1.00	78.37	29.91	1.25	U
	H465	Eosinophil Smear	2	1.00	72.05	42.18	1.76	R
	H500	Flowcytometry	9	1.00	217.72	60.45	2.52	R
	H500	Flowcytometry	3	1.00	61.90	45.88	1.91	S
	H505	Acute Leukemia Panel	8	1.00	74.25	28.24	1.18	R
	H505	Acute Leukemia Panel	2	1.00	61.90	53.57	2.23	S
	H510	Chronic Panel	5	1.00	217.80	86.05	3.59	R
	H510	Chronic Panel	2	1.00	61.92	46.22	1.93	S
	H515	Cytoplasmic Panel	3	1.00	55.93	34.91	1.45	R
	H515	Cytoplasmic Panel	2	1.00	61.92	53.58	2.23	S
	H520	Plasma Cell Dyscrasia Panel	3	1.00	217.80	92.64	3.86	R
	H551	PNH Panel (dual neg)	1	1.00	96.42	96.42	4.02	R
	H551	PNH Panel (dual neg)	1	1.00	73.50	73.50	3.06	S
	H575	Consolidated Flow Report	13	1.00	217.80	50.70	2.11	R
	H575	Consolidated Flow Report	3	1.00	61.92	45.89	1.91	S
	H630	Haemosiderin	1	1.00	41.85	41.85	1.74	R
	H630	Haemosiderin	2	1.00	44.02	25.37	1.06	S
	H635	Malaria	19	1.00	73.70	34.74	1.45	R
	H635	Malaria	20	1.00	65.75	29.52	1.23	S
	H635	Malaria	5	1.00	70.55	26.16	1.09	U
	H640	Malaria Rapid Screen	6	0.22	2.13	1.17	0.05	R
	H640	Malaria Rapid Screen	19	0.52	260.37	18.64	0.78	S
	H640	Malaria Rapid Screen	3	1.00	8.75	4.94	0.21	U
	H655	Buffy Layer Examination	4	1.00	267.30	206.33	8.60	R
	H655	Buffy Layer Examination	2	1.00	25.08	14.87	0.62	S
	H660	ABO Blood Group	227	0.10	140.45	43.63	1.82	R
	H660	ABO Blood Group	9	1.00	81.18	41.01	1.71	S
	H665	Rhesus Blood Group	434	0.10	2667.50	49.42	2.06	R
	H665	Rhesus Blood Group	21	1.00	81.18	33.10	1.38	S
	H665	Rhesus Blood Group	14	1.00	56.33	23.40	0.98	U
	H666	Rhesus Confirm	140	1.00	140.45	41.92	1.75	R
	H666	Rhesus Confirm	13	1.00	76.25	27.49	1.15	S
	H666	Rhesus Confirm	8	1.00	56.35	26.00	1.08	U
	H670	Indirect Coombs	396	0.10	140.47	43.18	1.80	R
	H670	Indirect Coombs	18	1.00	81.18	34.03	1.42	S
	H670	Indirect Coombs	15	1.00	56.35	21.54	0.90	U
	H675	Atypical Ab Identification	18	1.00	115.63	51.85	2.16	R
	H675	Atypical Ab Identification	1	1.00	76.27	76.27	3.18	S
	H675	Atypical Ab Identification	1	1.00	121.67	121.67	5.07	U
	H676	Atypical Ab ID Panel (no charge)	22	0.12	112.48	46.66	1.94	R
	H676	Atypical Ab ID Panel (no charge)	3	1.00	76.28	58.64	2.44	S
	H676	Atypical Ab ID Panel (no charge)	1	1.00	121.68	121.68	5.07	U
	H685	Postnatal Blood Group Serology	1	1.00	13.15	13.15	0.55	P
	H685	Postnatal Blood Group Serology	71	1.00	77.63	28.99	1.21	R
	H685	Postnatal Blood Group Serology	95	1.00	69.22	22.21	0.93	S
	H685	Postnatal Blood Group Serology	1	1.00	36.82	36.82	1.53	T
	H685	Postnatal Blood Group Serology	12	1.00	76.37	40.29	1.68	U
	H776	Cryptococcal Ag (LFA) reflex	270	1.00	174.68	45.76	1.91	R
	H776	Cryptococcal Ag (LFA) reflex	30	1.00	102.83	42.43	1.77	S
	H776	Cryptococcal Ag (LFA) reflex	8	1.00	72.52	51.42	2.14	U
	H800	Interpretation	6	1.00	525.43	230.09	9.59	R
	H800	Interpretation	11	1.00	402.52	76.77	3.20	S
	H800	Interpretation	7	1.00	481.03	236.34	9.85	U
	H820	Interpretation HBEP	1	1.00	204.33	204.33	8.51	R
	H820	Interpretation HBEP	3	1.00	211.10	144.24	6.01	S
	H910	Haematology Results Phoning	53	0.23	59.20	9.93	0.41	R
	H910	Haematology Results Phoning	121	0.15	22.58	3.21	0.13	S
	H910	Haematology Results Phoning	23	0.18	14.33	4.38	0.18	U
	H915	Haematology Phoning (manual)	1	1.00	5.67	5.67	0.24	P
	H915	Haematology Phoning (manual)	6	1.00	4.42	2.88	0.12	R
	H915	Haematology Phoning (manual)	17	0.82	6.95	3.65	0.15	S
	H915	Haematology Phoning (manual)	5	1.00	8.95	4.10	0.17	U
	H930	Haematology Comment	30	0.33	231.90	89.08	3.71	R
	H930	Haematology Comment	20	0.77	144.17	24.87	1.04	S
	H930	Haematology Comment	4	1.00	170.95	67.11	2.80	U

## Sheet: Specimens_received_summary
November 2018	Number
Total coagulation specimens received and included in the study:	4880
Specimens excluded from November data:
Factor IX (F9) Inhibitor	1
Cryoglobulins	1
Anti Factor Xa Assay	5
von Willebrand Factor Activity	4
von Willebrand Factor Collagen Binding Assay	4
von Willebrand Multimers	4
PNH Panel (dual neg)	2

## Sheet: Cancelled_tests_Nov 2018
Usersite	Reason	Patient Location	Lab	Tests Referred	Episode
Inkosi Albert Luthuli Central Hospital	Specimen not received	Inkosi Albert Luthuli Hospital - A3E Endo / Resp / GI / Metab Ward	Virology	Hepatitis E IgG	AA04610438
Inkosi Albert Luthuli Central Hospital	Specimen not received	Inkosi Albert Luthuli Hospital - A3E Endo / Resp / GI / Metab Ward	Virology	Hepatitis E IgM	AA04610438
Taylor Bequest Laboratory	Cancel by lab (incorrect test)	Tayler Bequest Hospital [Matatiele] - Out Patient Department	Microbiology	Anti-streptolysin O titre (manual)	EK00461312
Taylor Bequest Laboratory	Require EDTA specimen	Tayler Bequest Hospital [Matatiele] - Male Ward	Chemistry	Parathyroid hormone (PTH)	EK00463659
Taylor Bequest Laboratory	Specimen not received	Tayler Bequest Hospital [Matatiele] - Male Ward	Virology	CMV Viral Load	EK00464002
Chris Hani Baragwanath Laboratory	Dupl registration (non-reportable)	Chris Hani Baragwanath Hospital - Medical OPD	Virology	Hepatitis C Viral Load	HG06137063
Chris Hani Baragwanath Laboratory	Cancel by lab (incorrect test)	Chris Hani Baragwanath Hospital - Main ICU	Virology	Meningitis Screen PCR	HG06156258
Chris Hani Baragwanath Laboratory	Cancel: not clin indicated	Chris Hani Baragwanath Hospital - Infectious Diseases Clinic	Virology	Hep C Genotyping/DRT	HG06165789
Chris Hani Baragwanath Laboratory	Not done: test discontinued	Chris Hani Baragwanath Hospital - Ward 19	Virology	Coxsackie B Antibody	HG06186270
Chris Hani Baragwanath Laboratory	Lab error (non-reportable)	Chris Hani Baragwanath Hospital - Ward 16	Lab Support	Tests Referred	HG06190105
Chris Hani Baragwanath Laboratory	Cancel by lab (duplicate request)	Chris Hani Baragwanath Hospital - Ward 16	Virology	Polyomavirus JC PCR	HG06190109
Chris Hani Baragwanath Laboratory	Cancel by lab (incorrect test)	Chris Hani Baragwanath Hospital - Main ICU	Virology	Meningitis Screen PCR	HG06202546
Chris Hani Baragwanath Laboratory	Not done: test discontinued	Chris Hani Baragwanath Hospital - Ward 19	Virology	Coxsackie B Antibody	HG06209211
Charlotte Maxeke Johannesburg Academic Hospital	Not done: unsuitable	Charlotte Maxeke Hospital - Paediatric Medical Ward 285	Virology	Adenovirus ELISA	HN02377419
Charlotte Maxeke Johannesburg Academic Hospital	Not done: test discontinued	Charlotte Maxeke Hospital - Paediatric Medical Ward 287A	Virology	Coxsackie B Antibody	HN02577496
Charlotte Maxeke Johannesburg Academic Hospital	Not done: test discontinued	Charlotte Maxeke Hospital - Neonatal ICU 276	Virology	Coxsackie B Antibody	HN02593621
Tembisa Laboratory	Specimen insufficient	Tembisa Hospital - Family Medicine Clinic	Virology	Coxsackie B Antibody	IL01860523
Kimberley Laboratory	Not done: not offered in this lab	Kimberley Hospital - A5 Paediatric Ward	Virology	Polio Antibody	KD01659797
Kimberley Laboratory	Cancel by lab (incorrect test)	Kimberley Hospital - Ward not stated	Chemistry	Aquaporin-4 IgG Antibodies	KD01785225
Springbok Laboratory	Lab error (non-reportable)	Dr Van Niekerk Hospital - Out Patient Department	Genetics/PRF	FISH: ERBB2 (HER2/neu)	KE00137426
Springbok Laboratory	Cancel by lab (incorrect test)	Dr Van Niekerk Hospital - Out Patient Department	Virology	Hepatitis A IgG	KE00142695
Springbok Laboratory	Cancel by lab (incorrect test)	Dr Van Niekerk Hospital - Out Patient Department	Virology	Hepatitis A IgG	KE00142711
Springbok Laboratory	Cancel by lab (incorrect test)	Dr Van Niekerk Hospital - Out Patient Department	Virology	Hepatitis B Core IgM	KE00142711
Springbok Laboratory	Not done: not offered in this lab	Dr Van Niekerk Hospital - General Ward	Chemistry	Red cell folate	KE00142870
Springbok Laboratory	Cancel by lab (incorrect test)	Dr Van Niekerk Hospital - General Ward	Virology	Hepatitis B Core IgM	KE00142871
Springbok Laboratory	Not done: not offered in this lab	Dr Van Niekerk Hospital - General Ward	Virology	Hepatitis A IgG	KE00142871
Springbok Laboratory	Specimen insufficient	Dr Van Niekerk Hospital - General Ward	Virology	Hepatitis A IgM	KE00142871
Springbok Laboratory	Specimen insufficient	Dr Van Niekerk Hospital - General Ward	Virology	Hepatitis A Total Ab	KE00142871
Springbok Laboratory	Specimen insufficient	Dr Van Niekerk Hospital - General Ward	Virology	Hep B Surface Ag	KE00142871
Springbok Laboratory	Specimen insufficient	Dr Van Niekerk Hospital - General Ward	Virology	Hep B Surface Ab	KE00142871
Springbok Laboratory	Specimen insufficient	Dr Van Niekerk Hospital - General Ward	Virology	Hepatitis B Core Total Ab	KE00142871
Springbok Laboratory	Specimen insufficient	Dr Van Niekerk Hospital - General Ward	Virology	Hepatitis C Antibody	KE00142871
Springbok Laboratory	Cancel by lab (incorrect test)	Dr Van Niekerk Hospital - Out Patient Department	Virology	Hepatitis B Core IgM	KE00142881
Springbok Laboratory	Lab error (non-reportable)	Kharkams PHC Clinic - No ward	Cytology	Cytology General Report	KE00142913
Springbok Laboratory	Cancel by lab (incorrect test)	Dr Van Niekerk Hospital - Out Patient Department	Virology	Hepatitis A IgG	KE00143094
Springbok Laboratory	Cancel by lab (incorrect test)	Dr Van Niekerk Hospital - Out Patient Department	Virology	Hepatitis B Core IgM	KE00143118
Springbok Laboratory	Cancel by lab (incorrect test)	Kharkams PHC Clinic - No ward	Virology	Hepatitis B Core IgM	KE00143146
Springbok Laboratory	Cancel by lab (incorrect test)	Kharkams PHC Clinic - No ward	Virology	Hepatitis B Core IgM	KE00143152
Springbok Laboratory	Cancel by lab (incorrect test)	Joe Slovo Hospital - Ward not stated	Virology	Hepatitis B Core IgM	KE00143159
Springbok Laboratory	Cancel by lab (incorrect test)	Vioolsdrift PHC Clinic - No ward	Virology	Hepatitis A IgG	KE00143449
Springbok Laboratory	Invalid: haemolysis	Kamieskroon Clinic - No ward	Chemistry	Lipid profile	KE00143517
Springbok Laboratory	Invalid: haemolysis	Kamieskroon Clinic - No ward	Chemistry	Serum indices	KE00143517
Springbok Laboratory	Cancel by lab (incorrect test)	Matjieskloof Clinic - No ward	Virology	Hepatitis A IgG	KE00143526
Springbok Laboratory	Specimen insufficient	Dr Van Niekerk Hospital - Out Patient Department	Chemistry	CSF adenosine deaminase	KE00143545
Springbok Laboratory	Specimen insufficient	Dr Van Niekerk Hospital - Out Patient Department	Microbiology	Cryptococcal antigen LFA	KE00143545
Springbok Laboratory	Specimen insufficient	Dr Van Niekerk Hospital - Out Patient Department	Chemistry	CSF adenosine deaminase	KE00143589
Springbok Laboratory	Specimen insufficient	Dr Van Niekerk Hospital - Labour Ward	Chemistry	CSF adenosine deaminase	KE00143785
Springbok Laboratory	Specimen insufficient	Dr Van Niekerk Hospital - Labour Ward	Microbiology	Cryptococcal antigen LFA	KE00143785
Springbok Laboratory	Cancel by lab (incorrect test)	Dr Van Niekerk Hospital - Out Patient Department	Virology	Hepatitis B Core IgM	KE00143890
Springbok Laboratory	Not done: not offered in this lab	Dr Van Niekerk Hospital - Out Patient Department	Virology	Hepatitis A IgG	KE00143890
Springbok Laboratory	Not done: no patient ID	Dr Van Niekerk Hospital - Out Patient Department	Haematology	Peripheral Blood Morphology	KE00144032
Springbok Laboratory	Specimen insufficient	Dr Van Niekerk Hospital - Labour Ward	Immunology	Toxoplasma (ELISA)	KE00144040
Springbok Laboratory	Cancel by lab (incorrect test)	Dr Van Niekerk Hospital - Labour Ward	Virology	Herpes Simplex Virus 1 IgG	KE00144040
Springbok Laboratory	Cancel by lab (incorrect test)	Dr Van Niekerk Hospital - Labour Ward	Virology	CMV Avidity	KE00144040
Springbok Laboratory	Cancel by lab (incorrect test)	Dr Van Niekerk Hospital - Labour Ward	Virology	Toxoplasma IgG & IgM ELISA	KE00144040
Springbok Laboratory	Specimen insufficient	Dr Van Niekerk Hospital - Labour Ward	Virology	Rubella IgG	KE00144040
Springbok Laboratory	Specimen insufficient	Dr Van Niekerk Hospital - Labour Ward	Virology	Rubella IgM	KE00144040
Springbok Laboratory	Unsuit: EDTA clotted	Hondeklipbaai Clinic - No ward	Immunology	CD4 ARV	KE00144085
Springbok Laboratory	Invalid: haemolysis	Paulshoek Clinic - No ward	Chemistry	Vitamin B12	KE00144243
Springbok Laboratory	Invalid: haemolysis	Paulshoek Clinic - No ward	Chemistry	Serum folate	KE00144243
Springbok Laboratory	Unsuit: haemolysed	Paulshoek Clinic - No ward	Virology	HIV Viral Load	KE00144246
Springbok Laboratory	Specimen insufficient	Leliefontein PHC Clinic - No ward	Virology	HIV-1 Qualitative PCR	KE00144371
Springbok Laboratory	Lab error (non-reportable)	Dr Van Niekerk Hospital - Out Patient Department	Cytology	Cytology General Report	KE00144376
Springbok Laboratory	Cancel by lab (incorrect test)	Garies PHC Clinic - No ward	Virology	Hep B Surface Ab	KE00144391
Springbok Laboratory	Cancel by lab (incorrect test)	Concordia Clinic - No ward	Chemistry	Red cell folate	KE00144437
Springbok Laboratory	Cancel by lab (incorrect test)	Dr Van Niekerk Hospital - Out Patient Department	Virology	Hepatitis A IgG	KE00144602
Springbok Laboratory	Unsuit: contaminated	Kharkams PHC Clinic - No ward	Haematology	Peripheral Blood Morphology	KE00144611
Springbok Laboratory	Unsuit: EDTA clotted	Kharkams PHC Clinic - No ward	Haematology	Red Cell Count	KE00144611
Springbok Laboratory	Unsuit: EDTA clotted	Kharkams PHC Clinic - No ward	Haematology	Haematocrit	KE00144611
Springbok Laboratory	Unsuit: EDTA clotted	Kharkams PHC Clinic - No ward	Haematology	Reticulocyte Count Automated	KE00144611
Springbok Laboratory	Cancel by lab (incorrect test)	Dr Van Niekerk Hospital - Out Patient Department	Virology	Hepatitis A IgG	KE00144637
Springbok Laboratory	Require heparin specimen	Komaggas PHC Clinic - No ward	Chemistry	NT-proBNP	KE00144801
Springbok Laboratory	Cancel by lab (incorrect test)	Okiep CHC - No ward	Virology	Hepatitis A IgG	KE00144895
Springbok Laboratory	Cancel by lab (incorrect test)	Max Shapiro Clinic - No ward	Chemistry	Anti-thyroglobulin Ab	KE00144899
Springbok Laboratory	Cancel by lab (incorrect test)	Dr Van Niekerk Hospital - General Ward	Virology	Hepatitis A IgG	KE00144928
Springbok Laboratory	Cancel by lab (incorrect test)	Dr Van Niekerk Hospital - General Ward	Virology	Hepatitis A Total Ab	KE00144928
Springbok Laboratory	Cancel by lab (incorrect test)	Okiep CHC - No ward	Virology	Hepatitis A IgG	KE00144997
Springbok Laboratory	Specimen insufficient	Dr Van Niekerk Hospital - Out Patient Department	Chemistry	Thyroid stimulating hormone (TSH)	KE00145163
Springbok Laboratory	Specimen insufficient	Dr Van Niekerk Hospital - Out Patient Department	Chemistry	Thyroxine (free T4)	KE00145163
Springbok Laboratory	Specimen insufficient	Dr Van Niekerk Hospital - Out Patient Department	Chemistry	Tri-iodo thyronine (free T3)	KE00145163
Springbok Laboratory	Specimen insufficient	Dr Van Niekerk Hospital - Out Patient Department	Chemistry	Serum indices	KE00145163
Springbok Laboratory	Cancel by lab (incorrect test)	Dr Van Niekerk Hospital - Out Patient Department	Virology	Hepatitis B Core IgM	KE00145200
Springbok Laboratory	Not done: not offered in this lab	Dr Van Niekerk Hospital - Out Patient Department	Virology	Hepatitis A IgG	KE00145200
Springbok Laboratory	Not done: not offered in this lab	Dr Van Niekerk Hospital - Out Patient Department	Virology	Herpes Simplex Virus 1 IgG	KE00145200
Springbok Laboratory	Not done: not offered in this lab	Nababeep Hospital - Ward not stated	Virology	Hepatitis A IgG	KE00145223
Springbok Laboratory	Specimen insufficient	Springbok PHC Clinic - No ward	Chemistry	Lipid profile	KE00145241
Springbok Laboratory	Specimen insufficient	Springbok PHC Clinic - No ward	Chemistry	Serum indices	KE00145241
Springbok Laboratory	Specimen insufficient	Springbok PHC Clinic - No ward	Chemistry	Follicle stimulating hormone (FSH)	KE00145243
Springbok Laboratory	Specimen insufficient	Springbok PHC Clinic - No ward	Chemistry	Oestradiol (E2)	KE00145243
Springbok Laboratory	Specimen insufficient	Springbok PHC Clinic - No ward	Chemistry	Serum indices	KE00145243
Springbok Laboratory	Specimen insufficient	Dr Van Niekerk Hospital - Out Patient Department	Microbiology	GeneXpert Ultra	KE00145284
Springbok Laboratory	Require clotted specimen	Paulshoek Clinic - No ward	Chemistry	Vitamin B12	KE00145305
Springbok Laboratory	Require clotted specimen	Paulshoek Clinic - No ward	Chemistry	Serum folate	KE00145305
Springbok Laboratory	Require clotted specimen	Paulshoek Clinic - No ward	Chemistry	Serum indices	KE00145305
Springbok Laboratory	Not done: not offered in this lab	Dr Van Niekerk Hospital - Out Patient Department	Virology	Hepatitis A IgG	KE00145318
Springbok Laboratory	Cancel by lab (incorrect test)	Dr Van Niekerk Hospital - Out Patient Department	Virology	Herpes Simplex Virus 1 IgG	KE00145447
Springbok Laboratory	Cancel by lab (incorrect test)	Dr Van Niekerk Hospital - Out Patient Department	Virology	EBV Viral Load	KE00145447
Springbok Laboratory	Cancel by lab (incorrect test)	Eksteenfontein PHC Clinic - No ward	Microbiology	Anti-streptolysin O titre (manual)	KE00145526
Helen Joseph Laboratory	Not done: test discontinued	Rahima Moosa Hospital - Ward 6	Virology	Coxsackie B Antibody	LD02751232
Helen Joseph Laboratory	Not done: test discontinued	Rahima Moosa Hospital - Ward 15	Virology	Coxsackie B Antibody	LD02752679
Helen Joseph Laboratory	Dupl registration (non-reportable)	Helen Joseph Hospital - Ward 23	Virology	EBV Qualitative PCR	LD02757654
Helen Joseph Laboratory	Cancel by lab (duplicate request)	Helen Joseph Hospital - Ward 23	Virology	Meningitis Screen PCR	LD02757654
Helen Joseph Laboratory	Cancel: not clin indicated	Helen Joseph Hospital - Ward 23	Virology	EBV Viral Load	LD02757654
Helen Joseph Laboratory	Cancel by lab (incorrect test)	Helen Joseph Hospital - Ward 11	Virology	EBV Viral Load	LD02765838
Dr George Mukhari Laboratory	Not done: test discontinued	Dr George Mukhari Hospital - Medical OPD	Virology	Coxsackie B Antibody	MA03241591
Tshwane Academic Laboratory	Require sputum specimen	Steve Biko Academic Hospital - OHS9 Occ Health & Safety	Virology	Influenza B PCR	MG03511811
Tshwane Academic Laboratory	Cancel: replaced by another test	Steve Biko Academic Hospital - 9.4 Neurology Ward	Virology	Varicella Zoster Virus PCR	MG03551073
Tshwane Academic Laboratory	Cancel: replaced by another test	Steve Biko Academic Hospital - 9.4 Neurology Ward	Virology	CMV Qualitative PCR	MG03551073
Tshwane Academic Laboratory	Cancel: replaced by another test	Steve Biko Academic Hospital - 8.6 Paediatric Medical Ward	Virology	Varicella Zoster Virus PCR	MG03551937
Tshwane Academic Laboratory	Cancel: replaced by another test	Steve Biko Academic Hospital - CAS4 Main Casualty	Virology	Varicella Zoster Virus PCR	MG03561315
Tshwane Academic Laboratory	Cancel: replaced by another test	Steve Biko Academic Hospital - CAS4 Main Casualty	Virology	CMV Qualitative PCR	MG03561315
Tshwane Academic Laboratory	Cancel: replaced by another test	Steve Biko Academic Hospital - CAS4 Main Casualty	Virology	EBV Qualitative PCR	MG03561315
Tshwane Academic Laboratory	Unsuit: haemolysed	Eersterus Clinic [Eersterus] - Ward not stated	Virology	Hep B Qualitative PCR	MG03562697
Tshwane Academic Laboratory	Cancel: replaced by another test	Steve Biko Academic Hospital - NEU9 Neurology Clinic	Virology	Varicella Zoster Virus PCR	MG03570349
Tshwane Academic Laboratory	Cancel: replaced by another test	Steve Biko Academic Hospital - NEU9 Neurology Clinic	Virology	CMV Qualitative PCR	MG03570349
Polokwane Laboratory	Not done: test discontinued	Pietersburg Hospital - Intensive Care Unit	Virology	Coxsackie B Antibody	OA01599985
Rob Ferreira Laboratory	Cancel: replaced by another test	Rob Ferreira Hospital - Ward 4	Virology	HSV 1&2 PCR	PK02368614
Rob Ferreira Laboratory	Cancel: replaced by another test	Rob Ferreira Hospital - Ward 4	Virology	CMV Qualitative PCR	PK02368614
Rob Ferreira Laboratory	Cancel: replaced by another test	Rob Ferreira Hospital - Ward 4	Virology	EBV Qualitative PCR	PK02368614
Piet Retief Laboratory	Not done: not offered in this lab	Piet Retief Hospital - Medical Ward	Virology	CMV Qualitative PCR	PL00320588
Piet Retief Laboratory	Not done: not offered in this lab	Piet Retief Hospital - Medical Ward	Virology	EBV Qualitative PCR	PL00320588
Themba Laboratory	Specimen insufficient	Themba Hospital - Childrens Ward 2	Virology	Hepatitis B Viral Load	PO00753201
Witbank Laboratory	Dupl registration (non-reportable)	Witbank Hospital - Ward 14 - Paediatrics ICU	Virology	CMV Qualitative PCR	PS01050747
Mamelodi Laboratory	Cancel: replaced by another test	Mamelodi Hospital - Medical Ward 2	Virology	Varicella Zoster Virus PCR	RE00228283
Mamelodi Laboratory	Cancel: replaced by another test	Mamelodi Hospital - Medical Ward 2	Virology	CMV Qualitative PCR	RE00228283
Groote Schuur Laboratory	Not done: not offered in this lab	2 Military Hospital wc MAA - Laboratory	Microbiology	DFA test for PCP	SA02298123
Groote Schuur Laboratory	Specimen insufficient	Groote Schuur Hospital wc GSH - Endocrine Clinic F58	Chemistry	25-OH Vitamin D (Immunoassay)	SA02514058
Groote Schuur Laboratory	Specimen insufficient	Durbanville CDC wc DVP - Ward not stated	Chemistry	25-OH Vitamin D (Immunoassay)	SA02515928
Groote Schuur Laboratory	Specimen insufficient	Groote Schuur Hospital wc GSH - Ward not stated	Chemistry	25-OH Vitamin D (Immunoassay)	SA02517028
Groote Schuur Laboratory	Specimen insufficient	2 Military Hospital wc MAA - Laboratory	Chemistry	25-OH Vitamin D (Immunoassay)	SA02524098
Groote Schuur Laboratory	Invalid: haemolysis	Groote Schuur Hospital wc GSH - F22 Orthopaedics Ward	Chemistry	Homocysteine	SA02537502
Groote Schuur Laboratory	Unsuit: > 3 days old	Groote Schuur Hospital wc GSH - C15 Emergency Unit	Chemistry	Faecal occult blood	SA02542454
Groote Schuur Laboratory	Specimen insufficient	Groote Schuur Hospital wc GSH - E5 Haematology Clinic	Chemistry	Serum free light chains	SA02545642
Groote Schuur Laboratory	Cancel by lab (duplicate request)	Groote Schuur Hospital wc GSH - G17 Medical Ward	Microbiology	DFA test for PCP	SA02548563
Groote Schuur Laboratory	Cancel by lab (incorrect test)	Groote Schuur Hospital wc GSH - Liver Clinic E57	Virology	HIV Drug Resistance Genotyping	SA02550265
Groote Schuur Laboratory	Unsuit: haemolysed	Groote Schuur Hospital wc GSH - E7 Neuro/Geriatric Ward	Haematology	Anti-Thrombin III	SA02563945
Groote Schuur Laboratory	Unsuit: haemolysed	Groote Schuur Hospital wc GSH - E7 Neuro/Geriatric Ward	Haematology	Protein S	SA02563945
Groote Schuur Laboratory	Unsuit: haemolysed	Groote Schuur Hospital wc GSH - E7 Neuro/Geriatric Ward	Haematology	Protein C	SA02563945
Groote Schuur Laboratory	Cancel: replaced by another test	Groote Schuur Hospital wc GSH - F4 Haematology ICU	Virology	Adenovirus Shell Vial Culture	SA02567219
Groote Schuur Laboratory	Cancel by lab (duplicate request)	Groote Schuur Hospital wc GSH - G16 Medical Ward	Microbiology	DFA test for PCP	SA02571568
Groote Schuur Laboratory	Invalid: haemolysis	Groote Schuur Hospital wc GSH - C15 Emergency Unit	Chemistry	25-OH Vitamin D (Immunoassay)	SA02572830
Groote Schuur Laboratory	Require blood specimen	Groote Schuur Hospital wc GSH - D24 Cardiothoracic Ward	Chemistry	Serum indices	SA02585677
Groote Schuur Laboratory	Require blood specimen	Groote Schuur Hospital wc GSH - D24 Cardiothoracic Ward	Chemistry	Serum free light chains	SA02585677
Groote Schuur Laboratory	Cancel: replaced by another test	UCT Private Academic Hospital - F4 Haematology ICU (Private)	Virology	Adenovirus Shell Vial Culture	SA02587919
Red Cross Children's Hospital	Cancel by lab (incorrect test)	Red Cross Children's Hospital wc RXH - E1 Medical Ward	Microbiology	DFA test for PCP	SG00281574
Red Cross Children's Hospital	Cancel by lab (incorrect test)	Red Cross Children's Hospital wc RXH - E1 Medical Ward	Microbiology	DFA test for PCP	SG00289499
Red Cross Children's Hospital	Cancel by lab (duplicate request)	Red Cross Children's Hospital wc RXH - C3 Theatres	Microbiology	DFA test for PCP	SG00299207
Red Cross Children's Hospital	Cancel by lab (incorrect test)	Red Cross Children's Hospital wc RXH - E2 Medical Ward	Microbiology	Anti-streptolysin O titre (manual)	SG00299685
Red Cross Children's Hospital	Cancel by lab (duplicate request)	Red Cross Children's Hospital wc RXH - Intensive Care	Microbiology	DFA test for PCP	SG00300001
Red Cross Children's Hospital	Specimen insufficient	Red Cross Children's Hospital wc RXH - B2 Medical Ward	Chemistry	25-OH Vitamin D (Immunoassay)	SG00300306
Red Cross Children's Hospital	Specimen insufficient	Red Cross Children's Hospital wc RXH - B2 Medical Ward	Chemistry	Serum indices	SG00300306
Red Cross Children's Hospital	Cancel by lab (incorrect test)	Red Cross Children's Hospital wc RXH - Medical OPD (S27)	Microbiology	Anti-streptolysin O titre (manual)	SG00300767
Red Cross Children's Hospital	Cancel by lab (duplicate request)	Red Cross Children's Hospital wc RXH - B2 Medical Ward	Microbiology	DFA test for PCP	SG00300827
Red Cross Children's Hospital	Cancel by lab (duplicate request)	Red Cross Children's Hospital wc RXH - B2 Medical Ward	Microbiology	DFA test for PCP	SG00300828
Red Cross Children's Hospital	Specimen insufficient	Red Cross Children's Hospital wc RXH - C1 ICU	Chemistry	25-OH Vitamin D (Immunoassay)	SG00301582
Red Cross Children's Hospital	Cancel by lab (incorrect test)	Red Cross Children's Hospital wc RXH - S12 Medical Emergency (Med Reg)	Microbiology	Anti-streptolysin O titre (manual)	SG00301969
Red Cross Children's Hospital	Cancel by lab (incorrect test)	Red Cross Children's Hospital wc RXH - Medical OPD (S27)	Microbiology	Anti-streptolysin O titre (manual)	SG00302120
Red Cross Children's Hospital	Specimen insufficient	Red Cross Children's Hospital wc RXH - B1 Medical Ward	Chemistry	25-OH Vitamin D (Immunoassay)	SG00302158
Red Cross Children's Hospital	Specimen insufficient	Red Cross Children's Hospital wc RXH - B1 Medical Ward	Chemistry	Serum indices	SG00302158
Red Cross Children's Hospital	Cancel by lab (duplicate request)	Red Cross Children's Hospital wc RXH - B2 Medical Ward	Microbiology	DFA test for PCP	SG00303169
Red Cross Children's Hospital	Cancel by lab (duplicate request)	Red Cross Children's Hospital wc RXH - B2 Medical Ward	Microbiology	DFA test for PCP	SG00303175
Red Cross Children's Hospital	Cancel by lab (duplicate request)	Red Cross Children's Hospital wc RXH - B2 Medical Ward	Microbiology	DFA test for PCP	SG00303177
Red Cross Children's Hospital	Spec container empty	Red Cross Children's Hospital wc RXH - D2 Surgical Ward	Chemistry	Faecal occult blood	SG00304447
Red Cross Children's Hospital	Cancel by lab (duplicate request)	Red Cross Children's Hospital wc RXH - C1 ICU	Microbiology	DFA test for PCP	SG00304571
Nelson Mandela Academic Laboratory	Not done: lost in transit	Nelson Mandela Academic Hosp - Paediatric Ward East	Microbiology	Histoplasma (gel diffusion)	SN00987679
Nelson Mandela Academic Laboratory	Not done: unsuitable	Nelson Mandela Academic Hosp - Paediatric Intensive Care	Virology	Influenza A PCR	SN00988720
Nelson Mandela Academic Laboratory	Specimen not received	Nelson Mandela Academic Hosp - Eye Clinic	Virology	HSV 1&2 IgG	SN00988848
Nelson Mandela Academic Laboratory	Cancel by lab (incorrect test)	Nelson Mandela Academic Hosp - Paediatric Ward East	Microbiology	Bartonella serology	SN00988854
Nelson Mandela Academic Laboratory	Specimen insufficient	Nelson Mandela Academic Hosp - Eye Clinic	Virology	HSV 1&2 IgG	SN01006132
Nelson Mandela Academic Laboratory	Specimen insufficient	Nelson Mandela Academic Hosp - Eye Clinic	Virology	Herpes Simplex Virus IgM	SN01006132
Nelson Mandela Academic Laboratory	Specimen insufficient	Nelson Mandela Academic Hosp - Gynaecology OPD	Virology	HSV 1&2 IgG	SN01010900
Nelson Mandela Academic Laboratory	Specimen insufficient	Nelson Mandela Academic Hosp - Gynaecology OPD	Virology	Herpes Simplex Virus IgM	SN01010900
Nelson Mandela Academic Laboratory	Cancel by lab (incorrect test)	Nelson Mandela Academic Hosp - Female Medical Ward C	Immunology	Anti-ribosomal P Ab (IFA)	SN01012228
Nelson Mandela Academic Laboratory	Specimen insufficient	Nelson Mandela Academic Hosp - Paediatric OPD	Virology	CMV Qualitative PCR	SN01013093
Nelson Mandela Academic Laboratory	Specimen insufficient	Nelson Mandela Academic Hosp - Female Medical Ward C	Immunology	Complement C3	SN01014207
Nelson Mandela Academic Laboratory	Specimen insufficient	Nelson Mandela Academic Hosp - Female Medical Ward C	Immunology	Complement C4	SN01014207
Nelson Mandela Academic Laboratory	Specimen insufficient	Nelson Mandela Academic Hosp - Female Medical Ward C	Immunology	cANCA: Anti-proteinase 3 Ab (ELISA)	SN01014207
Nelson Mandela Academic Laboratory	Specimen insufficient	Nelson Mandela Academic Hosp - Female Medical Ward C	Immunology	pANCA: Anti-myeloperoxidase Ab (ELISA)	SN01014207
Nelson Mandela Academic Laboratory	Specimen not received	Nelson Mandela Academic Hosp - Paediatric OPD	Virology	HSV 1&2 IgG	SN01014223
Nelson Mandela Academic Laboratory	Specimen not received	Nelson Mandela Academic Hosp - Paediatric OPD	Virology	Herpes Simplex Virus IgM	SN01014223
Nelson Mandela Academic Laboratory	Cancel by lab (incorrect test)	Nelson Mandela Academic Hosp - Female Medical Ward C	Microbiology	Anti-DNase B	SN01015107
Nelson Mandela Academic Laboratory	Require heparin specimen	Nelson Mandela Academic Hosp - Paediatric Ward West	Immunology	Oxidative burst	SN01015293
Nelson Mandela Academic Laboratory	Cancel by lab (incorrect test)	Nelson Mandela Academic Hosp - Paediatric Ward East	Virology	Epstein Barr Virus VCA IgG	SN01015300
Nelson Mandela Academic Laboratory	Cancel by lab (incorrect test)	Nelson Mandela Academic Hosp - Medical OPD	Virology	Epstein Barr Virus VCA IgG	SN01016284
Nelson Mandela Academic Laboratory	Cancel by lab (incorrect test)	Nelson Mandela Academic Hosp - Eye Clinic	Virology	Herpes Simplex Virus 1 IgG	SN01016960
Nelson Mandela Academic Laboratory	Cancel by lab (incorrect test)	Nelson Mandela Academic Hosp - Eye Clinic	Virology	Herpes Simplex Virus 2 IgG	SN01016960
Nelson Mandela Academic Laboratory	Cancel by lab (incorrect test)	Mthatha General Hospital - Ante-natal Clinic	Virology	Epstein Barr Virus VCA IgG	SN01017096
Nelson Mandela Academic Laboratory	Cancel by lab (incorrect test)	Nelson Mandela Academic Hosp - Paediatric Ward West	Virology	Herpes Simplex Virus 1 IgG	SN01017324
Nelson Mandela Academic Laboratory	Cancel by lab (incorrect test)	Nelson Mandela Academic Hosp - Paediatric Ward West	Virology	Herpes Simplex Virus 2 IgG	SN01017324
Nelson Mandela Academic Laboratory	Cancel by lab (incorrect test)	Nelson Mandela Academic Hosp - Paediatric OPD	Virology	Herpes Simplex Virus 1 IgG	SN01017714
Nelson Mandela Academic Laboratory	Cancel by lab (incorrect test)	Nelson Mandela Academic Hosp - Paediatric OPD	Virology	Herpes Simplex Virus 2 IgG	SN01017714
Nelson Mandela Academic Laboratory	Cancel by lab (incorrect test)	Nelson Mandela Academic Hosp - Paediatric OPD	Microbiology	Anti-DNase B	SN01017791
Nelson Mandela Academic Laboratory	Require clotted specimen	Nelson Mandela Academic Hosp - Medical OPD	Immunology	Anti-nuclear factor (IFA)	SN01017810
Nelson Mandela Academic Laboratory	Cancel by gatekeeping	Nelson Mandela Academic Hosp - Labour Ward	Virology	Epstein Barr Virus NA IgG	SN01017871
Nelson Mandela Academic Laboratory	Cancel by lab (incorrect test)	Nelson Mandela Academic Hosp - Labour Ward	Virology	Epstein Barr Virus VCA IgG	SN01017871
Nelson Mandela Academic Laboratory	Cancel by lab (incorrect test)	Mthatha General Hospital - Casualty	Virology	Epstein Barr Virus VCA IgG	SN01017962
Nelson Mandela Academic Laboratory	Require on ice specimen	Nelson Mandela Academic Hosp - Neonatal High Care	Chemistry	Chemistry Comment	SN01018555
Nelson Mandela Academic Laboratory	Unsuit: too old	Nelson Mandela Academic Hosp - Neonatal High Care	Chemistry	Urine reducing substance screen	SN01018555
Nelson Mandela Academic Laboratory	Unsuit: not frozen	Nelson Mandela Academic Hosp - Neonatal High Care	Chemistry	Urine reducing substance screen	SN01020006
Nelson Mandela Academic Laboratory	Specimen insufficient	Nelson Mandela Academic Hosp - Neonatal High Care	Virology	Herpes Simplex Virus 1 IgG	SN01020268
Nelson Mandela Academic Laboratory	Specimen insufficient	Nelson Mandela Academic Hosp - Neonatal High Care	Virology	Herpes Simplex Virus IgM	SN01020268
Nelson Mandela Academic Laboratory	Require separate specimen	Nelson Mandela Academic Hosp - Paediatric High Care	Chemistry	Urine reducing substance screen	SN01020293
Nelson Mandela Academic Laboratory	Unsuit: not frozen	Mthatha General Hospital - Paediatric Ward Level 1	Chemistry	Faecal reducing substance screen	SN01020606
Nelson Mandela Academic Laboratory	Cancel by lab (incorrect test)	Nelson Mandela Academic Hosp - Paediatric OPD	Microbiology	Anti-DNase B	SN01020952
Nelson Mandela Academic Laboratory	Cancel by lab (incorrect test)	Nelson Mandela Academic Hosp - Neonatal Ward	Virology	Epstein Barr Virus VCA IgG	SN01021001
Nelson Mandela Academic Laboratory	Cancel by lab (incorrect test)	Mthatha General Hospital - Casualty	Microbiology	Anti-DNase B	SN01021082
Nelson Mandela Academic Laboratory	Cancel by lab (duplicate request)	Nelson Mandela Academic Hosp - Paediatric Ward East	Virology	Herpes Simplex Virus 1 IgG	SN01023730
Nelson Mandela Academic Laboratory	Cancel by lab (duplicate request)	Nelson Mandela Academic Hosp - Paediatric Ward East	Virology	Herpes Simplex Virus 2 IgG	SN01023730
Nelson Mandela Academic Laboratory	Cancel by lab (incorrect test)	Nelson Mandela Academic Hosp - Ante-natal Ward	Virology	Epstein Barr Virus VCA IgG	SN01023898
Nelson Mandela Academic Laboratory	Cancel by lab (incorrect test)	Nelson Mandela Academic Hosp - Paediatric OPD	Virology	Epstein Barr Virus VCA IgG	SN01024276
Nelson Mandela Academic Laboratory	Cancel by lab (incorrect test)	Nelson Mandela Academic Hosp - Ophthalmology Ward	Virology	Herpes Simplex Virus 1 IgG	SN01024292
Nelson Mandela Academic Laboratory	Cancel by lab (incorrect test)	Nelson Mandela Academic Hosp - Male Medical Ward B	Microbiology	Anti-DNase B	SN01024773
Nelson Mandela Academic Laboratory	Cancel by lab (incorrect test)	Nelson Mandela Academic Hosp - Paediatric OPD	Microbiology	Anti-DNase B	SN01025329
Nelson Mandela Academic Laboratory	Cancel by lab (incorrect test)	Nelson Mandela Academic Hosp - Paediatric OPD	Microbiology	Anti-DNase B	SN01025645
Nelson Mandela Academic Laboratory	Unsuit for additional test: old	Nelson Mandela Academic Hosp - Paediatric Intensive Care	Chemistry	Urine reducing substance screen	SN01026160
Nelson Mandela Academic Laboratory	Cancel by lab (incorrect test)	Nelson Mandela Academic Hosp - Paediatric OPD	Microbiology	Anti-DNase B	SN01026892
Nelson Mandela Academic Laboratory	Cancel by lab (incorrect test)	Nelson Mandela Academic Hosp - Neonatal Ward	Virology	Herpes Simplex Virus 1 IgG	SN01027165
Nelson Mandela Academic Laboratory	Cancel by lab (incorrect test)	Nelson Mandela Academic Hosp - Neonatal Ward	Virology	Herpes Simplex Virus 2 IgG	SN01027165
Nelson Mandela Academic Laboratory	Specimen insufficient	Nelson Mandela Academic Hosp - Neonatal Ward	Virology	HSV 1&2 IgG	SN01027165
Nelson Mandela Academic Laboratory	Specimen insufficient	Nelson Mandela Academic Hosp - Neonatal Ward	Virology	Herpes Simplex Virus IgM	SN01027165
Nelson Mandela Academic Laboratory	Specimen insufficient	Nelson Mandela Academic Hosp - Neonatal Ward	Virology	Cytomegalovirus IgM	SN01027165
Nelson Mandela Academic Laboratory	Cancel by lab (incorrect test)	Nelson Mandela Academic Hosp - Ante-natal Ward	Virology	Herpes Simplex Virus 1 IgG	SN01027377
Nelson Mandela Academic Laboratory	Cancel by lab (incorrect test)	Nelson Mandela Academic Hosp - Ante-natal Ward	Virology	Herpes Simplex Virus 2 IgG	SN01027377
Nelson Mandela Academic Laboratory	Cancel by lab (incorrect test)	Nelson Mandela Academic Hosp - Paediatric Ward East	Virology	Herpes Simplex Virus 1 IgG	SN01027440
Nelson Mandela Academic Laboratory	Cancel by lab (incorrect test)	Nelson Mandela Academic Hosp - Paediatric Ward East	Virology	Herpes Simplex Virus 2 IgG	SN01027440
Nelson Mandela Academic Laboratory	Specimen not received	Nelson Mandela Academic Hosp - Paediatric OPD	Virology	HSV 1&2 PCR	SN01027673
Nelson Mandela Academic Laboratory	Cancel by lab (incorrect test)	Nelson Mandela Academic Hosp - Ophthalmology Ward	Virology	Herpes Simplex Virus 1 IgG	SN01029419
Nelson Mandela Academic Laboratory	Cancel by lab (incorrect test)	Nelson Mandela Academic Hosp - Ophthalmology Ward	Virology	Herpes Simplex Virus 2 IgG	SN01029419
Nelson Mandela Academic Laboratory	Cancel by lab (incorrect test)	Nelson Mandela Academic Hosp - Ophthalmology Ward	Virology	Herpes Simplex Virus 1 IgG	SN01029429
Nelson Mandela Academic Laboratory	Cancel by lab (incorrect test)	Nelson Mandela Academic Hosp - Ophthalmology Ward	Virology	Herpes Simplex Virus 2 IgG	SN01029429
Nelson Mandela Academic Laboratory	Specimen insufficient	Nelson Mandela Academic Hosp - Labour Ward	Immunology	Anti-beta 2 glycoprotein-1 Ab (FEIA)	SN01029920
Nelson Mandela Academic Laboratory	Cancel by lab (incorrect test)	Mthatha General Hospital - Out Patient Department	Microbiology	Anti-DNase B	SN01032168
Nelson Mandela Academic Laboratory	Cancel by lab (incorrect test)	Nelson Mandela Academic Hosp - Paediatric OPD	Virology	Epstein Barr Virus VCA IgG	SN01032213
Nelson Mandela Academic Laboratory	Specimen insufficient	Nelson Mandela Academic Hosp - Paediatric OPD	Virology	Cytomegalovirus IgM	SN01032213
Nelson Mandela Academic Laboratory	Specimen insufficient	Nelson Mandela Academic Hosp - Paediatric OPD	Virology	Epstein Barr Virus NA IgG	SN01032213
Nelson Mandela Academic Laboratory	Cancel by lab (incorrect test)	Nelson Mandela Academic Hosp - Gynaecology OPD	Virology	Herpes Simplex Virus 2 IgG	SN01032514
Nelson Mandela Academic Laboratory	Cancel by lab (incorrect test)	Mthatha General Hospital - Paediatric Ward Level 1	Virology	Herpes Simplex Virus 1 IgG	SN01033253
Nelson Mandela Academic Laboratory	Cancel by lab (incorrect test)	Mthatha General Hospital - Paediatric Ward Level 1	Virology	Herpes Simplex Virus 2 IgG	SN01033253
Nelson Mandela Academic Laboratory	Cancel by lab (incorrect test)	Nelson Mandela Academic Hosp - Paediatric OPD	Virology	Epstein Barr Virus VCA IgG	SN01033346
Nelson Mandela Academic Laboratory	Specimen insufficient	Nelson Mandela Academic Hosp - Paediatric OPD	Virology	Cytomegalovirus IgM	SN01033346
Nelson Mandela Academic Laboratory	Specimen insufficient	Nelson Mandela Academic Hosp - Paediatric OPD	Virology	Epstein Barr Virus NA IgG	SN01033346
Nelson Mandela Academic Laboratory	Cancel phoning	Nelson Mandela Academic Hosp - Skin Clinic	Lab Support	Results Phoning	SN01034218
Nelson Mandela Academic Laboratory	Cancel phoning	Nelson Mandela Academic Hosp - Occ Health & Safety (Staff Clinic)	Lab Support	Results Phoning	SN01034273
Nelson Mandela Academic Laboratory	Specimen insufficient	Mthatha General Hospital - Out Patient Department	Immunology	Complement C3	SN01035397
Nelson Mandela Academic Laboratory	Specimen insufficient	Mthatha General Hospital - Out Patient Department	Immunology	Complement C4	SN01035397
Nelson Mandela Academic Laboratory	Cancel by lab (incorrect test)	Nelson Mandela Academic Hosp - Paediatric Ward East	Virology	Herpes Simplex Virus 1 IgG	SNM0006105
Nelson Mandela Academic Laboratory	Cancel by lab (incorrect test)	Nelson Mandela Academic Hosp - Paediatric Ward East	Virology	Herpes Simplex Virus 2 IgG	SNM0006105
Nelson Mandela Academic Laboratory	Specimen insufficient	Nelson Mandela Academic Hosp - Paediatric Ward East	Virology	HSV 1&2 IgG	SNM0006105
Nelson Mandela Academic Laboratory	Specimen insufficient	Nelson Mandela Academic Hosp - Paediatric Ward East	Virology	Herpes Simplex Virus IgM	SNM0006105
Nelson Mandela Academic Laboratory	Cancel by lab (incorrect test)	Nelson Mandela Academic Hosp - Paediatric OPD	Microbiology	Anti-DNase B	SNM0006686
Tygerberg Laboratory	Not done: lab error	Delft South Clinic wc DFS - ARV Clinic	Chemistry	Total protein	ST00269065
Tygerberg Laboratory	Not done: lab error	Delft South Clinic wc DFS - ARV Clinic	Chemistry	Albumin	ST00269065
Tygerberg Laboratory	Not done: lab error	Delft South Clinic wc DFS - ARV Clinic	Chemistry	Total bilirubin	ST00269065
Tygerberg Laboratory	Not done: lab error	Delft South Clinic wc DFS - ARV Clinic	Chemistry	Conjugated bilirubin	ST00269065
Tygerberg Laboratory	Not done: lab error	Delft South Clinic wc DFS - ARV Clinic	Chemistry	Alanine transaminase (ALT)	ST00269065
Tygerberg Laboratory	Not done: lab error	Delft South Clinic wc DFS - ARV Clinic	Chemistry	Aspartate transaminase (AST)	ST00269065
Tygerberg Laboratory	Not done: lab error	Delft South Clinic wc DFS - ARV Clinic	Chemistry	Alkaline phosphatase (ALP)	ST00269065
Tygerberg Laboratory	Not done: lab error	Delft South Clinic wc DFS - ARV Clinic	Chemistry	Gamma-glutamyl transferase (GGT)	ST00269065
Tygerberg Laboratory	Not done: lab error	Delft South Clinic wc DFS - ARV Clinic	Chemistry	Lactate dehydrogenase (LD)	ST00269065
Tygerberg Laboratory	Not done: lab error	Delft South Clinic wc DFS - ARV Clinic	Chemistry	Iron	ST00269065
Tygerberg Laboratory	Not done: lab error	Delft South Clinic wc DFS - ARV Clinic	Chemistry	Transferrin	ST00269065
Tygerberg Laboratory	Not done: lab error	Delft South Clinic wc DFS - ARV Clinic	Chemistry	Ferritin	ST00269065
Tygerberg Laboratory	Not done: lab error	Delft South Clinic wc DFS - ARV Clinic	Chemistry	Vitamin B12	ST00269065
Tygerberg Laboratory	Not done: lab error	Delft South Clinic wc DFS - ARV Clinic	Chemistry	Serum folate	ST00269065
Tygerberg Laboratory	Not done: lab error	Delft South Clinic wc DFS - ARV Clinic	Chemistry	Thyroid stimulating hormone (TSH)	ST00269065
Tygerberg Laboratory	Not done: lab error	Delft South Clinic wc DFS - ARV Clinic	Chemistry	Serum indices	ST00269065
Tygerberg Laboratory	Unsuit: too old	Tygerberg Hospital wc TBH - Ward D2	Chemistry	Lipase	ST01527388
Tygerberg Laboratory	Not done: lab error	Tygerberg Hospital wc TBH - Ward not stated	Genetics/PRF	Oncology: Molecular	ST01540638
Tygerberg Laboratory	Cancel by lab (incorrect test)	Tygerberg Hospital wc TBH - Ward C1 West	Microbiology	Aspergillus (gel diffusion)	ST01956854
Tygerberg Laboratory	Specimen insufficient	Tygerberg Hospital wc TBH - Ward G9	Haematology	Protein S	ST01977896
Tygerberg Laboratory	Specimen insufficient	Tygerberg Hospital wc TBH - Ward G9	Haematology	Protein C	ST01977896
Tygerberg Laboratory	Specimen insufficient	Tygerberg Hospital wc TBH - Ward G9	Haematology	Activated Protein C Resistance	ST01977896
Tygerberg Laboratory	Not done: not offered in this lab	Tygerberg Hospital wc TBH - Ward C1 West	Virology	Hepatitis D Qualitative PCR	ST02010916
Tygerberg Laboratory	Not done: lost in transit	Tygerberg Hospital wc TBH - Ward not stated	Chemistry	Angiotensin converting enzyme	ST02016384
Tygerberg Laboratory	Not done: lost in transit	Tygerberg Hospital wc TBH - Ward D7	Chemistry	Angiotensin converting enzyme	ST02024040
Tygerberg Laboratory	Not done: lost in transit	Tygerberg Hospital wc TBH - Ward D7	Chemistry	Angiotensin converting enzyme	ST02024633
Tygerberg Laboratory	Not done: lost in transit	Ikhwezi CDC wc IKW - ARV Clinic	Chemistry	Angiotensin converting enzyme	ST02025692
Tygerberg Laboratory	Not done: lost in transit	Tygerberg Hospital wc TBH - C7AO - Ophthalmic General	Chemistry	Angiotensin converting enzyme	ST02030641
Tygerberg Laboratory	Lab error (non-reportable)	Pathcare [Cape Town] - No ward	Genetics/PRF	Oncology: FISH	ST02036809
Tygerberg Laboratory	Specimen not received	Eerste River Hospital wc ERH - Admissions	Virology	Measles IgG	ST02069084
Tygerberg Laboratory	Specimen not received	Eerste River Hospital wc ERH - Admissions	Virology	Measles IgM	ST02069084
Tygerberg Laboratory	Specimen not received	Tygerberg Hospital wc TBH - C8CW - Derma General	Virology	HTLV-1/2 IgG ELISA	ST02074917
Tygerberg Laboratory	Lab error (non-reportable)	Tygerberg Hospital wc TBH - C8CW - Derma General	Genetics/PRF	T-cell receptor gamma gene clonality	ST02116397
Tygerberg Laboratory	Cancel by lab (incorrect test)	Helderberg Hospital wc HHH - Ward A	Microbiology	PCR Pneumocystis jirovecii	ST02118064
Tygerberg Laboratory	Not done: lost in transit	Tygerberg Hospital wc TBH - Ward not stated	Lab Support	NICD Referral Test	ST02118247
Tygerberg Laboratory	Lab error (non-reportable)	Tygerberg Hospital wc TBH - C5BO - Mamae/Breast	Genetics/PRF	FISH: ERBB2 (HER2/neu)	ST02118746
Tygerberg Laboratory	Specimen not received	Tygerberg Hospital wc TBH - Ward not stated	Virology	Varicella Zoster Virus IgG	ST02118989
Tygerberg Laboratory	Specimen not received	Tygerberg Hospital wc TBH - Ward not stated	Virology	Varicella Zoster Virus IgM	ST02118989
Tygerberg Laboratory	Lab error (non-reportable)	Tygerberg Hospital wc TBH - Ward D5	Genetics/PRF	T-cell receptor gamma gene clonality	ST02125164
Tygerberg Laboratory	Lab error (non-reportable)	Tygerberg Hospital wc TBH - Ward D5	Genetics/PRF	B-cell IgH gene clonality	ST02125164
Tygerberg Laboratory	Lab error (non-reportable)	Tygerberg Hospital wc TBH - Ward B5E Day Surgery	Genetics/PRF	T-cell receptor gamma gene clonality	ST02128401
Tygerberg Laboratory	Specimen not received	Otto Du Plessis Hospital wc BRE - Ward not stated	Virology	Measles IgG	ST02129489
Tygerberg Laboratory	Specimen not received	Otto Du Plessis Hospital wc BRE - Ward not stated	Virology	Measles IgM	ST02129489
Tygerberg Laboratory	Specimen not received	Tygerberg Hospital wc TBH - X-Block - Bronchi	Virology	Parvovirus B19 IgG	ST02140214
Tygerberg Laboratory	Specimen not received	Tygerberg Hospital wc TBH - X-Block - Bronchi	Virology	Parvovirus B19 IgM	ST02140214
Tygerberg Laboratory	Specimen not received	Tygerberg Hospital wc TBH - Ward G10	Virology	Varicella Zoster Virus IgG	ST02141744
Tygerberg Laboratory	Specimen not received	Tygerberg Hospital wc TBH - Ward G10	Virology	Varicella Zoster Virus IgM	ST02141744
Tygerberg Laboratory	Specimen not received	Tygerberg Hospital wc TBH - Ward G Ground	Virology	Mumps IgG	ST02145023
Tygerberg Laboratory	Dupl registration (non-reportable)	Red Cross Children's Hospital wc RXH - Ward not stated	Histology	Histology (TBH)	ST02157625
Tygerberg Laboratory	Lab error (non-reportable)	Tygerberg Hospital wc TBH - Ward F Ground	Histology	Histology Internal Referral	ST02163903
Tygerberg Laboratory	Specimen not received	Helderberg Hospital wc HHH - Casualty	Microbiology	Automated culture	ST02164404
Tygerberg Laboratory	Specimen not received	Tygerberg Hospital wc TBH - Ward G5	Virology	Mumps IgG	ST02167364
Tygerberg Laboratory	Specimen not received	Tygerberg Hospital wc TBH - Ward G5	Virology	Mumps IgM	ST02167364
Tygerberg Laboratory	Specimen not received	Tygerberg Hospital wc TBH - Ward G10	Virology	Varicella Zoster Virus IgG	ST02168701
Tygerberg Laboratory	Specimen not received	Tygerberg Hospital wc TBH - Ward G10	Virology	Varicella Zoster Virus IgM	ST02168701
Tygerberg Laboratory	Dupl registration (non-reportable)	Tygerberg Hospital wc TBH - Ward not stated	Histology	Histology (TBH)	ST02169164
Tygerberg Laboratory	Specimen insufficient	Tygerberg Hospital wc TBH - X-Block - Bronchi	Immunology	Anti-beta 2 glycoprotein-1 Ab (FEIA)	ST02182423
Tygerberg Laboratory	Unsuit: too old	NHLS QA WC Tygerberg (CO) - Tygerberg Laboratory	Immunology	CD4 ARV	ST02189724
Tygerberg Laboratory	Unsuit: too old	NHLS QA WC Tygerberg (CO) - Tygerberg Laboratory	Immunology	CD4 ARV	ST02189725
Tygerberg Laboratory	Unsuit: too old	Sir Lowry's Pass Clinic wc SIR - ARV Clinic	Immunology	CD4 ARV	ST02190191
Tygerberg Laboratory	Lab error (non-reportable)	Tygerberg Hospital wc TBH - Ward not stated	Haematology	Peripheral Blood Morphology	ST02193593
Tygerberg Laboratory	Specimen not received	Tygerberg Hospital wc TBH - Ward D1	Haematology	Cryoglobulins	ST02194602
Tygerberg Laboratory	Specimen not received	Lalie Cleophas Clinic wc LCC - Ward not stated	Microbiology	Cryptococcal antigen LFA	ST02198296
Tygerberg Laboratory	Not done: lost in transit	Forensic Pathology - Tygerberg - No ward	Virology	CMV Shell Vial Culture	ST02198648
Tygerberg Laboratory	Not done: lost in transit	Forensic Pathology - Tygerberg - No ward	Virology	Adenovirus Shell Vial Culture	ST02198648
Tygerberg Laboratory	Specimen insufficient	Tygerberg Hospital wc TBH - Ward J Ground	Immunology	Anti-beta 2 glycoprotein-1 Ab (FEIA)	ST02199235
Tygerberg Laboratory	Specimen not received	Karl Bremer Hospital wc KBH - Emergency Centre	Microbiology	Cryptococcal antigen LFA	ST02200008
Tygerberg Laboratory	Dupl registration (non-reportable)	Tygerberg Hospital wc TBH - C3BW - Gynaecology	Histology	Histology (TBH)	ST02200589
Tygerberg Laboratory	Cancel by lab (incorrect test)	Tygerberg Hospital wc TBH - Ward D8	Genetics/PRF	RT-PCR: t(9;22) BCR/ABL1 p190	ST02201191
Tygerberg Laboratory	Cancel by lab (incorrect test)	Tygerberg Hospital wc TBH - Ward D8	Genetics/PRF	RT-PCR: t(9;22) BCR/ABL1 p210	ST02201191
Tygerberg Laboratory	Specimen insufficient	Tygerberg Hospital wc TBH - C7CW - Neurology	Haematology	Erythropoietin	ST02202041
Tygerberg Laboratory	Specimen insufficient	Tygerberg Hospital wc TBH - Ward C1 West	Immunology	Anti-beta 2 glycoprotein-1 Ab (FEIA)	ST02202204
Tygerberg Laboratory	Dupl registration (non-reportable)	Tygerberg Hospital wc TBH - Ward not stated	Histology	Histology (TBH)	ST02203517
Tygerberg Laboratory	Specimen not received	Michael Mapongwana CDC wc MMP - Ward not stated	Microbiology	Cryptococcal antigen LFA	ST02204388
Tygerberg Laboratory	Specimen not received	Tygerberg Hospital wc TBH - Ward G2	Virology	HIV-1 Qualitative PCR	ST02206492
Tygerberg Laboratory	Specimen not received	Tygerberg Hospital wc TBH - Ward C1 West	Microbiology	Cryptococcal antigen LFA	ST02208926
Tygerberg Laboratory	Require sputum specimen	Tygerberg Hospital wc TBH - Ward F2 Mothers	Virology	RSV Rapid	ST02211032
Tygerberg Laboratory	Not done: lost in transit	Tygerberg Hospital wc TBH - Ward G10	Immunology	Toxoplasma (ELISA)	ST02211075
Tygerberg Laboratory	Cancel by lab (incorrect test)	Tygerberg Hospital wc TBH - X-Block - Haematology	Genetics/PRF	RT-PCR: t(9;22) BCR/ABL1 p190	ST02211169
Tygerberg Laboratory	Cancel by lab (incorrect test)	Tygerberg Hospital wc TBH - X-Block - Haematology	Genetics/PRF	RT-PCR: t(9;22) BCR/ABL1 p210	ST02211169
Tygerberg Laboratory	Cancel by doctor	Karl Bremer Hospital wc KBH - Medical OPD	Virology	HIV-1/2 Ab/Ag (Screen)	ST02211737
Tygerberg Laboratory	Cancel by doctor	Karl Bremer Hospital wc KBH - Medical OPD	Virology	Hep B Surface Ag	ST02211737
Tygerberg Laboratory	Cancel by doctor	Karl Bremer Hospital wc KBH - Medical OPD	Virology	Hep B Surface Ab	ST02211737
Tygerberg Laboratory	Cancel by doctor	Karl Bremer Hospital wc KBH - Medical OPD	Virology	Hepatitis B Core Total Ab	ST02211737
Tygerberg Laboratory	Cancel by doctor	Karl Bremer Hospital wc KBH - Medical OPD	Virology	#NAME?	ST02211737
Tygerberg Laboratory	Require EDTA specimen	Tygerberg Hospital wc TBH - Ward D9	Haematology	PNH Panel (dual neg)	ST02213362
Tygerberg Laboratory	Specimen insufficient	Tygerberg Hospital wc TBH - Ward G3	Virology	Varicella Zoster Virus IgG	ST02213870
Tygerberg Laboratory	Specimen insufficient	Tygerberg Hospital wc TBH - Ward G3	Virology	Varicella Zoster Virus IgM	ST02213870
Tygerberg Laboratory	Specimen not received	Eerste River Hospital wc ERH - Casualty Unit	Microbiology	Cryptococcal antigen LFA	ST02214893
Tygerberg Laboratory	Specimen insufficient	Tygerberg Hospital wc TBH - X-Block - Haematology	Haematology	Peripheral Blood Morphology	ST02215742
Tygerberg Laboratory	Specimen insufficient	Tygerberg Hospital wc TBH - X-Block - Haematology	Haematology	Erythropoietin	ST02215742
Tygerberg Laboratory	Unsuit: too old	Tygerberg Hospital wc TBH - Ward A9 Unit	Chemistry	Urine dipstick	ST02216211
Tygerberg Laboratory	Specimen insufficient	Tygerberg Hospital wc TBH - C7CW - Neurology	Chemistry	Vitamin E (alpha-tocopherol)	ST02217019
Tygerberg Laboratory	Unsuit: too old	NHLS QA WC Tygerberg (CO) - Tygerberg Laboratory	Chemistry	Urine immunofixation electrophoresis	ST02218889
Tygerberg Laboratory	Specimen not received	Tygerberg Hospital wc TBH - Ward not stated	Microbiology	Cryptococcal antigen LFA	ST02219269
Tygerberg Laboratory	Specimen not received	Eerste River Hospital wc ERH - Casualty Unit	Microbiology	Cryptococcal antigen LFA	ST02219651
Tygerberg Laboratory	Lab error (non-reportable)	Karl Bremer Hospital wc KBH - Ward not stated	Cytology	Cytology Supplementary Report	ST02221802
Tygerberg Laboratory	Lab error (non-reportable)	Tygerberg Hospital wc TBH - C7CW - Neurology	Lab Support	Tests Referred	ST02222590
Tygerberg Laboratory	Lab error (non-reportable)	Tygerberg Hospital wc TBH - C6BO - Orthopaedics General	Lab Support	Tests Referred	ST02222610
Tygerberg Laboratory	Specimen insufficient	Tygerberg Hospital wc TBH - Ward A9 Unit	Virology	HIV-1 Qualitative PCR	ST02222620
Tygerberg Laboratory	Lab error (non-reportable)	Tygerberg Hospital wc TBH - Ward A5 Unit	Lab Support	Tests Referred	ST02222713
Tygerberg Laboratory	Lab error (non-reportable)	St Vincent CDC wc BHP - Ward not stated	Lab Support	Tests Referred	ST02222857
Tygerberg Laboratory	Lab error (non-reportable)	St Vincent CDC wc BHP - Ward not stated	Lab Support	Tests Referred	ST02222858
Tygerberg Laboratory	Lab error (non-reportable)	Durbanville CDC wc DVP - Ward not stated	Lab Support	Test Request Details	ST02223086
Tygerberg Laboratory	Specimen insufficient	Tygerberg Hospital wc TBH - Ward C1 West	Virology	HSV 1&2 IgG	ST02223940
Tygerberg Laboratory	Specimen insufficient	Tygerberg Hospital wc TBH - Ward C1 West	Virology	Varicella Zoster Virus IgG	ST02223940
Tygerberg Laboratory	Specimen insufficient	Tygerberg Hospital wc TBH - Ward G9	Chemistry	Insulin-like growth factor I	ST02224332
Tygerberg Laboratory	Specimen not received	Tygerberg Hospital wc TBH - Ward G2	Virology	HIV-1 Qualitative PCR	ST02225215
Tygerberg Laboratory	Lab error (non-reportable)	Tygerberg Hospital wc TBH - Ward A9 Unit	Lab Support	Tests Referred	ST02225289
Tygerberg Laboratory	Lab error (non-reportable)	Tygerberg Hospital wc TBH - Ward A8 East	Lab Support	Tests Referred	ST02225319
Tygerberg Laboratory	Unsuit: leaked	Dirkie Uys CDC wc DUC - ARV Clinic	Chemistry	Urine amphetamine	ST02225711
Tygerberg Laboratory	Unsuit: leaked	Dirkie Uys CDC wc DUC - ARV Clinic	Chemistry	Urine barbiturates	ST02225711
Tygerberg Laboratory	Unsuit: leaked	Dirkie Uys CDC wc DUC - ARV Clinic	Chemistry	Urine benzodiazepines	ST02225711
Tygerberg Laboratory	Unsuit: leaked	Dirkie Uys CDC wc DUC - ARV Clinic	Chemistry	Urine cocaine	ST02225711
Tygerberg Laboratory	Unsuit: leaked	Dirkie Uys CDC wc DUC - ARV Clinic	Chemistry	Urine opiates	ST02225711
Tygerberg Laboratory	Unsuit: leaked	Dirkie Uys CDC wc DUC - ARV Clinic	Chemistry	Urine THC (tetra-hydro cannabinol)	ST02225711
Tygerberg Laboratory	Unsuit: leaked	Dirkie Uys CDC wc DUC - ARV Clinic	Chemistry	Urine methaqualone (mandrax)	ST02225711
Tygerberg Laboratory	Not done: discarded	Helderberg Hospital wc HHH - Casualty	Chemistry	Urine amphetamine	ST02225930
Tygerberg Laboratory	Not done: discarded	Helderberg Hospital wc HHH - Casualty	Chemistry	Urine barbiturates	ST02225930
Tygerberg Laboratory	Not done: discarded	Helderberg Hospital wc HHH - Casualty	Chemistry	Urine benzodiazepines	ST02225930
Tygerberg Laboratory	Not done: discarded	Helderberg Hospital wc HHH - Casualty	Chemistry	Urine cocaine	ST02225930
Tygerberg Laboratory	Not done: discarded	Helderberg Hospital wc HHH - Casualty	Chemistry	Urine opiates	ST02225930
Tygerberg Laboratory	Not done: discarded	Helderberg Hospital wc HHH - Casualty	Chemistry	Urine THC (tetra-hydro cannabinol)	ST02225930
Tygerberg Laboratory	Not done: discarded	Helderberg Hospital wc HHH - Casualty	Chemistry	Urine methaqualone (mandrax)	ST02225930
Tygerberg Laboratory	Lab error (non-reportable)	Hermanus CDC wc HCO - Chronic Clinic	Cytology	Cytology Gynaecology Report	ST02226642
Tygerberg Laboratory	Not done: EDTA spun for plasma test	Tygerberg Hospital wc TBH - Ward G2	Virology	HIV-1 Qualitative PCR	ST02226715
Tygerberg Laboratory	Cancel by lab (incorrect test)	Tygerberg Hospital wc TBH - X-Block - Haematology	Genetics/PRF	RT-PCR: t(9;22) BCR/ABL1 p190	ST02227073
Tygerberg Laboratory	Cancel by lab (incorrect test)	Tygerberg Hospital wc TBH - X-Block - Haematology	Genetics/PRF	RT-PCR: t(9;22) BCR/ABL1 p210	ST02227073
Tygerberg Laboratory	Lab error (non-reportable)	Tygerberg Hospital wc TBH - Ward A8 West	Lab Support	Tests Referred	ST02227229
Tygerberg Laboratory	Specimen insufficient	Tygerberg Hospital wc TBH - C7CH - Rheumatology	Haematology	Peripheral Blood Morphology	ST02227231
Tygerberg Laboratory	Specimen insufficient	Tygerberg Hospital wc TBH - Ward A9 Unit	Virology	Varicella Zoster Virus IgG	ST02227311
Tygerberg Laboratory	Specimen insufficient	Tygerberg Hospital wc TBH - Ward A9 Unit	Virology	HSV 1&2 IgG	ST02227579
Tygerberg Laboratory	Specimen insufficient	Tygerberg Hospital wc TBH - Ward A9 Unit	Virology	Herpes Simplex Virus IgM	ST02227579
Tygerberg Laboratory	Specimen not received	Tygerberg Hospital wc TBH - Ward G Ground	Virology	HIV-1 Qualitative PCR	ST02228016
Tygerberg Laboratory	Slide broken	Kleinvlei CDC wc KVP - Ward not stated	Cytology	Cytology Gynaecology Report	ST02229062
Tygerberg Laboratory	Specimen insufficient	Tygerberg Hospital wc TBH - Ward G9	Chemistry	Human growth hormone	ST02229179
Tygerberg Laboratory	Specimen insufficient	Tygerberg Hospital wc TBH - Ward G9	Chemistry	C-peptide	ST02229264
Tygerberg Laboratory	Specimen insufficient	Tygerberg Hospital wc TBH - Ward G3	Virology	Mumps IgG	ST02229946
Tygerberg Laboratory	Lab error (non-reportable)	Tygerberg Hospital wc TBH - Ward G5	Lab Support	Tests Referred	ST02230109
Tygerberg Laboratory	Unsuit: patient age for HIVPCR	Tygerberg Hospital wc TBH - Ward C2A	Virology	HIV-1 Qualitative PCR	ST02231878
Tygerberg Laboratory	Cancel: replaced by another test	Tygerberg Hospital wc TBH - Ward G10	Virology	Resp Viruses Shell Vial Culture	ST02231890
Tygerberg Laboratory	Specimen insufficient	Tygerberg Hospital wc TBH - C3AW - Paed General	Immunology	Total IgE	ST02232289
Tygerberg Laboratory	Specimen insufficient	Tygerberg Hospital wc TBH - C3AW - Paed General	Immunology	IgE to Inhalants	ST02232289
Tygerberg Laboratory	Specimen insufficient	Tygerberg Hospital wc TBH - C3AW - Paed General	Immunology	Specific IgE interpretation	ST02232289
Tygerberg Laboratory	Lab error (non-reportable)	Tygerberg Hospital wc TBH - C3AW - Paed General	Lab Support	Tests Referred	ST02232289
Tygerberg Laboratory	Cancel: replaced by another test	Tygerberg Hospital wc TBH - Ward A9 Unit	Virology	Resp Viruses Shell Vial Culture	ST02232310
Tygerberg Laboratory	Cancel: replaced by another test	Tygerberg Hospital wc TBH - Ward G1	Virology	Resp Viruses Shell Vial Culture	ST02232406
Tygerberg Laboratory	Lab error (non-reportable)	Eerste River Hospital wc ERH - Casualty Unit	Lab Support	Test Request Details	ST02232627
Tygerberg Laboratory	Not done: discarded	Helderberg Hospital wc HHH - Casualty	Chemistry	Urine amphetamine	ST02232659
Tygerberg Laboratory	Not done: discarded	Helderberg Hospital wc HHH - Casualty	Chemistry	Urine barbiturates	ST02232659
Tygerberg Laboratory	Not done: discarded	Helderberg Hospital wc HHH - Casualty	Chemistry	Urine benzodiazepines	ST02232659
Tygerberg Laboratory	Not done: discarded	Helderberg Hospital wc HHH - Casualty	Chemistry	Urine cocaine	ST02232659
Tygerberg Laboratory	Not done: discarded	Helderberg Hospital wc HHH - Casualty	Chemistry	Urine opiates	ST02232659
Tygerberg Laboratory	Not done: discarded	Helderberg Hospital wc HHH - Casualty	Chemistry	Urine THC (tetra-hydro cannabinol)	ST02232659
Tygerberg Laboratory	Not done: discarded	Helderberg Hospital wc HHH - Casualty	Chemistry	Urine methaqualone (mandrax)	ST02232659
Tygerberg Laboratory	Specimen insufficient	Tygerberg Hospital wc TBH - Ward G10	Virology	HSV 1&2 IgG	ST02233069
Tygerberg Laboratory	Specimen insufficient	Tygerberg Hospital wc TBH - Ward G10	Virology	Herpes Simplex Virus IgM	ST02233069
Tygerberg Laboratory	Lab error (non-reportable)	Delft CHC wc DFP - Ward not stated	Lab Support	Test Request Details	ST02233070
Tygerberg Laboratory	Unsuit: patient age for HIVPCR	Malmesbury Corr Centre wc MAZ - Medium A	Virology	HIV-1 Qualitative PCR	ST02233622
Tygerberg Laboratory	Lab error (non-reportable)	Tygerberg Hospital wc TBH - Ward J Ground	Lab Support	Test Request Details	ST02233703
Tygerberg Laboratory	Dupl registration (non-reportable)	Karl Bremer Hospital wc KBH - Emergency Centre	Microbiology	GeneXpert Ultra	ST02233958
Tygerberg Laboratory	Cancel: not indicated (result)	Tygerberg Hospital wc TBH - Ward A8 East	Haematology	Lupus Anticoagulant	ST02234156
Tygerberg Laboratory	Cancel phoning	Tygerberg Hospital wc TBH - C1A Trauma	Lab Support	Results Phoning	ST02234162
Tygerberg Laboratory	Cancel phoning	Tygerberg Hospital wc TBH - Ward G10	Haematology	Haematology Results Phoning	ST02234388
Tygerberg Laboratory	Not done: unsuitable	Stellenbosch Hospital wc STB - Ward not stated	Microbiology	GeneXpert Ultra	ST02234756
Tygerberg Laboratory	Withdrawn: lab error	Tygerberg Hospital wc TBH - X-Block - Haematology	Haematology	Peripheral Blood Morphology	ST02235105
Tygerberg Laboratory	Unsuit: too old	Tygerberg Hospital wc TBH - X-Block - Haematology	Virology	HIV Viral Load	ST02235161
Tygerberg Laboratory	Specimen insufficient	Tygerberg Hospital wc TBH - C3BW - Gynaecology	Chemistry	Androstenedione	ST02235407
Tygerberg Laboratory	Specimen not received	Study: Age and inflammation in TB - No ward	Virology	CMV Viral Load	ST02235898
Tygerberg Laboratory	Specimen insufficient	Study: Lipodystrophy - No ward	Chemistry	Beta-C-terminal telopeptides	ST02235937
Tygerberg Laboratory	Lab error (non-reportable)	Tygerberg Hospital wc TBH - Ward G Ground	Lab Support	Spare 1	ST02236128
Tygerberg Laboratory	Cancel phoning	Bishop Lavis CDC wc BLP - ARV Clinic	Lab Support	Results Phoning	ST02236327
Tygerberg Laboratory	Specimen insufficient	Tygerberg Hospital wc TBH - Ward G10	Chemistry	C-reactive protein	ST02236351
Tygerberg Laboratory	Specimen insufficient	Tygerberg Hospital wc TBH - Ward G10	Immunology	Toxoplasma (ELISA)	ST02236351
Tygerberg Laboratory	Specimen insufficient	Tygerberg Hospital wc TBH - Ward G10	Virology	HSV 1&2 IgG	ST02236351
Tygerberg Laboratory	Specimen insufficient	Tygerberg Hospital wc TBH - Ward G10	Virology	Herpes Simplex Virus IgM	ST02236351
Tygerberg Laboratory	Failed after repeated attempts	Tygerberg Hospital wc TBH - Ward A9 Unit	Virology	HIV-1 Qualitative PCR	ST02236565
Tygerberg Laboratory	Cancel phoning	Eerste River Hospital wc ERH - Ward E (Medical)	Chemistry	Chemistry Results Phoning	ST02236693
Tygerberg Laboratory	Specimen not received	Delft CHC wc DFP - Ward not stated	Virology	HIV Viral Load	ST02236745
Tygerberg Laboratory	Cancel phoning	Tygerberg Hospital wc TBH - Ward G2	Lab Support	Results Phoning	ST02236849
Tygerberg Laboratory	Specimen not received	Hermanus CDC wc HCO - ARV Clinic	Haematology	Platelet Count	ST02237047
Tygerberg Laboratory	Cancel by lab (duplicate request)	Tygerberg Hospital wc TBH - X-Block - Haematology	Chemistry	Protein electrophoresis	ST02237111
Tygerberg Laboratory	Cancel by doctor	Tygerberg Hospital wc TBH - Ward D8	Haematology	Differential Count	ST02237120
Tygerberg Laboratory	Cancel by doctor	Tygerberg Hospital wc TBH - Ward D8	Haematology	Reticulocyte Count Automated	ST02237120
Tygerberg Laboratory	Cancel by doctor	Tygerberg Hospital wc TBH - Ward D8	Haematology	Peripheral Blood Morphology	ST02237120
Tygerberg Laboratory	Cancel by doctor	Tygerberg Hospital wc TBH - Ward D8	Haematology	Bone Marrow Procedure	ST02237120
Tygerberg Laboratory	Cancel by doctor	Tygerberg Hospital wc TBH - Ward D8	Haematology	Bone Marrow Aspirate Morphology	ST02237120
Tygerberg Laboratory	Cancel by doctor	Tygerberg Hospital wc TBH - Ward D8	Haematology	Bone Marrow Myelogram	ST02237120
Tygerberg Laboratory	Cancel by doctor	Tygerberg Hospital wc TBH - Ward D8	Haematology	BMT Macroscopic	ST02237120
Tygerberg Laboratory	Cancel by doctor	Tygerberg Hospital wc TBH - Ward D8	Haematology	BMT Microscopic	ST02237120
Tygerberg Laboratory	Cancel by doctor	Tygerberg Hospital wc TBH - Ward D8	Haematology	Consolidated Bone Marrow Report	ST02237120
Tygerberg Laboratory	Cancel by doctor	Tygerberg Hospital wc TBH - Ward D8	Haematology	Buffy Layer Examination	ST02237120
Tygerberg Laboratory	Lab error (non-reportable)	Tygerberg Hospital wc TBH - C7CW - Neurology	Lab Support	Tests Referred	ST02237467
Tygerberg Laboratory	Lab error (non-reportable)	Tygerberg Hospital wc TBH - Ward G1	Haematology	Peripheral Blood Morphology	ST02237564
Tygerberg Laboratory	Not done: unsuitable	Karl Bremer Hospital wc KBH - Emergency Centre	Microbiology	GeneXpert Ultra	ST02237677
Tygerberg Laboratory	Not done: unsuitable	Eerste River Hospital wc ERH - Out Patient Department	Microbiology	GeneXpert Ultra	ST02237690
Tygerberg Laboratory	Specimen insufficient	Tygerberg Hospital wc TBH - Ward A10	Chemistry	Insulin-like growth factor I	ST02237866
Tygerberg Laboratory	Specimen insufficient	Tygerberg Hospital wc TBH - X-Block - Haematology	Genetics/PRF	FISH: CEP 8 for aneuploidy	ST02237923
Tygerberg Laboratory	Specimen insufficient	Tygerberg Hospital wc TBH - X-Block - Haematology	Genetics/PRF	FISH: 20q12 deletion (D20S108)	ST02237923
Tygerberg Laboratory	Cancel phoning	Tygerberg Hospital wc TBH - X-Block - Haema/Onco	Haematology	Haematology Results Phoning	ST02238062
Tygerberg Laboratory	Lab error (non-reportable)	Tygerberg Hospital wc TBH - Ward not stated	Histology	Histology Internal Referral	ST02238063
Tygerberg Laboratory	Not done: not offered in this lab	Study: Lipodystrophy - No ward	Chemistry	Osteocalcin	ST02238130
Tygerberg Laboratory	Cancel phoning	Tygerberg Hospital wc TBH - Ward J4	Lab Support	Results Phoning	ST02238167
Tygerberg Laboratory	Specimen container broken	Annie Brown Clinic wc ABC - Ward not stated	Chemistry	Urine amphetamine	ST02238324
Tygerberg Laboratory	Specimen container broken	Annie Brown Clinic wc ABC - Ward not stated	Chemistry	Urine THC (tetra-hydro cannabinol)	ST02238324
Tygerberg Laboratory	Specimen container broken	Annie Brown Clinic wc ABC - Ward not stated	Chemistry	Urine methaqualone (mandrax)	ST02238324
Tygerberg Laboratory	Cancel phoning	Tygerberg Hospital wc TBH - Ward not stated	Lab Support	Results Phoning	ST02238335
Tygerberg Laboratory	Cancel by lab (incorrect test)	Tygerberg Hospital wc TBH - C7CO - General Respiratory	Microbiology	Aspergillus (gel diffusion)	ST02238515
Tygerberg Laboratory	Specimen insufficient	Tygerberg Hospital wc TBH - X-Block - Eye	Chemistry	Angiotensin converting enzyme	ST02238669
Tygerberg Laboratory	Cancel by lab (incorrect test)	Tygerberg Hospital wc TBH - Ward D2	Virology	Varicella Zoster Virus IgM	ST02238740
Tygerberg Laboratory	Specimen insufficient	Tygerberg Hospital wc TBH - Ward J5 Babies	Virology	CMV Viral Load	ST02238813
Tygerberg Laboratory	Specimen not received	Michael Mapongwana CDC wc MMP - ARV Clinic	Virology	HIV Viral Load	ST02238910
Tygerberg Laboratory	Specimen not received	Tygerberg Hospital wc TBH - Ward C1 East	Virology	HIV Viral Load	ST02238916
Tygerberg Laboratory	Specimen not received	Mfuleni CDC wc MFU - ARV Clinic	Virology	HIV Viral Load	ST02239195
Tygerberg Laboratory	Specimen not received	Mfuleni CDC wc MFU - ARV Clinic	Virology	HIV Viral Load	ST02239208
Tygerberg Laboratory	Spec container empty	Tygerberg Hospital wc TBH - Ward C1 East	Microbiology	Urine cell count/ml	ST02239311
Tygerberg Laboratory	Spec container empty	Tygerberg Hospital wc TBH - Ward C1 East	Microbiology	Culture urine	ST02239311
Tygerberg Laboratory	Specimen not received	Mfuleni CDC wc MFU - Ward not stated	Virology	HIV Viral Load	ST02239323
Tygerberg Laboratory	Require EDTA specimen	Tygerberg Hospital wc TBH - C7CW - Endocrine	Chemistry	EDTA Plasma indices	ST02239521
Tygerberg Laboratory	Require EDTA specimen	Saldanha Clinic wc SBC - Ward not stated	Chemistry	EDTA Plasma indices	ST02239522
Tygerberg Laboratory	Specimen not received	Tygerberg Hospital wc TBH - Ward C2A	Virology	HIV Viral Load	ST02239540
Tygerberg Laboratory	Cancel by gatekeeping	Tygerberg Hospital wc TBH - Ward D8	Chemistry	Uric acid	ST02239604
Tygerberg Laboratory	Specimen not received	Tygerberg Hospital wc TBH - C1R Resuscitation	Immunology	Anti-beta 2 glycoprotein-1 Ab (FEIA)	ST02239728
Tygerberg Laboratory	Invalid: haemolysis	Tygerberg Hospital wc TBH - Ward not stated	Chemistry	Parathyroid hormone (PTH)	ST02239873
Tygerberg Laboratory	Info does not match	Aan-het-Pad Clinic wc AHP - Ward not stated	Cytology	Cytology Gynaecology Report	ST02240051
Tygerberg Laboratory	Require heparin specimen	Tygerberg Hospital wc TBH - Ward G3	Genetics/PRF	Chromosome breakage: Fanconi Anaemia	ST02240200
Tygerberg Laboratory	Not done: unsuitable	Delft CHC wc DFP - Ward not stated	Microbiology	GeneXpert Ultra	ST02240343
Tygerberg Laboratory	Not done: unsuitable	Bredasdorp Clinic wc BDC - ARV Clinic	Microbiology	GeneXpert Ultra	ST02240361
Tygerberg Laboratory	Require EDTA specimen	Tygerberg Hospital wc TBH - Ward G9	Virology	CMV Viral Load	ST02240405
Tygerberg Laboratory	Specimen insufficient	Tygerberg Hospital wc TBH - E1 Triage General	Chemistry	Gastrin	ST02240473
Tygerberg Laboratory	Cancel phoning	Tygerberg Hospital wc TBH - C7CW - Endocrine	Lab Support	Results Phoning	ST02240531
Tygerberg Laboratory	Cancel phoning	Tygerberg Hospital wc TBH - Ward A7	Lab Support	Results Phoning	ST02240633
Tygerberg Laboratory	Dupl registration (non-reportable)	Delft CHC wc DFP - ARV Clinic	Chemistry	Total bilirubin	ST02240784
Tygerberg Laboratory	Dupl registration (non-reportable)	Delft CHC wc DFP - ARV Clinic	Chemistry	Serum indices	ST02240784
Tygerberg Laboratory	Require urine specimen	Tygerberg Hospital wc TBH - C7CW - Neurology	Chemistry	Amino acids (quantitative)	ST02240859
Tygerberg Laboratory	Cancel by doctor	Tygerberg Hospital wc TBH - Ward C1 West	Haematology	Morphology (no-charge)	ST02241025
Tygerberg Laboratory	Cancel phoning	Tygerberg Hospital wc TBH - Ward C1 West	Haematology	Haematology Results Phoning	ST02241025
Tygerberg Laboratory	Unsuit: clotted	Tygerberg Hospital wc TBH - Ward C1 West	Haematology	Full Blood Count	ST02241234
Tygerberg Laboratory	Specimen insufficient	Scottsdene CDC wc SDC - Ward not stated	Chemistry	Glycated haemoglobin (HbA1c)	ST02241263
Tygerberg Laboratory	Require blood specimen	Helderberg Hospital wc HHH - Ward not stated	Chemistry	Albumin	ST02241295
Tygerberg Laboratory	Require blood specimen	Helderberg Hospital wc HHH - Ward not stated	Chemistry	Serum indices	ST02241295
Tygerberg Laboratory	Specimen not received	Helderberg Hospital wc HHH - Ward not stated	Haematology	Fluid Cytospin	ST02241295
Tygerberg Laboratory	Specimen insufficient	Eerste River Hospital wc ERH - Casualty Unit	Chemistry	Calcium	ST02241373
Tygerberg Laboratory	Specimen insufficient	Eerste River Hospital wc ERH - Casualty Unit	Chemistry	Albumin	ST02241373
Tygerberg Laboratory	Specimen insufficient	Eerste River Hospital wc ERH - Casualty Unit	Chemistry	Alanine transaminase (ALT)	ST02241373
Tygerberg Laboratory	Specimen insufficient	Eerste River Hospital wc ERH - Casualty Unit	Chemistry	Serum indices	ST02241373
Tygerberg Laboratory	Require blood specimen	Eerste River Hospital wc ERH - Casualty Unit	Virology	Hep B Surface Ag	ST02241373
Tygerberg Laboratory	Unsuit: clotted	Tygerberg Hospital wc TBH - Ward C1 West	Haematology	Full Blood Count	ST02241376
Tygerberg Laboratory	Unsuit: clotted	Tygerberg Hospital wc TBH - Ward C1 West	Haematology	Differential Count	ST02241376
Tygerberg Laboratory	Unsuit: clotted	Tygerberg Hospital wc TBH - Ward C1 West	Haematology	Peripheral Blood Morphology	ST02241376
Tygerberg Laboratory	Cancel by lab (incorrect test)	Tygerberg Hospital wc TBH - Ward C1 West	Virology	Toxoplasma IgG & IgM ELISA	ST02241381
Tygerberg Laboratory	Cancel by lab (incorrect test)	Tygerberg Hospital wc TBH - Ward C1 West	Virology	Toxoplasma IgG & IgM ELISA	ST02241392
Tygerberg Laboratory	Invalid: haemolysis	Dr Ivan Toms Clinic wc IVT - ARV Clinic	Chemistry	Alanine transaminase (ALT)	ST02241423
Tygerberg Laboratory	Invalid: haemolysis	Prince Alfred Hamlet Clinic wc PAL - Ward not stated	Chemistry	Creatinine (plus MDRD)	ST02241451
Tygerberg Laboratory	Invalid: haemolysis	Eerste River Hospital wc ERH - Casualty Unit	Chemistry	Conjugated bilirubin	ST02241459
Tygerberg Laboratory	Invalid: haemolysis	Eerste River Hospital wc ERH - Casualty Unit	Chemistry	Aspartate transaminase (AST)	ST02241459
Tygerberg Laboratory	Specimen not received	Michael Mapongwana CDC wc MMP - Ward not stated	Virology	HIV-1 Qualitative PCR	ST02241579
Tygerberg Laboratory	Specimen not received	Michael Mapongwana CDC wc MMP - Ward not stated	Chemistry	Glycated haemoglobin (HbA1c)	ST02241581
Tygerberg Laboratory	Specimen insufficient	Delft South Clinic wc DFS - ARV Clinic	Chemistry	Creatinine (plus MDRD)	ST02241619
Tygerberg Laboratory	Specimen insufficient	Delft South Clinic wc DFS - ARV Clinic	Chemistry	Serum indices	ST02241619
Tygerberg Laboratory	Specimen insufficient	Delft South Clinic wc DFS - ARV Clinic	Immunology	T.pallidum antibodies	ST02241619
Tygerberg Laboratory	No test set requested	Michael Mapongwana CDC wc MMP - Ward not stated	Lab Support	Test Request Details	ST02241621
Tygerberg Laboratory	Invalid: haemolysis	Delft South Clinic wc DFS - Ward not stated	Chemistry	Creatinine (plus MDRD)	ST02241624
Tygerberg Laboratory	Specimen insufficient	Piketberg Clinic wc PKT - Ward not stated	Immunology	RPR (Syphilis)	ST02241647
Tygerberg Laboratory	No test set requested	Kraaifontein CHC wc KFP - Ward not stated	Lab Support	Test Request Details	ST02241692
Tygerberg Laboratory	Invalid: haemolysis	Delft CHC wc DFP - Ward not stated	Chemistry	Aspartate transaminase (AST)	ST02241709
Tygerberg Laboratory	Invalid: haemolysis	Dr Ivan Toms Clinic wc IVT - Ward not stated	Chemistry	Serum folate	ST02241719
Tygerberg Laboratory	Invalid: haemolysis	Michael Mapongwana CDC wc MMP - Ward not stated	Chemistry	Potassium	ST02241771
Tygerberg Laboratory	Unsuit: leaked	Tygerberg Hospital wc TBH - C6AW - Urology General	Microbiology	Urine cell count/ml	ST02241808
Tygerberg Laboratory	Unsuit: leaked	Tygerberg Hospital wc TBH - C6AW - Urology General	Microbiology	Culture urine	ST02241808
Tygerberg Laboratory	Require clotted specimen	Michael Mapongwana CDC wc MMP - Ward not stated	Chemistry	Phenytoin / Epanutin	ST02241809
Tygerberg Laboratory	No test set requested	Tygerberg Hospital wc TBH - Ward C1 West	Lab Support	Spare 1	ST02241823
Tygerberg Laboratory	Cancel by gatekeeping	Tygerberg Hospital wc TBH - Ward C2A	Virology	HIV Viral Load	ST02241827
Tygerberg Laboratory	Cancel by gatekeeping	Karl Bremer Hospital wc KBH - 5A Ward	Chemistry	Vitamin B12	ST02241851
Tygerberg Laboratory	Unsuit: clotted	Tygerberg Hospital wc TBH - Ward G Ground	Haematology	Full Blood Count	ST02241871
Tygerberg Laboratory	Unsuit: clotted	Tygerberg Hospital wc TBH - Ward G Ground	Haematology	Differential Count	ST02241871
Tygerberg Laboratory	Invalid: haemolysis	Tygerberg Hospital wc TBH - Ward A1 West	Chemistry	Potassium	ST02241898
Tygerberg Laboratory	Invalid: haemolysis	Tygerberg Hospital wc TBH - Ward A1 West	Chemistry	Conjugated bilirubin	ST02241898
Tygerberg Laboratory	Invalid: haemolysis	Tygerberg Hospital wc TBH - Ward A1 West	Chemistry	Aspartate transaminase (AST)	ST02241898
Tygerberg Laboratory	Invalid: haemolysis	Tygerberg Hospital wc TBH - Ward A1 West	Chemistry	Lactate dehydrogenase (LD)	ST02241898
Tygerberg Laboratory	Unsuit: citrate clotted	Tygerberg Hospital wc TBH - Ward A1 West	Haematology	Int Normalised Ratio (INR)	ST02241915
Tygerberg Laboratory	Unsuit: citrate clotted	Tygerberg Hospital wc TBH - Ward A1 West	Haematology	Activated Partial Thromboplastin Time	ST02241915
Tygerberg Laboratory	Invalid: haemolysis	Eerste River Hospital wc ERH - Ward A (Paediatric)	Chemistry	Potassium	ST02241916
Tygerberg Laboratory	Unsuit: haemolysed	Eerste River Hospital wc ERH - Ward not stated	Haematology	Int Normalised Ratio (INR)	ST02241926
Tygerberg Laboratory	Unsuit: clotted	Delft CHC wc DFP - Ward not stated	Haematology	White Cell Count	ST02241938
Tygerberg Laboratory	Cancel by gatekeeping	Dr Ivan Toms Clinic wc IVT - Ward not stated	Immunology	CD4 ARV	ST02241945
Tygerberg Laboratory	Cancel by gatekeeping	Tygerberg Hospital wc TBH - Ward A6	Chemistry	Lipid profile	ST02241993
Tygerberg Laboratory	Unsuit: leaked	Velddrif Clinic wc VDF - ARV Clinic	Microbiology	Urine cell count/ml	ST02242053
Tygerberg Laboratory	Unsuit: leaked	Velddrif Clinic wc VDF - ARV Clinic	Microbiology	Culture urine	ST02242053
Tygerberg Laboratory	Unsuit: leaked	Tygerberg Hospital wc TBH - C6AW - Urology General	Microbiology	Urine cell count/ml	ST02242054
Tygerberg Laboratory	Unsuit: leaked	Tygerberg Hospital wc TBH - C6AW - Urology General	Microbiology	Culture urine	ST02242054
Tygerberg Laboratory	Invalid: haemolysis	Karl Bremer Hospital wc KBH - Emergency Centre	Chemistry	Potassium	ST02242060
Tygerberg Laboratory	Invalid: haemolysis	Karl Bremer Hospital wc KBH - Emergency Centre	Chemistry	Alanine transaminase (ALT)	ST02242060
Tygerberg Laboratory	Invalid: haemolysis	Karl Bremer Hospital wc KBH - Emergency Centre	Chemistry	Troponin T (high-sensitivity)	ST02242060
Tygerberg Laboratory	Invalid: haemolysis	Eerste River Hospital wc ERH - Casualty Unit	Chemistry	Potassium	ST02242063
Tygerberg Laboratory	No test set requested	Eerste River Hospital wc ERH - Ward not stated	Lab Support	Spare 1	ST02242065
Tygerberg Laboratory	Cancel by lab (incorrect test)	Tygerberg Hospital wc TBH - Ward C2A	Haematology	Rhesus Blood Group	ST02242084
Tygerberg Laboratory	Cancel by gatekeeping	Tygerberg Hospital wc TBH - Ward D8	Chemistry	Uric acid	ST02242124
Tygerberg Laboratory	Cancel by gatekeeping	Tygerberg Hospital wc TBH - Ward D8	Chemistry	Total protein	ST02242124
Tygerberg Laboratory	Invalid: haemolysis	Tygerberg Hospital wc TBH - Ward D1	Chemistry	Potassium	ST02242188
Tygerberg Laboratory	Not done: coag underfilled	Tygerberg Hospital wc TBH - Ward D1	Haematology	Int Normalised Ratio (INR)	ST02242188
Tygerberg Laboratory	Invalid: haemolysis	Tygerberg Hospital wc TBH - Ward A2	Chemistry	Aspartate transaminase (AST)	ST02242194
Tygerberg Laboratory	Invalid: haemolysis	Tygerberg Hospital wc TBH - Ward A2	Chemistry	Lactate dehydrogenase (LD)	ST02242194
Tygerberg Laboratory	Not done: unsuitable	Tygerberg Hospital wc TBH - Ward G9	Microbiology	Gram stain resp/sputum	ST02242199
Tygerberg Laboratory	Not done: unsuitable	Tygerberg Hospital wc TBH - Ward G9	Microbiology	Culture resp/sputum	ST02242199
Tygerberg Laboratory	Not done: not offered in this lab	Tygerberg Hospital wc TBH - Ward G Ground	Lab Support	Test Request Details	ST02242204
Tygerberg Laboratory	Invalid: haemolysis	Tygerberg Hospital wc TBH - Ward G2	Chemistry	Potassium	ST02242220
Tygerberg Laboratory	Specimen not labeled	Tygerberg Hospital wc TBH - Ward C2A	Chemistry	Urine creatinine	ST02242235
Tygerberg Laboratory	Specimen not labeled	Tygerberg Hospital wc TBH - Ward C2A	Chemistry	Urine protein	ST02242235
Tygerberg Laboratory	Specimen not labeled	Tygerberg Hospital wc TBH - Ward C2A	Chemistry	Urine collection (no charge)	ST02242235
Tygerberg Laboratory	Cancel by doctor	Tygerberg Hospital wc TBH - Ward J Ground	Haematology	Bone Marrow Procedure	ST02242245
Tygerberg Laboratory	Cancel by gatekeeping	Tygerberg Hospital wc TBH - X-Block - Haematology	Chemistry	Uric acid	ST02242256
Tygerberg Laboratory	Cancel: replaced by another test	Tygerberg Hospital wc TBH - Ward G7	Virology	CMV Shell Vial Culture	ST02242265
Tygerberg Laboratory	Cancel: replaced by another test	Tygerberg Hospital wc TBH - Ward G7	Virology	Resp Viruses Shell Vial Culture	ST02242265
Tygerberg Laboratory	Require citrate (blue top) specimen	Tygerberg Hospital wc TBH - X-Block - Haematology	Haematology	Int Normalised Ratio (INR)	ST02242282
Tygerberg Laboratory	Require citrate (blue top) specimen	Tygerberg Hospital wc TBH - X-Block - Haematology	Haematology	Activated Partial Thromboplastin Time	ST02242282
Tygerberg Laboratory	Require citrate (blue top) specimen	Tygerberg Hospital wc TBH - X-Block - Haematology	Haematology	Fibrinogen	ST02242282
Tygerberg Laboratory	Require citrate (blue top) specimen	Tygerberg Hospital wc TBH - X-Block - Haematology	Haematology	D-Dimer	ST02242282
Tygerberg Laboratory	Cancel phoning	Tygerberg Hospital wc TBH - C10 Isotope	Chemistry	Chemistry Results Phoning	ST02242315
Tygerberg Laboratory	Cancel by gatekeeping	Tygerberg Hospital wc TBH - X-Block - Haematology	Chemistry	Uric acid	ST02242372
Tygerberg Laboratory	Specimen not received	Hermanus CDC wc HCO - Chronic Clinic	Cytology	Cytology Gynaecology Report	ST02242373
Tygerberg Laboratory	Specimen not received	Mfuleni CDC wc MFU - Ward not stated	Cytology	Cytology Gynaecology Report	ST02242377
Tygerberg Laboratory	Specimen not received	Vredenburg Hospital wc VBG - Ward not stated	Cytology	Cytology Gynaecology Report	ST02242383
Tygerberg Laboratory	Specimen not received	Michael Mapongwana CDC wc MMP - Ward not stated	Cytology	Cytology Gynaecology Report	ST02242387
Tygerberg Laboratory	Specimen not received	Michael Mapongwana CDC wc MMP - Ward not stated	Cytology	Cytology Gynaecology Report	ST02242393
Tygerberg Laboratory	Cancel by gatekeeping	Tygerberg Hospital wc TBH - Ward G Ground	Chemistry	Lipid profile	ST02242461
Tygerberg Laboratory	Specimen insufficient	Tygerberg Hospital wc TBH - Ward not stated	Virology	HIV Viral Load	ST02242464
Tygerberg Laboratory	Cancel by gatekeeping	Tygerberg Hospital wc TBH - Ward D8	Chemistry	Total protein	ST02242470
Tygerberg Laboratory	Cancel by gatekeeping	Tygerberg Hospital wc TBH - Ward D8	Chemistry	Albumin	ST02242470
Tygerberg Laboratory	Cancel by gatekeeping	Tygerberg Hospital wc TBH - Ward D8	Chemistry	Total bilirubin	ST02242470
Tygerberg Laboratory	Cancel by gatekeeping	Tygerberg Hospital wc TBH - Ward D8	Chemistry	Conjugated bilirubin	ST02242470
Tygerberg Laboratory	Cancel by gatekeeping	Tygerberg Hospital wc TBH - Ward D8	Chemistry	Alanine transaminase (ALT)	ST02242470
Tygerberg Laboratory	Cancel by gatekeeping	Tygerberg Hospital wc TBH - Ward D8	Chemistry	Aspartate transaminase (AST)	ST02242470
Tygerberg Laboratory	Cancel by gatekeeping	Tygerberg Hospital wc TBH - Ward D8	Chemistry	Alkaline phosphatase (ALP)	ST02242470
Tygerberg Laboratory	Cancel by gatekeeping	Tygerberg Hospital wc TBH - Ward D8	Chemistry	Gamma-glutamyl transferase (GGT)	ST02242470
Tygerberg Laboratory	Cancel by gatekeeping	Tygerberg Hospital wc TBH - Ward D8	Chemistry	Lactate dehydrogenase (LD)	ST02242470
Tygerberg Laboratory	Cancel by gatekeeping	Tygerberg Hospital wc TBH - Ward D8	Chemistry	C-reactive protein	ST02242470
Tygerberg Laboratory	Specimen insufficient	Tygerberg Hospital wc TBH - X-Block - Hema Chemotherapy	Virology	Hepatitis B Core IgM	ST02242493
Tygerberg Laboratory	Specimen insufficient	Tygerberg Hospital wc TBH - X-Block - Hema Chemotherapy	Virology	Hepatitis B E Ag	ST02242493
Tygerberg Laboratory	Specimen insufficient	Tygerberg Hospital wc TBH - X-Block - Hema Chemotherapy	Virology	Hepatitis B E Ab	ST02242493
Tygerberg Laboratory	Specimen insufficient	Tygerberg Hospital wc TBH - Ward G9	Microbiology	GeneXpert Ultra	ST02242510
Tygerberg Laboratory	Cancel by doctor	Tygerberg Hospital wc TBH - Ward not stated	Histology	Histology (TBH)	ST02242541
Tygerberg Laboratory	Cancel by gatekeeping	Tygerberg Hospital wc TBH - Ward A6	Virology	HIV-1/2 Ab/Ag (Screen)	ST02242543
Tygerberg Laboratory	Cancel by doctor	Tygerberg Hospital wc TBH - Ward not stated	Histology	Histology (TBH)	ST02242549
Tygerberg Laboratory	Cancel by gatekeeping	Tygerberg Hospital wc TBH - F1 Emergency Unit	Chemistry	C-reactive protein	ST02242555
Tygerberg Laboratory	Specimen insufficient	Tygerberg Hospital wc TBH - Ward C2A	Chemistry	CA 125	ST02242585
Tygerberg Laboratory	Invalid: haemolysis	Tygerberg Hospital wc TBH - Ward D5	Chemistry	Conjugated bilirubin	ST02242599
Tygerberg Laboratory	Invalid: haemolysis	Tygerberg Hospital wc TBH - Ward D5	Chemistry	Aspartate transaminase (AST)	ST02242599
Tygerberg Laboratory	Not done: unsuitable	Eerste River Hospital wc ERH - Ward not stated	Microbiology	Gram stain tissue	ST02242624
Tygerberg Laboratory	Not done: unsuitable	Eerste River Hospital wc ERH - Ward not stated	Microbiology	Culture tissue	ST02242624
Tygerberg Laboratory	Not done: unsuitable	Helderberg Hospital wc HHH - Ward E	Microbiology	GeneXpert Ultra	ST02242631
Tygerberg Laboratory	Not done: unsuitable	Helderberg Hospital wc HHH - Casualty	Microbiology	GeneXpert Ultra	ST02242672
Tygerberg Laboratory	Cancel by gatekeeping	Eerste River Hospital wc ERH - Casualty Unit	Chemistry	Total protein	ST02242677
Tygerberg Laboratory	Not done: unsuitable	Tygerberg Oral Health Centre wc TCO - No ward	Microbiology	GeneXpert Ultra	ST02242680
Tygerberg Laboratory	Specimen insufficient	Tygerberg Hospital wc TBH - Ward G3	Haematology	Erythrocyte Sedimentation Rate	ST02242681
Tygerberg Laboratory	Invalid: haemolysis	Tygerberg Hospital wc TBH - Ward C1 East	Chemistry	Potassium	ST02242706
Tygerberg Laboratory	Specimen not received	Tygerberg Hospital wc TBH - Ward C1 East	Chemistry	Creatinine (plus MDRD)	ST02242740
Tygerberg Laboratory	Specimen not received	Tygerberg Hospital wc TBH - Ward C1 East	Chemistry	Sodium	ST02242740
Tygerberg Laboratory	Specimen not received	Tygerberg Hospital wc TBH - Ward C1 East	Chemistry	Potassium	ST02242740
Tygerberg Laboratory	Specimen not received	Tygerberg Hospital wc TBH - Ward C1 East	Chemistry	Urea	ST02242740
Tygerberg Laboratory	Specimen not received	Tygerberg Hospital wc TBH - Ward C1 East	Chemistry	Total bilirubin	ST02242740
Tygerberg Laboratory	Specimen not received	Tygerberg Hospital wc TBH - Ward C1 East	Chemistry	Conjugated bilirubin	ST02242740
Tygerberg Laboratory	Specimen not received	Tygerberg Hospital wc TBH - Ward C1 East	Chemistry	Lactate dehydrogenase (LD)	ST02242740
Tygerberg Laboratory	Specimen not received	Tygerberg Hospital wc TBH - Ward C1 East	Chemistry	Serum indices	ST02242740
Tygerberg Laboratory	Cancel phoning	Tygerberg Hospital wc TBH - Ward C1 East	Haematology	Haematology Results Phoning	ST02242740
Tygerberg Laboratory	Unsuit: citrate clotted	Tygerberg Hospital wc TBH - Ward F2 Mothers	Haematology	Int Normalised Ratio (INR)	ST02242764
Tygerberg Laboratory	Unsuit: citrate clotted	Tygerberg Hospital wc TBH - Ward F2 Mothers	Haematology	Activated Partial Thromboplastin Time	ST02242764
Tygerberg Laboratory	Unsuit: citrate clotted	Tygerberg Hospital wc TBH - Ward F2 Mothers	Haematology	Fibrinogen	ST02242764
Tygerberg Laboratory	Invalid: haemolysis	Tygerberg Hospital wc TBH - Ward C1 East	Chemistry	Potassium	ST02242771
Tygerberg Laboratory	Invalid result. Repeat.	Tygerberg Hospital wc TBH - Ward G4	Haematology	Int Normalised Ratio (INR)	ST02242797
Tygerberg Laboratory	Invalid result. Repeat.	Tygerberg Hospital wc TBH - Ward G4	Haematology	Activated Partial Thromboplastin Time	ST02242797
Tygerberg Laboratory	Invalid: haemolysis	Tygerberg Hospital wc TBH - Ward G2	Chemistry	Potassium	ST02242800
Tygerberg Laboratory	Invalid: haemolysis	Tygerberg Hospital wc TBH - Ward G2	Chemistry	Potassium	ST02242815
Tygerberg Laboratory	Invalid: haemolysis	Tygerberg Hospital wc TBH - Ward G2	Chemistry	Inorganic phosphate	ST02242815
Tygerberg Laboratory	Invalid: haemolysis	Tygerberg Hospital wc TBH - Ward G2	Chemistry	Conjugated bilirubin	ST02242815
Tygerberg Laboratory	No test set requested	Tygerberg Hospital wc TBH - Ward C1 East	Lab Support	Test Request Details	ST02242830
Tygerberg Laboratory	Specimen insufficient	Tygerberg Hospital wc TBH - Ward A9 Unit	Chemistry	CSF chloride	ST02242835
Tygerberg Laboratory	Specimen insufficient	Tygerberg Hospital wc TBH - Ward A9 Unit	Chemistry	CSF glucose	ST02242835
Tygerberg Laboratory	Specimen insufficient	Tygerberg Hospital wc TBH - Ward A9 Unit	Chemistry	CSF protein	ST02242835
Tygerberg Laboratory	Specimen insufficient	Tygerberg Hospital wc TBH - Ward A9 Unit	Microbiology	CSF cell count	ST02242835
Tygerberg Laboratory	Lab error (non-reportable)	Tygerberg Hospital wc TBH - C7BW - Gastro Enterology	Lab Support	Spare 1	ST02242839
Tygerberg Laboratory	Invalid: haemolysis	Tygerberg Hospital wc TBH - X-Block - Haematology	Chemistry	Vitamin B12	ST02242843
Tygerberg Laboratory	Invalid: haemolysis	Tygerberg Hospital wc TBH - X-Block - Haematology	Chemistry	Serum folate	ST02242843
Tygerberg Laboratory	Not done: unsuitable	Tygerberg Hospital wc TBH - Ward D3	Microbiology	Gram stain pus	ST02242857
Tygerberg Laboratory	Not done: unsuitable	Tygerberg Hospital wc TBH - Ward D3	Microbiology	Culture pus	ST02242857
Tygerberg Laboratory	Not done: unsuitable	Tygerberg Hospital wc TBH - Ward D3	Microbiology	Gram stain tissue	ST02242864
Tygerberg Laboratory	Not done: unsuitable	Tygerberg Hospital wc TBH - Ward D3	Microbiology	Culture tissue	ST02242864
Tygerberg Laboratory	Dupl registration (non-reportable)	Eerste River Hospital wc ERH - Casualty Unit	Microbiology	Urine cell count/ml	ST02242878
Tygerberg Laboratory	Dupl registration (non-reportable)	Eerste River Hospital wc ERH - Casualty Unit	Microbiology	Culture urine	ST02242878
Tygerberg Laboratory	Require no formalin specimen	Tygerberg Hospital wc TBH - C7BW - Gastro Enterology	Lab Support	Test Request Details	ST02242897
Tygerberg Laboratory	No test set requested	Tygerberg Hospital wc TBH - C7BW - Gastro Enterology	Virology	Hep B Surface Ab	ST02242897
Tygerberg Laboratory	Cancel by gatekeeping	Tygerberg Hospital wc TBH - Ward A2	Chemistry	Thyroid stimulating hormone (TSH)	ST02242898
Tygerberg Laboratory	Cancel by gatekeeping	Tygerberg Hospital wc TBH - Ward A2	Immunology	CD4 ARV	ST02242907
Tygerberg Laboratory	No test set requested	Tygerberg Hospital wc TBH - C7CW - Endocrine	Lab Support	Test Request Details	ST02242914
Tygerberg Laboratory	Cancel by gatekeeping	Tygerberg Hospital wc TBH - C3BO - Obst High Risks	Chemistry	Total protein	ST02242916
Tygerberg Laboratory	Cancel by gatekeeping	Tygerberg Hospital wc TBH - Ward not stated	Chemistry	Thyroid stimulating hormone (TSH)	ST02242917
Tygerberg Laboratory	Invalid: haemolysis	Tygerberg Hospital wc TBH - X-Block - Haematology	Chemistry	Potassium	ST02242918
Tygerberg Laboratory	Invalid: haemolysis	Tygerberg Hospital wc TBH - X-Block - Haematology	Chemistry	Aspartate transaminase (AST)	ST02242918
Tygerberg Laboratory	Invalid: haemolysis	Tygerberg Hospital wc TBH - X-Block - Haematology	Chemistry	Lactate dehydrogenase (LD)	ST02242918
Tygerberg Laboratory	Require urine specimen	Tygerberg Hospital wc TBH - X-Block - Haematology	Chemistry	Urine protein	ST02242920
Tygerberg Laboratory	Require urine specimen	Tygerberg Hospital wc TBH - X-Block - Haematology	Chemistry	Urine protein electrophoresis	ST02242920
Tygerberg Laboratory	Specimen not received	Tygerberg Hospital wc TBH - X-Block - Haematology	Chemistry	Glucose (random)	ST02242920
Tygerberg Laboratory	Invalid: haemolysis	Tygerberg Hospital wc TBH - Ward J5 Mothers	Chemistry	Potassium	ST02242962
Tygerberg Laboratory	U catheter tips unsuit for culture	Tygerberg Hospital wc TBH - Ward D3	Microbiology	Culture catheter tip	ST02243029
Tygerberg Laboratory	Require fluoride specimen	Tygerberg Hospital wc TBH - Ward J3	Chemistry	Lactate	ST02243049
Tygerberg Laboratory	Require fluoride specimen	Tygerberg Hospital wc TBH - Ward J3	Chemistry	NaF Plasma indices	ST02243049
Tygerberg Laboratory	Cancel by gatekeeping	Tygerberg Hospital wc TBH - C3BO - Obst High Risks	Virology	HIV Viral Load	ST02243068
Tygerberg Laboratory	Not done: coag underfilled	Tygerberg Hospital wc TBH - C3AW - Prem High Risk	Haematology	Int Normalised Ratio (INR)	ST02243087
Tygerberg Laboratory	Cancel by gatekeeping	Tygerberg Hospital wc TBH - C7CW - Endocrine	Chemistry	Prostate-specific Ag (PSA)	ST02243095
Tygerberg Laboratory	Not done: coag underfilled	Tygerberg Hospital wc TBH - Ward G Ground	Haematology	Int Normalised Ratio (INR)	ST02243109
Tygerberg Laboratory	Not done: coag underfilled	Tygerberg Hospital wc TBH - Ward D4	Haematology	Int Normalised Ratio (INR)	ST02243114
Tygerberg Laboratory	Not done: coag underfilled	Tygerberg Hospital wc TBH - Ward D4	Haematology	Activated Partial Thromboplastin Time	ST02243114
Tygerberg Laboratory	Cancel by lab (incorrect test)	Tygerberg Hospital wc TBH - C3AW - Paed General	Virology	HIV-1/2 Ab/Ag (Screen)	ST02243122
Tygerberg Laboratory	Cancel by lab (incorrect test)	Tygerberg Hospital wc TBH - Ward A7	Virology	Hep B Surface Ag	ST02243140
Tygerberg Laboratory	Specimen insufficient	Study: Iron Study - No ward	Haematology	Haemoglobin	ST02243155
Tygerberg Laboratory	Dupl registration (non-reportable)	Tygerberg Hospital wc TBH - Ward G1	Haematology	Haemoglobin	ST02243156
Tygerberg Laboratory	Dupl registration (non-reportable)	Tygerberg Hospital wc TBH - Ward G1	Haematology	Platelet Count	ST02243156
Tygerberg Laboratory	Specimen insufficient	Tygerberg Hospital wc TBH - Ward G2	Haematology	Full Blood Count	ST02243174
Tygerberg Laboratory	Specimen insufficient	Tygerberg Hospital wc TBH - Ward G2	Haematology	Differential Count	ST02243174
Tygerberg Laboratory	Specimen insufficient	Tygerberg Hospital wc TBH - Ward G2	Haematology	Reticulocyte Count Automated	ST02243174
Tygerberg Laboratory	Specimen insufficient	Tygerberg Hospital wc TBH - Ward G Ground	Virology	HIV-1 Qualitative PCR	ST02243179
Tygerberg Laboratory	Unsuit: EDTA clotted	Tygerberg Hospital wc TBH - Ward G2	Haematology	Full Blood Count	ST02243183
Tygerberg Laboratory	Unsuit: EDTA clotted	Tygerberg Hospital wc TBH - Ward G2	Haematology	Reticulocyte Count Automated	ST02243183
Tygerberg Laboratory	Not done: coag underfilled	Tygerberg Hospital wc TBH - C3AWG - Paed Gastro Ente	Haematology	Int Normalised Ratio (INR)	ST02243215
Tygerberg Laboratory	Not done: not offered in this lab	Study: Lipodystrophy - No ward	Chemistry	Urine beta 2-microglobulin	ST02243216
Tygerberg Laboratory	Not done: no anatomical site	Bishop Lavis CDC wc BLP - Ward not stated	Microbiology	Gram stain pus	ST02243225
Tygerberg Laboratory	Not done: no anatomical site	Bishop Lavis CDC wc BLP - Ward not stated	Microbiology	Culture pus	ST02243225
Tygerberg Laboratory	Cancel by gatekeeping	Tygerberg Hospital wc TBH - Ward A7	Chemistry	Iron	ST02243229
Tygerberg Laboratory	Cancel by gatekeeping	Tygerberg Hospital wc TBH - Ward A7	Chemistry	Transferrin	ST02243229
Tygerberg Laboratory	No test set requested	Tygerberg Hospital wc TBH - Ward A7	Lab Support	Test Request Details	ST02243229
Tygerberg Laboratory	Require clotted specimen	Delft CHC wc DFP - Club (ARV) 1	Chemistry	Total bilirubin	ST02243318
Tygerberg Laboratory	Require clotted specimen	Delft CHC wc DFP - Club (ARV) 1	Chemistry	Serum indices	ST02243318
Tygerberg Laboratory	Invalid: haemolysis	Tygerberg Hospital wc TBH - Ward C1 West	Chemistry	Potassium	ST02243336
Tygerberg Laboratory	Invalid: haemolysis	Tygerberg Hospital wc TBH - Ward C1 West	Chemistry	Conjugated bilirubin	ST02243336
Tygerberg Laboratory	Invalid: haemolysis	Tygerberg Hospital wc TBH - Ward C1 West	Chemistry	Aspartate transaminase (AST)	ST02243336
Tygerberg Laboratory	Not done: not offered in this lab	Study: Lipodystrophy - No ward	Chemistry	Urine beta 2-microglobulin	ST02243338
Tygerberg Laboratory	Not done: not offered in this lab	Study: Lipodystrophy - No ward	Chemistry	Urine beta 2-microglobulin	ST02243348
Tygerberg Laboratory	Dupl registration (non-reportable)	Wesbank Clinic wc WES - ARV Clinic	Chemistry	Creatinine (plus MDRD)	ST02243357
Tygerberg Laboratory	Dupl registration (non-reportable)	Wesbank Clinic wc WES - ARV Clinic	Chemistry	Serum indices	ST02243357
Tygerberg Laboratory	Dupl registration (non-reportable)	Wesbank Clinic wc WES - ARV Clinic	Virology	HIV Viral Load	ST02243357
Tygerberg Laboratory	Not done: not offered in this lab	Study: Lipodystrophy - No ward	Chemistry	Urine beta 2-microglobulin	ST02243363
Tygerberg Laboratory	Not done: not offered in this lab	Study: Lipodystrophy - No ward	Chemistry	Urine beta 2-microglobulin	ST02243372
Tygerberg Laboratory	Cancel by gatekeeping	Wesbank Clinic wc WES - ARV Clinic	Virology	HIV Viral Load	ST02243377
Tygerberg Laboratory	Cancel by doctor	Karl Bremer Hospital wc KBH - Ward not stated	Chemistry	Urine metanephrines (fractionated)	ST02243384
Tygerberg Laboratory	Cancel: consultation required	Karl Bremer Hospital wc KBH - Ward not stated	Chemistry	Urine metanephrines (fractionated)	ST02243387
Tygerberg Laboratory	Require EDTA specimen	Tygerberg Hospital wc TBH - C8BO - General Medicine	Haematology	Full Blood Count	ST02243392
Tygerberg Laboratory	Not done: coag underfilled	Eerste River Hospital wc ERH - Casualty Unit	Haematology	Int Normalised Ratio (INR)	ST02243398
Tygerberg Laboratory	Not done: coag underfilled	Eerste River Hospital wc ERH - Casualty Unit	Haematology	Activated Partial Thromboplastin Time	ST02243398
Tygerberg Laboratory	Not done: coag underfilled	Eerste River Hospital wc ERH - Casualty Unit	Haematology	Fibrinogen	ST02243398
Tygerberg Laboratory	Not done: coag underfilled	Eerste River Hospital wc ERH - Casualty Unit	Haematology	D-Dimer	ST02243398
Tygerberg Laboratory	Invalid: haemolysis	Tygerberg Hospital wc TBH - Ward G2	Chemistry	Potassium	ST02243405
Tygerberg Laboratory	Cancel by gatekeeping	Bishop Lavis CDC wc BLP - Ward not stated	Virology	HIV Viral Load	ST02243410
Tygerberg Laboratory	Dupl registration (non-reportable)	Eerste River Hospital wc ERH - Casualty Unit	Haematology	White Cell Count	ST02243412
Tygerberg Laboratory	Unsuit: citrate clotted	Tygerberg Hospital wc TBH - Ward G7	Haematology	Int Normalised Ratio (INR)	ST02243415
Tygerberg Laboratory	Unsuit: citrate clotted	Tygerberg Hospital wc TBH - Ward G7	Haematology	Activated Partial Thromboplastin Time	ST02243415
Tygerberg Laboratory	Cancel by gatekeeping	Tygerberg Hospital wc TBH - Ward not stated	Chemistry	C-reactive protein	ST02243431
Tygerberg Laboratory	Require fluoride specimen	Tygerberg Hospital wc TBH - Ward D8	Chemistry	CSF glucose	ST02243442
Tygerberg Laboratory	Cancel by gatekeeping	Kraaifontein CHC wc KFP - Ward not stated	Chemistry	Lipid profile	ST02243446
Tygerberg Laboratory	Cancel by lab (incorrect test)	Tygerberg Hospital wc TBH - C4A - Private Out Patients	Chemistry	Complement C3	ST02243497
Tygerberg Laboratory	Cancel by lab (incorrect test)	Tygerberg Hospital wc TBH - C4A - Private Out Patients	Chemistry	Complement C4	ST02243497
Tygerberg Laboratory	Dupl registration (non-reportable)	Tygerberg Hospital wc TBH - Ward G Ground	Chemistry	Total bilirubin	ST02243512
Tygerberg Laboratory	Dupl registration (non-reportable)	Tygerberg Hospital wc TBH - Ward G Ground	Chemistry	Serum indices	ST02243512
Tygerberg Laboratory	Cancel by gatekeeping	Tygerberg Hospital wc TBH - Ward not stated	Chemistry	C-reactive protein	ST02243545
Tygerberg Laboratory	Require citrate (blue top) specimen	Tygerberg Hospital wc TBH - Ward not stated	Haematology	Int Normalised Ratio (INR)	ST02243545
Tygerberg Laboratory	Require citrate (blue top) specimen	Tygerberg Hospital wc TBH - Ward not stated	Haematology	Activated Partial Thromboplastin Time	ST02243545
Tygerberg Laboratory	Require citrate (blue top) specimen	Tygerberg Hospital wc TBH - Ward not stated	Haematology	Fibrinogen	ST02243545
Tygerberg Laboratory	Require citrate (blue top) specimen	Tygerberg Hospital wc TBH - Ward not stated	Haematology	D-Dimer	ST02243545
Tygerberg Laboratory	Invalid: haemolysis	Tygerberg Hospital wc TBH - Ward not stated	Chemistry	Potassium	ST02243547
Tygerberg Laboratory	Specimen insufficient	Eerste River Hospital wc ERH - Ward not stated	Immunology	CD4 ARV	ST02243567
Tygerberg Laboratory	Cancel by gatekeeping	Tygerberg Hospital wc TBH - C7CW - Endocrine	Chemistry	Thyroid stimulating hormone (TSH)	ST02243570
Tygerberg Laboratory	Require EDTA specimen	Tygerberg Hospital wc TBH - Ward D1	Haematology	Full Blood Count	ST02243593
Tygerberg Laboratory	Cancel by gatekeeping	Tygerberg Hospital wc TBH - Ward J Ground	Chemistry	Total protein	ST02243599
Tygerberg Laboratory	No test set requested	Tygerberg Hospital wc TBH - Ward G9	Lab Support	Test Request Details	ST02243607
Tygerberg Laboratory	Invalid: haemolysis	Eerste River Hospital wc ERH - Out Patient Department	Chemistry	Potassium	ST02243619
Tygerberg Laboratory	Specimen insufficient	Wallacedene Clinic wc WAL - Ward not stated	Chemistry	Creatinine (plus MDRD)	ST02243647
Tygerberg Laboratory	Specimen insufficient	Wallacedene Clinic wc WAL - Ward not stated	Chemistry	Serum indices	ST02243647
Tygerberg Laboratory	Unsuit: leaked	Tygerberg Hospital wc TBH - C3BO - Obstetrics	Chemistry	Thyroid stimulating hormone (TSH)	ST02243652
Tygerberg Laboratory	Unsuit: leaked	Tygerberg Hospital wc TBH - C3BO - Obstetrics	Chemistry	Serum indices	ST02243652
Tygerberg Laboratory	Unsuit: leaked	Tygerberg Hospital wc TBH - C3BO - Obstetrics	Immunology	T.pallidum antibodies	ST02243652
Tygerberg Laboratory	Cancel by gatekeeping	Tygerberg Hospital wc TBH - C3BO - Obst High Risks	Immunology	CD4 ARV	ST02243665
Tygerberg Laboratory	Cancel phoning	Elsies River Clinic wc ERC - Ward not stated	Haematology	Haematology Results Phoning	ST02243673
Tygerberg Laboratory	Cancel by gatekeeping	Durbanville CDC wc DVP - ARV Clinic	Virology	HIV Viral Load	ST02243703
Tygerberg Laboratory	Specimen not received	Prince Alfred Hamlet Clinic wc PAL - Ward not stated	Chemistry	Creatinine (plus MDRD)	ST02243707
Tygerberg Laboratory	Specimen not received	Prince Alfred Hamlet Clinic wc PAL - Ward not stated	Chemistry	Serum indices	ST02243707
Tygerberg Laboratory	Specimen insufficient	Wallacedene Clinic wc WAL - Ward not stated	Immunology	CD4 ARV	ST02243714
Tygerberg Laboratory	Invalid: haemolysis	Wallacedene Clinic wc WAL - ARV Clinic	Chemistry	Alanine transaminase (ALT)	ST02243715
Tygerberg Laboratory	Cancel by gatekeeping	Elsies River CHC wc ERP - ARV Clinic	Chemistry	Total cholesterol	ST02243723
Tygerberg Laboratory	Specimen not received	Wallacedene Clinic wc WAL - Ward not stated	Chemistry	Creatinine (plus MDRD)	ST02243756
Tygerberg Laboratory	Specimen not received	Wallacedene Clinic wc WAL - Ward not stated	Chemistry	Serum indices	ST02243756
Tygerberg Laboratory	Require fluoride specimen	Tygerberg Hospital wc TBH - Ward C1 West	Chemistry	Glucose (random)	ST02243766
Tygerberg Laboratory	Specimen insufficient	Kraaifontein CHC wc KFP - ARV Clinic	Chemistry	Creatinine (plus MDRD)	ST02243772
Tygerberg Laboratory	Specimen insufficient	Kraaifontein CHC wc KFP - ARV Clinic	Chemistry	Serum indices	ST02243772
Tygerberg Laboratory	Specimen insufficient	Kraaifontein CHC wc KFP - ARV Clinic	Virology	HIV Viral Load	ST02243772
Tygerberg Laboratory	Specimen not received	Eerste River Clinic wc RUS - ARV Clinic	Chemistry	Creatinine (plus MDRD)	ST02243773
Tygerberg Laboratory	Specimen not received	Eerste River Clinic wc RUS - ARV Clinic	Chemistry	Serum indices	ST02243773
Tygerberg Laboratory	Cancel phoning	Tygerberg Hospital wc TBH - Ward A4 West	Chemistry	Chemistry Results Phoning	ST02243810
Tygerberg Laboratory	Specimen insufficient	Tygerberg Hospital wc TBH - Ward G Ground	Chemistry	CSF chloride	ST02243820
Tygerberg Laboratory	Require EDTA specimen	Wallacedene Clinic wc WAL - Ward not stated	Haematology	Full Blood Count	ST02243825
Tygerberg Laboratory	Require EDTA specimen	Wallacedene Clinic wc WAL - Ward not stated	Haematology	Differential Count	ST02243825
Tygerberg Laboratory	Invalid: haemolysis	Tygerberg Hospital wc TBH - Ward C1 West	Chemistry	Potassium	ST02243853
Tygerberg Laboratory	Invalid: haemolysis	Tygerberg Hospital wc TBH - Ward C1 West	Chemistry	Conjugated bilirubin	ST02243853
Tygerberg Laboratory	Invalid: haemolysis	Tygerberg Hospital wc TBH - Ward C1 West	Chemistry	Aspartate transaminase (AST)	ST02243853
Tygerberg Laboratory	Invalid: haemolysis	Tygerberg Hospital wc TBH - Ward G Ground	Chemistry	Conjugated bilirubin	ST02243862
Tygerberg Laboratory	Invalid: haemolysis	Tygerberg Hospital wc TBH - Ward G Ground	Chemistry	Aspartate transaminase (AST)	ST02243862
Tygerberg Laboratory	Cancel by lab (incorrect test)	Tygerberg Hospital wc TBH - Ward G Ground	Virology	Hepatitis A IgG	ST02243862
Tygerberg Laboratory	No test set requested	Tygerberg Hospital wc TBH - Ward D5	Lab Support	Test Request Details	ST02243866
Tygerberg Laboratory	No test set requested	Tygerberg Hospital wc TBH - Ward not stated	Lab Support	Test Request Details	ST02243869
Tygerberg Laboratory	Specimen insufficient	Kraaifontein CHC wc KFP - ARV Clinic	Chemistry	Creatinine (plus MDRD)	ST02243876
Tygerberg Laboratory	Specimen insufficient	Kraaifontein CHC wc KFP - ARV Clinic	Chemistry	Sodium	ST02243876
Tygerberg Laboratory	Specimen insufficient	Kraaifontein CHC wc KFP - ARV Clinic	Chemistry	Potassium	ST02243876
Tygerberg Laboratory	Specimen insufficient	Kraaifontein CHC wc KFP - ARV Clinic	Chemistry	Urea	ST02243876
Tygerberg Laboratory	Specimen insufficient	Kraaifontein CHC wc KFP - ARV Clinic	Chemistry	Total protein	ST02243876
Tygerberg Laboratory	Specimen insufficient	Kraaifontein CHC wc KFP - ARV Clinic	Chemistry	Albumin	ST02243876
Tygerberg Laboratory	Specimen insufficient	Kraaifontein CHC wc KFP - ARV Clinic	Chemistry	Total bilirubin	ST02243876
Tygerberg Laboratory	Specimen insufficient	Kraaifontein CHC wc KFP - ARV Clinic	Chemistry	Conjugated bilirubin	ST02243876
Tygerberg Laboratory	Specimen insufficient	Kraaifontein CHC wc KFP - ARV Clinic	Chemistry	Alanine transaminase (ALT)	ST02243876
Tygerberg Laboratory	Specimen insufficient	Kraaifontein CHC wc KFP - ARV Clinic	Chemistry	Aspartate transaminase (AST)	ST02243876
Tygerberg Laboratory	Specimen insufficient	Kraaifontein CHC wc KFP - ARV Clinic	Chemistry	Alkaline phosphatase (ALP)	ST02243876
Tygerberg Laboratory	Specimen insufficient	Kraaifontein CHC wc KFP - ARV Clinic	Chemistry	Gamma-glutamyl transferase (GGT)	ST02243876
Tygerberg Laboratory	Specimen insufficient	Kraaifontein CHC wc KFP - ARV Clinic	Chemistry	Serum indices	ST02243876
Tygerberg Laboratory	Cancel by gatekeeping	Helderberg Hospital wc HHH - Ward E	Virology	Hepatitis A IgM	ST02243881
Tygerberg Laboratory	Invalid: haemolysis	Tygerberg Hospital wc TBH - Ward D1	Chemistry	Potassium	ST02243888
Tygerberg Laboratory	Cancel by gatekeeping	Tygerberg Hospital wc TBH - Ward C1 West	Chemistry	Lactate dehydrogenase (LD)	ST02243896
Tygerberg Laboratory	Unsuit: clotted	Tygerberg Hospital wc TBH - Ward J5 Babies	Haematology	Full Blood Count	ST02243901
Tygerberg Laboratory	Unsuit: clotted	Tygerberg Hospital wc TBH - Ward J5 Babies	Haematology	Differential Count	ST02243901
Tygerberg Laboratory	Unsuit: clotted	Tygerberg Hospital wc TBH - Ward J5 Babies	Haematology	Peripheral Blood Morphology	ST02243901
Tygerberg Laboratory	Specimen insufficient	Tygerberg Hospital wc TBH - Ward J5 Babies	Virology	Cytomegalovirus IgG	ST02243901
Tygerberg Laboratory	Specimen insufficient	Tygerberg Hospital wc TBH - Ward J5 Babies	Virology	Cytomegalovirus IgM	ST02243901
Tygerberg Laboratory	Specimen insufficient	Tygerberg Hospital wc TBH - Ward J5 Babies	Virology	CMV Viral Load	ST02243901
Tygerberg Laboratory	Specimen insufficient	Tygerberg Hospital wc TBH - Ward J5 Babies	Virology	Rubella IgG	ST02243901
Tygerberg Laboratory	Invalid: haemolysis	Tygerberg Hospital wc TBH - Ward D5	Chemistry	Conjugated bilirubin	ST02243902
Tygerberg Laboratory	Invalid: haemolysis	Tygerberg Hospital wc TBH - Ward D5	Chemistry	Aspartate transaminase (AST)	ST02243902
Tygerberg Laboratory	Invalid: haemolysis	Tygerberg Hospital wc TBH - Ward C1 East	Chemistry	Creatinine (plus MDRD)	ST02243905
Tygerberg Laboratory	Invalid: haemolysis	Tygerberg Hospital wc TBH - Ward C1 East	Chemistry	Potassium	ST02243905
Tygerberg Laboratory	Invalid: haemolysis	Tygerberg Hospital wc TBH - Ward C1 East	Chemistry	Chloride	ST02243905
Tygerberg Laboratory	Invalid: haemolysis	Tygerberg Hospital wc TBH - Ward C1 East	Chemistry	Urea	ST02243905
Tygerberg Laboratory	Invalid: haemolysis	Tygerberg Hospital wc TBH - Ward C1 East	Chemistry	Calcium	ST02243905
Tygerberg Laboratory	Invalid: haemolysis	Tygerberg Hospital wc TBH - Ward C1 East	Chemistry	Magnesium	ST02243905
Tygerberg Laboratory	Invalid: haemolysis	Tygerberg Hospital wc TBH - Ward C1 East	Chemistry	Inorganic phosphate	ST02243905
Tygerberg Laboratory	Invalid: haemolysis	Tygerberg Hospital wc TBH - Ward C1 East	Chemistry	Albumin	ST02243905
Tygerberg Laboratory	Invalid: haemolysis	Tygerberg Hospital wc TBH - Ward C1 East	Chemistry	Total bilirubin	ST02243905
Tygerberg Laboratory	Invalid: haemolysis	Tygerberg Hospital wc TBH - Ward C1 East	Chemistry	Conjugated bilirubin	ST02243905
Tygerberg Laboratory	Invalid: haemolysis	Tygerberg Hospital wc TBH - Ward C1 East	Chemistry	Alanine transaminase (ALT)	ST02243905
Tygerberg Laboratory	Invalid: haemolysis	Tygerberg Hospital wc TBH - Ward C1 East	Chemistry	Aspartate transaminase (AST)	ST02243905
Tygerberg Laboratory	Invalid: haemolysis	Tygerberg Hospital wc TBH - Ward C1 East	Chemistry	Alkaline phosphatase (ALP)	ST02243905
Tygerberg Laboratory	Invalid: haemolysis	Tygerberg Hospital wc TBH - Ward C1 East	Chemistry	Gamma-glutamyl transferase (GGT)	ST02243905
Tygerberg Laboratory	Invalid: haemolysis	Tygerberg Hospital wc TBH - Ward C1 East	Chemistry	Lipase	ST02243905
Tygerberg Laboratory	Invalid: haemolysis	Tygerberg Hospital wc TBH - Ward C1 East	Chemistry	C-reactive protein	ST02243905
Tygerberg Laboratory	Specimen insufficient	Tygerberg Hospital wc TBH - Ward D5	Chemistry	Calcium	ST02243906
Tygerberg Laboratory	Specimen insufficient	Tygerberg Hospital wc TBH - Ward D5	Chemistry	Magnesium	ST02243906
Tygerberg Laboratory	Specimen insufficient	Tygerberg Hospital wc TBH - Ward D5	Chemistry	Inorganic phosphate	ST02243906
Tygerberg Laboratory	Specimen insufficient	Tygerberg Hospital wc TBH - Ward D5	Chemistry	Albumin	ST02243906
Tygerberg Laboratory	Specimen insufficient	Tygerberg Hospital wc TBH - Ward D5	Chemistry	Total bilirubin	ST02243906
Tygerberg Laboratory	Specimen insufficient	Tygerberg Hospital wc TBH - Ward D5	Chemistry	Conjugated bilirubin	ST02243906
Tygerberg Laboratory	Specimen insufficient	Tygerberg Hospital wc TBH - Ward D5	Chemistry	Alanine transaminase (ALT)	ST02243906
Tygerberg Laboratory	Specimen insufficient	Tygerberg Hospital wc TBH - Ward D5	Chemistry	Aspartate transaminase (AST)	ST02243906
Tygerberg Laboratory	Specimen insufficient	Tygerberg Hospital wc TBH - Ward D5	Chemistry	Alkaline phosphatase (ALP)	ST02243906
Tygerberg Laboratory	Specimen insufficient	Tygerberg Hospital wc TBH - Ward D5	Chemistry	Gamma-glutamyl transferase (GGT)	ST02243906
Tygerberg Laboratory	Specimen insufficient	Tygerberg Hospital wc TBH - Ward D5	Chemistry	Lactate dehydrogenase (LD)	ST02243906
Tygerberg Laboratory	Specimen insufficient	Tygerberg Hospital wc TBH - Ward D5	Chemistry	C-reactive protein	ST02243906
Tygerberg Laboratory	Specimen insufficient	Tygerberg Hospital wc TBH - Ward D5	Chemistry	Serum indices	ST02243906
Tygerberg Laboratory	Cancel by gatekeeping	Bishop Lavis CDC wc BLP - Ward not stated	Immunology	CD4 ARV	ST02243912
Tygerberg Laboratory	Cancel by gatekeeping	Bishop Lavis CDC wc BLP - Ward not stated	Virology	Hep B Surface Ag	ST02243912
Tygerberg Laboratory	Specimen insufficient	Tygerberg Hospital wc TBH - Ward D5	Chemistry	Creatinine (plus MDRD)	ST02243915
Tygerberg Laboratory	Specimen insufficient	Tygerberg Hospital wc TBH - Ward D5	Chemistry	Sodium	ST02243915
Tygerberg Laboratory	Specimen insufficient	Tygerberg Hospital wc TBH - Ward D5	Chemistry	Potassium	ST02243915
Tygerberg Laboratory	Specimen insufficient	Tygerberg Hospital wc TBH - Ward D5	Chemistry	Urea	ST02243915
Tygerberg Laboratory	Specimen insufficient	Tygerberg Hospital wc TBH - Ward D5	Chemistry	Serum indices	ST02243915
Tygerberg Laboratory	Cancel by gatekeeping	Bishop Lavis CDC wc BLP - Ward not stated	Chemistry	Total cholesterol	ST02243933
Tygerberg Laboratory	Specimen insufficient	Elsies River CHC wc ERP - Ward not stated	Chemistry	Creatinine (plus MDRD)	ST02243954
Tygerberg Laboratory	Specimen insufficient	Elsies River CHC wc ERP - Ward not stated	Chemistry	Potassium	ST02243954
Tygerberg Laboratory	Specimen insufficient	Elsies River CHC wc ERP - Ward not stated	Chemistry	Glycated haemoglobin (HbA1c)	ST02243954
Tygerberg Laboratory	Specimen insufficient	Elsies River CHC wc ERP - Ward not stated	Chemistry	Uric acid	ST02243954
Tygerberg Laboratory	Specimen insufficient	Elsies River CHC wc ERP - Ward not stated	Chemistry	Total cholesterol	ST02243954
Tygerberg Laboratory	Specimen insufficient	Elsies River CHC wc ERP - Ward not stated	Chemistry	Thyroid stimulating hormone (TSH)	ST02243954
Tygerberg Laboratory	Specimen insufficient	Elsies River CHC wc ERP - Ward not stated	Chemistry	Serum indices	ST02243954
Tygerberg Laboratory	Specimen insufficient	Elsies River CHC wc ERP - Ward not stated	Immunology	Rheumatoid factor	ST02243954
Tygerberg Laboratory	No test set requested	Durbanville CDC wc DVP - Ward not stated	Lab Support	Test Request Details	ST02243956
Tygerberg Laboratory	Invalid: haemolysis	Elsies River CHC wc ERP - ARV Clinic	Chemistry	Creatinine (plus MDRD)	ST02243963
Tygerberg Laboratory	Cancel by gatekeeping	Elsies River CHC wc ERP - ARV Clinic	Virology	HIV Viral Load	ST02243964
Tygerberg Laboratory	Specimen not received	Bishop Lavis CDC wc BLP - Ward not stated	Chemistry	Glycated haemoglobin (HbA1c)	ST02243967
Tygerberg Laboratory	Specimen not received	Bishop Lavis CDC wc BLP - Ward not stated	Haematology	White Cell Count	ST02243967
Tygerberg Laboratory	Invalid: haemolysis	Elsies River CHC wc ERP - ARV Clinic	Chemistry	Alanine transaminase (ALT)	ST02243971
Tygerberg Laboratory	Invalid: haemolysis	Kraaifontein CHC wc KFP - Ward not stated	Chemistry	Aspartate transaminase (AST)	ST02244035
Tygerberg Laboratory	No test set requested	Kraaifontein CHC wc KFP - Ward not stated	Virology	Hepatitis A Total Ab	ST02244035
Tygerberg Laboratory	Cancel by gatekeeping	Kraaifontein CHC wc KFP - Ward not stated	Virology	HIV Viral Load	ST02244042
Tygerberg Laboratory	No test set requested	Kraaifontein CHC wc KFP - Ward not stated	Lab Support	Test Request Details	ST02244050
Tygerberg Laboratory	No test set requested	Tygerberg Hospital wc TBH - Ward A5 Unit	Lab Support	Test Request Details	ST02244056
Tygerberg Laboratory	Cancel by gatekeeping	Kraaifontein CHC wc KFP - Ward not stated	Chemistry	Total cholesterol	ST02244059
Tygerberg Laboratory	No test set requested	Bloekombos Clinic wc BLO - Ward not stated	Lab Support	Test Request Details	ST02244075
Tygerberg Laboratory	No test set requested	Tygerberg Hospital wc TBH - C6AW - Urology General	Lab Support	Test Request Details	ST02244076
Tygerberg Laboratory	Cancel by gatekeeping	Michael Mapongwana CDC wc MMP - Ward not stated	Immunology	CD4 ARV	ST02244123
Tygerberg Laboratory	Unsuit: clotted	Tygerberg Hospital wc TBH - Ward G2	Haematology	Full Blood Count	ST02244153
Tygerberg Laboratory	Unsuit: clotted	Tygerberg Hospital wc TBH - Ward G2	Haematology	Differential Count	ST02244153
Tygerberg Laboratory	Unsuit: clotted	Tygerberg Hospital wc TBH - Ward G2	Haematology	Reticulocyte Count Automated	ST02244153
Tygerberg Laboratory	Invalid: haemolysis	Tygerberg Hospital wc TBH - Ward C1 West	Chemistry	Vitamin B12	ST02244157
Tygerberg Laboratory	Invalid: haemolysis	Tygerberg Hospital wc TBH - Ward C1 West	Chemistry	Serum folate	ST02244157
Tygerberg Laboratory	No test set requested	Tygerberg Hospital wc TBH - Ward C1 West	Lab Support	Test Request Details	ST02244157
Tygerberg Laboratory	Unsuit: clotted	Tygerberg Hospital wc TBH - Ward A6	Haematology	Haemoglobin	ST02244161
Tygerberg Laboratory	Cancel by gatekeeping	Tygerberg Hospital wc TBH - Ward D10	Chemistry	Total protein	ST02244180
Tygerberg Laboratory	No test set requested	Tygerberg Hospital wc TBH - C1A Trauma	Lab Support	Spare 1	ST02244194
Tygerberg Laboratory	Specimen not received	Michael Mapongwana CDC wc MMP - Ward not stated	Haematology	Erythrocyte Sedimentation Rate	ST02244199
Tygerberg Laboratory	Invalid: haemolysis	Eerste River Hospital wc ERH - Casualty Unit	Chemistry	Potassium	ST02244206
Tygerberg Laboratory	Spec container empty	Helderberg Hospital wc HHH - Casualty	Microbiology	Urine cell count/ml	ST02244211
Tygerberg Laboratory	Spec container empty	Helderberg Hospital wc HHH - Casualty	Microbiology	Culture urine	ST02244211
Tygerberg Laboratory	No test set requested	Tygerberg Hospital wc TBH - C1A Trauma	Lab Support	Test Request Details	ST02244262
Tygerberg Laboratory	Require EDTA specimen	Tygerberg Hospital wc TBH - Ward A1 West	Haematology	Full Blood Count	ST02244271
Tygerberg Laboratory	Require blood specimen	Eerste River Hospital wc ERH - Casualty Unit	Virology	Hepatitis A IgM	ST02244273
Tygerberg Laboratory	Require blood specimen	Eerste River Hospital wc ERH - Casualty Unit	Virology	Hep B Surface Ag	ST02244273
Tygerberg Laboratory	Require blood specimen	Eerste River Hospital wc ERH - Casualty Unit	Virology	Hep B Surface Ab	ST02244273
Tygerberg Laboratory	Require blood specimen	Eerste River Hospital wc ERH - Casualty Unit	Virology	Hepatitis B Core Total Ab	ST02244273
Tygerberg Laboratory	Require blood specimen	Eerste River Hospital wc ERH - Casualty Unit	Virology	Hepatitis C Antibody	ST02244273
Tygerberg Laboratory	Specimen insufficient	Michael Mapongwana CDC wc MMP - Ward not stated	Immunology	CD4 ARV	ST02244280
Tygerberg Laboratory	Cancel by gatekeeping	Eerste River Hospital wc ERH - Casualty Unit	Chemistry	Thyroid stimulating hormone (TSH)	ST02244284
Tygerberg Laboratory	Cancel by gatekeeping	Eerste River Hospital wc ERH - Casualty Unit	Chemistry	Thyroxine (free T4)	ST02244284
Tygerberg Laboratory	Cancel by gatekeeping	Karl Bremer Hospital wc KBH - Emergency Centre	Immunology	CD4 ARV	ST02244304
Tygerberg Laboratory	Specimen not received	Delft CHC wc DFP - Ward not stated	Lab Support	Test Request Details	ST02244316
Tygerberg Laboratory	Cancel by gatekeeping	Delft CHC wc DFP - Ward not stated	Immunology	CD4 ARV	ST02244340
Tygerberg Laboratory	Invalid: haemolysis	Karl Bremer Hospital wc KBH - Emergency Centre	Chemistry	Potassium	ST02244353
Tygerberg Laboratory	Invalid: haemolysis	Karl Bremer Hospital wc KBH - Emergency Centre	Chemistry	Troponin T (high-sensitivity)	ST02244353
Tygerberg Laboratory	Unsuit: clotted	Karl Bremer Hospital wc KBH - Emergency Centre	Haematology	Full Blood Count	ST02244362
Tygerberg Laboratory	Require EDTA specimen	Delft CHC wc DFP - ARV Clinic	Immunology	CD4 ARV	ST02244364
Tygerberg Laboratory	No test set requested	Hermanus CDC wc HCO - Ward not stated	Lab Support	Test Request Details	ST02244498
Tygerberg Laboratory	Specimen insufficient	Dirkie Uys CDC wc DUC - Ward not stated	Chemistry	C-peptide	ST02244504
Tygerberg Laboratory	No test set requested	Tygerberg Hospital wc TBH - Ward G3	Lab Support	Test Request Details	ST02244526
Tygerberg Laboratory	Require urine specimen	Tygerberg Hospital wc TBH - Ward not stated	Chemistry	Urine creatinine	ST02244543
Tygerberg Laboratory	Require urine specimen	Tygerberg Hospital wc TBH - Ward not stated	Chemistry	Urine protein	ST02244543
Tygerberg Laboratory	Not done: done within last 3 months	Tygerberg Hospital wc TBH - X-Block - Hema Chemotherapy	Genetics/PRF	QR-PCR: t(9;22) BCR/ABL1 Mbcr CML	ST02244544
Tygerberg Laboratory	Specimen insufficient	Michael Mapongwana CDC wc MMP - Ward not stated	Chemistry	Glycated haemoglobin (HbA1c)	ST02244548
Tygerberg Laboratory	Cancel by doctor	Hermanus CDC wc HCO - Ward not stated	Haematology	Rhesus Blood Group	ST02244551
Tygerberg Laboratory	No test set requested	Parow CDC wc PHC - Ward not stated	Lab Support	Test Request Details	ST02244558
Tygerberg Laboratory	Require citrate (blue top) specimen	St Vincent CDC wc BHP - Ward not stated	Haematology	Int Normalised Ratio (INR)	ST02244573
Tygerberg Laboratory	Invalid: haemolysis	St Vincent CDC wc BHP - Ward not stated	Chemistry	Potassium	ST02244584
Tygerberg Laboratory	Invalid: haemolysis	Symphony Way CDC wc SYM - Ward not stated	Chemistry	Conjugated bilirubin	ST02244585
Tygerberg Laboratory	Cancel by gatekeeping	Michael Mapongwana CDC wc MMP - Ward not stated	Chemistry	Total cholesterol	ST02244595
Tygerberg Laboratory	Lab error (non-reportable)	Railton Clinic wc RPC - Ward not stated	Lab Support	Test Request Details	ST02244628
Tygerberg Laboratory	No test set requested	Cloetesville CDC wc CLC - Ward not stated	Lab Support	Test Request Details	ST02244637
Tygerberg Laboratory	No test set requested	Cloetesville CDC wc CLC - Ward not stated	Lab Support	Test Request Details	ST02244646
Tygerberg Laboratory	Cancel by doctor	Tygerberg Hospital wc TBH - X-Block - Haematology	Haematology	Bone Marrow Procedure	ST02244657
Tygerberg Laboratory	Unsuit: leaked	Bredasdorp Clinic wc BDC - ARV Clinic	Microbiology	Acid fast stain for parasites	ST02244720
Tygerberg Laboratory	Unsuit: leaked	Bredasdorp Clinic wc BDC - ARV Clinic	Microbiology	Stool wet preparation	ST02244720
Tygerberg Laboratory	Unsuit: leaked	Bredasdorp Clinic wc BDC - ARV Clinic	Microbiology	GeneXpert Ultra	ST02244720
Tygerberg Laboratory	Unsuit: clotted	Tygerberg Hospital wc TBH - Ward G2	Haematology	Full Blood Count	ST02244758
Tygerberg Laboratory	Unsuit: clotted	Tygerberg Hospital wc TBH - Ward G2	Haematology	Differential Count	ST02244758
Tygerberg Laboratory	Invalid: haemolysis	Karl Bremer Hospital wc KBH - Ward not stated	Chemistry	Potassium	ST02244763
Tygerberg Laboratory	Unsuit: citrate clotted	Karl Bremer Hospital wc KBH - Ward not stated	Haematology	Int Normalised Ratio (INR)	ST02244763
Tygerberg Laboratory	Specimen insufficient	Tygerberg Hospital wc TBH - Ward not stated	Virology	HIV-1 Qualitative PCR	ST02244770
Tygerberg Laboratory	Invalid: haemolysis	Tygerberg Hospital wc TBH - Ward A9 Unit	Chemistry	Potassium	ST02244780
Tygerberg Laboratory	Specimen insufficient	Tygerberg Hospital wc TBH - Ward G Ground Paediatrics	Haematology	Full Blood Count	ST02244792
Tygerberg Laboratory	Specimen insufficient	Tygerberg Hospital wc TBH - Ward G Ground Paediatrics	Haematology	Differential Count	ST02244792
Tygerberg Laboratory	No test set requested	Cloetesville CDC wc CLC - Ward not stated	Lab Support	Test Request Details	ST02244816
Tygerberg Laboratory	No request form received	Tygerberg Hospital wc TBH - Ward not stated	Lab Support	Test Request Details	ST02244822
Tygerberg Laboratory	No request form received	Tygerberg Hospital wc TBH - Ward not stated	Lab Support	Spare 1	ST02244822
Tygerberg Laboratory	No test set requested	Cloetesville CDC wc CLC - Ward not stated	Lab Support	Test Request Details	ST02244837
Tygerberg Laboratory	No test set requested	Tygerberg Hospital wc TBH - C7CO - Nephrology	Lab Support	Spare 3	ST02244850
Tygerberg Laboratory	No test set requested	Cloetesville CDC wc CLC - Ward not stated	Lab Support	Test Request Details	ST02244854
Tygerberg Laboratory	No test set requested	Tygerberg Hospital wc TBH - Ward G3	Lab Support	Test Request Details	ST02244867
Tygerberg Laboratory	Unsuit: leaked	Stellenbosch Hospital wc STB - Ward not stated	Microbiology	Auramine (with TB culture)	ST02244884
Tygerberg Laboratory	Unsuit: leaked	Stellenbosch Hospital wc STB - Ward not stated	Microbiology	TB culture liquid medium	ST02244884
Tygerberg Laboratory	Not done: unsuitable	Tygerberg Hospital wc TBH - Ward G4	Microbiology	Gram stain pus	ST02244892
Tygerberg Laboratory	Not done: unsuitable	Tygerberg Hospital wc TBH - Ward G4	Microbiology	Culture pus	ST02244892
Tygerberg Laboratory	Unsuit: citrate clotted	Tygerberg Hospital wc TBH - Ward A2	Haematology	Int Normalised Ratio (INR)	ST02244905
Tygerberg Laboratory	Unsuit: citrate clotted	Tygerberg Hospital wc TBH - Ward A2	Haematology	Activated Partial Thromboplastin Time	ST02244905
Tygerberg Laboratory	Cancel by gatekeeping	Tygerberg Hospital wc TBH - Ward D8	Chemistry	Uric acid	ST02244910
Tygerberg Laboratory	Invalid: haemolysis	Tygerberg Hospital wc TBH - C3AW - Paed Nephrology	Chemistry	Potassium	ST02244920
Tygerberg Laboratory	Specimen insufficient	Tygerberg Hospital wc TBH - C7CW - Endocrine	Chemistry	Human growth hormone	ST02244923
Tygerberg Laboratory	Specimen insufficient	Tygerberg Hospital wc TBH - C3AW - Paed Nephrology	Chemistry	Bicarbonate	ST02244925
Tygerberg Laboratory	Cancel phoning	Tygerberg Hospital wc TBH - Ward A7	Haematology	Haematology Results Phoning	ST02244953
Tygerberg Laboratory	Cancel by gatekeeping	Tygerberg Hospital wc TBH - X-Block - Haematology	Chemistry	Carcinoembryonic Ag (CEA)	ST02244974
Tygerberg Laboratory	Not done: coag underfilled	Voorberg Corr Centre wc VNN - Medium A	Haematology	Int Normalised Ratio (INR)	ST02244980
Tygerberg Laboratory	Not done: coag underfilled	Voorberg Corr Centre wc VNN - Medium A	Haematology	Activated Partial Thromboplastin Time	ST02244980
Tygerberg Laboratory	Invalid: haemolysis	Tygerberg Hospital wc TBH - Ward G3	Chemistry	Parathyroid hormone (PTH)	ST02244992
Tygerberg Laboratory	Unsuit: EDTA clotted	Tygerberg Hospital wc TBH - Ward A8 West	Haematology	Full Blood Count	ST02244993
Tygerberg Laboratory	Cancel phoning	Tygerberg Hospital wc TBH - Ward J Ground	Haematology	Haematology Results Phoning	ST02245025
Tygerberg Laboratory	Cancel by gatekeeping	Tygerberg Hospital wc TBH - Ward J Ground	Immunology	CD4 ARV	ST02245025
Tygerberg Laboratory	Invalid: haemolysis	Tygerberg Hospital wc TBH - Ward D1	Chemistry	Potassium	ST02245056
Tygerberg Laboratory	Not done: coag underfilled	Tygerberg Hospital wc TBH - Ward A4 East	Haematology	Int Normalised Ratio (INR)	ST02245068
Tygerberg Laboratory	Invalid result. Repeat.	Tygerberg Hospital wc TBH - Ward A5 High Care	Haematology	Int Normalised Ratio (INR)	ST02245078
Tygerberg Laboratory	Invalid result. Repeat.	Tygerberg Hospital wc TBH - Ward A5 High Care	Haematology	Activated Partial Thromboplastin Time	ST02245078
Tygerberg Laboratory	Invalid result. Repeat.	Tygerberg Hospital wc TBH - Ward A5 High Care	Haematology	Fibrinogen	ST02245078
Tygerberg Laboratory	Invalid: haemolysis	Tygerberg Hospital wc TBH - C3AW - Paed Nephrology	Chemistry	Potassium	ST02245122
Tygerberg Laboratory	Not done: unsuitable	Mfuleni CDC wc MFU - Ward not stated	Microbiology	GeneXpert Ultra	ST02245152
Tygerberg Laboratory	Cancel by doctor	Tygerberg Hospital wc TBH - Ward D10	Chemistry	Sodium	ST02245170
Tygerberg Laboratory	Cancel by doctor	Tygerberg Hospital wc TBH - Ward D10	Chemistry	Serum indices	ST02245170
Tygerberg Laboratory	Unsuit: citrate clotted	Tygerberg Hospital wc TBH - Ward D10	Haematology	Int Normalised Ratio (INR)	ST02245170
Tygerberg Laboratory	Unsuit: citrate clotted	Tygerberg Hospital wc TBH - Ward D10	Haematology	Activated Partial Thromboplastin Time	ST02245170
Tygerberg Laboratory	Not done: unsuitable	Otto Du Plessis Hospital wc BRE - Ward not stated	Microbiology	GeneXpert Ultra	ST02245171
Tygerberg Laboratory	Cancel by gatekeeping	Tygerberg Hospital wc TBH - Ward C1 West	Chemistry	Total protein	ST02245182
Tygerberg Laboratory	Invalid: haemolysis	Tygerberg Hospital wc TBH - Ward C1 West	Chemistry	Conjugated bilirubin	ST02245182
Tygerberg Laboratory	Invalid: haemolysis	Tygerberg Hospital wc TBH - Ward C1 West	Chemistry	Aspartate transaminase (AST)	ST02245182
Tygerberg Laboratory	Invalid: haemolysis	Tygerberg Hospital wc TBH - Ward C1 West	Chemistry	Lactate dehydrogenase (LD)	ST02245182
Tygerberg Laboratory	Lab error (non-reportable)	Tygerberg Hospital wc TBH - Ward C1 West	Haematology	Peripheral Blood Morphology	ST02245182
Tygerberg Laboratory	Cancel by gatekeeping	Tygerberg Hospital wc TBH - Ward A2	Chemistry	Total protein	ST02245189
Tygerberg Laboratory	Unsuit: EDTA clotted	Tygerberg Hospital wc TBH - C1A Trauma	Haematology	Full Blood Count	ST02245219
Tygerberg Laboratory	Unsuit: EDTA clotted	Tygerberg Hospital wc TBH - C1A Trauma	Haematology	Erythrocyte Sedimentation Rate	ST02245219
Tygerberg Laboratory	Cancel by gatekeeping	Tygerberg Hospital wc TBH - C1A Trauma	Immunology	CD4 ARV	ST02245219
Tygerberg Laboratory	Cancel by gatekeeping	Tygerberg Hospital wc TBH - Ward J Ground	Chemistry	Total protein	ST02245225
Tygerberg Laboratory	Invalid: haemolysis	Tygerberg Hospital wc TBH - Ward J Ground	Chemistry	Conjugated bilirubin	ST02245225
Tygerberg Laboratory	Invalid: haemolysis	Tygerberg Hospital wc TBH - Ward J Ground	Chemistry	Aspartate transaminase (AST)	ST02245225
Tygerberg Laboratory	Lab error (non-reportable)	Tygerberg Hospital wc TBH - C7CO - Nephrology	Haematology	Morphology (no-charge)	ST02245237
Tygerberg Laboratory	Cancel by gatekeeping	Tygerberg Hospital wc TBH - Ward A7	Chemistry	Iron	ST02245240
Tygerberg Laboratory	Cancel by gatekeeping	Tygerberg Hospital wc TBH - Ward A7	Chemistry	Transferrin	ST02245240
Tygerberg Laboratory	Unsuit: clotted	Tygerberg Hospital wc TBH - Ward F4	Haematology	Full Blood Count	ST02245251
Tygerberg Laboratory	Not done: no anatomical site	Tygerberg Hospital wc TBH - Ward A10	Microbiology	Gram stain pus	ST02245257
Tygerberg Laboratory	Not done: no anatomical site	Tygerberg Hospital wc TBH - Ward A10	Microbiology	Culture pus	ST02245257
Tygerberg Laboratory	Specimen not received	Tygerberg Hospital wc TBH - Ward A9 Unit	Chemistry	CSF glucose	ST02245260
Tygerberg Laboratory	No test set requested	Tygerberg Hospital wc TBH - Ward G7	Lab Support	Test Request Details	ST02245277
Tygerberg Laboratory	Invalid: haemolysis	Tygerberg Hospital wc TBH - Ward A8 West	Chemistry	Potassium	ST02245317
Tygerberg Laboratory	Invalid: haemolysis	Tygerberg Hospital wc TBH - Ward A8 West	Chemistry	Conjugated bilirubin	ST02245317
Tygerberg Laboratory	Invalid: haemolysis	Tygerberg Hospital wc TBH - Ward A8 West	Chemistry	Aspartate transaminase (AST)	ST02245317
Tygerberg Laboratory	Require citrate (blue top) specimen	Tygerberg Hospital wc TBH - Ward A8 West	Haematology	Erythrocyte Sedimentation Rate	ST02245317
Tygerberg Laboratory	Specimen insufficient	Tygerberg Hospital wc TBH - Ward A8 West	Immunology	Complement C3	ST02245317
Tygerberg Laboratory	Specimen insufficient	Tygerberg Hospital wc TBH - Ward A8 West	Immunology	Complement C4	ST02245317
Tygerberg Laboratory	Unsuit: citrate clotted	Tygerberg Hospital wc TBH - Ward A8 West	Haematology	Int Normalised Ratio (INR)	ST02245331
Tygerberg Laboratory	Cancel by lab (incorrect test)	Tygerberg Hospital wc TBH - Ward A8 East	Haematology	Peripheral Blood Morphology	ST02245337
Tygerberg Laboratory	Require EDTA specimen	Tygerberg Hospital wc TBH - Ward A8 East	Haematology	Full Blood Count	ST02245338
Tygerberg Laboratory	Specimen insufficient	Tygerberg Hospital wc TBH - C3AW - Paed General	Immunology	IgE to Mixed moulds	ST02245340
Tygerberg Laboratory	Specimen insufficient	Tygerberg Hospital wc TBH - C3AW - Paed General	Immunology	IgE to Cow's milk	ST02245340
Tygerberg Laboratory	Specimen insufficient	Tygerberg Hospital wc TBH - C3AW - Paed General	Immunology	IgE to Wheat	ST02245340
Tygerberg Laboratory	Specimen insufficient	Tygerberg Hospital wc TBH - C3AW - Paed General	Immunology	IgE to Soya bean	ST02245340
Tygerberg Laboratory	Specimen insufficient	Tygerberg Hospital wc TBH - C3AW - Paed General	Immunology	IgE to Fish (Cod)	ST02245340
Tygerberg Laboratory	Specimen insufficient	Tygerberg Hospital wc TBH - C3AW - Paed General	Immunology	IgE to Ovomucoid	ST02245340
Tygerberg Laboratory	Specimen insufficient	Tygerberg Hospital wc TBH - C3AW - Paed General	Immunology	IgE to Cat dander and epithelium	ST02245340
Tygerberg Laboratory	Specimen insufficient	Tygerberg Hospital wc TBH - C3AW - Paed General	Immunology	IgE to Dog dander	ST02245340
Tygerberg Laboratory	Specimen insufficient	Tygerberg Hospital wc TBH - C3AW - Paed General	Immunology	IgE to Der farinae (d2)	ST02245340
Tygerberg Laboratory	Cancel by gatekeeping	Tygerberg Hospital wc TBH - Ward C1 West	Chemistry	Total protein	ST02245343
Tygerberg Laboratory	Unsuit: haemolysed	Tygerberg Hospital wc TBH - Ward A4 West	Haematology	Int Normalised Ratio (INR)	ST02245346
Tygerberg Laboratory	Unsuit: haemolysed	Tygerberg Hospital wc TBH - Ward A4 West	Haematology	Activated Partial Thromboplastin Time	ST02245346
Tygerberg Laboratory	Cancel by gatekeeping	Tygerberg Hospital wc TBH - Ward A7	Chemistry	Iron	ST02245349
Tygerberg Laboratory	Cancel by gatekeeping	Tygerberg Hospital wc TBH - Ward A7	Chemistry	Transferrin	ST02245349
Tygerberg Laboratory	Cancel by gatekeeping	Tygerberg Hospital wc TBH - Ward A7	Chemistry	Iron	ST02245350
Tygerberg Laboratory	Cancel by gatekeeping	Tygerberg Hospital wc TBH - Ward A7	Chemistry	Transferrin	ST02245350
Tygerberg Laboratory	No test set requested	Tygerberg Hospital wc TBH - Ward D10	Lab Support	Test Request Details	ST02245377
Tygerberg Laboratory	Require fluoride specimen	Tygerberg Hospital wc TBH - Ward not stated	Chemistry	Glucose (random)	ST02245381
Tygerberg Laboratory	Specimen not received	Tygerberg Hospital wc TBH - C7CO - Nephrology	Immunology	Total complement (classic)	ST02245389
Tygerberg Laboratory	Invalid: haemolysis	Tygerberg Hospital wc TBH - Ward J6	Chemistry	Potassium	ST02245413
Tygerberg Laboratory	Cancel by gatekeeping	Tygerberg Hospital wc TBH - Ward D10	Chemistry	Total protein	ST02245430
Tygerberg Laboratory	Specimen not received	Villiersdorp Clinic wc VDP - Ward not stated	Cytology	Cytology Gynaecology Report	ST02245477
Tygerberg Laboratory	Specimen not received	Soetendal/Hermon Clinic wc STL - Ward not stated	Cytology	Cytology Gynaecology Report	ST02245485
Tygerberg Laboratory	Specimen insufficient	Kleinvlei CDC wc KVP - Ward not stated	Microbiology	GeneXpert Ultra	ST02245537
Tygerberg Laboratory	Specimen insufficient	Tygerberg Hospital wc TBH - Ward C2A	Haematology	Full Blood Count	ST02245548
Tygerberg Laboratory	Specimen insufficient	Tygerberg Hospital wc TBH - Ward C2A	Haematology	Differential Count	ST02245548
Tygerberg Laboratory	Specimen not received	Luvuyo CDC wc LUV - Ward not stated	Microbiology	Gram stain resp/sputum	ST02245551
Tygerberg Laboratory	Specimen not received	Luvuyo CDC wc LUV - Ward not stated	Microbiology	Culture resp/sputum	ST02245551
Tygerberg Laboratory	Require clotted specimen	Eerste River Hospital wc ERH - Casualty Unit	Chemistry	Troponin T (high-sensitivity)	ST02245597
Tygerberg Laboratory	Require fluoride specimen	Tygerberg Hospital wc TBH - C8CW - Derma General	Chemistry	Glucose (random)	ST02245644
Tygerberg Laboratory	Require EDTA specimen	Eerste River Hospital wc ERH - Casualty Unit	Haematology	Full Blood Count	ST02245657
Tygerberg Laboratory	Require EDTA specimen	Eerste River Hospital wc ERH - Casualty Unit	Haematology	Differential Count	ST02245657
Tygerberg Laboratory	No test set requested	Eerste River Hospital wc ERH - Casualty Unit	Lab Support	Spare 1	ST02245657
Tygerberg Laboratory	Cancel by doctor	Tygerberg Hospital wc TBH - Ward C1 East	Haematology	Full Blood Count	ST02245664
Tygerberg Laboratory	Cancel by gatekeeping	Tygerberg Hospital wc TBH - Ward H2X	Chemistry	Total protein	ST02245698
Tygerberg Laboratory	Invalid: haemolysis	Tygerberg Hospital wc TBH - Ward H2X	Chemistry	Potassium	ST02245698
Tygerberg Laboratory	Invalid: haemolysis	Tygerberg Hospital wc TBH - Ward H2X	Chemistry	Aspartate transaminase (AST)	ST02245698
Tygerberg Laboratory	Invalid: haemolysis	Tygerberg Hospital wc TBH - Ward C1 East	Chemistry	Potassium	ST02245708
Tygerberg Laboratory	Require urine specimen	Tygerberg Hospital wc TBH - Ward C1 East	Chemistry	Urine creatinine	ST02245708
Tygerberg Laboratory	Require urine specimen	Tygerberg Hospital wc TBH - Ward C1 East	Chemistry	Urine protein	ST02245708
Tygerberg Laboratory	Unsuit: too old	Blue Downs Clinic wc BLU - ARV Clinic	Haematology	Differential Count	ST02245715
Tygerberg Laboratory	Unsuit: too old	Blue Downs Clinic wc BLU - ARV Clinic	Haematology	White Cell Count	ST02245715
Tygerberg Laboratory	Invalid: haemolysis	Tygerberg Hospital wc TBH - Ward not stated	Chemistry	Aspartate transaminase (AST)	ST02245729
Tygerberg Laboratory	Invalid: haemolysis	Tygerberg Hospital wc TBH - Ward not stated	Chemistry	Lactate dehydrogenase (LD)	ST02245729
Tygerberg Laboratory	Unsuit: clotted	Tygerberg Hospital wc TBH - Ward not stated	Haematology	Haemoglobin	ST02245729
Tygerberg Laboratory	Unsuit: clotted	Tygerberg Hospital wc TBH - Ward not stated	Haematology	Platelet Count	ST02245729
Tygerberg Laboratory	Invalid: haemolysis	Tygerberg Hospital wc TBH - Ward C1 West	Chemistry	Conjugated bilirubin	ST02245733
Tygerberg Laboratory	Invalid: haemolysis	Tygerberg Hospital wc TBH - Ward C1 West	Chemistry	Aspartate transaminase (AST)	ST02245733
Tygerberg Laboratory	Invalid: haemolysis	Tygerberg Hospital wc TBH - Ward C1 West	Chemistry	Lactate dehydrogenase (LD)	ST02245733
Tygerberg Laboratory	Invalid: haemolysis	Tygerberg Hospital wc TBH - Ward C1 East	Chemistry	Potassium	ST02245742
Tygerberg Laboratory	Invalid: haemolysis	Tygerberg Hospital wc TBH - Ward D3	Chemistry	Potassium	ST02245750
Tygerberg Laboratory	Cancel by gatekeeping	Tygerberg Hospital wc TBH - Ward A7	Chemistry	Total cholesterol	ST02245752
Tygerberg Laboratory	No test set requested	Wesbank Clinic wc WES - ARV Clinic	Lab Support	Test Request Details	ST02245753
Tygerberg Laboratory	Dupl registration (non-reportable)	Tygerberg Hospital wc TBH - Ward A8 East	Microbiology	Urine cell count/ml	ST02245769
Tygerberg Laboratory	Dupl registration (non-reportable)	Tygerberg Hospital wc TBH - Ward A8 East	Microbiology	Culture urine	ST02245769
Tygerberg Laboratory	Cancel by lab (incorrect test)	Tygerberg Hospital wc TBH - Ward A7	Virology	Hepatitis A IgG	ST02245774
Tygerberg Laboratory	Invalid: haemolysis	Tygerberg Hospital wc TBH - Ward G7	Chemistry	Potassium	ST02245789
Tygerberg Laboratory	No test set requested	Wallacedene Clinic wc WAL - Ward not stated	Lab Support	Test Request Details	ST02245806
Tygerberg Laboratory	Cancel by gatekeeping	Tygerberg Hospital wc TBH - Ward F2 Mothers	Chemistry	Total protein	ST02245842
Tygerberg Laboratory	Invalid: haemolysis	Tygerberg Hospital wc TBH - Ward F2 Mothers	Chemistry	Conjugated bilirubin	ST02245842
Tygerberg Laboratory	Invalid: haemolysis	Tygerberg Hospital wc TBH - Ward F2 Mothers	Chemistry	Aspartate transaminase (AST)	ST02245842
Tygerberg Laboratory	Invalid: haemolysis	Tygerberg Hospital wc TBH - Ward F2 Mothers	Chemistry	Lactate dehydrogenase (LD)	ST02245842
Tygerberg Laboratory	Specimen insufficient	Tygerberg Hospital wc TBH - Ward F2 Mothers	Virology	HSV 1&2 IgG	ST02245842
Tygerberg Laboratory	Specimen insufficient	Tygerberg Hospital wc TBH - Ward F2 Mothers	Virology	Herpes Simplex Virus IgM	ST02245842
Tygerberg Laboratory	Cancel by gatekeeping	Tygerberg Hospital wc TBH - Ward not stated	Chemistry	Total protein	ST02245880
Tygerberg Laboratory	No test set requested	Elsies River CHC wc ERP - Ward not stated	Lab Support	Test Request Details	ST02245900
Tygerberg Laboratory	Invalid: haemolysis	Tygerberg Hospital wc TBH - Ward C1 West	Chemistry	Conjugated bilirubin	ST02245902
Tygerberg Laboratory	Unsuit: clotted	Tygerberg Hospital wc TBH - Ward C1 West	Haematology	Full Blood Count	ST02245902
Tygerberg Laboratory	Unsuit: clotted	Eerste River Hospital wc ERH - Ward not stated	Haematology	White Cell Count	ST02245945
Tygerberg Laboratory	Cancel by gatekeeping	Kraaifontein CHC wc KFP - ARV Clinic	Immunology	CD4 ARV	ST02245959
Tygerberg Laboratory	Cancel by gatekeeping	Kraaifontein CHC wc KFP - Ward not stated	Immunology	CD4 ARV	ST02245966
Tygerberg Laboratory	Cancel by gatekeeping	Kraaifontein CHC wc KFP - Ward not stated	Chemistry	Total cholesterol	ST02245967
Tygerberg Laboratory	Cancel by gatekeeping	Kraaifontein CHC wc KFP - Ward not stated	Virology	HIV Viral Load	ST02245967
Tygerberg Laboratory	Unsuit: haemolysed	Kraaifontein CHC wc KFP - Ward not stated	Virology	HIV Viral Load	ST02245979
Tygerberg Laboratory	Invalid: haemolysis	Tygerberg Hospital wc TBH - Ward C1 West	Chemistry	Potassium	ST02245980
Tygerberg Laboratory	Specimen insufficient	Tygerberg Hospital wc TBH - Ward G Ground	Chemistry	C-reactive protein	ST02245982
Tygerberg Laboratory	Specimen insufficient	Tygerberg Hospital wc TBH - Ward G Ground	Haematology	Int Normalised Ratio (INR)	ST02245986
Tygerberg Laboratory	Specimen insufficient	Tygerberg Hospital wc TBH - Ward G Ground	Haematology	Activated Partial Thromboplastin Time	ST02245986
Tygerberg Laboratory	Unsuit: too old	Tygerberg Hospital wc TBH - Ward G Ground	Haematology	Factor VII (F7)	ST02245986
Tygerberg Laboratory	Invalid: haemolysis	Tygerberg Hospital wc TBH - Ward C2A	Chemistry	Potassium	ST02245997
Tygerberg Laboratory	Cancel by gatekeeping	Tygerberg Hospital wc TBH - Ward D8	Chemistry	Glycated haemoglobin (HbA1c)	ST02246000
Tygerberg Laboratory	Cancel by gatekeeping	Tygerberg Hospital wc TBH - Ward D8	Chemistry	Uric acid	ST02246000
Tygerberg Laboratory	Cancel by gatekeeping	Tygerberg Hospital wc TBH - Ward D8	Chemistry	Lipid profile	ST02246000
Tygerberg Laboratory	Unsuit: clotted	Tygerberg Hospital wc TBH - Ward A4 West	Haematology	Full Blood Count	ST02246007
Tygerberg Laboratory	Invalid: haemolysis	Tygerberg Hospital wc TBH - Ward D8	Chemistry	Potassium	ST02246009
Tygerberg Laboratory	No test set requested	Tygerberg Hospital wc TBH - Ward D10	Lab Support	Spare 1	ST02246019
Tygerberg Laboratory	Invalid: haemolysis	Tygerberg Hospital wc TBH - C8CW - Derma General	Chemistry	Aspartate transaminase (AST)	ST02246029
Tygerberg Laboratory	Specimen not received	Tygerberg Hospital wc TBH - C8CW - Derma General	Haematology	Full Blood Count	ST02246029
Tygerberg Laboratory	Specimen not received	Tygerberg Hospital wc TBH - C8CW - Derma General	Haematology	Differential Count	ST02246029
Tygerberg Laboratory	Specimen not received	Delft CHC wc DFP - ARV Clinic	Virology	HIV Viral Load	ST02246065
Tygerberg Laboratory	Invalid: haemolysis	Delft South Clinic wc DFS - Ward not stated	Chemistry	Potassium	ST02246078
Tygerberg Laboratory	No test set requested	Michael Mapongwana CDC wc MMP - ARV Clinic	Lab Support	Test Request Details	ST02246114
Tygerberg Laboratory	No test set requested	Michael Mapongwana CDC wc MMP - ARV Clinic	Chemistry	Creatinine (plus MDRD)	ST02246116
Tygerberg Laboratory	No test set requested	Michael Mapongwana CDC wc MMP - ARV Clinic	Chemistry	Serum indices	ST02246116
Tygerberg Laboratory	Specimen not received	Delft CHC wc DFP - ARV Clinic	Virology	HIV Viral Load	ST02246127
Tygerberg Laboratory	Cancel by gatekeeping	Delft CHC wc DFP - ARV Clinic	Immunology	Rheumatoid factor	ST02246134
Tygerberg Laboratory	Cancel by gatekeeping	Delft CHC wc DFP - ARV Clinic	Chemistry	Total protein	ST02246154
Tygerberg Laboratory	Cancel by gatekeeping	Tygerberg Hospital wc TBH - Ward C1 East	Chemistry	Albumin	ST02246166
Tygerberg Laboratory	Cancel by gatekeeping	Tygerberg Hospital wc TBH - Ward C1 East	Chemistry	Total bilirubin	ST02246166
Tygerberg Laboratory	Cancel by gatekeeping	Tygerberg Hospital wc TBH - Ward C1 East	Chemistry	Conjugated bilirubin	ST02246166
Tygerberg Laboratory	Cancel by gatekeeping	Tygerberg Hospital wc TBH - Ward C1 East	Chemistry	Aspartate transaminase (AST)	ST02246166
Tygerberg Laboratory	Cancel by gatekeeping	Tygerberg Hospital wc TBH - Ward C1 East	Chemistry	Alkaline phosphatase (ALP)	ST02246166
Tygerberg Laboratory	Cancel by gatekeeping	Tygerberg Hospital wc TBH - Ward C1 East	Chemistry	Gamma-glutamyl transferase (GGT)	ST02246166
Tygerberg Laboratory	Cancel by gatekeeping	Tygerberg Hospital wc TBH - Ward C1 East	Chemistry	C-reactive protein	ST02246166
Tygerberg Laboratory	Cancel by gatekeeping	Tygerberg Hospital wc TBH - Ward not stated	Chemistry	Prostate-specific Ag (PSA)	ST02246171
Tygerberg Laboratory	Unsuit: EDTA clotted	Tygerberg Hospital wc TBH - Ward A9 Unit	Haematology	Full Blood Count	ST02246186
Tygerberg Laboratory	Unsuit: EDTA clotted	Tygerberg Hospital wc TBH - Ward A9 Unit	Haematology	Differential Count	ST02246186
Tygerberg Laboratory	Unsuit: EDTA clotted	Tygerberg Hospital wc TBH - Ward A9 Unit	Haematology	Reticulocyte Count Automated	ST02246186
Tygerberg Laboratory	Cancel by gatekeeping	Tygerberg Hospital wc TBH - Ward A5 High Care	Chemistry	C-reactive protein	ST02246198
Tygerberg Laboratory	Unsuit: haemolysed	Tygerberg Hospital wc TBH - Ward A5 High Care	Haematology	Int Normalised Ratio (INR)	ST02246198
Tygerberg Laboratory	Unsuit: haemolysed	Tygerberg Hospital wc TBH - Ward A5 High Care	Haematology	Activated Partial Thromboplastin Time	ST02246198
Tygerberg Laboratory	Cancel by gatekeeping	Tygerberg Hospital wc TBH - Ward A9 Unit	Chemistry	Albumin	ST02246199
Tygerberg Laboratory	Cancel by gatekeeping	Tygerberg Hospital wc TBH - Ward A9 Unit	Chemistry	Alanine transaminase (ALT)	ST02246199
Tygerberg Laboratory	Cancel by gatekeeping	Tygerberg Hospital wc TBH - Ward A9 Unit	Chemistry	Aspartate transaminase (AST)	ST02246199
Tygerberg Laboratory	Cancel by gatekeeping	Tygerberg Hospital wc TBH - Ward A9 Unit	Chemistry	Alkaline phosphatase (ALP)	ST02246199
Tygerberg Laboratory	Cancel by gatekeeping	Tygerberg Hospital wc TBH - Ward A9 Unit	Chemistry	Gamma-glutamyl transferase (GGT)	ST02246199
Tygerberg Laboratory	Invalid: haemolysis	Dr Ivan Toms Clinic wc IVT - ARV Clinic	Chemistry	Alanine transaminase (ALT)	ST02246208
Tygerberg Laboratory	Info does not match	Tygerberg Hospital wc TBH - Ward not stated	Chemistry	Thyroid stimulating hormone (TSH)	ST02246225
Tygerberg Laboratory	Info does not match	Tygerberg Hospital wc TBH - Ward not stated	Chemistry	Thyroxine (free T4)	ST02246225
Tygerberg Laboratory	Info does not match	Tygerberg Hospital wc TBH - Ward not stated	Chemistry	Serum indices	ST02246225
Tygerberg Laboratory	Cancel by gatekeeping	Tygerberg Hospital wc TBH - Ward C2A	Chemistry	Aspartate transaminase (AST)	ST02246231
Tygerberg Laboratory	Cancel by gatekeeping	Tygerberg Hospital wc TBH - Ward C2A	Chemistry	Lactate dehydrogenase (LD)	ST02246231
Tygerberg Laboratory	Require citrate (blue top) specimen	Tygerberg Hospital wc TBH - Ward J2 Mothers	Haematology	Int Normalised Ratio (INR)	ST02246234
Tygerberg Laboratory	Require citrate (blue top) specimen	Tygerberg Hospital wc TBH - Ward J2 Mothers	Haematology	Activated Partial Thromboplastin Time	ST02246234
Tygerberg Laboratory	Require citrate (blue top) specimen	Tygerberg Hospital wc TBH - Ward J2 Mothers	Haematology	Fibrinogen	ST02246234
Tygerberg Laboratory	Require clotted specimen	Dr Ivan Toms Clinic wc IVT - ARV Clinic	Chemistry	Creatinine (plus MDRD)	ST02246238
Tygerberg Laboratory	Require clotted specimen	Dr Ivan Toms Clinic wc IVT - ARV Clinic	Chemistry	Serum indices	ST02246238
Tygerberg Laboratory	No test set requested	Tygerberg Hospital wc TBH - C1R Resuscitation	Lab Support	Test Request Details	ST02246249
Tygerberg Laboratory	No test set requested	Tygerberg Hospital wc TBH - C1R Resuscitation	Lab Support	Spare 1	ST02246249
Tygerberg Laboratory	Specimen not received	Delft CHC wc DFP - ARV Clinic	Haematology	Erythrocyte Sedimentation Rate	ST02246252
Tygerberg Laboratory	Specimen not received	Delft CHC wc DFP - ARV Clinic	Haematology	Erythrocyte Sedimentation Rate	ST02246276
Tygerberg Laboratory	Cancel by gatekeeping	Delft CHC wc DFP - Ward not stated	Chemistry	Total cholesterol	ST02246294
Tygerberg Laboratory	Invalid: haemolysis	Delft CHC wc DFP - Ward not stated	Chemistry	Creatinine (plus MDRD)	ST02246296
Tygerberg Laboratory	Cancel by gatekeeping	Nomzamo CDC wc NMZ - Ward not stated	Chemistry	Total cholesterol	ST02246299
Tygerberg Laboratory	Require EDTA specimen	Nomzamo CDC wc NMZ - Ward not stated	Chemistry	Glycated haemoglobin (HbA1c)	ST02246299
Tygerberg Laboratory	Cancel by gatekeeping	Macassar CDC wc MCP - Ward not stated	Virology	Hep B Surface Ag	ST02246302
Tygerberg Laboratory	Failed after repeated attempts	Stellenbosch Hospital wc STB - Ward not stated	Virology	HIV-1 Qualitative PCR	ST02246310
Tygerberg Laboratory	Require clotted specimen	Tygerberg Hospital wc TBH - Ward C2A	Chemistry	Thyroid stimulating hormone (TSH)	ST02246316
Tygerberg Laboratory	Require clotted specimen	Tygerberg Hospital wc TBH - Ward C2A	Chemistry	Serum indices	ST02246316
Tygerberg Laboratory	Invalid: haemolysis	Kraaifontein CHC wc KFP - ARV Clinic	Chemistry	Creatinine (plus MDRD)	ST02246326
Tygerberg Laboratory	Invalid: haemolysis	Kraaifontein CHC wc KFP - ARV Clinic	Chemistry	Total cholesterol	ST02246326
Tygerberg Laboratory	Specimen insufficient	Delft CHC wc DFP - ARV Clinic	Chemistry	Total cholesterol	ST02246338
Tygerberg Laboratory	Specimen insufficient	Delft CHC wc DFP - ARV Clinic	Chemistry	Serum indices	ST02246338
Tygerberg Laboratory	Require EDTA specimen	Delft CHC wc DFP - ARV Clinic	Immunology	CD4 ARV	ST02246340
Tygerberg Laboratory	Invalid: haemolysis	Tygerberg Hospital wc TBH - C1A Trauma	Chemistry	Potassium	ST02246397
Tygerberg Laboratory	Invalid: haemolysis	Tygerberg Hospital wc TBH - Ward C1 East	Chemistry	Creatinine (plus MDRD)	ST02246406
Tygerberg Laboratory	Invalid: haemolysis	Tygerberg Hospital wc TBH - Ward C1 East	Chemistry	Sodium	ST02246406
Tygerberg Laboratory	Invalid: haemolysis	Tygerberg Hospital wc TBH - Ward C1 East	Chemistry	Potassium	ST02246406
Tygerberg Laboratory	Invalid: haemolysis	Tygerberg Hospital wc TBH - Ward C1 East	Chemistry	Urea	ST02246406
Tygerberg Laboratory	Invalid: haemolysis	Tygerberg Hospital wc TBH - Ward C1 East	Chemistry	C-reactive protein	ST02246406
Tygerberg Laboratory	Invalid: haemolysis	Tygerberg Hospital wc TBH - Ward not stated	Chemistry	Aspartate transaminase (AST)	ST02246408
Tygerberg Laboratory	Invalid: haemolysis	Tygerberg Hospital wc TBH - Ward not stated	Chemistry	Lactate dehydrogenase (LD)	ST02246408
Tygerberg Laboratory	Invalid: haemolysis	Eerste River Hospital wc ERH - Casualty Unit	Chemistry	Potassium	ST02246422
Tygerberg Laboratory	No test set requested	Parow CDC wc PHC - ARV Clinic	Lab Support	Spare 1	ST02246483
Tygerberg Laboratory	Specimen not labeled	Kayamandi Clinic wc KMP - ARV Clinic	Virology	HIV Viral Load	ST02246501
Tygerberg Laboratory	Specimen not received	Dirkie Uys CDC wc DUC - Ward not stated	Haematology	Rhesus Blood Group	ST02246523
Tygerberg Laboratory	Specimen not received	Dirkie Uys CDC wc DUC - Ward not stated	Immunology	T.pallidum antibodies	ST02246523
Tygerberg Laboratory	No test set requested	Tygerberg Hospital wc TBH - Ward A1 West	Lab Support	Test Request Details	ST02246542
Tygerberg Laboratory	No test set requested	Tygerberg Hospital wc TBH - Ward A1 West	Lab Support	Spare 1	ST02246542
Tygerberg Laboratory	Invalid: haemolysis	Tygerberg Hospital wc TBH - Ward A5 Unit	Chemistry	Potassium	ST02246548
Tygerberg Laboratory	Unsuit: clotted	Tygerberg Hospital wc TBH - Ward A5 Unit	Haematology	Full Blood Count	ST02246548
Tygerberg Laboratory	Invalid: haemolysis	Tygerberg Hospital wc TBH - Ward A1 West	Chemistry	Potassium	ST02246549
Tygerberg Laboratory	Invalid: haemolysis	Tygerberg Hospital wc TBH - Ward A1 West	Chemistry	Conjugated bilirubin	ST02246549
Tygerberg Laboratory	Invalid: haemolysis	Tygerberg Hospital wc TBH - Ward A1 West	Chemistry	Aspartate transaminase (AST)	ST02246549
Tygerberg Laboratory	Unsuit: haemolysed	Tygerberg Hospital wc TBH - Ward A1 West	Haematology	Int Normalised Ratio (INR)	ST02246549
Tygerberg Laboratory	Unsuit: haemolysed	Tygerberg Hospital wc TBH - Ward A1 West	Haematology	Activated Partial Thromboplastin Time	ST02246549
Tygerberg Laboratory	Unsuit: haemolysed	Tygerberg Hospital wc TBH - Ward A1 West	Haematology	Fibrinogen	ST02246549
Tygerberg Laboratory	Unsuit: haemolysed	Tygerberg Hospital wc TBH - Ward A1 West	Haematology	D-Dimer	ST02246549
Tygerberg Laboratory	Unsuit: haemolysed	Tygerberg Hospital wc TBH - Ward A1 West	Haematology	Thrombin Time	ST02246549
Tygerberg Laboratory	Invalid: haemolysis	Karl Bremer Hospital wc KBH - 3E Nursery	Chemistry	Conjugated bilirubin	ST02246566
Tygerberg Laboratory	Unsuit: EDTA clotted	Karl Bremer Hospital wc KBH - 3E Nursery	Haematology	Full Blood Count	ST02246566
Tygerberg Laboratory	Unsuit: EDTA clotted	Karl Bremer Hospital wc KBH - 3E Nursery	Haematology	Reticulocyte Count Automated	ST02246566
Tygerberg Laboratory	Invalid: haemolysis	Tygerberg Hospital wc TBH - Ward C1 West	Chemistry	Potassium	ST02246599
Tygerberg Laboratory	Cancel by gatekeeping	Tygerberg Hospital wc TBH - Ward C1 West	Chemistry	Alanine transaminase (ALT)	ST02246603
Tygerberg Laboratory	Unsuit: patient age for HIVPCR	Tygerberg Hospital wc TBH - Ward C2A	Virology	HIV-1 Qualitative PCR	ST02246608
Tygerberg Laboratory	No request form received	Tygerberg Hospital wc TBH - Ward not stated	Lab Support	Test Request Details	ST02246665
Tygerberg Laboratory	No request form received	Tygerberg Hospital wc TBH - Ward not stated	Lab Support	Spare 1	ST02246665
Tygerberg Laboratory	Specimen insufficient	Tygerberg Hospital wc TBH - Ward G1	Chemistry	Sodium	ST02246670
Tygerberg Laboratory	Specimen insufficient	Tygerberg Hospital wc TBH - Ward G1	Chemistry	Total bilirubin	ST02246670
Tygerberg Laboratory	Specimen insufficient	Tygerberg Hospital wc TBH - Ward G1	Chemistry	C-reactive protein	ST02246670
Tygerberg Laboratory	Specimen insufficient	Tygerberg Hospital wc TBH - Ward G1	Chemistry	Serum indices	ST02246670
Tygerberg Laboratory	Specimen insufficient	Tygerberg Hospital wc TBH - Ward G1	Immunology	T.pallidum antibodies	ST02246670
Tygerberg Laboratory	Invalid: haemolysis	Eerste River Hospital wc ERH - Ward E (Medical)	Chemistry	Potassium	ST02246677
Tygerberg Laboratory	Invalid: haemolysis	Tygerberg Hospital wc TBH - Ward A5 High Care	Chemistry	Potassium	ST02246680
Tygerberg Laboratory	Unsuit: clotted	Tygerberg Hospital wc TBH - Ward A5 High Care	Haematology	Full Blood Count	ST02246680
Tygerberg Laboratory	Invalid: haemolysis	Tygerberg Hospital wc TBH - Ward A5 High Care	Chemistry	Aspartate transaminase (AST)	ST02246681
Tygerberg Laboratory	Invalid: haemolysis	Tygerberg Hospital wc TBH - Ward A5 High Care	Chemistry	Lactate dehydrogenase (LD)	ST02246681
Tygerberg Laboratory	Invalid: haemolysis	Tygerberg Hospital wc TBH - Ward A5 High Care	Chemistry	Potassium	ST02246682
Tygerberg Laboratory	Unsuit: clotted	Tygerberg Hospital wc TBH - Ward A5 High Care	Haematology	Full Blood Count	ST02246682
Tygerberg Laboratory	Not done: coag underfilled	Tygerberg Hospital wc TBH - Ward A5 High Care	Haematology	Int Normalised Ratio (INR)	ST02246684
Tygerberg Laboratory	Specimen not received	Tygerberg Hospital wc TBH - Ward D8	Haematology	Full Blood Count	ST02246697
Tygerberg Laboratory	Specimen not received	Tygerberg Hospital wc TBH - Ward D8	Haematology	Differential Count	ST02246697
Tygerberg Laboratory	Specimen not received	Tygerberg Hospital wc TBH - Ward D8	Haematology	Peripheral Blood Morphology	ST02246697
Tygerberg Laboratory	Cancel by gatekeeping	Tygerberg Hospital wc TBH - Ward D8	Virology	Hep B Surface Ag	ST02246697
Tygerberg Laboratory	Cancel by gatekeeping	Tygerberg Hospital wc TBH - Ward D8	Virology	Hepatitis B Core Total Ab	ST02246697
Tygerberg Laboratory	Cancel by gatekeeping	Tygerberg Hospital wc TBH - Ward D8	Virology	Hepatitis C Antibody	ST02246697
Tygerberg Laboratory	Lab error (non-reportable)	Tygerberg Hospital wc TBH - Ward D8	Haematology	Morphology (no-charge)	ST02246698
Tygerberg Laboratory	Not done: no anatomical site	Helderberg Hospital wc HHH - Ward B	Microbiology	Gram stain pus	ST02246711
Tygerberg Laboratory	Not done: no anatomical site	Helderberg Hospital wc HHH - Ward B	Microbiology	Culture pus	ST02246711
Tygerberg Laboratory	Not done: no anatomical site	Tygerberg Hospital wc TBH - Ward G Ground	Microbiology	Gram stain pus	ST02246713
Tygerberg Laboratory	Not done: no anatomical site	Tygerberg Hospital wc TBH - Ward G Ground	Microbiology	Culture pus	ST02246713
Tygerberg Laboratory	Invalid: haemolysis	Tygerberg Hospital wc TBH - C1A Trauma	Chemistry	Potassium	ST02246717
Tygerberg Laboratory	Invalid: haemolysis	Tygerberg Hospital wc TBH - Ward D10	Chemistry	Potassium	ST02246720
Tygerberg Laboratory	No test set requested	Tygerberg Hospital wc TBH - C1R Resuscitation	Lab Support	Spare 1	ST02246724
Tygerberg Laboratory	Unsuit: patient age for HIVPCR	Tygerberg Hospital wc TBH - C1A Trauma	Virology	HIV-1 Qualitative PCR	ST02246728
Tygerberg Laboratory	Unsuit: bloodstained	Helderberg Hospital wc HHH - Ward not stated	Chemistry	Faecal occult blood	ST02246758
Tygerberg Laboratory	Invalid: EDTA contamination	Tygerberg Hospital wc TBH - Ward D8	Chemistry	Potassium	ST02246764
Tygerberg Laboratory	Invalid: EDTA contamination	Tygerberg Hospital wc TBH - Ward D8	Chemistry	Calcium	ST02246764
Tygerberg Laboratory	Invalid: EDTA contamination	Tygerberg Hospital wc TBH - Ward D8	Chemistry	Magnesium	ST02246764
Tygerberg Laboratory	Unsuit: clotted	Tygerberg Hospital wc TBH - Ward G10	Haematology	Full Blood Count	ST02246776
Tygerberg Laboratory	Invalid: haemolysis	Tygerberg Hospital wc TBH - Ward A4	Chemistry	Potassium	ST02246785
Tygerberg Laboratory	Invalid: haemolysis	Tygerberg Hospital wc TBH - Ward C1 East	Chemistry	Potassium	ST02246788
Tygerberg Laboratory	Cancel by gatekeeping	Tygerberg Hospital wc TBH - Ward H2X	Chemistry	Total protein	ST02246797
Tygerberg Laboratory	Cancel by lab (incorrect test)	Tygerberg Hospital wc TBH - Ward F2 Mothers	Virology	Hepatitis A IgG	ST02246800
Tygerberg Laboratory	Cancel by gatekeeping	Tygerberg Hospital wc TBH - Ward A6	Chemistry	Lipid profile	ST02246802
Tygerberg Laboratory	Specimen insufficient	Tygerberg Hospital wc TBH - Ward D9	Haematology	Int Normalised Ratio (INR)	ST02246806
Tygerberg Laboratory	Specimen not labeled	Tygerberg Hospital wc TBH - Ward A9 Unit	Immunology	Pneumocystis (IFA)	ST02246812
Tygerberg Laboratory	Specimen insufficient	Tygerberg Hospital wc TBH - Ward G7	Chemistry	CSF chloride	ST02246827
Tygerberg Laboratory	Cancel by gatekeeping	Tygerberg Hospital wc TBH - Ward G4	Chemistry	Total protein	ST02246831
Tygerberg Laboratory	Invalid: haemolysis	Tygerberg Hospital wc TBH - Ward A4	Chemistry	Potassium	ST02246836
Tygerberg Laboratory	Cancel by gatekeeping	Tygerberg Hospital wc TBH - Ward D4	Chemistry	Thyroid stimulating hormone (TSH)	ST02246841
Tygerberg Laboratory	Invalid: haemolysis	Tygerberg Hospital wc TBH - Ward F2 Mothers	Chemistry	Aspartate transaminase (AST)	ST02246843
Tygerberg Laboratory	Invalid: haemolysis	Tygerberg Hospital wc TBH - Ward F2 Mothers	Chemistry	Lactate dehydrogenase (LD)	ST02246843
Tygerberg Laboratory	Invalid: haemolysis	Tygerberg Hospital wc TBH - Ward J Ground	Chemistry	Conjugated bilirubin	ST02246845
Tygerberg Laboratory	Invalid: haemolysis	Tygerberg Hospital wc TBH - Ward J Ground	Chemistry	Aspartate transaminase (AST)	ST02246845
Tygerberg Laboratory	Invalid: haemolysis	Tygerberg Hospital wc TBH - Ward J Ground	Chemistry	Lactate dehydrogenase (LD)	ST02246845
Tygerberg Laboratory	No test set requested	Tygerberg Hospital wc TBH - Ward J Ground	Lab Support	Test Request Details	ST02246848
Tygerberg Laboratory	Invalid: haemolysis	Tygerberg Hospital wc TBH - Ward A6	Chemistry	Potassium	ST02246855
Tygerberg Laboratory	Unsuit: EDTA clotted	Tygerberg Hospital wc TBH - Ward A5 West	Haematology	Haemoglobin	ST02246863
Tygerberg Laboratory	Unsuit: EDTA clotted	Tygerberg Hospital wc TBH - Ward A5 West	Haematology	Platelet Count	ST02246863
Tygerberg Laboratory	Specimen not received	Tygerberg Hospital wc TBH - Ward G1	Chemistry	Parathyroid hormone (PTH)	ST02246879
Tygerberg Laboratory	Cancel by lab (incorrect test)	Elsies River CHC wc ERP - Ward not stated	Haematology	Rhesus Blood Group	ST02246892
Tygerberg Laboratory	Cancel by lab (incorrect test)	Elsies River CHC wc ERP - Ward not stated	Haematology	Indirect Coombs	ST02246892
Tygerberg Laboratory	Invalid: haemolysis	Eerste River Hospital wc ERH - Ward not stated	Chemistry	Potassium	ST02246899
Tygerberg Laboratory	Not done: coag underfilled	Eerste River Hospital wc ERH - Ward not stated	Haematology	Int Normalised Ratio (INR)	ST02246899
Tygerberg Laboratory	Specimen insufficient	Tygerberg Hospital wc TBH - Ward G2	Chemistry	C-reactive protein	ST02246905
Tygerberg Laboratory	Specimen insufficient	Tygerberg Hospital wc TBH - Ward G2	Chemistry	Serum indices	ST02246905
Tygerberg Laboratory	Specimen insufficient	Tygerberg Hospital wc TBH - Ward G2	Chemistry	C-reactive protein	ST02246912
Tygerberg Laboratory	Specimen insufficient	Tygerberg Hospital wc TBH - Ward G2	Chemistry	Serum indices	ST02246912
Tygerberg Laboratory	No test set requested	Eerste River Hospital wc ERH - Ward not stated	Lab Support	Spare 1	ST02246915
Tygerberg Laboratory	No test set requested	Tygerberg Hospital wc TBH - Ward C1 West	Lab Support	Test Request Details	ST02246918
Tygerberg Laboratory	Unsuit: leaked	Tygerberg Hospital wc TBH - Ward C2A	Microbiology	Urine cell count/ml	ST02246936
Tygerberg Laboratory	Unsuit: leaked	Tygerberg Hospital wc TBH - Ward C2A	Microbiology	Culture urine	ST02246936
Tygerberg Laboratory	Invalid: haemolysis	Tygerberg Hospital wc TBH - Ward C1 West	Chemistry	Potassium	ST02246950
Tygerberg Laboratory	Invalid: haemolysis	Karl Bremer Hospital wc KBH - Ward not stated	Chemistry	Potassium	ST02246998
Tygerberg Laboratory	Invalid: haemolysis	Goodwood Corr Centre wc GWU - No ward	Chemistry	Potassium	ST02247001
Tygerberg Laboratory	Invalid: haemolysis	Tygerberg Hospital wc TBH - Ward G1	Chemistry	Lactate	ST02247026
Tygerberg Laboratory	Lab error (non-reportable)	Tygerberg Hospital wc TBH - Ward G1	Lab Support	Test Request Details	ST02247026
Tygerberg Laboratory	Invalid: haemolysis	Tygerberg Hospital wc TBH - Ward J2 Babies	Chemistry	Conjugated bilirubin	ST02247037
Tygerberg Laboratory	Require clotted specimen	Tygerberg Hospital wc TBH - Ward G3 Paediatrics	Chemistry	Iron	ST02247040
Tygerberg Laboratory	Require clotted specimen	Tygerberg Hospital wc TBH - Ward G3 Paediatrics	Chemistry	Transferrin	ST02247040
Tygerberg Laboratory	Require clotted specimen	Tygerberg Hospital wc TBH - Ward G3 Paediatrics	Chemistry	Ferritin	ST02247040
Tygerberg Laboratory	Require clotted specimen	Tygerberg Hospital wc TBH - Ward G3 Paediatrics	Chemistry	Serum indices	ST02247040
Tygerberg Laboratory	Unsuit: EDTA clotted	Tygerberg Hospital wc TBH - Ward G3 Paediatrics	Haematology	Full Blood Count	ST02247040
Tygerberg Laboratory	Unsuit: EDTA clotted	Tygerberg Hospital wc TBH - Ward G3 Paediatrics	Haematology	Differential Count	ST02247040
Tygerberg Laboratory	Unsuit: EDTA clotted	Tygerberg Hospital wc TBH - Ward G3 Paediatrics	Haematology	Peripheral Blood Morphology	ST02247040
Tygerberg Laboratory	Invalid: haemolysis	Tygerberg Hospital wc TBH - Ward A1 Burns	Chemistry	Potassium	ST02247045
Tygerberg Laboratory	Unsuit: citrate clotted	Tygerberg Hospital wc TBH - Ward G Ground	Haematology	Int Normalised Ratio (INR)	ST02247051
Tygerberg Laboratory	Unsuit: citrate clotted	Tygerberg Hospital wc TBH - Ward G Ground	Haematology	Activated Partial Thromboplastin Time	ST02247051
Tygerberg Laboratory	Unsuit: citrate clotted	Tygerberg Hospital wc TBH - Ward G Ground	Haematology	Factor VII (F7)	ST02247051
Tygerberg Laboratory	Invalid: haemolysis	Tygerberg Hospital wc TBH - Ward C1 West	Chemistry	Conjugated bilirubin	ST02247056
Tygerberg Laboratory	Cancel by gatekeeping	Tygerberg Hospital wc TBH - Ward not stated	Chemistry	C-reactive protein	ST02247066
Tygerberg Laboratory	No test set requested	Tygerberg Hospital wc TBH - Ward G1	Lab Support	Test Request Details	ST02247068
Tygerberg Laboratory	Lab error (non-reportable)	Karl Bremer Hospital wc KBH - Emergency Centre	Lab Support	Spare 1	ST02247085
Tygerberg Laboratory	Unsuit: EDTA clotted	Eerste River Hospital wc ERH - Ward E (Medical)	Haematology	Full Blood Count	ST02247091
Tygerberg Laboratory	Unsuit: EDTA clotted	Eerste River Hospital wc ERH - Ward E (Medical)	Haematology	Peripheral Blood Morphology	ST02247091
Tygerberg Laboratory	Invalid: haemolysis	Eerste River Hospital wc ERH - Ward E (Medical)	Chemistry	Alanine transaminase (ALT)	ST02247096
Tygerberg Laboratory	Lab error (non-reportable)	Karl Bremer Hospital wc KBH - Gynaecology OPD	Lab Support	Spare 1	ST02247104
Tygerberg Laboratory	Require EDTA specimen	Tygerberg Hospital wc TBH - Ward F Ground	Chemistry	Adrenocorticotropic hormone	ST02247105
Tygerberg Laboratory	Unsuit: EDTA clotted	Tygerberg Hospital wc TBH - Ward G2	Haematology	Full Blood Count	ST02247106
Tygerberg Laboratory	Unsuit: EDTA clotted	Tygerberg Hospital wc TBH - Ward G2	Haematology	Differential Count	ST02247106
Tygerberg Laboratory	Unsuit: EDTA clotted	Tygerberg Hospital wc TBH - Ward G2	Haematology	Peripheral Blood Morphology	ST02247106
Tygerberg Laboratory	Cancel by gatekeeping	Tygerberg Hospital wc TBH - Ward C2A	Chemistry	Aspartate transaminase (AST)	ST02247119
Tygerberg Laboratory	Unsuit: citrate clotted	Tygerberg Hospital wc TBH - Ward A5 West	Haematology	Int Normalised Ratio (INR)	ST02247135
Tygerberg Laboratory	Unsuit: citrate clotted	Tygerberg Hospital wc TBH - Ward A5 West	Haematology	Activated Partial Thromboplastin Time	ST02247135
Tygerberg Laboratory	Unsuit: citrate clotted	Tygerberg Hospital wc TBH - Ward A5 West	Haematology	Fibrinogen	ST02247135
Tygerberg Laboratory	Unsuit: citrate clotted	Tygerberg Hospital wc TBH - Ward A5 West	Haematology	D-Dimer	ST02247135
Tygerberg Laboratory	Unsuit: EDTA clotted	Tygerberg Hospital wc TBH - Ward A5 West	Haematology	Full Blood Count	ST02247135
Tygerberg Laboratory	Unsuit: EDTA clotted	Tygerberg Hospital wc TBH - Ward A5 West	Haematology	Differential Count	ST02247135
Tygerberg Laboratory	Unsuit: EDTA clotted	Tygerberg Hospital wc TBH - Ward A5 West	Haematology	Peripheral Blood Morphology	ST02247135
Tygerberg Laboratory	Invalid: haemolysis	Karl Bremer Hospital wc KBH - Emergency Centre	Chemistry	Potassium	ST02247142
Tygerberg Laboratory	Invalid: haemolysis	Karl Bremer Hospital wc KBH - Emergency Centre	Chemistry	Aspartate transaminase (AST)	ST02247142
Tygerberg Laboratory	Invalid: haemolysis	Karl Bremer Hospital wc KBH - Ward not stated	Chemistry	Conjugated bilirubin	ST02247143
Tygerberg Laboratory	Invalid: haemolysis	Karl Bremer Hospital wc KBH - Emergency Centre	Chemistry	Potassium	ST02247150
Tygerberg Laboratory	Lab error (non-reportable)	Karl Bremer Hospital wc KBH - Emergency Centre	Lab Support	Spare 1	ST02247152
Tygerberg Laboratory	Unsuit: EDTA clotted	Karl Bremer Hospital wc KBH - Emergency Centre	Haematology	Full Blood Count	ST02247155
Tygerberg Laboratory	Unsuit: EDTA clotted	Karl Bremer Hospital wc KBH - Emergency Centre	Haematology	Differential Count	ST02247155
Tygerberg Laboratory	Unsuit: citrate clotted	Tygerberg Hospital wc TBH - Ward A5 West	Haematology	Int Normalised Ratio (INR)	ST02247196
Tygerberg Laboratory	Unsuit: EDTA clotted	Tygerberg Hospital wc TBH - Ward A5 West	Haematology	Full Blood Count	ST02247196
Tygerberg Laboratory	Unsuit: EDTA clotted	Tygerberg Hospital wc TBH - Ward A5 West	Haematology	Differential Count	ST02247196
Tygerberg Laboratory	Unsuit: EDTA clotted	Tygerberg Hospital wc TBH - Ward A5 West	Haematology	Peripheral Blood Morphology	ST02247196
Tygerberg Laboratory	Unsuit: patient age for HIVPCR	Tygerberg Hospital wc TBH - Ward G Ground	Virology	HIV-1 Qualitative PCR	ST02247199
Tygerberg Laboratory	Lab error (non-reportable)	Tygerberg Hospital wc TBH - Ward C2A	Chemistry	Creatinine (plus MDRD)	ST02247211
Tygerberg Laboratory	Lab error (non-reportable)	Tygerberg Hospital wc TBH - Ward C2A	Chemistry	Urea	ST02247211
Tygerberg Laboratory	Lab error (non-reportable)	Tygerberg Hospital wc TBH - Ward C2A	Chemistry	Serum indices	ST02247211
Tygerberg Laboratory	Lab error (non-reportable)	Tygerberg Hospital wc TBH - Ward C2A	Haematology	Haemoglobin	ST02247211
Tygerberg Laboratory	Lab error (non-reportable)	Tygerberg Hospital wc TBH - Ward C2A	Haematology	Platelet Count	ST02247211
Tygerberg Laboratory	Cancel by lab (incorrect test)	Eerste River Hospital wc ERH - Ward E (Medical)	Chemistry	Tricyclic antidepressants	ST02247223
Tygerberg Laboratory	Invalid: haemolysis	Karl Bremer Hospital wc KBH - Emergency Centre	Chemistry	Potassium	ST02247227
Tygerberg Laboratory	Invalid: haemolysis	Tygerberg Hospital wc TBH - Ward C1 West	Chemistry	Potassium	ST02247229
Tygerberg Laboratory	Invalid: haemolysis	Karl Bremer Hospital wc KBH - Emergency Centre	Chemistry	Creatinine (plus MDRD)	ST02247230
Tygerberg Laboratory	Invalid: haemolysis	Karl Bremer Hospital wc KBH - Emergency Centre	Chemistry	Sodium	ST02247230
Tygerberg Laboratory	Invalid: haemolysis	Karl Bremer Hospital wc KBH - Emergency Centre	Chemistry	Potassium	ST02247230
Tygerberg Laboratory	Invalid: haemolysis	Karl Bremer Hospital wc KBH - Emergency Centre	Chemistry	Urea	ST02247230
Tygerberg Laboratory	Invalid: haemolysis	Karl Bremer Hospital wc KBH - Emergency Centre	Chemistry	Alanine transaminase (ALT)	ST02247230
Tygerberg Laboratory	Invalid: haemolysis	Karl Bremer Hospital wc KBH - Emergency Centre	Chemistry	Alkaline phosphatase (ALP)	ST02247230
Tygerberg Laboratory	Invalid: haemolysis	Karl Bremer Hospital wc KBH - Emergency Centre	Chemistry	Troponin T (high-sensitivity)	ST02247230
Tygerberg Laboratory	Invalid: haemolysis	Tygerberg Hospital wc TBH - Ward C1 West	Chemistry	Potassium	ST02247234
Tygerberg Laboratory	Lab error (non-reportable)	Karl Bremer Hospital wc KBH - Emergency Centre	Lab Support	Spare 1	ST02247267
Tygerberg Laboratory	Specimen insufficient	Tygerberg Hospital wc TBH - Ward D8	Chemistry	Creatinine (plus MDRD)	ST02247273
Tygerberg Laboratory	Specimen insufficient	Tygerberg Hospital wc TBH - Ward D8	Chemistry	Urea	ST02247273
Tygerberg Laboratory	Specimen insufficient	Tygerberg Hospital wc TBH - Ward D8	Chemistry	Serum indices	ST02247273
Tygerberg Laboratory	Specimen insufficient	Tygerberg Hospital wc TBH - Ward D8	Haematology	Full Blood Count	ST02247273
Tygerberg Laboratory	Specimen insufficient	Tygerberg Hospital wc TBH - Ward D8	Haematology	Differential Count	ST02247273
Tygerberg Laboratory	Specimen insufficient	Tygerberg Hospital wc TBH - Ward D8	Chemistry	Creatinine (plus MDRD)	ST02247274
Tygerberg Laboratory	Specimen insufficient	Tygerberg Hospital wc TBH - Ward D8	Chemistry	Sodium	ST02247274
Tygerberg Laboratory	Specimen insufficient	Tygerberg Hospital wc TBH - Ward D8	Chemistry	Potassium	ST02247274
Tygerberg Laboratory	Specimen insufficient	Tygerberg Hospital wc TBH - Ward D8	Chemistry	Urea	ST02247274
Tygerberg Laboratory	Specimen insufficient	Tygerberg Hospital wc TBH - Ward D8	Chemistry	Calcium	ST02247274
Tygerberg Laboratory	Specimen insufficient	Tygerberg Hospital wc TBH - Ward D8	Chemistry	Magnesium	ST02247274
Tygerberg Laboratory	Specimen insufficient	Tygerberg Hospital wc TBH - Ward D8	Chemistry	Inorganic phosphate	ST02247274
Tygerberg Laboratory	Specimen insufficient	Tygerberg Hospital wc TBH - Ward D8	Chemistry	Uric acid	ST02247274
Tygerberg Laboratory	Specimen insufficient	Tygerberg Hospital wc TBH - Ward D8	Chemistry	Total bilirubin	ST02247274
Tygerberg Laboratory	Specimen insufficient	Tygerberg Hospital wc TBH - Ward D8	Chemistry	Alanine transaminase (ALT)	ST02247274
Tygerberg Laboratory	Specimen insufficient	Tygerberg Hospital wc TBH - Ward D8	Chemistry	Lactate dehydrogenase (LD)	ST02247274
Tygerberg Laboratory	Specimen insufficient	Tygerberg Hospital wc TBH - Ward D8	Chemistry	Serum indices	ST02247274
Tygerberg Laboratory	Cancel by gatekeeping	Tygerberg Hospital wc TBH - Ward D8	Chemistry	Uric acid	ST02247277
Tygerberg Laboratory	Invalid: haemolysis	Eerste River Hospital wc ERH - Casualty Unit	Chemistry	Potassium	ST02247280
Tygerberg Laboratory	Not done: coag underfilled	Tygerberg Hospital wc TBH - C1R Resuscitation	Haematology	Int Normalised Ratio (INR)	ST02247284
Tygerberg Laboratory	Specimen insufficient	Tygerberg Hospital wc TBH - Ward G Ground	Microbiology	GeneXpert Ultra	ST02247286
Tygerberg Laboratory	Cancel by lab (incorrect test)	Tygerberg Hospital wc TBH - Ward C2A	Haematology	Rhesus Blood Group	ST02247288
Tygerberg Laboratory	Lab error (non-reportable)	Tygerberg Hospital wc TBH - Ward C2A	Chemistry	Creatinine (plus MDRD)	ST02247290
Tygerberg Laboratory	Lab error (non-reportable)	Tygerberg Hospital wc TBH - Ward C2A	Chemistry	Urea	ST02247290
Tygerberg Laboratory	Lab error (non-reportable)	Tygerberg Hospital wc TBH - Ward C2A	Chemistry	Serum indices	ST02247290
Tygerberg Laboratory	Lab error (non-reportable)	Tygerberg Hospital wc TBH - Ward C2A	Haematology	Haemoglobin	ST02247290
Tygerberg Laboratory	Lab error (non-reportable)	Tygerberg Hospital wc TBH - Ward C2A	Haematology	Platelet Count	ST02247290
Tygerberg Laboratory	Unsuit: clotted	Tygerberg Hospital wc TBH - Ward C2A	Haematology	Full Blood Count	ST02247291
Tygerberg Laboratory	Unsuit: citrate clotted	Tygerberg Hospital wc TBH - Ward C2A	Haematology	Int Normalised Ratio (INR)	ST02247291
Tygerberg Laboratory	Unsuit: citrate clotted	Tygerberg Hospital wc TBH - Ward C2A	Haematology	Activated Partial Thromboplastin Time	ST02247291
Tygerberg Laboratory	Unsuit: citrate clotted	Tygerberg Hospital wc TBH - Ward C2A	Haematology	Fibrinogen	ST02247291
Tygerberg Laboratory	Specimen insufficient	Tygerberg Hospital wc TBH - C1A Trauma	Chemistry	Creatinine (plus MDRD)	ST02247294
Tygerberg Laboratory	Specimen insufficient	Tygerberg Hospital wc TBH - C1A Trauma	Chemistry	Sodium	ST02247294
Tygerberg Laboratory	Specimen insufficient	Tygerberg Hospital wc TBH - C1A Trauma	Chemistry	Potassium	ST02247294
Tygerberg Laboratory	Specimen insufficient	Tygerberg Hospital wc TBH - C1A Trauma	Chemistry	Urea	ST02247294
Tygerberg Laboratory	Specimen insufficient	Tygerberg Hospital wc TBH - C1A Trauma	Chemistry	Creatine kinase (CK)	ST02247294
Tygerberg Laboratory	Specimen insufficient	Tygerberg Hospital wc TBH - C1A Trauma	Chemistry	Serum indices	ST02247294
Tygerberg Laboratory	Unsuit: clotted	Tygerberg Hospital wc TBH - C1A Trauma	Haematology	Full Blood Count	ST02247294
Tygerberg Laboratory	Unsuit: clotted	Tygerberg Hospital wc TBH - Ward A9 Unit	Haematology	Full Blood Count	ST02247299
Tygerberg Laboratory	Unsuit: clotted	Tygerberg Hospital wc TBH - Ward A9 Unit	Haematology	Differential Count	ST02247299
Tygerberg Laboratory	Specimen not received	Tygerberg Hospital wc TBH - Ward A9 Unit	Haematology	Int Normalised Ratio (INR)	ST02247300
Tygerberg Laboratory	Specimen not received	Tygerberg Hospital wc TBH - Ward A9 Unit	Haematology	Activated Partial Thromboplastin Time	ST02247300
Tygerberg Laboratory	Unsuit: clotted	Tygerberg Hospital wc TBH - Ward A9 Unit	Haematology	Full Blood Count	ST02247303
Tygerberg Laboratory	Unsuit: clotted	Tygerberg Hospital wc TBH - Ward A9 Unit	Haematology	Differential Count	ST02247303
Tygerberg Laboratory	Specimen insufficient	Tygerberg Hospital wc TBH - Ward A8 East	Haematology	Full Blood Count	ST02247305
Tygerberg Laboratory	Cancel by gatekeeping	Tygerberg Hospital wc TBH - Ward A8 West	Chemistry	Procalcitonin (sensitive)	ST02247316
Tygerberg Laboratory	Cancel by gatekeeping	Tygerberg Hospital wc TBH - Ward A6	Chemistry	Total cholesterol	ST02247321
Tygerberg Laboratory	Cancel by gatekeeping	Tygerberg Hospital wc TBH - C7CO - Nephrology	Chemistry	Iron	ST02247336
Tygerberg Laboratory	Cancel by gatekeeping	Tygerberg Hospital wc TBH - C7CO - Nephrology	Chemistry	Transferrin	ST02247336
Tygerberg Laboratory	Cancel by gatekeeping	Tygerberg Hospital wc TBH - C7CO - Nephrology	Chemistry	Ferritin	ST02247336
Tygerberg Laboratory	Cancel phoning	Tygerberg Hospital wc TBH - Ward A8 East	Haematology	Haematology Results Phoning	ST02247339
Tygerberg Laboratory	Not done: not offered in this lab	Tygerberg Hospital wc TBH - Ward A8 East	Virology	Hepatitis A IgG	ST02247339
Tygerberg Laboratory	Cancel by lab (incorrect test)	Tygerberg Hospital wc TBH - Ward J4	Haematology	Rhesus Blood Group	ST02247351
Tygerberg Laboratory	Specimen insufficient	Tygerberg Hospital wc TBH - Ward J4	Haematology	Full Blood Count	ST02247353
Tygerberg Laboratory	Cancel by gatekeeping	Tygerberg Hospital wc TBH - Ward not stated	Chemistry	C-reactive protein	ST02247358
Tygerberg Laboratory	Unsuit: too old	Tygerberg Hospital wc TBH - Ward J Ground	Virology	HIV Viral Load	ST02247359
Tygerberg Laboratory	Lab error (non-reportable)	Tygerberg Hospital wc TBH - Ward J Ground	Lab Support	Spare 1	ST02247363
Tygerberg Laboratory	Not done: not offered in this lab	Tygerberg Hospital wc TBH - Ward J Ground	Virology	Hepatitis A IgG	ST02247363
Tygerberg Laboratory	Cancel by gatekeeping	Tygerberg Hospital wc TBH - Ward D6	Chemistry	Uric acid	ST02247367
Tygerberg Laboratory	Lab error (non-reportable)	Tygerberg Hospital wc TBH - Ward A2	Lab Support	Spare 1	ST02247370
Tygerberg Laboratory	Not done: coag underfilled	Voorberg Corr Centre wc VNN - Medium A	Haematology	Int Normalised Ratio (INR)	ST02247372
Tygerberg Laboratory	Not done: coag underfilled	Voorberg Corr Centre wc VNN - Medium A	Haematology	Activated Partial Thromboplastin Time	ST02247372
Tygerberg Laboratory	Not done: coag underfilled	Voorberg Corr Centre wc VNN - Medium A	Haematology	Thrombin Time	ST02247372
Tygerberg Laboratory	Cancel by gatekeeping	Tygerberg Hospital wc TBH - Ward D1	Chemistry	Lipid profile	ST02247375
Tygerberg Laboratory	Specimen not received	Tygerberg Hospital wc TBH - Ward D1	Chemistry	Glycated haemoglobin (HbA1c)	ST02247375
Tygerberg Laboratory	Specimen not received	Tygerberg Hospital wc TBH - Ward D1	Haematology	Full Blood Count	ST02247375
Tygerberg Laboratory	Cancel by gatekeeping	Tygerberg Hospital wc TBH - Ward D1	Virology	HIV-1/2 Ab/Ag (Screen)	ST02247375
Tygerberg Laboratory	Invalid: haemolysis	Tygerberg Hospital wc TBH - Ward D10	Chemistry	Potassium	ST02247384
Tygerberg Laboratory	Not done: coag underfilled	Tygerberg Hospital wc TBH - Ward not stated	Haematology	Int Normalised Ratio (INR)	ST02247393
Tygerberg Laboratory	Not done: coag underfilled	Tygerberg Hospital wc TBH - Ward not stated	Haematology	Activated Partial Thromboplastin Time	ST02247393
Tygerberg Laboratory	Cancel by gatekeeping	Tygerberg Hospital wc TBH - Ward not stated	Chemistry	C-reactive protein	ST02247397
Tygerberg Laboratory	Invalid: haemolysis	Tygerberg Hospital wc TBH - Ward D9	Chemistry	Conjugated bilirubin	ST02247398
Tygerberg Laboratory	Invalid: haemolysis	Tygerberg Hospital wc TBH - Ward D9	Chemistry	Alanine transaminase (ALT)	ST02247398
Tygerberg Laboratory	Invalid: haemolysis	Tygerberg Hospital wc TBH - Ward D9	Chemistry	Aspartate transaminase (AST)	ST02247398
Tygerberg Laboratory	Invalid: haemolysis	Tygerberg Hospital wc TBH - Ward D9	Chemistry	Alkaline phosphatase (ALP)	ST02247398
Tygerberg Laboratory	Invalid: haemolysis	Tygerberg Hospital wc TBH - Ward D9	Chemistry	Lactate dehydrogenase (LD)	ST02247398
Tygerberg Laboratory	Specimen insufficient	Tygerberg Hospital wc TBH - Ward G1	Chemistry	Creatinine (plus MDRD)	ST02247402
Tygerberg Laboratory	Specimen insufficient	Tygerberg Hospital wc TBH - Ward G1	Chemistry	Sodium	ST02247402
Tygerberg Laboratory	Specimen insufficient	Tygerberg Hospital wc TBH - Ward G1	Chemistry	Potassium	ST02247402
Tygerberg Laboratory	Specimen insufficient	Tygerberg Hospital wc TBH - Ward G1	Chemistry	Urea	ST02247402
Tygerberg Laboratory	Specimen insufficient	Tygerberg Hospital wc TBH - Ward G1	Chemistry	Calcium	ST02247402
Tygerberg Laboratory	Specimen insufficient	Tygerberg Hospital wc TBH - Ward G1	Chemistry	Magnesium	ST02247402
Tygerberg Laboratory	Specimen insufficient	Tygerberg Hospital wc TBH - Ward G1	Chemistry	Inorganic phosphate	ST02247402
Tygerberg Laboratory	Specimen insufficient	Tygerberg Hospital wc TBH - Ward G1	Chemistry	C-reactive protein	ST02247402
Tygerberg Laboratory	Specimen insufficient	Tygerberg Hospital wc TBH - Ward G1	Chemistry	Serum indices	ST02247402
Tygerberg Laboratory	Invalid: haemolysis	Tygerberg Hospital wc TBH - Ward G Ground	Chemistry	Potassium	ST02247403
Tygerberg Laboratory	Unsuit: EDTA clotted	Tygerberg Hospital wc TBH - Ward G Ground	Haematology	Full Blood Count	ST02247403
Tygerberg Laboratory	Unsuit: EDTA clotted	Tygerberg Hospital wc TBH - Ward G Ground	Haematology	Erythrocyte Sedimentation Rate	ST02247403
Tygerberg Laboratory	Invalid: haemolysis	Tygerberg Hospital wc TBH - Ward G5	Chemistry	Potassium	ST02247406
Tygerberg Laboratory	Cancel by gatekeeping	Tygerberg Hospital wc TBH - Ward J Ground	Chemistry	Total cholesterol	ST02247410
Tygerberg Laboratory	No test set requested	Tygerberg Hospital wc TBH - Ward C1 East	Lab Support	Test Request Details	ST02247413
Tygerberg Laboratory	No test set requested	Tygerberg Hospital wc TBH - Ward D3	Lab Support	Spare 1	ST02247419
Tygerberg Laboratory	No test set requested	Tygerberg Hospital wc TBH - Ward D4	Lab Support	Test Request Details	ST02247428
Tygerberg Laboratory	Cancel by gatekeeping	Tygerberg Hospital wc TBH - Ward not stated	Chemistry	C-reactive protein	ST02247444
Tygerberg Laboratory	Cancel by gatekeeping	Tygerberg Hospital wc TBH - Ward D1	Chemistry	Glycated haemoglobin (HbA1c)	ST02247447
Tygerberg Laboratory	Cancel by gatekeeping	Tygerberg Hospital wc TBH - Ward D1	Chemistry	Lipid profile	ST02247448
Tygerberg Laboratory	Cancel by gatekeeping	Tygerberg Hospital wc TBH - Ward D1	Chemistry	Lipid profile	ST02247450
Tygerberg Laboratory	Invalid: haemolysis	Tygerberg Hospital wc TBH - Ward D1	Chemistry	Potassium	ST02247450
Tygerberg Laboratory	Cancel by gatekeeping	Tygerberg Hospital wc TBH - Ward D1	Virology	HIV-1/2 Ab/Ag (Screen)	ST02247450
Tygerberg Laboratory	Cancel by gatekeeping	Tygerberg Hospital wc TBH - Ward D1	Chemistry	Lipid profile	ST02247452
Tygerberg Laboratory	Cancel by gatekeeping	Tygerberg Hospital wc TBH - Ward D1	Virology	HIV-1/2 Ab/Ag (Screen)	ST02247452
Tygerberg Laboratory	Specimen insufficient	Tygerberg Hospital wc TBH - Ward G2	Chemistry	Sodium	ST02247455
Tygerberg Laboratory	Specimen insufficient	Tygerberg Hospital wc TBH - Ward G2	Chemistry	Serum indices	ST02247455
Tygerberg Laboratory	Specimen insufficient	Tygerberg Hospital wc TBH - Ward G2	Immunology	T.pallidum antibodies	ST02247467
Tygerberg Laboratory	Invalid: haemolysis	Tygerberg Hospital wc TBH - C1A Trauma	Chemistry	Potassium	ST02247468
Tygerberg Laboratory	Unsuit: haemolysed	Tygerberg Hospital wc TBH - Ward C2A	Haematology	Int Normalised Ratio (INR)	ST02247471
Tygerberg Laboratory	Unsuit: haemolysed	Tygerberg Hospital wc TBH - Ward C2A	Haematology	Activated Partial Thromboplastin Time	ST02247471
Tygerberg Laboratory	Cancel by gatekeeping	Karl Bremer Hospital wc KBH - Ward not stated	Chemistry	C-reactive protein	ST02247475
Tygerberg Laboratory	No test set requested	Karl Bremer Hospital wc KBH - Ward not stated	Lab Support	Test Request Details	ST02247475
Tygerberg Laboratory	Cancel by gatekeeping	Karl Bremer Hospital wc KBH - Emergency Centre	Chemistry	Thyroid stimulating hormone (TSH)	ST02247479
Tygerberg Laboratory	Cancel by lab (incorrect test)	Elsies River CHC wc ERP - Ward not stated	Haematology	Rhesus Blood Group	ST02247480
Tygerberg Laboratory	No test set requested	Karl Bremer Hospital wc KBH - 2B Surgical Ward	Lab Support	Test Request Details	ST02247484
Tygerberg Laboratory	Invalid: haemolysis	Eerste River Hospital wc ERH - Casualty Unit	Chemistry	Potassium	ST02247487
Tygerberg Laboratory	Unsuit: EDTA clotted	Eerste River Hospital wc ERH - Casualty Unit	Haematology	Full Blood Count	ST02247487
Tygerberg Laboratory	Cancel by gatekeeping	Eerste River Hospital wc ERH - Ward not stated	Chemistry	Thyroid stimulating hormone (TSH)	ST02247489
Tygerberg Laboratory	No test set requested	Eerste River Hospital wc ERH - Casualty Unit	Lab Support	Spare 2	ST02247490
Tygerberg Laboratory	No test set requested	Eerste River Hospital wc ERH - Casualty Unit	Lab Support	Spare 3	ST02247490
Tygerberg Laboratory	Lab error (non-reportable)	Delft CHC wc DFP - Ward not stated	Lab Support	Spare 1	ST02247492
Tygerberg Laboratory	Invalid: haemolysis	Eerste River Hospital wc ERH - Ward not stated	Chemistry	Potassium	ST02247493
Tygerberg Laboratory	Invalid: haemolysis	Eerste River Hospital wc ERH - Ward not stated	Chemistry	Total cholesterol	ST02247493
Tygerberg Laboratory	Invalid: haemolysis	Eerste River Hospital wc ERH - Ward not stated	Chemistry	Troponin T (high-sensitivity)	ST02247493
Tygerberg Laboratory	Lab error (non-reportable)	Eerste River Hospital wc ERH - Casualty Unit	Lab Support	Spare 1	ST02247495
Tygerberg Laboratory	Lab error (non-reportable)	Eerste River Hospital wc ERH - Casualty Unit	Lab Support	Spare 2	ST02247495
Tygerberg Laboratory	Lab error (non-reportable)	Eerste River Hospital wc ERH - Casualty Unit	Lab Support	Spare 3	ST02247495
Tygerberg Laboratory	Invalid: haemolysis	Eerste River Hospital wc ERH - Casualty Unit	Chemistry	Creatinine (plus MDRD)	ST02247496
Tygerberg Laboratory	Invalid: haemolysis	Eerste River Hospital wc ERH - Casualty Unit	Chemistry	Sodium	ST02247496
Tygerberg Laboratory	Invalid: haemolysis	Eerste River Hospital wc ERH - Casualty Unit	Chemistry	Potassium	ST02247496
Tygerberg Laboratory	Invalid: haemolysis	Eerste River Hospital wc ERH - Casualty Unit	Chemistry	Chloride	ST02247496
Tygerberg Laboratory	Invalid: haemolysis	Eerste River Hospital wc ERH - Casualty Unit	Chemistry	Urea	ST02247496
Tygerberg Laboratory	Invalid: haemolysis	Karl Bremer Hospital wc KBH - Emergency Centre	Chemistry	Potassium	ST02247500
Tygerberg Laboratory	Invalid: haemolysis	Karl Bremer Hospital wc KBH - Emergency Centre	Chemistry	Inorganic phosphate	ST02247500
Tygerberg Laboratory	Invalid: haemolysis	Karl Bremer Hospital wc KBH - Emergency Centre	Chemistry	Alanine transaminase (ALT)	ST02247500
Tygerberg Laboratory	No request form received	Helderberg Hospital wc HHH - Casualty	Lab Support	Test Request Details	ST02247530
Tygerberg Laboratory	No test set requested	Tygerberg Hospital wc TBH - Ward G Ground	Lab Support	Test Request Details	ST02247559
Tygerberg Laboratory	Unsuit: EDTA clotted	Tygerberg Hospital wc TBH - Ward D1	Haematology	Full Blood Count	ST02247570
Tygerberg Laboratory	Lab error (non-reportable)	Tygerberg Hospital wc TBH - Ward D1	Lab Support	Spare 1	ST02247570
Tygerberg Laboratory	Invalid: haemolysis	Tygerberg Hospital wc TBH - Ward C1 West	Chemistry	Potassium	ST02247580
Tygerberg Laboratory	Unsuit: EDTA clotted	Karl Bremer Hospital wc KBH - Emergency Centre	Haematology	Full Blood Count	ST02247586
Tygerberg Laboratory	Cancel by gatekeeping	Karl Bremer Hospital wc KBH - Emergency Centre	Chemistry	Prostate-specific Ag (PSA)	ST02247592
Tygerberg Laboratory	Cancel by gatekeeping	Karl Bremer Hospital wc KBH - 5A Ward	Chemistry	Total protein	ST02247597
Tygerberg Laboratory	Specimen insufficient	Eerste River Hospital wc ERH - Ward C (Neonatal)	Chemistry	Total bilirubin	ST02247600
Tygerberg Laboratory	Specimen insufficient	Eerste River Hospital wc ERH - Ward C (Neonatal)	Chemistry	Serum indices	ST02247600
Tygerberg Laboratory	Unsuit: citrate clotted	Eerste River Hospital wc ERH - Ward not stated	Haematology	Int Normalised Ratio (INR)	ST02247607
Tygerberg Laboratory	Unable to calc: out of range result	Eerste River Hospital wc ERH - Ward not stated	Chemistry	Glycated haemoglobin (HbA1c)	ST02247620
Tygerberg Laboratory	Invalid: haemolysis	Eerste River Hospital wc ERH - Ward E (Medical)	Chemistry	Potassium	ST02247623
Tygerberg Laboratory	Invalid: haemolysis	Tygerberg Hospital wc TBH - Ward C1 West	Chemistry	Creatinine (plus MDRD)	ST02247637
Tygerberg Laboratory	Invalid: haemolysis	Tygerberg Hospital wc TBH - Ward C1 West	Chemistry	Sodium	ST02247637
Tygerberg Laboratory	Invalid: haemolysis	Tygerberg Hospital wc TBH - Ward C1 West	Chemistry	Potassium	ST02247637
Tygerberg Laboratory	Invalid: haemolysis	Tygerberg Hospital wc TBH - Ward C1 West	Chemistry	Urea	ST02247637
Tygerberg Laboratory	Invalid: haemolysis	Tygerberg Hospital wc TBH - Ward C1 West	Chemistry	Calcium	ST02247637
Tygerberg Laboratory	Invalid: haemolysis	Tygerberg Hospital wc TBH - Ward C1 West	Chemistry	Magnesium	ST02247637
Tygerberg Laboratory	Invalid: haemolysis	Tygerberg Hospital wc TBH - Ward C1 West	Chemistry	Inorganic phosphate	ST02247637
Tygerberg Laboratory	Invalid: haemolysis	Tygerberg Hospital wc TBH - Ward C1 West	Chemistry	Total cholesterol	ST02247637
Tygerberg Laboratory	Invalid: haemolysis	Tygerberg Hospital wc TBH - Ward C1 West	Chemistry	C-reactive protein	ST02247637
Tygerberg Laboratory	Invalid: haemolysis	Tygerberg Hospital wc TBH - Ward C1 West	Chemistry	Vitamin B12	ST02247637
Tygerberg Laboratory	Invalid: haemolysis	Tygerberg Hospital wc TBH - Ward C1 West	Chemistry	Troponin T (high-sensitivity)	ST02247637
Tygerberg Laboratory	Invalid: haemolysis	Tygerberg Hospital wc TBH - Ward C1 West	Chemistry	Potassium	ST02247640
Tygerberg Laboratory	Lab error (non-reportable)	Radie Kotze Hospital wc RKH - B Ward	Microbiology	Urine cell count/ml	ST02247682
Tygerberg Laboratory	Lab error (non-reportable)	Radie Kotze Hospital wc RKH - B Ward	Microbiology	Culture urine	ST02247682
Tygerberg Laboratory	Lab error (non-reportable)	Karl Bremer Hospital wc KBH - Emergency Centre	Lab Support	Spare 1	ST02247686
Tygerberg Laboratory	Invalid: haemolysis	Eerste River Hospital wc ERH - Ward E (Medical)	Chemistry	Potassium	ST02247689
Tygerberg Laboratory	Invalid: haemolysis	Eerste River Hospital wc ERH - Ward E (Medical)	Chemistry	Alanine transaminase (ALT)	ST02247689
Tygerberg Laboratory	Lab error (non-reportable)	Karl Bremer Hospital wc KBH - Emergency Centre	Lab Support	Spare 1	ST02247690
Tygerberg Laboratory	Lab error (non-reportable)	Karl Bremer Hospital wc KBH - Emergency Centre	Lab Support	Spare 1	ST02247691
Tygerberg Laboratory	Invalid: haemolysis	Tygerberg Hospital wc TBH - Ward A1 West	Chemistry	Conjugated bilirubin	ST02247701
Tygerberg Laboratory	Invalid: haemolysis	Tygerberg Hospital wc TBH - Ward A1 West	Chemistry	Aspartate transaminase (AST)	ST02247701
Tygerberg Laboratory	No test set requested	Tygerberg Hospital wc TBH - Ward A1 West	Lab Support	Test Request Details	ST02247704
Tygerberg Laboratory	Unsuit: patient age for HIVPCR	Tygerberg Hospital wc TBH - C1A Trauma	Virology	HIV-1 Qualitative PCR	ST02247705
Tygerberg Laboratory	No test set requested	Tygerberg Hospital wc TBH - Ward A1 West	Lab Support	Test Request Details	ST02247706
Tygerberg Laboratory	No test set requested	Tygerberg Hospital wc TBH - Ward A1 West	Lab Support	Test Request Details	ST02247707
Tygerberg Laboratory	Cancel by gatekeeping	Tygerberg Hospital wc TBH - Ward A1 West	Chemistry	Amylase	ST02247710
Tygerberg Laboratory	Cancel by gatekeeping	Tygerberg Hospital wc TBH - Ward A1 West	Chemistry	Triglyceride	ST02247710
Tygerberg Laboratory	Not done: coag underfilled	Tygerberg Hospital wc TBH - Ward A1 West	Haematology	Int Normalised Ratio (INR)	ST02247717
Tygerberg Laboratory	Not done: coag underfilled	Tygerberg Hospital wc TBH - Ward A1 West	Haematology	Activated Partial Thromboplastin Time	ST02247717
Tygerberg Laboratory	Invalid: haemolysis	Tygerberg Hospital wc TBH - Ward C1 West	Chemistry	Potassium	ST02247724
Tygerberg Laboratory	Cancel by gatekeeping	Tygerberg Hospital wc TBH - Ward A5 Unit	Chemistry	Glycated haemoglobin (HbA1c)	ST02247728
Tygerberg Laboratory	Specimen not received	Tygerberg Hospital wc TBH - Ward A2	Microbiology	TB blood culture	ST02247739
Tygerberg Laboratory	Invalid: haemolysis	Eerste River Hospital wc ERH - Ward E (Medical)	Chemistry	Potassium	ST02247771
Tygerberg Laboratory	Unsuit: EDTA clotted	Eerste River Hospital wc ERH - Ward E (Medical)	Haematology	Full Blood Count	ST02247771
Tygerberg Laboratory	Cancel by gatekeeping	Tygerberg Hospital wc TBH - Ward F2 Mothers	Chemistry	Total protein	ST02247774
Tygerberg Laboratory	Require blood specimen	Tygerberg Hospital wc TBH - Ward F2 Mothers	Chemistry	Creatinine (plus MDRD)	ST02247778
Tygerberg Laboratory	Require blood specimen	Tygerberg Hospital wc TBH - Ward F2 Mothers	Chemistry	Urea	ST02247778
Tygerberg Laboratory	Require EDTA specimen	Tygerberg Hospital wc TBH - Ward F2 Mothers	Haematology	Haemoglobin	ST02247778
Tygerberg Laboratory	Require EDTA specimen	Tygerberg Hospital wc TBH - Ward F2 Mothers	Haematology	Platelet Count	ST02247778
Tygerberg Laboratory	Lab error (non-reportable)	Tygerberg Hospital wc TBH - Ward A9 Unit	Lab Support	Spare 1	ST02247782
Tygerberg Laboratory	Unsuit: patient age for HIVPCR	Tygerberg Hospital wc TBH - Ward A9 Unit	Virology	HIV-1 Qualitative PCR	ST02247782
Tygerberg Laboratory	Specimen insufficient	Tygerberg Hospital wc TBH - Ward D8	Chemistry	Creatinine (plus MDRD)	ST02247787
Tygerberg Laboratory	Specimen insufficient	Tygerberg Hospital wc TBH - Ward D8	Chemistry	Sodium	ST02247787
Tygerberg Laboratory	Specimen insufficient	Tygerberg Hospital wc TBH - Ward D8	Chemistry	Potassium	ST02247787
Tygerberg Laboratory	Specimen insufficient	Tygerberg Hospital wc TBH - Ward D8	Chemistry	Urea	ST02247787
Tygerberg Laboratory	Specimen insufficient	Tygerberg Hospital wc TBH - Ward D8	Chemistry	C-reactive protein	ST02247787
Tygerberg Laboratory	Specimen insufficient	Tygerberg Hospital wc TBH - Ward D8	Chemistry	Iron	ST02247787
Tygerberg Laboratory	Specimen insufficient	Tygerberg Hospital wc TBH - Ward D8	Chemistry	Transferrin	ST02247787
Tygerberg Laboratory	Specimen insufficient	Tygerberg Hospital wc TBH - Ward D8	Chemistry	Ferritin	ST02247787
Tygerberg Laboratory	Specimen insufficient	Tygerberg Hospital wc TBH - Ward D8	Chemistry	Vitamin B12	ST02247787
Tygerberg Laboratory	Specimen insufficient	Tygerberg Hospital wc TBH - Ward D8	Chemistry	Serum folate	ST02247787
Tygerberg Laboratory	Specimen insufficient	Tygerberg Hospital wc TBH - Ward D8	Chemistry	Serum indices	ST02247787
Tygerberg Laboratory	Cancel by gatekeeping	Tygerberg Hospital wc TBH - Ward D8	Virology	HIV Viral Load	ST02247788
Tygerberg Laboratory	Cancel by lab (incorrect test)	Tygerberg Hospital wc TBH - Ward G Ground	Virology	HIV-1/2 Ab/Ag (Screen)	ST02247792
Tygerberg Laboratory	Invalid: haemolysis	Tygerberg Hospital wc TBH - Ward D9	Chemistry	Potassium	ST02247797
Tygerberg Laboratory	Unsuit: EDTA clotted	Tygerberg Hospital wc TBH - Ward D9	Haematology	Full Blood Count	ST02247797
Tygerberg Laboratory	Unsuit: EDTA clotted	Tygerberg Hospital wc TBH - Ward D9	Haematology	Differential Count	ST02247797
Tygerberg Laboratory	Invalid: haemolysis	Tygerberg Hospital wc TBH - Ward A6	Chemistry	Troponin T (high-sensitivity)	ST02247799
Tygerberg Laboratory	Require clotted specimen	Tygerberg Hospital wc TBH - X-Block - Hema Chemotherapy	Chemistry	Uric acid	ST02247868
Tygerberg Laboratory	Require clotted specimen	Tygerberg Hospital wc TBH - X-Block - Hema Chemotherapy	Chemistry	Serum indices	ST02247868
Tygerberg Laboratory	Cancel by gatekeeping	Tygerberg Hospital wc TBH - X-Block - Hema Chemotherapy	Chemistry	Iron	ST02247878
Tygerberg Laboratory	Cancel by gatekeeping	Tygerberg Hospital wc TBH - X-Block - Hema Chemotherapy	Chemistry	Transferrin	ST02247878
Tygerberg Laboratory	Cancel by gatekeeping	Tygerberg Hospital wc TBH - X-Block - Hema Chemotherapy	Chemistry	Vitamin B12	ST02247878
Tygerberg Laboratory	Cancel by gatekeeping	Tygerberg Hospital wc TBH - X-Block - Hema Chemotherapy	Chemistry	Serum folate	ST02247878
Tygerberg Laboratory	Cancel by gatekeeping	Tygerberg Hospital wc TBH - X-Block - Haematology	Virology	HIV Viral Load	ST02247883
Tygerberg Laboratory	Invalid: haemolysis	Tygerberg Hospital wc TBH - Ward not stated	Chemistry	Potassium	ST02247890
Tygerberg Laboratory	Invalid: haemolysis	Tygerberg Hospital wc TBH - Ward not stated	Chemistry	Lactate dehydrogenase (LD)	ST02247890
Tygerberg Laboratory	Not done: no anatomical site	Tygerberg Hospital wc TBH - Ward A5 Unit	Microbiology	Gram stain pus	ST02247902
Tygerberg Laboratory	Not done: no anatomical site	Tygerberg Hospital wc TBH - Ward A5 Unit	Microbiology	Culture pus	ST02247902
Tygerberg Laboratory	Not done: no anatomical site	Citrusdal Hospital wc CIT - Ward A	Microbiology	Gram stain pus	ST02247905
Tygerberg Laboratory	Not done: no anatomical site	Citrusdal Hospital wc CIT - Ward A	Microbiology	Culture pus	ST02247905
Tygerberg Laboratory	Cancel by lab (incorrect test)	Tygerberg Hospital wc TBH - Ward C2A	Haematology	Indirect Coombs	ST02247948
Tygerberg Laboratory	Unsuit: clotted	Tygerberg Hospital wc TBH - Ward A5 Unit	Haematology	Full Blood Count	ST02247957
Tygerberg Laboratory	Unsuit: EDTA clotted	Tygerberg Hospital wc TBH - Ward A5 Unit	Haematology	Full Blood Count	ST02247965
Tygerberg Laboratory	Unsuit: EDTA clotted	Tygerberg Hospital wc TBH - Ward A5 Unit	Haematology	Full Blood Count	ST02247970
Tygerberg Laboratory	Invalid: haemolysis	Tygerberg Hospital wc TBH - Ward A5 Unit	Chemistry	Potassium	ST02247976
Tygerberg Laboratory	Unsuit: EDTA clotted	Tygerberg Hospital wc TBH - Ward A5 Unit	Haematology	Full Blood Count	ST02247976
Tygerberg Laboratory	Cancel by gatekeeping	Tygerberg Hospital wc TBH - Ward J4	Chemistry	Thyroid stimulating hormone (TSH)	ST02248003
Tygerberg Laboratory	Cancel by gatekeeping	Tygerberg Hospital wc TBH - Ward J4	Virology	Hep B Surface Ag	ST02248003
Tygerberg Laboratory	Cancel by gatekeeping	Tygerberg Hospital wc TBH - Ward J4	Virology	Hepatitis B Core Total Ab	ST02248003
Tygerberg Laboratory	Cancel by gatekeeping	Tygerberg Hospital wc TBH - X-Block - Haematology	Chemistry	Uric acid	ST02248009
Tygerberg Laboratory	Require blood specimen	Tygerberg Hospital wc TBH - C3BO - Obst High Risks	Chemistry	Creatinine (plus MDRD)	ST02248026
Tygerberg Laboratory	Require blood specimen	Tygerberg Hospital wc TBH - C3BO - Obst High Risks	Chemistry	Serum indices	ST02248026
Tygerberg Laboratory	Require blood specimen	Tygerberg Hospital wc TBH - C3BO - Obst High Risks	Chemistry	Creatinine clearance (no charge)	ST02248026
Tygerberg Laboratory	Cancel by gatekeeping	Tygerberg Hospital wc TBH - Ward D1	Chemistry	Lipid profile	ST02248066
Tygerberg Laboratory	Lab error (non-reportable)	Reed Street CDC wc RSC - Ward not stated	Cytology	Cytology FNA Report	ST02248099
Tygerberg Laboratory	Invalid: haemolysis	Tygerberg Hospital wc TBH - Ward D5	Chemistry	Conjugated bilirubin	ST02248143
Tygerberg Laboratory	Invalid: haemolysis	Tygerberg Hospital wc TBH - Ward D5	Chemistry	Aspartate transaminase (AST)	ST02248143
Tygerberg Laboratory	Not done: coag underfilled	Tygerberg Hospital wc TBH - Ward D5	Haematology	Int Normalised Ratio (INR)	ST02248143
Tygerberg Laboratory	Cancel by gatekeeping	Tygerberg Hospital wc TBH - Ward G Lower Ground	Chemistry	Lipid profile	ST02248167
Tygerberg Laboratory	Not done: not offered in this lab	Tygerberg Hospital wc TBH - Ward not stated	Cytology	Cytology General Report	ST02248168
Tygerberg Laboratory	Invalid: EDTA contamination	Tygerberg Hospital wc TBH - Ward J4	Chemistry	Potassium	ST02248186
Tygerberg Laboratory	Not done: no anatomical site	Karl Bremer Hospital wc KBH - 2B Surgical Ward	Microbiology	Gram stain pus	ST02248196
Tygerberg Laboratory	Not done: no anatomical site	Karl Bremer Hospital wc KBH - 2B Surgical Ward	Microbiology	Culture pus	ST02248196
Tygerberg Laboratory	Cancel by gatekeeping	Tygerberg Hospital wc TBH - C7BW - Gastro Enterology	Chemistry	Glycated haemoglobin (HbA1c)	ST02248239
Tygerberg Laboratory	Invalid: haemolysis	Tygerberg Hospital wc TBH - X-Block - Hema Chemotherapy	Chemistry	Potassium	ST02248241
Tygerberg Laboratory	Require fluoride specimen	Tygerberg Hospital wc TBH - X-Block - Hema Chemotherapy	Chemistry	Glucose (random)	ST02248250
Tygerberg Laboratory	Require clotted specimen	Tygerberg Hospital wc TBH - Ward A9 Unit	Chemistry	Creatinine (plus MDRD)	ST02248319
Tygerberg Laboratory	Require clotted specimen	Tygerberg Hospital wc TBH - Ward A9 Unit	Chemistry	Sodium	ST02248319
Tygerberg Laboratory	Require clotted specimen	Tygerberg Hospital wc TBH - Ward A9 Unit	Chemistry	Potassium	ST02248319
Tygerberg Laboratory	Require clotted specimen	Tygerberg Hospital wc TBH - Ward A9 Unit	Chemistry	Urea	ST02248319
Tygerberg Laboratory	Require clotted specimen	Tygerberg Hospital wc TBH - Ward A9 Unit	Chemistry	Serum indices	ST02248319
Tygerberg Laboratory	Require EDTA specimen	Tygerberg Hospital wc TBH - Ward A9 Unit	Haematology	Full Blood Count	ST02248319
Tygerberg Laboratory	Invalid: haemolysis	Tygerberg Hospital wc TBH - X-Block - Haematology	Chemistry	Conjugated bilirubin	ST02248366
Tygerberg Laboratory	Invalid: haemolysis	Tygerberg Hospital wc TBH - X-Block - Haematology	Chemistry	Alanine transaminase (ALT)	ST02248366
Tygerberg Laboratory	Invalid: haemolysis	Tygerberg Hospital wc TBH - X-Block - Haematology	Chemistry	Aspartate transaminase (AST)	ST02248366
Tygerberg Laboratory	Invalid: haemolysis	Tygerberg Hospital wc TBH - X-Block - Haematology	Chemistry	Alkaline phosphatase (ALP)	ST02248366
Tygerberg Laboratory	Invalid: haemolysis	Tygerberg Hospital wc TBH - X-Block - Haematology	Chemistry	Lactate dehydrogenase (LD)	ST02248366
Tygerberg Laboratory	No test set requested	Tygerberg Hospital wc TBH - C8AO - Infectious Diseases	Virology	Hep B Surface Ab	ST02248368
Tygerberg Laboratory	Invalid: haemolysis	Tygerberg Hospital wc TBH - Ward D9	Chemistry	Conjugated bilirubin	ST02248378
Tygerberg Laboratory	Invalid: haemolysis	Tygerberg Hospital wc TBH - Ward D9	Chemistry	Aspartate transaminase (AST)	ST02248378
Tygerberg Laboratory	Require on ice specimen	Tygerberg Hospital wc TBH - Ward D1	Chemistry	Lactate	ST02248384
Tygerberg Laboratory	No test set requested	Tygerberg Hospital wc TBH - Ward D1	Lab Support	Test Request Details	ST02248400
Tygerberg Laboratory	Not done: coag underfilled	Tygerberg Hospital wc TBH - Ward A6	Haematology	Int Normalised Ratio (INR)	ST02248405
Tygerberg Laboratory	Invalid: haemolysis	Tygerberg Hospital wc TBH - Ward A7	Chemistry	Glucose (random)	ST02248418
Tygerberg Laboratory	Not done: no patient name/surname	Tygerberg Hospital wc TBH - Ward A7	Chemistry	Glucose (random)	ST02248427
Tygerberg Laboratory	Not done: coag underfilled	Tygerberg Hospital wc TBH - Ward D2	Haematology	Int Normalised Ratio (INR)	ST02248434
Tygerberg Laboratory	Cancel by gatekeeping	Tygerberg Hospital wc TBH - Ward G1	Chemistry	C-reactive protein	ST02248450
Tygerberg Laboratory	Not done: EDTA spun for plasma test	Tygerberg Hospital wc TBH - Ward G10	Virology	HIV-1 Qualitative PCR	ST02248453
Tygerberg Laboratory	Specimen insufficient	Tygerberg Hospital wc TBH - Ward G10	Virology	HSV 1&2 IgG	ST02248453
Tygerberg Laboratory	Specimen insufficient	Tygerberg Hospital wc TBH - Ward G10	Virology	Herpes Simplex Virus IgM	ST02248453
Tygerberg Laboratory	Cancel by gatekeeping	Tygerberg Hospital wc TBH - C3BO - Obst High Risks	Virology	HIV Viral Load	ST02248458
Tygerberg Laboratory	Unsuit: EDTA clotted	Tygerberg Hospital wc TBH - Ward not stated	Haematology	Haemoglobin	ST02248459
Tygerberg Laboratory	Unsuit: EDTA clotted	Tygerberg Hospital wc TBH - Ward not stated	Haematology	Platelet Count	ST02248459
Tygerberg Laboratory	Cancel by gatekeeping	Tygerberg Hospital wc TBH - Ward C2A	Chemistry	Thyroid stimulating hormone (TSH)	ST02248469
Tygerberg Laboratory	Cancel by gatekeeping	Tygerberg Hospital wc TBH - C5BO - Mamae/Breast	Chemistry	Total protein	ST02248491
Tygerberg Laboratory	Specimen not received	Tygerberg Hospital wc TBH - Ward not stated	Chemistry	CA 19-9	ST02248507
Tygerberg Laboratory	Lab error (non-reportable)	Bredasdorp Clinic wc BDC - Ward not stated	Cytology	Cytology FNA Report	ST02248530
Tygerberg Laboratory	Cancel by gatekeeping	Tygerberg Hospital wc TBH - Ward J Ground	Chemistry	Ferritin	ST02248531
Tygerberg Laboratory	Cancel by lab (incorrect test)	Tygerberg Hospital wc TBH - Ward J Ground	Virology	Hepatitis A IgG	ST02248531
Tygerberg Laboratory	Cancel by doctor	Tygerberg Hospital wc TBH - X-Block - Haema/Onco	Chemistry	Creatinine (plus MDRD)	ST02248596
Tygerberg Laboratory	Cancel by doctor	Tygerberg Hospital wc TBH - X-Block - Haema/Onco	Chemistry	Sodium	ST02248596
Tygerberg Laboratory	Cancel by doctor	Tygerberg Hospital wc TBH - X-Block - Haema/Onco	Chemistry	Potassium	ST02248596
Tygerberg Laboratory	Cancel by doctor	Tygerberg Hospital wc TBH - X-Block - Haema/Onco	Chemistry	Urea	ST02248596
Tygerberg Laboratory	Cancel by doctor	Tygerberg Hospital wc TBH - X-Block - Haema/Onco	Chemistry	Calcium	ST02248596
Tygerberg Laboratory	Cancel by doctor	Tygerberg Hospital wc TBH - X-Block - Haema/Onco	Chemistry	Serum indices	ST02248596
Tygerberg Laboratory	Not done: no patient name/surname	Tygerberg Hospital wc TBH - Ward not stated	Haematology	Full Blood Count	ST02248597
Tygerberg Laboratory	Not done: ESR overfilled	Tygerberg Hospital wc TBH - Ward not stated	Haematology	Erythrocyte Sedimentation Rate	ST02248597
Tygerberg Laboratory	Cancel by gatekeeping	Tygerberg Hospital wc TBH - Ward F Ground	Chemistry	Glycated haemoglobin (HbA1c)	ST02248677
Tygerberg Laboratory	Cancel by gatekeeping	Tygerberg Hospital wc TBH - C7CH - Rheumatology	Virology	Hepatitis B Core Total Ab	ST02248686
Tygerberg Laboratory	Invalid: haemolysis	Tygerberg Hospital wc TBH - Ward F Ground	Chemistry	Potassium	ST02248701
Tygerberg Laboratory	Cancel by gatekeeping	Tygerberg Hospital wc TBH - Ward A5 High Care	Chemistry	Thyroid stimulating hormone (TSH)	ST02248703
Tygerberg Laboratory	Unsuit: EDTA clotted	DTTC studies - No ward	Haematology	Full Blood Count	ST02248718
Tygerberg Laboratory	Unsuit: EDTA clotted	DTTC studies - No ward	Haematology	Differential Count	ST02248718
Tygerberg Laboratory	Specimen insufficient	Tygerberg Hospital wc TBH - Ward G Ground	Haematology	Full Blood Count	ST02248750
Tygerberg Laboratory	Specimen insufficient	Tygerberg Hospital wc TBH - Ward G Ground	Haematology	Haemoglobin	ST02248750
Tygerberg Laboratory	Specimen insufficient	Tygerberg Hospital wc TBH - Ward G Ground	Haematology	Reticulocyte Count Automated	ST02248750
Tygerberg Laboratory	Specimen not received	Tygerberg Hospital wc TBH - C3BO - Obstetrics	Chemistry	Glycated haemoglobin (HbA1c)	ST02248786
Tygerberg Laboratory	No test set requested	Tygerberg Hospital wc TBH - C3BO - Obstetrics	Lab Support	Test Request Details	ST02248786
Tygerberg Laboratory	Unsuit: citrate clotted	Tygerberg Hospital wc TBH - Ward A1 Burns	Haematology	Int Normalised Ratio (INR)	ST02248788
Tygerberg Laboratory	Unsuit: citrate clotted	Tygerberg Hospital wc TBH - Ward A1 Burns	Haematology	Fibrinogen	ST02248788
Tygerberg Laboratory	Unsuit: citrate clotted	Tygerberg Hospital wc TBH - Ward A1 Burns	Haematology	D-Dimer	ST02248788
Tygerberg Laboratory	Invalid: haemolysis	Eerste River Hospital wc ERH - Ward E (Medical)	Chemistry	Potassium	ST02248814
Tygerberg Laboratory	Invalid: haemolysis	Tygerberg Hospital wc TBH - Ward D10	Chemistry	Potassium	ST02248826
Tygerberg Laboratory	Invalid: haemolysis	Tygerberg Hospital wc TBH - Ward D10	Chemistry	Inorganic phosphate	ST02248826
Tygerberg Laboratory	Invalid: haemolysis	Tygerberg Hospital wc TBH - Ward J1	Chemistry	Potassium	ST02248831
Tygerberg Laboratory	Cancel by gatekeeping	Eerste River Hospital wc ERH - Casualty Unit	Chemistry	Thyroid stimulating hormone (TSH)	ST02248844
Tygerberg Laboratory	Cancel by gatekeeping	Eerste River Hospital wc ERH - Casualty Unit	Chemistry	Thyroxine (free T4)	ST02248844
Tygerberg Laboratory	Not done: coag underfilled	Elsies River CHC wc ERP - Ward not stated	Haematology	Int Normalised Ratio (INR)	ST02248847
Tygerberg Laboratory	Specimen not received	Tygerberg Hospital wc TBH - Ward not stated	Haematology	Int Normalised Ratio (INR)	ST02248879
Tygerberg Laboratory	Specimen not received	Tygerberg Hospital wc TBH - Ward not stated	Haematology	Activated Partial Thromboplastin Time	ST02248879
Tygerberg Laboratory	Require clotted specimen	Tygerberg Hospital wc TBH - C3BO - Obst High Risks	Chemistry	Creatinine (plus MDRD)	ST02248882
Tygerberg Laboratory	Require clotted specimen	Tygerberg Hospital wc TBH - C3BO - Obst High Risks	Chemistry	Serum indices	ST02248882
Tygerberg Laboratory	Invalid: haemolysis	Tygerberg Hospital wc TBH - C3BW - Gynaecology	Chemistry	Potassium	ST02248887
Tygerberg Laboratory	Unsuit: EDTA clotted	Tygerberg Hospital wc TBH - C3BW - Gynaecology	Immunology	CD4 ARV	ST02248887
Tygerberg Laboratory	Not done: coag underfilled	Tygerberg Hospital wc TBH - Ward not stated	Haematology	Int Normalised Ratio (INR)	ST02248901
Tygerberg Laboratory	Not done: coag underfilled	Tygerberg Hospital wc TBH - Ward not stated	Haematology	Activated Partial Thromboplastin Time	ST02248901
Tygerberg Laboratory	Specimen not received	Tygerberg Hospital wc TBH - ARV Clinic	Chemistry	Creatinine (plus MDRD)	ST02248913
Tygerberg Laboratory	Specimen not received	Tygerberg Hospital wc TBH - ARV Clinic	Chemistry	Serum indices	ST02248913
Tygerberg Laboratory	Require EDTA specimen	Tygerberg Hospital wc TBH - C5BO - Mamae/Breast	Haematology	Full Blood Count	ST02248938
Tygerberg Laboratory	No test set requested	Tygerberg Hospital wc TBH - C5BO - Mamae/Breast	Lab Support	Test Request Details	ST02248944
Tygerberg Laboratory	Unsuit: citrate clotted	Tygerberg Hospital wc TBH - Ward C1 West	Haematology	Int Normalised Ratio (INR)	ST02248956
Tygerberg Laboratory	Unsuit: haemolysed	Tygerberg Hospital wc TBH - ARV Clinic	Virology	HIV Viral Load	ST02248976
Tygerberg Laboratory	Cancel by gatekeeping	Tygerberg Hospital wc TBH - C3BO - Obstetrics	Immunology	CD4 ARV	ST02248977
Tygerberg Laboratory	Specimen insufficient	Tygerberg Hospital wc TBH - C3BO - Obstetrics	Immunology	T.pallidum antibodies	ST02248977
Tygerberg Laboratory	Specimen insufficient	Tygerberg Hospital wc TBH - C3BO - Obstetrics	Virology	HIV-1/2 Ab/Ag (Screen)	ST02248977
Tygerberg Laboratory	Unsuit: clotted	Tygerberg Hospital wc TBH - X-Block - Hema Chemotherapy	Haematology	Full Blood Count	ST02248979
Tygerberg Laboratory	Unsuit: clotted	Tygerberg Hospital wc TBH - X-Block - Hema Chemotherapy	Haematology	Differential Count	ST02248979
Tygerberg Laboratory	Not done: coag underfilled	Bishop Lavis CDC wc BLP - ARV Clinic	Haematology	Int Normalised Ratio (INR)	ST02248982
Tygerberg Laboratory	No test set requested	Tygerberg Hospital wc TBH - Ward not stated	Lab Support	Test Request Details	ST02248986
Tygerberg Laboratory	Specimen insufficient	Tygerberg Hospital wc TBH - Ward G10	Haematology	Erythrocyte Sedimentation Rate	ST02249005
Tygerberg Laboratory	Specimen insufficient	Tygerberg Hospital wc TBH - Ward G2	Immunology	T.pallidum antibodies	ST02249010
Tygerberg Laboratory	Unsuit: citrate clotted	Tygerberg Hospital wc TBH - Ward A5 West	Haematology	Factor VIII (F8)	ST02249019
Tygerberg Laboratory	Unsuit: citrate clotted	Tygerberg Hospital wc TBH - Ward A5 West	Haematology	Factor IX (F9)	ST02249019
Tygerberg Laboratory	Unsuit: citrate clotted	Tygerberg Hospital wc TBH - Ward A5 West	Haematology	Factor IX (F9) Inhibitor	ST02249019
Tygerberg Laboratory	Lab error (non-reportable)	Tygerberg Hospital wc TBH - Ward G2	Haematology	Differential Count	ST02249034
Tygerberg Laboratory	Cancel by lab (incorrect test)	Tygerberg Hospital wc TBH - Ward G2	Haematology	Direct Coombs (screening)	ST02249037
Tygerberg Laboratory	Cancel by lab (incorrect test)	Tygerberg Hospital wc TBH - Ward G2	Haematology	Direct Coombs (typing)	ST02249037
Tygerberg Laboratory	Specimen not received	Tygerberg Hospital wc TBH - Ward A6	Haematology	Full Blood Count	ST02249042
Tygerberg Laboratory	Specimen not received	Tygerberg Hospital wc TBH - Ward A6	Haematology	Differential Count	ST02249042
Tygerberg Laboratory	Invalid: haemolysis	Tygerberg Hospital wc TBH - Ward C1 West	Chemistry	Potassium	ST02249048
Tygerberg Laboratory	Invalid: haemolysis	Tygerberg Hospital wc TBH - Ward C1 West	Chemistry	Conjugated bilirubin	ST02249048
Tygerberg Laboratory	Invalid: haemolysis	Tygerberg Hospital wc TBH - Ward C1 West	Chemistry	Aspartate transaminase (AST)	ST02249048
Tygerberg Laboratory	Cancel by gatekeeping	Tygerberg Hospital wc TBH - Ward J1	Chemistry	Glycated haemoglobin (HbA1c)	ST02249052
Tygerberg Laboratory	Cancel by gatekeeping	Tygerberg Hospital wc TBH - Ward J1	Chemistry	Lipid profile	ST02249052
Tygerberg Laboratory	Invalid: haemolysis	Tygerberg Hospital wc TBH - Ward J1	Chemistry	Potassium	ST02249052
Tygerberg Laboratory	Invalid: haemolysis	Tygerberg Hospital wc TBH - Ward J1	Chemistry	Conjugated bilirubin	ST02249052
Tygerberg Laboratory	Invalid: haemolysis	Tygerberg Hospital wc TBH - Ward J1	Chemistry	Alanine transaminase (ALT)	ST02249052
Tygerberg Laboratory	Invalid: haemolysis	Tygerberg Hospital wc TBH - Ward J1	Chemistry	Aspartate transaminase (AST)	ST02249052
Tygerberg Laboratory	Invalid: haemolysis	Tygerberg Hospital wc TBH - Ward J1	Chemistry	Alkaline phosphatase (ALP)	ST02249052
Tygerberg Laboratory	Invalid: haemolysis	Tygerberg Hospital wc TBH - Ward J1	Chemistry	Gamma-glutamyl transferase (GGT)	ST02249052
Tygerberg Laboratory	Unsuit: haemolysed	Tygerberg Hospital wc TBH - Ward J1	Haematology	Int Normalised Ratio (INR)	ST02249052
Tygerberg Laboratory	Not done: coag underfilled	Tygerberg Hospital wc TBH - C3BO - Obst High Risks	Haematology	Int Normalised Ratio (INR)	ST02249054
Tygerberg Laboratory	Not done: coag underfilled	Tygerberg Hospital wc TBH - C3BO - Obst High Risks	Haematology	Lupus sensitive APTT	ST02249054
Tygerberg Laboratory	Not done: coag underfilled	Tygerberg Hospital wc TBH - C3BO - Obst High Risks	Haematology	Lupus Anticoagulant	ST02249054
Tygerberg Laboratory	Cancel by lab (incorrect test)	Tygerberg Hospital wc TBH - Ward F2 Mothers	Haematology	Rhesus Blood Group	ST02249065
Tygerberg Laboratory	Require EDTA specimen	Tygerberg Hospital wc TBH - Ward A4 West	Haematology	Full Blood Count	ST02249066
Tygerberg Laboratory	Not done: unsuitable	Tygerberg Hospital wc TBH - C7CW - Neurology	Chemistry	Copper	ST02249080
Tygerberg Laboratory	Specimen insufficient	Tygerberg Hospital wc TBH - C7CW - Neurology	Chemistry	Caeruloplasmin	ST02249080
Tygerberg Laboratory	Specimen insufficient	Tygerberg Hospital wc TBH - Ward not stated	Chemistry	CSF chloride	ST02249081
Tygerberg Laboratory	Invalid: haemolysis	Tygerberg Hospital wc TBH - Ward D10	Chemistry	Conjugated bilirubin	ST02249089
Tygerberg Laboratory	Invalid: haemolysis	Tygerberg Hospital wc TBH - Ward D10	Chemistry	Aspartate transaminase (AST)	ST02249089
Tygerberg Laboratory	Unable to calc: absent value	Tygerberg Hospital wc TBH - Ward C1 West	Chemistry	Glycated haemoglobin (HbA1c)	ST02249118
Tygerberg Laboratory	Unsuit: clotted	Tygerberg Hospital wc TBH - Ward J1	Haematology	Full Blood Count	ST02249120
Tygerberg Laboratory	Lab error (non-reportable)	Tygerberg Hospital wc TBH - C8BO - General Medicine	Lab Support	Test Request Details	ST02249125
Tygerberg Laboratory	Invalid: haemolysis	Tygerberg Hospital wc TBH - Ward A1 Burns	Chemistry	Conjugated bilirubin	ST02249127
Tygerberg Laboratory	Invalid: haemolysis	Tygerberg Hospital wc TBH - Ward A1 Burns	Chemistry	Aspartate transaminase (AST)	ST02249127
Tygerberg Laboratory	Invalid: haemolysis	Tygerberg Hospital wc TBH - Ward A1 Burns	Chemistry	Lactate dehydrogenase (LD)	ST02249127
Tygerberg Laboratory	Specimen not received	Tygerberg Hospital wc TBH - Ward not stated	Haematology	Full Blood Count	ST02249129
Tygerberg Laboratory	Specimen not received	Tygerberg Hospital wc TBH - Ward A1 Burns	Haematology	Full Blood Count	ST02249132
Tygerberg Laboratory	Specimen not received	Eerste River Hospital wc ERH - Casualty Unit	Chemistry	Creatinine (plus MDRD)	ST02249134
Tygerberg Laboratory	Specimen not received	Eerste River Hospital wc ERH - Casualty Unit	Chemistry	Sodium	ST02249134
Tygerberg Laboratory	Specimen not received	Eerste River Hospital wc ERH - Casualty Unit	Chemistry	Potassium	ST02249134
Tygerberg Laboratory	Specimen not received	Eerste River Hospital wc ERH - Casualty Unit	Chemistry	Urea	ST02249134
Tygerberg Laboratory	Specimen not received	Eerste River Hospital wc ERH - Casualty Unit	Chemistry	Lipase	ST02249134
Tygerberg Laboratory	Specimen not received	Eerste River Hospital wc ERH - Casualty Unit	Chemistry	Serum indices	ST02249134
Tygerberg Laboratory	No test set requested	Tygerberg Hospital wc TBH - C7CH - Rheumatology	Lab Support	Spare 1	ST02249136
Tygerberg Laboratory	Unsuit: patient age for HIVPCR	Tygerberg Hospital wc TBH - Ward not stated	Virology	HIV-1 Qualitative PCR	ST02249140
Tygerberg Laboratory	Specimen not received	Tygerberg Hospital wc TBH - C1A Trauma	Chemistry	Creatine kinase (CK)	ST02249141
Tygerberg Laboratory	Specimen not received	Tygerberg Hospital wc TBH - C1A Trauma	Chemistry	Serum indices	ST02249141
Tygerberg Laboratory	Unsuit: citrate clotted	Tygerberg Hospital wc TBH - Ward C2A	Haematology	Int Normalised Ratio (INR)	ST02249147
Tygerberg Laboratory	Unsuit: citrate clotted	Tygerberg Hospital wc TBH - Ward C2A	Haematology	Activated Partial Thromboplastin Time	ST02249147
Tygerberg Laboratory	Unsuit: citrate clotted	Tygerberg Hospital wc TBH - Ward C2A	Haematology	Fibrinogen	ST02249147
Tygerberg Laboratory	Cancel by lab (incorrect test)	Tygerberg Hospital wc TBH - Ward C2A	Haematology	Rhesus Blood Group	ST02249148
Tygerberg Laboratory	Specimen not received	Tygerberg Hospital wc TBH - C6BO - Orthopaedics General	Chemistry	Creatinine (plus MDRD)	ST02249151
Tygerberg Laboratory	Specimen not received	Tygerberg Hospital wc TBH - C6BO - Orthopaedics General	Chemistry	Alanine transaminase (ALT)	ST02249151
Tygerberg Laboratory	Specimen not received	Tygerberg Hospital wc TBH - C6BO - Orthopaedics General	Chemistry	Angiotensin converting enzyme	ST02249151
Tygerberg Laboratory	Specimen not received	Tygerberg Hospital wc TBH - C6BO - Orthopaedics General	Chemistry	Serum indices	ST02249151
Tygerberg Laboratory	Unsuit: too old	Tygerberg Hospital wc TBH - C1A Trauma	Haematology	Activated Partial Thromboplastin Time	ST02249158
Tygerberg Laboratory	Unsuit: too old	Tygerberg Hospital wc TBH - C1A Trauma	Haematology	D-Dimer	ST02249158
Tygerberg Laboratory	No test set requested	Eerste River Hospital wc ERH - Casualty Unit	Lab Support	Spare 1	ST02249163
Tygerberg Laboratory	Invalid: haemolysis	Eerste River Hospital wc ERH - Casualty Unit	Chemistry	Potassium	ST02249168
Tygerberg Laboratory	Invalid: haemolysis	Eerste River Hospital wc ERH - Casualty Unit	Chemistry	Alanine transaminase (ALT)	ST02249168
Tygerberg Laboratory	Invalid: haemolysis	Eerste River Hospital wc ERH - Casualty Unit	Chemistry	Alkaline phosphatase (ALP)	ST02249168
Tygerberg Laboratory	Invalid: haemolysis	Eerste River Hospital wc ERH - Casualty Unit	Chemistry	Triglyceride	ST02249168
Tygerberg Laboratory	Invalid: haemolysis	Eerste River Hospital wc ERH - Casualty Unit	Chemistry	Potassium	ST02249169
Tygerberg Laboratory	Invalid: haemolysis	Eerste River Hospital wc ERH - Casualty Unit	Chemistry	Troponin T (high-sensitivity)	ST02249169
Tygerberg Laboratory	Not done: coag underfilled	Tygerberg Hospital wc TBH - Ward C1 East	Haematology	Int Normalised Ratio (INR)	ST02249179
Tygerberg Laboratory	Cancel by gatekeeping	Eerste River Hospital wc ERH - Out Patient Department	Chemistry	Alpha-feto protein (AFP)	ST02249185
Tygerberg Laboratory	Lab error (non-reportable)	Eerste River Hospital wc ERH - Out Patient Department	Lab Support	Tests Referred	ST02249185
Tygerberg Laboratory	No test set requested	Eerste River Hospital wc ERH - Out Patient Department	Lab Support	Spare 1	ST02249185
Tygerberg Laboratory	Cancel by gatekeeping	Eerste River Hospital wc ERH - Out Patient Department	Virology	Hepatitis A IgM	ST02249185
Tygerberg Laboratory	Cancel by gatekeeping	Eerste River Hospital wc ERH - Out Patient Department	Virology	Hep B Surface Ag	ST02249185
Tygerberg Laboratory	Cancel by gatekeeping	Eerste River Hospital wc ERH - Out Patient Department	Virology	Hep B Surface Ab	ST02249185
Tygerberg Laboratory	Cancel by gatekeeping	Eerste River Hospital wc ERH - Out Patient Department	Virology	Hepatitis B Core Total Ab	ST02249185
Tygerberg Laboratory	Cancel by gatekeeping	Eerste River Hospital wc ERH - Out Patient Department	Virology	Hepatitis C Antibody	ST02249185
Tygerberg Laboratory	Cancel by lab (incorrect test)	Eerste River Hospital wc ERH - Out Patient Department	Virology	Hepatitis A IgG	ST02249185
Tygerberg Laboratory	Cancel by gatekeeping	Tygerberg Hospital wc TBH - C1A Trauma	Chemistry	Total protein	ST02249187
Tygerberg Laboratory	Not done: coag underfilled	Eerste River Hospital wc ERH - Casualty Unit	Haematology	Int Normalised Ratio (INR)	ST02249190
Tygerberg Laboratory	No test set requested	Kleinvlei CDC wc KVP - ARV Clinic	Lab Support	Spare 1	ST02249195
Tygerberg Laboratory	Unsuit: EDTA clotted	Tygerberg Hospital wc TBH - Ward G3	Haematology	Full Blood Count	ST02249198
Tygerberg Laboratory	Unsuit: EDTA clotted	Tygerberg Hospital wc TBH - Ward G3	Haematology	Differential Count	ST02249198
Tygerberg Laboratory	No test set requested	Eerste River Hospital wc ERH - Out Patient Department	Lab Support	Spare 1	ST02249205
Tygerberg Laboratory	Unsuit: citrate clotted	Tygerberg Hospital wc TBH - Ward C1 East	Haematology	Int Normalised Ratio (INR)	ST02249211
Tygerberg Laboratory	Unsuit: citrate clotted	Tygerberg Hospital wc TBH - Ward C1 East	Haematology	Activated Partial Thromboplastin Time	ST02249211
Tygerberg Laboratory	Invalid: haemolysis	Tygerberg Hospital wc TBH - Ward C1 East	Chemistry	Potassium	ST02249219
Tygerberg Laboratory	Unsuit: EDTA clotted	Tygerberg Hospital wc TBH - Ward C1 East	Haematology	Full Blood Count	ST02249219
Tygerberg Laboratory	Invalid: haemolysis	Tygerberg Hospital wc TBH - Ward C1 East	Chemistry	Potassium	ST02249222
Tygerberg Laboratory	Cancel by gatekeeping	Kraaifontein CHC wc KFP - Ward not stated	Chemistry	Total cholesterol	ST02249226
Tygerberg Laboratory	Invalid: haemolysis	Tygerberg Hospital wc TBH - Ward C1 West	Chemistry	Potassium	ST02249227
Tygerberg Laboratory	Specimen insufficient	Tygerberg Hospital wc TBH - Ward A9 Unit	Chemistry	Creatinine (plus MDRD)	ST02249239
Tygerberg Laboratory	Specimen insufficient	Tygerberg Hospital wc TBH - Ward A9 Unit	Chemistry	Urea	ST02249239
Tygerberg Laboratory	Specimen insufficient	Tygerberg Hospital wc TBH - Ward A9 Unit	Chemistry	Magnesium	ST02249239
Tygerberg Laboratory	Specimen insufficient	Tygerberg Hospital wc TBH - Ward A9 Unit	Chemistry	Inorganic phosphate	ST02249239
Tygerberg Laboratory	Specimen insufficient	Tygerberg Hospital wc TBH - Ward A9 Unit	Chemistry	Total protein	ST02249239
Tygerberg Laboratory	No request form received	Tygerberg Hospital wc TBH - Ward not stated	Lab Support	Spare 1	ST02249247
Tygerberg Laboratory	No request form received	Tygerberg Hospital wc TBH - Ward not stated	Lab Support	Spare 2	ST02249247
Tygerberg Laboratory	No test set requested	Tygerberg Hospital wc TBH - Ward not stated	Lab Support	Spare 1	ST02249250
Tygerberg Laboratory	No test set requested	Tygerberg Hospital wc TBH - Ward not stated	Lab Support	Spare 2	ST02249250
Tygerberg Laboratory	Require clotted specimen	Helderberg Hospital wc HHH - Casualty	Chemistry	Albumin	ST02249252
Tygerberg Laboratory	Require clotted specimen	Helderberg Hospital wc HHH - Casualty	Chemistry	Serum indices	ST02249252
Tygerberg Laboratory	Cancel by gatekeeping	Tygerberg Hospital wc TBH - Ward D8	Chemistry	Uric acid	ST02249256
Tygerberg Laboratory	Unsuit: EDTA clotted	Tygerberg Hospital wc TBH - Ward A9 Unit	Haematology	Full Blood Count	ST02249258
Tygerberg Laboratory	Unsuit: EDTA clotted	Tygerberg Hospital wc TBH - Ward A9 Unit	Haematology	Reticulocyte Count Automated	ST02249258
Tygerberg Laboratory	Lab error (non-reportable)	Tygerberg Hospital wc TBH - Ward C2A	Haematology	Haematology Phoning (manual)	ST02249299
Tygerberg Laboratory	Cancel by gatekeeping	Tygerberg Hospital wc TBH - Ward C2A	Chemistry	Lactate dehydrogenase (LD)	ST02249301
Tygerberg Laboratory	Info does not match	Tygerberg Hospital wc TBH - Ward not stated	Chemistry	Creatinine (plus MDRD)	ST02249302
Tygerberg Laboratory	Info does not match	Tygerberg Hospital wc TBH - Ward not stated	Chemistry	Sodium	ST02249302
Tygerberg Laboratory	Info does not match	Tygerberg Hospital wc TBH - Ward not stated	Chemistry	Potassium	ST02249302
Tygerberg Laboratory	Info does not match	Tygerberg Hospital wc TBH - Ward not stated	Chemistry	Chloride	ST02249302
Tygerberg Laboratory	Info does not match	Tygerberg Hospital wc TBH - Ward not stated	Chemistry	Urea	ST02249302
Tygerberg Laboratory	Info does not match	Tygerberg Hospital wc TBH - Ward not stated	Chemistry	Creatine kinase (CK)	ST02249302
Tygerberg Laboratory	Info does not match	Tygerberg Hospital wc TBH - Ward not stated	Chemistry	Serum indices	ST02249302
Tygerberg Laboratory	Info does not match	Tygerberg Hospital wc TBH - Ward not stated	Haematology	Full Blood Count	ST02249302
Tygerberg Laboratory	Info does not match	Tygerberg Hospital wc TBH - Ward not stated	Lab Support	Test Request Details	ST02249302
Tygerberg Laboratory	Unsuit: too old	Tygerberg Hospital wc TBH - Ward F2 Mothers	Haematology	Activated Partial Thromboplastin Time	ST02249304
Tygerberg Laboratory	Not done: no collection date or time	Tygerberg Hospital wc TBH - Ward G1	Haematology	Activated Partial Thromboplastin Time	ST02249308
Tygerberg Laboratory	Cancel by lab (incorrect test)	Tygerberg Hospital wc TBH - Ward C2A	Haematology	Rhesus Blood Group	ST02249321
Tygerberg Laboratory	Specimen not received	Tygerberg Hospital wc TBH - Ward A4 West	Haematology	Full Blood Count	ST02249322
Tygerberg Laboratory	Specimen not received	Wallacedene Clinic wc WAL - Ward not stated	Haematology	Haemoglobin	ST02249337
Tygerberg Laboratory	No test set requested	Wallacedene Clinic wc WAL - Ward not stated	Lab Support	Test Request Details	ST02249337
Tygerberg Laboratory	Cancel by lab (incorrect test)	Bishop Lavis CDC wc BLP - Ward not stated	Virology	Hep B Surface Ab	ST02249339
Tygerberg Laboratory	Invalid: haemolysis	Wallacedene Clinic wc WAL - Ward not stated	Chemistry	Lactate dehydrogenase (LD)	ST02249340
Tygerberg Laboratory	Invalid: haemolysis	Tygerberg Hospital wc TBH - Ward C1 West	Chemistry	Potassium	ST02249403
Tygerberg Laboratory	Not done: no collection date or time	Tygerberg Hospital wc TBH - Ward C1 West	Haematology	Activated Partial Thromboplastin Time	ST02249408
Tygerberg Laboratory	Cancel by gatekeeping	Dr Ivan Toms Clinic wc IVT - ARV Clinic	Immunology	CD4 ARV	ST02249428
Tygerberg Laboratory	Cancel by gatekeeping	Dr Ivan Toms Clinic wc IVT - ARV Clinic	Virology	HIV Viral Load	ST02249428
Tygerberg Laboratory	Unsuit: too old	Tygerberg Hospital wc TBH - Ward A9 Unit	Haematology	Activated Partial Thromboplastin Time	ST02249431
Tygerberg Laboratory	Invalid: haemolysis	Tygerberg Hospital wc TBH - X-Block - Haematology	Chemistry	Potassium	ST02249441
Tygerberg Laboratory	Unsuit: clotted	Tygerberg Hospital wc TBH - X-Block - Haematology	Haematology	Full Blood Count	ST02249441
Tygerberg Laboratory	Unsuit: clotted	Tygerberg Hospital wc TBH - X-Block - Haematology	Haematology	Differential Count	ST02249441
Tygerberg Laboratory	Cancel by gatekeeping	Michael Mapongwana CDC wc MMP - Ward not stated	Chemistry	Total cholesterol	ST02249458
Tygerberg Laboratory	Require clotted specimen	Tygerberg Hospital wc TBH - Ward G Ground	Chemistry	Iron	ST02249461
Tygerberg Laboratory	Require clotted specimen	Tygerberg Hospital wc TBH - Ward G Ground	Chemistry	Transferrin	ST02249461
Tygerberg Laboratory	Require clotted specimen	Tygerberg Hospital wc TBH - Ward G Ground	Chemistry	Ferritin	ST02249461
Tygerberg Laboratory	Require clotted specimen	Tygerberg Hospital wc TBH - Ward G Ground	Chemistry	Vitamin B12	ST02249461
Tygerberg Laboratory	Require clotted specimen	Tygerberg Hospital wc TBH - Ward G Ground	Chemistry	Serum folate	ST02249461
Tygerberg Laboratory	Require clotted specimen	Tygerberg Hospital wc TBH - Ward G Ground	Chemistry	Serum indices	ST02249461
Tygerberg Laboratory	Require clotted specimen	Tygerberg Hospital wc TBH - Ward G Ground	Lab Support	Spare 1	ST02249461
Tygerberg Laboratory	No test set requested	Khayelitsha (Site B) CHC wc KHC - Ward not stated	Lab Support	Test Request Details	ST02249465
Tygerberg Laboratory	Specimen insufficient	Tygerberg Hospital wc TBH - Ward C2A	Chemistry	Glycated haemoglobin (HbA1c)	ST02249469
Tygerberg Laboratory	Cancel by lab (incorrect test)	Tygerberg Hospital wc TBH - Ward C2A	Haematology	Rhesus Blood Group	ST02249469
Tygerberg Laboratory	Invalid: haemolysis	Tygerberg Hospital wc TBH - C1A Trauma	Chemistry	Potassium	ST02249488
Tygerberg Laboratory	Invalid: haemolysis	Tygerberg Hospital wc TBH - Ward C2A	Chemistry	Aspartate transaminase (AST)	ST02249496
Tygerberg Laboratory	Require citrate (blue top) specimen	Tygerberg Hospital wc TBH - C3BO - Obst High Risks	Chemistry	Creatinine (plus MDRD)	ST02249498
Tygerberg Laboratory	Cancel by gatekeeping	Ubuntu Clinic (Khayelitsha) - Ward not stated	Immunology	CD4 ARV	ST02249506
Tygerberg Laboratory	Cancel by gatekeeping	Ubuntu Clinic (Khayelitsha) - Ward not stated	Immunology	CD4 ARV	ST02249507
Tygerberg Laboratory	Unsuit: citrate clotted	Tygerberg Hospital wc TBH - C1A Trauma	Haematology	Int Normalised Ratio (INR)	ST02249515
Tygerberg Laboratory	Cancel by gatekeeping	Tygerberg Hospital wc TBH - Ward not stated	Chemistry	Transferrin	ST02249520
Tygerberg Laboratory	Unsuit: EDTA clotted	Tygerberg Hospital wc TBH - Ward G Ground	Haematology	Full Blood Count	ST02249524
Tygerberg Laboratory	Unsuit: EDTA clotted	Tygerberg Hospital wc TBH - Ward G Ground	Haematology	Differential Count	ST02249524
Tygerberg Laboratory	Unsuit: patient age for HIVPCR	Tygerberg Hospital wc TBH - E1 Triage General	Virology	HIV-1 Qualitative PCR	ST02249526
Tygerberg Laboratory	Specimen not received	Michael Mapongwana CDC wc MMP - Ward not stated	Immunology	CD4 ARV	ST02249532
Tygerberg Laboratory	No test set requested	Tygerberg Hospital wc TBH - Ward A5 West	Lab Support	Spare 1	ST02249533
Tygerberg Laboratory	No test set requested	Tygerberg Hospital wc TBH - Ward J Ground	Lab Support	Spare 1	ST02249538
Tygerberg Laboratory	Cancel by gatekeeping	Michael Mapongwana CDC wc MMP - Ward not stated	Immunology	CD4 ARV	ST02249557
Tygerberg Laboratory	Unsuit: clotted	Idas Valley Clinic wc IVC - Ward not stated	Chemistry	Glycated haemoglobin (HbA1c)	ST02249560
Tygerberg Laboratory	Invalid: haemolysis	Bishop Lavis CDC wc BLP - Ward not stated	Chemistry	Alanine transaminase (ALT)	ST02249571
Tygerberg Laboratory	No test set requested	Michael Mapongwana CDC wc MMP - ARV Clinic	Lab Support	Spare 1	ST02249580
Tygerberg Laboratory	Invalid: haemolysis	Eerste River Hospital wc ERH - Casualty Unit	Chemistry	Potassium	ST02249584
Tygerberg Laboratory	Invalid: haemolysis	Eerste River Hospital wc ERH - Casualty Unit	Chemistry	Conjugated bilirubin	ST02249584
Tygerberg Laboratory	Invalid: haemolysis	Eerste River Hospital wc ERH - Casualty Unit	Chemistry	Aspartate transaminase (AST)	ST02249584
Tygerberg Laboratory	Invalid: haemolysis	Eerste River Hospital wc ERH - Casualty Unit	Chemistry	Potassium	ST02249589
Tygerberg Laboratory	Invalid: haemolysis	Eerste River Hospital wc ERH - Casualty Unit	Chemistry	Alanine transaminase (ALT)	ST02249589
Tygerberg Laboratory	Invalid: haemolysis	Eerste River Hospital wc ERH - Casualty Unit	Chemistry	Alkaline phosphatase (ALP)	ST02249589
Tygerberg Laboratory	Cancel by gatekeeping	Durbanville CDC wc DVP - Ward not stated	Virology	HIV Viral Load	ST02249592
Tygerberg Laboratory	Specimen not received	Eerste River Hospital wc ERH - Casualty Unit	Microbiology	Cryptococcal antigen LFA	ST02249595
Tygerberg Laboratory	Require EDTA specimen	Elsies River CHC wc ERP - Ward not stated	Haematology	Full Blood Count	ST02249603
Tygerberg Laboratory	Invalid: haemolysis	Eerste River Hospital wc ERH - Casualty Unit	Chemistry	Vitamin B12	ST02249618
Tygerberg Laboratory	Invalid: haemolysis	Eerste River Hospital wc ERH - Casualty Unit	Chemistry	Serum folate	ST02249618
Tygerberg Laboratory	Invalid: haemolysis	Eerste River Hospital wc ERH - Ward A (Paediatric)	Chemistry	Potassium	ST02249643
Tygerberg Laboratory	Invalid: haemolysis	Eerste River Hospital wc ERH - Ward A (Paediatric)	Chemistry	Vitamin B12	ST02249643
Tygerberg Laboratory	Invalid: haemolysis	Eerste River Hospital wc ERH - Ward A (Paediatric)	Chemistry	Serum folate	ST02249643
Tygerberg Laboratory	Unsuit: clotted	Tygerberg Hospital wc TBH - Ward A5 Unit	Haematology	Full Blood Count	ST02249646
Tygerberg Laboratory	Invalid: lipaemia	Eerste River Hospital wc ERH - Ward E (Medical)	Chemistry	Alanine transaminase (ALT)	ST02249657
Tygerberg Laboratory	Cancel by gatekeeping	Tygerberg Hospital wc TBH - Ward C1 West	Chemistry	Total protein	ST02249684
Tygerberg Laboratory	No request form received	Eerste River Hospital wc ERH - Ward not stated	Lab Support	Test Request Details	ST02249705
Tygerberg Laboratory	Invalid: haemolysis	Michael Mapongwana CDC wc MMP - ARV Clinic	Chemistry	Potassium	ST02249714
Tygerberg Laboratory	No test set requested	Kraaifontein CHC wc KFP - Ward not stated	Lab Support	Test Request Details	ST02249789
Tygerberg Laboratory	Cancel by gatekeeping	Kraaifontein CHC wc KFP - Ward not stated	Virology	HIV Viral Load	ST02249792
Tygerberg Laboratory	Cancel by gatekeeping	Ubuntu Clinic (Khayelitsha) - Ward not stated	Chemistry	Total protein	ST02249804
Tygerberg Laboratory	Unsuit: too old	Tygerberg Hospital wc TBH - Ward A7	Haematology	Activated Partial Thromboplastin Time	ST02249832
Tygerberg Laboratory	Not done: no collection date or time	Tygerberg Hospital wc TBH - Ward C2A	Haematology	Activated Partial Thromboplastin Time	ST02249836
Tygerberg Laboratory	Unsuit: EDTA clotted	Tygerberg Hospital wc TBH - C1A Trauma	Haematology	Full Blood Count	ST02249855
Tygerberg Laboratory	Invalid: haemolysis	Tygerberg Hospital wc TBH - Ward A8 West	Chemistry	Potassium	ST02249870
Tygerberg Laboratory	Invalid: haemolysis	Tygerberg Hospital wc TBH - Ward A8 West	Chemistry	Angiotensin converting enzyme	ST02249870
Tygerberg Laboratory	Invalid: haemolysis	Tygerberg Hospital wc TBH - Ward A8 West	Chemistry	Vitamin B12	ST02249870
Tygerberg Laboratory	Specimen insufficient	Tygerberg Hospital wc TBH - Ward A8 West	Haematology	Erythrocyte Sedimentation Rate	ST02249870
Tygerberg Laboratory	Invalid: haemolysis	Eerste River Hospital wc ERH - Casualty Unit	Chemistry	Potassium	ST02249875
Tygerberg Laboratory	Require EDTA specimen	Delft CHC wc DFP - Ward not stated	Haematology	Rhesus Blood Group	ST02249878
Tygerberg Laboratory	Specimen insufficient	Eerste River Hospital wc ERH - Casualty Unit	Haematology	Full Blood Count	ST02249879
Tygerberg Laboratory	Cancel by gatekeeping	Villiersdorp Clinic wc VDP - ARV Clinic	Virology	HIV Viral Load	ST02249885
Tygerberg Laboratory	Invalid: haemolysis	Kraaifontein CHC wc KFP - Ward not stated	Chemistry	Potassium	ST02249895
Tygerberg Laboratory	Cancel by gatekeeping	Kraaifontein CHC wc KFP - ARV Clinic	Virology	HIV Viral Load	ST02249903
Tygerberg Laboratory	Not done: lost in transit	Swellendam PHC Clinic wc SHC - ARV Clinic	Immunology	T.pallidum antibodies	ST02249910
Tygerberg Laboratory	Invalid: haemolysis	Eerste River Hospital wc ERH - Casualty Unit	Chemistry	Potassium	ST02249933
Tygerberg Laboratory	Invalid: haemolysis	Eerste River Hospital wc ERH - Casualty Unit	Chemistry	Troponin T (high-sensitivity)	ST02249933
Tygerberg Laboratory	Specimen insufficient	Tygerberg Hospital wc TBH - Ward not stated	Haematology	Erythrocyte Sedimentation Rate	ST02249956
Tygerberg Laboratory	Unsuit: patient age for HIVPCR	Tygerberg Hospital wc TBH - Ward not stated	Virology	HIV-1 Qualitative PCR	ST02249956
Tygerberg Laboratory	Specimen insufficient	Tygerberg Hospital wc TBH - Ward C2A	Chemistry	Creatinine (plus MDRD)	ST02249972
Tygerberg Laboratory	Specimen insufficient	Tygerberg Hospital wc TBH - Ward C2A	Chemistry	Urea	ST02249972
Tygerberg Laboratory	Specimen insufficient	Tygerberg Hospital wc TBH - Ward C2A	Chemistry	Alanine transaminase (ALT)	ST02249972
Tygerberg Laboratory	Specimen insufficient	Tygerberg Hospital wc TBH - Ward C2A	Chemistry	Aspartate transaminase (AST)	ST02249972
Tygerberg Laboratory	Specimen insufficient	Tygerberg Hospital wc TBH - Ward C2A	Chemistry	Serum indices	ST02249972
Tygerberg Laboratory	Require heparin specimen	Tygerberg Hospital wc TBH - Ward C1 West	Chemistry	NT-proBNP	ST02250006
Tygerberg Laboratory	Cancel by gatekeeping	Tygerberg Hospital wc TBH - Ward C1 West	Virology	Hep B Surface Ag	ST02250026
Tygerberg Laboratory	Unsuit: EDTA clotted	Tygerberg Hospital wc TBH - Ward A9 Unit	Haematology	Full Blood Count	ST02250037
Tygerberg Laboratory	Unsuit: EDTA clotted	Tygerberg Hospital wc TBH - Ward A9 Unit	Haematology	Differential Count	ST02250037
Tygerberg Laboratory	Unsuit: citrate clotted	Tygerberg Hospital wc TBH - Ward A9 Unit	Haematology	Activated Partial Thromboplastin Time	ST02250038
Tygerberg Laboratory	Cancel by lab (duplicate request)	Tygerberg Hospital wc TBH - X-Block - Haematology	Haematology	Full Blood Count	ST02250041
Tygerberg Laboratory	Cancel by lab (duplicate request)	Tygerberg Hospital wc TBH - X-Block - Haematology	Haematology	Differential Count	ST02250041
Tygerberg Laboratory	Cancel by lab (duplicate request)	Tygerberg Hospital wc TBH - X-Block - Haematology	Haematology	Reticulocyte Count Automated	ST02250041
Tygerberg Laboratory	Specimen insufficient	Tygerberg Hospital wc TBH - Ward D8	Haematology	Flowcytometry	ST02250043
Tygerberg Laboratory	Cancel by gatekeeping	Tygerberg Hospital wc TBH - X-Block - Hema Chemotherapy	Chemistry	Uric acid	ST02250071
Tygerberg Laboratory	Cancel by gatekeeping	Tygerberg Hospital wc TBH - X-Block - Hema Chemotherapy	Chemistry	Total protein	ST02250071
Tygerberg Laboratory	Invalid: haemolysis	Tygerberg Hospital wc TBH - X-Block - Hema Chemotherapy	Chemistry	Potassium	ST02250071
Tygerberg Laboratory	Invalid: haemolysis	Tygerberg Hospital wc TBH - X-Block - Hema Chemotherapy	Chemistry	Conjugated bilirubin	ST02250071
Tygerberg Laboratory	Invalid: haemolysis	Tygerberg Hospital wc TBH - X-Block - Hema Chemotherapy	Chemistry	Aspartate transaminase (AST)	ST02250071
Tygerberg Laboratory	Invalid: haemolysis	Tygerberg Hospital wc TBH - X-Block - Hema Chemotherapy	Chemistry	Lactate dehydrogenase (LD)	ST02250071
Tygerberg Laboratory	Cancel by lab (incorrect test)	Tygerberg Hospital wc TBH - X-Block - Hema Chemotherapy	Microbiology	Rheumatoid factor	ST02250112
Tygerberg Laboratory	Unsuit: EDTA clotted	Tygerberg Hospital wc TBH - Ward A9 Unit	Haematology	Full Blood Count	ST02250137
Tygerberg Laboratory	Unsuit: EDTA clotted	Tygerberg Hospital wc TBH - Ward A9 Unit	Haematology	Differential Count	ST02250137
Tygerberg Laboratory	Specimen insufficient	Tygerberg Hospital wc TBH - Ward A9 Unit	Chemistry	Creatinine (plus MDRD)	ST02250139
Tygerberg Laboratory	Specimen insufficient	Tygerberg Hospital wc TBH - Ward A9 Unit	Chemistry	C-reactive protein	ST02250143
Tygerberg Laboratory	Specimen insufficient	Tygerberg Hospital wc TBH - Ward A9 Unit	Chemistry	Serum indices	ST02250143
Tygerberg Laboratory	Invalid: haemolysis	Tygerberg Hospital wc TBH - Ward A9 Unit	Chemistry	Potassium	ST02250145
Tygerberg Laboratory	Invalid: haemolysis	Tygerberg Hospital wc TBH - Ward A9 Unit	Chemistry	Potassium	ST02250150
Tygerberg Laboratory	Spec container empty	Tygerberg Hospital wc TBH - Ward J Ground	Chemistry	Urine creatinine	ST02250159
Tygerberg Laboratory	Spec container empty	Tygerberg Hospital wc TBH - Ward J Ground	Chemistry	Urine protein	ST02250159
Tygerberg Laboratory	Dupl registration (non-reportable)	Tygerberg Hospital wc TBH - Ward C1 West	Chemistry	Urine creatinine	ST02250166
Tygerberg Laboratory	Dupl registration (non-reportable)	Tygerberg Hospital wc TBH - Ward C1 West	Chemistry	Urine protein	ST02250166
Tygerberg Laboratory	Unsuit: leaked	Bishop Lavis CDC wc BLP - Ward not stated	Chemistry	Urine amphetamine	ST02250168
Tygerberg Laboratory	Unsuit: leaked	Bishop Lavis CDC wc BLP - Ward not stated	Chemistry	Urine barbiturates	ST02250168
Tygerberg Laboratory	Unsuit: leaked	Bishop Lavis CDC wc BLP - Ward not stated	Chemistry	Urine benzodiazepines	ST02250168
Tygerberg Laboratory	Unsuit: leaked	Bishop Lavis CDC wc BLP - Ward not stated	Chemistry	Urine cocaine	ST02250168
Tygerberg Laboratory	Unsuit: leaked	Bishop Lavis CDC wc BLP - Ward not stated	Chemistry	Urine opiates	ST02250168
Tygerberg Laboratory	Unsuit: leaked	Bishop Lavis CDC wc BLP - Ward not stated	Chemistry	Urine THC (tetra-hydro cannabinol)	ST02250168
Tygerberg Laboratory	Unsuit: leaked	Bishop Lavis CDC wc BLP - Ward not stated	Chemistry	Urine methaqualone (mandrax)	ST02250168
Tygerberg Laboratory	Dupl registration (non-reportable)	Tygerberg Hospital wc TBH - Ward G9	Chemistry	Creatinine (plus MDRD)	ST02250173
Tygerberg Laboratory	Dupl registration (non-reportable)	Tygerberg Hospital wc TBH - Ward G9	Chemistry	Calcium	ST02250173
Tygerberg Laboratory	Dupl registration (non-reportable)	Tygerberg Hospital wc TBH - Ward G9	Chemistry	Inorganic phosphate	ST02250173
Tygerberg Laboratory	Dupl registration (non-reportable)	Tygerberg Hospital wc TBH - Ward G9	Chemistry	Alkaline phosphatase (ALP)	ST02250173
Tygerberg Laboratory	Dupl registration (non-reportable)	Tygerberg Hospital wc TBH - Ward G9	Chemistry	Serum indices	ST02250173
Tygerberg Laboratory	Dupl registration (non-reportable)	Tygerberg Hospital wc TBH - Ward G9	Chemistry	Tubular reabsorption phosphate	ST02250173
Tygerberg Laboratory	Specimen not received	Mfuleni CDC wc MFU - ARV Clinic	Chemistry	Glycated haemoglobin (HbA1c)	ST02250177
Tygerberg Laboratory	Not done: coag overfilled	Tygerberg Hospital wc TBH - Ward A2	Haematology	Int Normalised Ratio (INR)	ST02250194
Tygerberg Laboratory	Not done: coag overfilled	Tygerberg Hospital wc TBH - Ward A2	Haematology	Activated Partial Thromboplastin Time	ST02250194
Tygerberg Laboratory	Cancel by lab (duplicate request)	Mfuleni CDC wc MFU - ARV Clinic	Haematology	ABO Blood Group	ST02250195
Tygerberg Laboratory	Lab error (non-reportable)	Tygerberg Hospital wc TBH - Ward G9	Lab Support	Tests Referred	ST02250205
Tygerberg Laboratory	Cancel by gatekeeping	Tygerberg Hospital wc TBH - Ward D8	Chemistry	Uric acid	ST02250239
Tygerberg Laboratory	Cancel by gatekeeping	Tygerberg Hospital wc TBH - Ward D8	Chemistry	Total protein	ST02250239
Tygerberg Laboratory	No test set requested	Tygerberg Hospital wc TBH - Ward A8 West	Lab Support	Test Request Details	ST02250260
Tygerberg Laboratory	Cancel by gatekeeping	Tygerberg Hospital wc TBH - Ward A8 West	Virology	HIV-1/2 Ab/Ag (Screen)	ST02250260
Tygerberg Laboratory	Specimen insufficient	Tygerberg Hospital wc TBH - C7C - Paed Rheumatology	Immunology	Lymphocyte Subsets (Multitest)	ST02250282
Tygerberg Laboratory	Dupl registration (non-reportable)	Ceres Hospital wc CRS - Female Ward	Microbiology	Gram stain sterile sites	ST02250350
Tygerberg Laboratory	Dupl registration (non-reportable)	Ceres Hospital wc CRS - Female Ward	Microbiology	Culture sterile sites	ST02250350
Tygerberg Laboratory	Cancel by gatekeeping	Tygerberg Hospital wc TBH - Ward D7	Chemistry	Vitamin B12	ST02250354
Tygerberg Laboratory	Cancel by gatekeeping	Tygerberg Hospital wc TBH - Ward D7	Chemistry	Serum folate	ST02250354
Tygerberg Laboratory	No test set requested	Tygerberg Hospital wc TBH - Ward D7	Lab Support	Test Request Details	ST02250354
Tygerberg Laboratory	Require clotted specimen	Nkqubela Clinic wc NQB - ARV Clinic	Chemistry	Creatinine (plus MDRD)	ST02250376
Tygerberg Laboratory	Require clotted specimen	Nkqubela Clinic wc NQB - ARV Clinic	Chemistry	Serum indices	ST02250376
Tygerberg Laboratory	Not done: unsuitable	Stellenbosch Hospital wc STB - Ward not stated	Microbiology	GeneXpert Ultra	ST02250389
Tygerberg Laboratory	Not done: not offered in this lab	Tygerberg Hospital wc TBH - Ward C1 West	Microbiology	Leptospira (agglutination)	ST02250394
Tygerberg Laboratory	Cancel: not indicated (policy)	Tygerberg Hospital wc TBH - Ward A1 Burns	Microbiology	Gram stain tissue	ST02250427
Tygerberg Laboratory	Cancel: not indicated (policy)	Tygerberg Hospital wc TBH - Ward A1 Burns	Microbiology	Culture tissue	ST02250427
Tygerberg Laboratory	Not done: no anatomical site	Tygerberg Hospital wc TBH - Ward C1 East	Microbiology	Gram stain pus	ST02250431
Tygerberg Laboratory	Not done: no anatomical site	Tygerberg Hospital wc TBH - Ward C1 East	Microbiology	Culture pus	ST02250431
Tygerberg Laboratory	Not done: no anatomical site	Stellenbosch Hospital wc STB - Ward not stated	Microbiology	Gram stain pus	ST02250435
Tygerberg Laboratory	Not done: no anatomical site	Stellenbosch Hospital wc STB - Ward not stated	Microbiology	Culture pus	ST02250435
Tygerberg Laboratory	Specimen insufficient	Tygerberg Hospital wc TBH - Ward C2A	Haematology	Full Blood Count	ST02250442
Tygerberg Laboratory	Specimen insufficient	Tygerberg Hospital wc TBH - Ward C2A	Haematology	Differential Count	ST02250442
Tygerberg Laboratory	Cancel by gatekeeping	Tygerberg Hospital wc TBH - Ward A7	Chemistry	Iron	ST02250483
Tygerberg Laboratory	Cancel by gatekeeping	Tygerberg Hospital wc TBH - Ward A7	Chemistry	Transferrin	ST02250483
Tygerberg Laboratory	Specimen insufficient	Tygerberg Hospital wc TBH - C7CW - Endocrine	Chemistry	C-peptide	ST02250497
Tygerberg Laboratory	Cancel by gatekeeping	Tygerberg Hospital wc TBH - X-Block - Bronchi	Chemistry	Uric acid	ST02250516
Tygerberg Laboratory	Cancel by gatekeeping	Tygerberg Hospital wc TBH - X-Block - Bronchi	Chemistry	Vitamin B12	ST02250516
Tygerberg Laboratory	Cancel by gatekeeping	Tygerberg Hospital wc TBH - X-Block - Bronchi	Chemistry	Serum folate	ST02250516
Tygerberg Laboratory	Not done: no anatomical site	Tulbagh Clinic wc TBC - ARV Clinic	Microbiology	Gram stain pus	ST02250527
Tygerberg Laboratory	Not done: no anatomical site	Tulbagh Clinic wc TBC - ARV Clinic	Microbiology	Culture pus	ST02250527
Tygerberg Laboratory	No test set requested	Tygerberg Hospital wc TBH - Ward not stated	Lab Support	Test Request Details	ST02250593
Tygerberg Laboratory	Specimen insufficient	Tygerberg Hospital wc TBH - C3AW - Paed General	Genetics/PRF	Fragile X Syndrome	ST02250595
Tygerberg Laboratory	Invalid: haemolysis	Eerste River Hospital wc ERH - Ward not stated	Chemistry	Potassium	ST02250597
Tygerberg Laboratory	Invalid: haemolysis	Eerste River Hospital wc ERH - Casualty Unit	Chemistry	Potassium	ST02250609
Tygerberg Laboratory	Unsuit: patient age for HIVPCR	Tygerberg Hospital wc TBH - Ward C1 East	Virology	HIV-1 Qualitative PCR	ST02250614
Tygerberg Laboratory	Lab error (non-reportable)	Tygerberg Hospital wc TBH - C1A Trauma	Lab Support	Test Request Details	ST02250615
Tygerberg Laboratory	Unsuit: EDTA clotted	Tygerberg Hospital wc TBH - Ward not stated	Haematology	Full Blood Count	ST02250617
Tygerberg Laboratory	Unsuit: patient age for HIVPCR	Tygerberg Hospital wc TBH - Ward not stated	Virology	HIV-1 Qualitative PCR	ST02250617
Tygerberg Laboratory	Unsuit: patient age for HIVPCR	Tygerberg Hospital wc TBH - Ward not stated	Virology	HIV-1 Qualitative PCR	ST02250619
Tygerberg Laboratory	Not done: coag underfilled	Tygerberg Hospital wc TBH - Ward A1 West	Haematology	Int Normalised Ratio (INR)	ST02250666
Tygerberg Laboratory	Not done: coag underfilled	Tygerberg Hospital wc TBH - Ward A1 West	Haematology	Activated Partial Thromboplastin Time	ST02250666
Tygerberg Laboratory	Cancel by lab (incorrect test)	Tygerberg Hospital wc TBH - C8AW - Occupational Health	Virology	Hepatitis B Core IgM	ST02250684
Tygerberg Laboratory	Cancel by lab (incorrect test)	Tygerberg Hospital wc TBH - C8AW - Occupational Health	Virology	Hepatitis B E Ag	ST02250684
Tygerberg Laboratory	Cancel by lab (incorrect test)	Tygerberg Hospital wc TBH - C8AW - Occupational Health	Virology	Hepatitis B E Ab	ST02250684
Tygerberg Laboratory	Not done: coag underfilled	Tygerberg Hospital wc TBH - Ward C1 East	Haematology	Int Normalised Ratio (INR)	ST02250697
Tygerberg Laboratory	Invalid: haemolysis	Eerste River Hospital wc ERH - Casualty Unit	Chemistry	Potassium	ST02250705
Tygerberg Laboratory	Require urine specimen	Tygerberg Hospital wc TBH - Ward A7	Chemistry	Urine creatinine	ST02250712
Tygerberg Laboratory	Require urine specimen	Tygerberg Hospital wc TBH - Ward A7	Chemistry	Urine protein	ST02250712
Tygerberg Laboratory	No test set requested	Tygerberg Hospital wc TBH - C8AO - Infectious Diseases	Lab Support	Test Request Details	ST02250760
Tygerberg Laboratory	No test set requested	Tygerberg Hospital wc TBH - E3 - Reproductive Andrology	Lab Support	Test Request Details	ST02250782
Tygerberg Laboratory	Unsuit: leaked	Tygerberg Hospital wc TBH - Ward A9 Unit	Microbiology	Auramine (with TB culture)	ST02250826
Tygerberg Laboratory	Unsuit: leaked	Tygerberg Hospital wc TBH - Ward A9 Unit	Microbiology	TB culture liquid medium	ST02250826
Tygerberg Laboratory	Unsuit: citrate clotted	Tygerberg Hospital wc TBH - Ward A1 West	Haematology	Int Normalised Ratio (INR)	ST02250898
Tygerberg Laboratory	Unsuit: citrate clotted	Tygerberg Hospital wc TBH - Ward A1 West	Haematology	Activated Partial Thromboplastin Time	ST02250898
Tygerberg Laboratory	Invalid: haemolysis	Tygerberg Hospital wc TBH - C8BO - General Medicine	Chemistry	Potassium	ST02250928
Tygerberg Laboratory	Cancel by gatekeeping	Tygerberg Hospital wc TBH - Ward D8	Chemistry	Uric acid	ST02250956
Tygerberg Laboratory	Cancel by gatekeeping	Tygerberg Hospital wc TBH - Ward D8	Chemistry	Vitamin B12	ST02250956
Tygerberg Laboratory	Cancel by gatekeeping	Tygerberg Hospital wc TBH - Ward D8	Chemistry	Serum folate	ST02250956
Tygerberg Laboratory	Specimen insufficient	Tygerberg Hospital wc TBH - Ward G8	Haematology	Reticulocyte Count Automated	ST02251019
Tygerberg Laboratory	Not done: not offered in this lab	DTTC studies - No ward	Chemistry	Urine beta 2-microglobulin	ST02251038
Tygerberg Laboratory	Invalid: haemolysis	Tygerberg Hospital wc TBH - ARV Clinic	Chemistry	Vitamin B12	ST02251041
Tygerberg Laboratory	Invalid: haemolysis	Tygerberg Hospital wc TBH - ARV Clinic	Chemistry	Serum folate	ST02251041
Tygerberg Laboratory	Require clotted specimen	Tygerberg Hospital wc TBH - ARV Clinic	Lab Support	Test Request Details	ST02251045
Tygerberg Laboratory	Not done: not offered in this lab	DTTC studies - No ward	Chemistry	Urine beta 2-microglobulin	ST02251046
Tygerberg Laboratory	Cancel by gatekeeping	Tygerberg Hospital wc TBH - Ward C2A	Chemistry	Total protein	ST02251047
Tygerberg Laboratory	Unsuit: patient age for HIVPCR	Tygerberg Hospital wc TBH - Ward D4	Virology	HIV-1 Qualitative PCR	ST02251054
Tygerberg Laboratory	Cancel by gatekeeping	Tygerberg Hospital wc TBH - X-Block - Hema Chemotherapy	Chemistry	Carcinoembryonic Ag (CEA)	ST02251059
Tygerberg Laboratory	Require protected vs light specimen	Tygerberg Hospital wc TBH - Ward D2	Chemistry	Vitamin B1 (thiamine)	ST02251076
Tygerberg Laboratory	Invalid: haemolysis	Tygerberg Hospital wc TBH - Ward D2	Chemistry	Potassium	ST02251078
Tygerberg Laboratory	Invalid: haemolysis	Tygerberg Hospital wc TBH - Ward D2	Chemistry	Conjugated bilirubin	ST02251078
Tygerberg Laboratory	Invalid: haemolysis	Tygerberg Hospital wc TBH - Ward D2	Chemistry	Aspartate transaminase (AST)	ST02251078
Tygerberg Laboratory	Unsuit: haemolysed	Tygerberg Hospital wc TBH - Ward D2	Haematology	Int Normalised Ratio (INR)	ST02251078
Tygerberg Laboratory	Invalid: haemolysis	Tygerberg Hospital wc TBH - C3AW - Paed General	Chemistry	Aspartate transaminase (AST)	ST02251090
Tygerberg Laboratory	Require EDTA specimen	Tygerberg Hospital wc TBH - C3AW - Paed General	Haematology	Full Blood Count	ST02251090
Tygerberg Laboratory	Require EDTA specimen	Tygerberg Hospital wc TBH - C3AW - Paed General	Haematology	Differential Count	ST02251090
Tygerberg Laboratory	Require EDTA specimen	Tygerberg Hospital wc TBH - C3AW - Paed General	Haematology	Erythrocyte Sedimentation Rate	ST02251090
Tygerberg Laboratory	Unsuit: too old	Tygerberg Hospital wc TBH - Ward A5 Unit	Haematology	Activated Partial Thromboplastin Time	ST02251105
Tygerberg Laboratory	No test set requested	Tygerberg Hospital wc TBH - C1A Trauma	Lab Support	Test Request Details	ST02251109
Tygerberg Laboratory	Invalid: haemolysis	Elsies River CHC wc ERP - Ward not stated	Chemistry	Total bilirubin	ST02251126
Tygerberg Laboratory	Unsuit: too old	Tygerberg Hospital wc TBH - Ward C2A	Haematology	Activated Partial Thromboplastin Time	ST02251136
Tygerberg Laboratory	Cancel by lab (incorrect test)	Tygerberg Hospital wc TBH - Ward J Ground	Haematology	Rhesus Blood Group	ST02251137
Tygerberg Laboratory	Cancel by gatekeeping	Tygerberg Hospital wc TBH - Ward C2A	Virology	HIV Viral Load	ST02251140
Tygerberg Laboratory	Cancel by gatekeeping	Tygerberg Hospital wc TBH - Ward C1 West	Chemistry	Total protein	ST02251145
Tygerberg Laboratory	Unsuit: too old	Tygerberg Hospital wc TBH - Ward C1 East	Haematology	Activated Partial Thromboplastin Time	ST02251150
Tygerberg Laboratory	Unsuit: too old	Tygerberg Hospital wc TBH - C7CH - Rheumatology	Haematology	Lupus sensitive APTT	ST02251155
Tygerberg Laboratory	Unsuit: too old	Tygerberg Hospital wc TBH - C7CH - Rheumatology	Haematology	Lupus Anticoagulant	ST02251155
Tygerberg Laboratory	Invalid: haemolysis	Tygerberg Hospital wc TBH - C3BO - Obst High Risks	Chemistry	Aspartate transaminase (AST)	ST02251160
Tygerberg Laboratory	Invalid: haemolysis	Tygerberg Hospital wc TBH - C3BO - Obst High Risks	Chemistry	Lactate dehydrogenase (LD)	ST02251160
Tygerberg Laboratory	Unsuit: EDTA clotted	Tygerberg Hospital wc TBH - C3BO - Obst High Risks	Haematology	Full Blood Count	ST02251160
Tygerberg Laboratory	Require EDTA specimen	Tygerberg Hospital wc TBH - Ward not stated	Chemistry	Glycated haemoglobin (HbA1c)	ST02251165
Tygerberg Laboratory	Invalid: haemolysis	Tygerberg Hospital wc TBH - Ward C2A	Chemistry	Aspartate transaminase (AST)	ST02251171
Tygerberg Laboratory	Invalid: haemolysis	Tygerberg Hospital wc TBH - C7C - Paed Rheumatology	Chemistry	Alanine transaminase (ALT)	ST02251185
Tygerberg Laboratory	Specimen insufficient	Tygerberg Hospital wc TBH - C7C - Paed Rheumatology	Haematology	Erythrocyte Sedimentation Rate	ST02251185
Tygerberg Laboratory	Specimen insufficient	Eerste River Hospital wc ERH - Casualty Unit	Chemistry	Creatinine (plus MDRD)	ST02251214
Tygerberg Laboratory	Specimen insufficient	Eerste River Hospital wc ERH - Casualty Unit	Chemistry	Sodium	ST02251214
Tygerberg Laboratory	Specimen insufficient	Eerste River Hospital wc ERH - Casualty Unit	Chemistry	Potassium	ST02251214
Tygerberg Laboratory	Specimen insufficient	Eerste River Hospital wc ERH - Casualty Unit	Chemistry	Urea	ST02251214
Tygerberg Laboratory	Specimen insufficient	Eerste River Hospital wc ERH - Casualty Unit	Chemistry	Calcium	ST02251214
Tygerberg Laboratory	Specimen insufficient	Eerste River Hospital wc ERH - Casualty Unit	Chemistry	Magnesium	ST02251214
Tygerberg Laboratory	Specimen insufficient	Eerste River Hospital wc ERH - Casualty Unit	Chemistry	Inorganic phosphate	ST02251214
Tygerberg Laboratory	Specimen insufficient	Eerste River Hospital wc ERH - Casualty Unit	Chemistry	Alanine transaminase (ALT)	ST02251214
Tygerberg Laboratory	Specimen insufficient	Eerste River Hospital wc ERH - Casualty Unit	Chemistry	Serum indices	ST02251214
Tygerberg Laboratory	No test set requested	Eerste River Hospital wc ERH - Casualty Unit	Lab Support	Test Request Details	ST02251220
Tygerberg Laboratory	Specimen insufficient	Tygerberg Hospital wc TBH - Ward G6	Haematology	Erythrocyte Sedimentation Rate	ST02251231
Tygerberg Laboratory	Specimen insufficient	Tygerberg Hospital wc TBH - Ward G Ground	Haematology	Erythrocyte Sedimentation Rate	ST02251233
Tygerberg Laboratory	Unsuit: too old	Tygerberg Hospital wc TBH - Ward G Ground	Haematology	Activated Partial Thromboplastin Time	ST02251236
Tygerberg Laboratory	Unsuit: too old	Tygerberg Hospital wc TBH - Ward G Ground	Haematology	Fibrinogen	ST02251236
Tygerberg Laboratory	No test set requested	Tygerberg Hospital wc TBH - Ward G Ground	Lab Support	Test Request Details	ST02251236
Tygerberg Laboratory	No test set requested	Tygerberg Hospital wc TBH - Ward G9	Lab Support	Test Request Details	ST02251240
Tygerberg Laboratory	Invalid: haemolysis	Tygerberg Hospital wc TBH - Ward G2	Chemistry	Conjugated bilirubin	ST02251243
Tygerberg Laboratory	Lab error (non-reportable)	Tygerberg Hospital wc TBH - C7CH - Rheumatology	Chemistry	Creatinine (plus MDRD)	ST02251255
Tygerberg Laboratory	Lab error (non-reportable)	Tygerberg Hospital wc TBH - C7CH - Rheumatology	Chemistry	Alanine transaminase (ALT)	ST02251255
Tygerberg Laboratory	Lab error (non-reportable)	Tygerberg Hospital wc TBH - C7CH - Rheumatology	Chemistry	Serum indices	ST02251255
Tygerberg Laboratory	Lab error (non-reportable)	Tygerberg Hospital wc TBH - C7CH - Rheumatology	Haematology	Full Blood Count	ST02251255
Tygerberg Laboratory	Lab error (non-reportable)	Tygerberg Hospital wc TBH - C7CH - Rheumatology	Haematology	Differential Count	ST02251255
Tygerberg Laboratory	No test set requested	Tygerberg Hospital wc TBH - Ward A4 West	Lab Support	Test Request Details	ST02251257
Tygerberg Laboratory	Invalid: haemolysis	Tygerberg Hospital wc TBH - Ward A4 West	Chemistry	Potassium	ST02251273
Tygerberg Laboratory	Require urine specimen	Tygerberg Hospital wc TBH - C7CW - Endocrine	Microbiology	Urine cell count/ml	ST02251283
Tygerberg Laboratory	Require urine specimen	Tygerberg Hospital wc TBH - C7CW - Endocrine	Microbiology	Culture urine	ST02251283
Tygerberg Laboratory	Cancel by gatekeeping	Tygerberg Hospital wc TBH - Ward A2	Chemistry	Total protein	ST02251288
Tygerberg Laboratory	Unsuit: too old	Tygerberg Hospital wc TBH - Ward A2	Haematology	Activated Partial Thromboplastin Time	ST02251288
Tygerberg Laboratory	Not done: coag underfilled	Eerste River Hospital wc ERH - Casualty Unit	Haematology	Int Normalised Ratio (INR)	ST02251290
Tygerberg Laboratory	Not done: coag underfilled	Eerste River Hospital wc ERH - Casualty Unit	Haematology	Activated Partial Thromboplastin Time	ST02251290
Tygerberg Laboratory	Unsuit: patient age for HIVPCR	Tygerberg Hospital wc TBH - C3BW - Gynaecology	Virology	HIV-1 Qualitative PCR	ST02251292
Tygerberg Laboratory	Invalid: haemolysis	Eerste River Hospital wc ERH - Casualty Unit	Chemistry	Potassium	ST02251298
Tygerberg Laboratory	Require citrate (blue top) specimen	Eerste River Hospital wc ERH - Casualty Unit	Haematology	Int Normalised Ratio (INR)	ST02251298
Tygerberg Laboratory	Specimen not received	Tygerberg Hospital wc TBH - C8AO - Infectious Diseases	Immunology	CD4 ARV	ST02251299
Tygerberg Laboratory	Lab error (non-reportable)	Tygerberg Hospital wc TBH - C8AO - Infectious Diseases	Lab Support	Spare 1	ST02251299
Tygerberg Laboratory	Invalid: haemolysis	Tygerberg Hospital wc TBH - Ward C1 West	Chemistry	Potassium	ST02251311
Tygerberg Laboratory	Invalid: haemolysis	Tygerberg Hospital wc TBH - Ward C1 West	Chemistry	Conjugated bilirubin	ST02251311
Tygerberg Laboratory	Invalid: haemolysis	Tygerberg Hospital wc TBH - Ward C1 West	Chemistry	Aspartate transaminase (AST)	ST02251311
Tygerberg Laboratory	Cancel by gatekeeping	Tygerberg Hospital wc TBH - Ward C1 West	Chemistry	Thyroid stimulating hormone (TSH)	ST02251314
Tygerberg Laboratory	Invalid: haemolysis	Tygerberg Hospital wc TBH - Ward J1	Chemistry	Conjugated bilirubin	ST02251320
Tygerberg Laboratory	Invalid: haemolysis	Tygerberg Hospital wc TBH - Ward J1	Chemistry	Aspartate transaminase (AST)	ST02251320
Tygerberg Laboratory	Invalid: haemolysis	Tygerberg Hospital wc TBH - Ward J1	Chemistry	Potassium	ST02251326
Tygerberg Laboratory	Unsuit: too viscous	Tygerberg Hospital wc TBH - Ward G5	Chemistry	Fluid amylase	ST02251353
Tygerberg Laboratory	Invalid: haemolysis	Tygerberg Hospital wc TBH - Ward C2A	Chemistry	Potassium	ST02251358
Tygerberg Laboratory	Unsuit: EDTA clotted	Tygerberg Hospital wc TBH - Ward C2A	Haematology	Haemoglobin	ST02251358
Tygerberg Laboratory	Unsuit: EDTA clotted	Tygerberg Hospital wc TBH - Ward C2A	Haematology	Platelet Count	ST02251358
Tygerberg Laboratory	Invalid: haemolysis	Tygerberg Hospital wc TBH - C8BO - General Medicine	Chemistry	Vitamin B12	ST02251375
Tygerberg Laboratory	Lab error (non-reportable)	Tygerberg Hospital wc TBH - C3BO - Obstetrics	Lab Support	Spare 1	ST02251376
Tygerberg Laboratory	Cancel by gatekeeping	Elsies River CHC wc ERP - Ward not stated	Immunology	Rheumatoid factor	ST02251380
Tygerberg Laboratory	Cancel by gatekeeping	Tygerberg Hospital wc TBH - C3BO - Obstetrics	Chemistry	Thyroid stimulating hormone (TSH)	ST02251383
Tygerberg Laboratory	Require fluoride specimen	Tygerberg Hospital wc TBH - Ward C1 West	Chemistry	Fluid glucose	ST02251393
Tygerberg Laboratory	No test set requested	Tygerberg Hospital wc TBH - Ward C1 West	Lab Support	Spare 1	ST02251393
Tygerberg Laboratory	Unsuit: too old	Tygerberg Hospital wc TBH - Ward A9 Unit	Haematology	Activated Partial Thromboplastin Time	ST02251395
Tygerberg Laboratory	Cancel by doctor	Tygerberg Hospital wc TBH - Ward A9 Unit	Chemistry	Sodium	ST02251396
Tygerberg Laboratory	Cancel by doctor	Tygerberg Hospital wc TBH - Ward A9 Unit	Chemistry	Serum indices	ST02251396
Tygerberg Laboratory	Specimen insufficient	Tygerberg Hospital wc TBH - Ward A9 Unit	Chemistry	C-reactive protein	ST02251396
Tygerberg Laboratory	Specimen insufficient	Tygerberg Hospital wc TBH - Ward A9 Unit	Immunology	CD4 ARV	ST02251396
[truncated: 8,428 more rows]
[truncated: 2 more columns]

## Sheet: Cancelled_tests_summary
Rejected specimens	November 2018
Incorrect blood to additive ratio	204
Aged specimen	133
Clotted specimen	144
Haemolyzed specimen	106
Total	587
			Rejected specimens excluded from data	Number
			Anti-factor X activity assay	1
			von Willebrand factor activity	1
			Factor IX inhibitor	1
			Factor XIII qualitative	1
