# Supplementary material for: The impact of laboratory staff training workshops on coagulation specimen rejection rates
Source: PLoS One. 2022 Jun 3;17(6):e0268764. doi: 10.1371/journal.pone.0268764 (PMC9165799; doi:10.1371/journal.pone.0268764)
Supplement: S5 Data — (XLSX) [file pone.0268764.s005.xlsx]

## Sheet: Specimens_received_Dec 2018
Department	Test Set	Test Set Description	Count	Min Hours	Max Hours	Average Hours	Average Days	Priority
HAEMATOLOGY	H001	Full Blood Count	1	1.00	3.02	3.02	0.13	P
	H001	Full Blood Count	2783	0.08	126.73	2.67	0.11	R
	H001	Full Blood Count	6800	0.03	453.60	2.10	0.09	S
	H001	Full Blood Count	14	0.10	3.42	1.65	0.07	T
	H001	Full Blood Count	1178	0.12	52.60	2.53	0.11	U
	H001	Full Blood Count	1	1.00	1.25	1.25	0.05	V
	H005	Differential Count	796	0.13	1351.08	13.53	0.56	R
	H005	Differential Count	2542	0.07	344.22	4.02	0.17	S
	H005	Differential Count	6	0.10	1.53	1.02	0.04	T
	H005	Differential Count	358	0.12	1377.43	9.42	0.39	U
	H010	White Cell Count	374	0.13	51.68	3.55	0.15	R
	H010	White Cell Count	370	0.07	26.88	2.19	0.09	S
	H010	White Cell Count	80	0.30	6.20	2.02	0.08	U
	H015	Red Cell Count	16	0.07	52.10	6.47	0.27	R
	H015	Red Cell Count	47	0.68	5.08	2.30	0.10	S
	H015	Red Cell Count	5	1.00	2.42	2.02	0.08	U
	H020	Haemoglobin	760	0.00	51.28	3.63	0.15	R
	H020	Haemoglobin	941	0.02	19.58	2.07	0.09	S
	H020	Haemoglobin	3	0.08	2.50	1.48	0.06	T
	H020	Haemoglobin	159	0.50	8.55	2.34	0.10	U
	H025	Haematocrit	16	0.07	52.10	6.47	0.27	R
	H025	Haematocrit	50	0.05	5.10	2.23	0.09	S
	H025	Haematocrit	5	1.00	2.42	2.03	0.08	U
	H030	Mean Cell Volume	9	0.57	3.95	1.39	0.06	R
	H030	Mean Cell Volume	8	0.07	5.18	2.24	0.09	S
	H030	Mean Cell Volume	2	1.00	1.50	1.50	0.06	U
	H035	Platelet Count	190	0.00	10.02	2.37	0.10	R
	H035	Platelet Count	595	0.07	22.52	2.10	0.09	S
	H035	Platelet Count	3	0.08	2.50	1.48	0.06	T
	H035	Platelet Count	77	0.50	6.23	2.45	0.10	U
	H040	Reticulocyte Count Automated	125	0.07	108.12	6.96	0.29	R
	H040	Reticulocyte Count Automated	226	0.35	29.58	2.30	0.10	S
	H040	Reticulocyte Count Automated	30	0.53	19.03	3.72	0.15	U
	H055	Erythrocyte Sedimentation Rate	197	1.00	30.00	6.10	0.25	R
	H055	Erythrocyte Sedimentation Rate	303	1.00	33.18	5.49	0.23	S
	H055	Erythrocyte Sedimentation Rate	124	1.00	17.45	5.04	0.21	U
	H070	Peripheral Blood Morphology	743	1.00	651.32	41.00	1.71	R
	H070	Peripheral Blood Morphology	655	0.83	274.00	13.81	0.58	S
	H070	Peripheral Blood Morphology	134	1.00	325.22	18.46	0.77	U
	H071	Morphology (no-charge)	100	1.00	160.53	23.53	0.98	R
	H071	Morphology (no-charge)	235	1.00	268.62	21.50	0.90	S
	H071	Morphology (no-charge)	2	1.00	110.27	66.88	2.79	T
	H071	Morphology (no-charge)	54	1.00	147.65	22.18	0.92	U
	H085	Int Normalised Ratio (INR)	1	1.00	3.23	3.23	0.13	P
	H085	Int Normalised Ratio (INR)	447	0.72	360.23	15.50	0.65	R
	H085	Int Normalised Ratio (INR)	1656	0.43	93.67	2.81	0.12	S
	H085	Int Normalised Ratio (INR)	6	1.00	3.32	2.40	0.10	T
	H085	Int Normalised Ratio (INR)	133	0.62	12.08	3.05	0.13	U
	H090	Activated Partial Thromboplastin Time	149	0.78	136.30	3.64	0.15	R
	H090	Activated Partial Thromboplastin Time	629	0.62	16.42	2.83	0.12	S
	H090	Activated Partial Thromboplastin Time	53	0.62	12.07	3.14	0.13	U
	H091	Lupus sensitive APTT	21	1.00	381.88	290.23	12.09	R
	H091	Lupus sensitive APTT	14	1.00	214.58	133.94	5.58	S
	H095	Fibrinogen	50	0.78	136.28	7.61	0.32	R
	H095	Fibrinogen	173	0.75	11.37	3.07	0.13	S
	H095	Fibrinogen	15	1.00	12.07	3.16	0.13	U
	H105	D-Dimer	62	0.75	143.82	7.84	0.33	R
	H105	D-Dimer	132	0.60	11.37	3.17	0.13	S
	H105	D-Dimer	14	1.00	63.48	7.82	0.33	U
	H120	Thrombin Time	6	1.00	333.68	220.38	9.18	R
	H120	Thrombin Time	13	1.00	18.07	5.21	0.22	S
	H135	Factor II (F2)	1	1.00	29.68	29.68	1.24	S
	H160	Factor X (F10)	2	1.00	29.68	25.71	1.07	S
	H185	Factor VIII (F8) Inhibitor	1	1.00	4.47	4.47	0.19	S
	H210	Lupus Anticoagulant	22	1.00	381.88	291.83	12.16	R
	H210	Lupus Anticoagulant	14	1.00	214.58	133.94	5.58	S
	H230	Anti-Thrombin III	13	1.00	502.85	227.38	9.47	R
	H230	Anti-Thrombin III	9	1.00	374.07	226.64	9.44	S
	H230	Anti-Thrombin III	10	1.00	356.45	228.56	9.52	U
	H235	Protein S	32	1.00	518.08	336.64	14.03	R
	H235	Protein S	12	1.00	500.18	306.69	12.78	S
	H235	Protein S	16	1.00	545.52	373.75	15.57	U
	H240	Protein C	25	1.00	502.85	262.88	10.95	R
	H240	Protein C	11	1.00	374.07	196.17	8.17	S
	H240	Protein C	13	1.00	356.45	246.99	10.29	U
	H245	Activated Protein C Resistance	2	1.00	526.25	526.23	21.93	R
	H245	Activated Protein C Resistance	3	1.00	383.13	350.31	14.60	S
	H245	Activated Protein C Resistance	4	1.00	525.40	399.61	16.65	U
	H250	Anti Factor Xa Assay	1	1.00	8.38	8.38	0.35	R
	H250	Anti Factor Xa Assay	5	1.00	6.62	5.05	0.21	S
	H250	Anti Factor Xa Assay	2	1.00	74.52	40.16	1.67	U
	H260	vWF: Antigen	2	1.00	1608.80	1186.59	49.44	S
	H261	vWF: Activity	2	1.00	571.47	499.52	20.81	S
	H262	vWF: Collagen Binding Assay	2	1.00	571.47	499.52	20.81	S
	H264	von Willebrand Multimers	1	1.00	571.47	571.47	23.81	S
	H290	Anticoagulant Dosing	20	1.00	15.52	4.26	0.18	R
	H290	Anticoagulant Dosing	269	1.00	138.97	17.59	0.73	S
	H290	Anticoagulant Dosing	9	1.00	20.40	20.19	0.84	U
	H295	Direct Coombs (screening)	24	1.00	89.93	33.93	1.41	R
	H295	Direct Coombs (screening)	53	1.00	145.93	33.94	1.41	S
	H295	Direct Coombs (screening)	11	1.00	69.43	32.47	1.35	U
	H300	Direct Coombs (typing)	24	1.00	316.15	45.19	1.88	R
	H300	Direct Coombs (typing)	51	1.00	145.93	35.50	1.48	S
	H300	Direct Coombs (typing)	11	1.00	69.43	32.48	1.35	U
	H305	Hb Electrophoresis	2	1.00	494.68	398.73	16.61	R
	H305	Hb Electrophoresis	7	1.00	1004.02	392.82	16.37	S
	H310	Sickle Test	1	1.00	12.85	12.85	0.54	R
	H310	Sickle Test	4	1.00	212.92	120.89	5.04	S
	H325	G6PD Qualitative	1	1.00	139.87	139.87	5.83	R
	H325	G6PD Qualitative	1	1.00	20.68	20.68	0.86	S
	H325	G6PD Qualitative	1	1.00	22.48	22.48	0.94	U
	H355	Kleihauer Test	1	1.00	12.37	12.37	0.52	R
	H355	Kleihauer Test	3	1.00	88.28	64.88	2.70	S
	H355	Kleihauer Test	1	1.00	48.30	48.30	2.01	U
	H420	Bone Marrow Procedure	53	1.00	1514.77	325.23	13.55	R
	H425	Bone Marrow Aspirate Morphology	51	1.00	845.03	292.57	12.19	R
	H425	Bone Marrow Aspirate Morphology	1	1.00	358.90	358.90	14.95	U
	H430	Bone Marrow Myelogram	44	1.00	845.02	306.43	12.77	R
	H435	BMT Macroscopic	48	1.00	845.02	281.40	11.72	R
	H435	BMT Macroscopic	1	1.00	358.90	358.90	14.95	U
	H440	BMT Microscopic	53	1.00	845.02	297.86	12.41	R
	H440	BMT Microscopic	2	1.00	1221.37	790.14	32.92	U
	H445	Consolidated Bone Marrow Report	53	1.00	4325.52	370.91	15.45	R
	H445	Consolidated Bone Marrow Report	1	1.00	358.92	358.92	14.95	U
	H450	Supplementary Bone Marrow Report	4	1.00	4325.50	1904.88	79.37	R
	H455	CSF Cytospin	6	1.00	517.47	100.99	4.21	R
	H455	CSF Cytospin	21	1.00	138.60	39.35	1.64	S
	H455	CSF Cytospin	3	1.00	134.35	72.81	3.03	U
	H460	Fluid Cytospin	124	1.00	379.40	51.61	2.15	R
	H460	Fluid Cytospin	47	1.00	92.42	45.33	1.89	S
	H460	Fluid Cytospin	24	1.00	94.35	37.35	1.56	U
	H465	Eosinophil Smear	2	1.00	44.08	34.64	1.44	R
	H500	Flowcytometry	6	1.00	77.58	27.68	1.15	R
	H500	Flowcytometry	1	1.00	124.27	124.27	5.18	U
	H505	Acute Leukemia Panel	8	1.00	264.47	57.32	2.39	R
	H505	Acute Leukemia Panel	1	1.00	124.27	124.27	5.18	U
	H510	Chronic Panel	3	1.00	77.60	36.82	1.53	R
	H510	Chronic Panel	1	1.00	124.27	124.27	5.18	U
	H515	Cytoplasmic Panel	3	1.00	264.47	122.32	5.10	R
	H515	Cytoplasmic Panel	1	1.00	124.28	124.28	5.18	U
	H575	Consolidated Flow Report	9	1.00	77.60	25.22	1.05	R
	H575	Consolidated Flow Report	1	1.00	196.82	196.82	8.20	U
	H630	Haemosiderin	1	1.00	78.47	78.47	3.27	S
	H635	Malaria	14	1.00	73.47	41.55	1.73	R
	H635	Malaria	12	1.00	73.30	26.07	1.09	S
	H635	Malaria	5	1.00	74.68	47.52	1.98	U
	H640	Malaria Rapid Screen	5	0.73	22.25	7.05	0.29	R
	H640	Malaria Rapid Screen	14	1.00	58.17	9.29	0.39	S
	H640	Malaria Rapid Screen	5	1.00	5.75	3.46	0.14	U
	H655	Buffy Layer Examination	7	1.00	435.80	231.84	9.66	R
	H660	ABO Blood Group	152	1.00	115.92	46.55	1.94	R
	H660	ABO Blood Group	6	1.00	80.22	38.36	1.60	S
	H660	ABO Blood Group	1	1.00	97.65	97.65	4.07	U
	H665	Rhesus Blood Group	311	1.00	207.32	52.00	2.17	R
	H665	Rhesus Blood Group	30	1.00	119.88	43.41	1.81	S
	H665	Rhesus Blood Group	6	1.00	120.55	55.98	2.33	U
	H666	Rhesus Confirm	109	1.00	207.32	59.72	2.49	R
	H666	Rhesus Confirm	17	1.00	116.25	54.26	2.26	S
	H666	Rhesus Confirm	6	1.00	119.92	54.95	2.29	U
	H670	Indirect Coombs	290	1.00	207.32	52.31	2.18	R
	H670	Indirect Coombs	27	1.00	110.12	48.74	2.03	S
	H670	Indirect Coombs	10	1.00	120.55	43.34	1.81	U
	H675	Atypical Ab Identification	11	1.00	230.13	125.37	5.22	R
	H675	Atypical Ab Identification	2	1.00	119.88	72.40	3.02	S
	H675	Atypical Ab Identification	2	1.00	21.90	21.76	0.91	U
	H676	Atypical Ab ID Panel (no charge)	12	1.00	230.15	126.42	5.27	R
	H676	Atypical Ab ID Panel (no charge)	2	1.00	119.83	72.39	3.02	S
	H676	Atypical Ab ID Panel (no charge)	2	1.00	21.92	21.78	0.91	U
	H685	Postnatal Blood Group Serology	62	0.25	124.98	37.39	1.56	R
	H685	Postnatal Blood Group Serology	100	1.00	135.45	35.10	1.46	S
	H685	Postnatal Blood Group Serology	9	1.00	80.82	45.41	1.89	U
	H776	Cryptococcal Ag (LFA) reflex	288	1.00	302.23	40.13	1.67	R
	H776	Cryptococcal Ag (LFA) reflex	45	1.00	194.10	43.87	1.83	S
	H776	Cryptococcal Ag (LFA) reflex	15	1.00	95.12	51.43	2.14	U
	H800	Interpretation	3	1.00	816.65	400.17	16.67	R
	H800	Interpretation	6	1.00	362.48	185.29	7.72	S
	H800	Interpretation	2	1.00	473.30	328.79	13.70	U
	H900	Haematology Referred Test	1	1.00	532.25	532.25	22.18	R
	H910	Haematology Results Phoning	57	0.47	160.68	12.88	0.54	R
	H910	Haematology Results Phoning	115	0.12	36.27	3.64	0.15	S
	H910	Haematology Results Phoning	20	0.72	21.22	4.25	0.18	U
	H915	Haematology Phoning (manual)	1	1.00	9.97	9.97	0.42	P
	H915	Haematology Phoning (manual)	27	1.00	9.38	2.65	0.11	S
	H915	Haematology Phoning (manual)	3	1.00	4.67	3.20	0.13	U
	H930	Haematology Comment	33	0.43	338.98	44.44	1.85	R
	H930	Haematology Comment	21	0.92	996.52	143.72	5.99	S
	H930	Haematology Comment	4	1.00	306.40	80.70	3.36	U

## Sheet: Specimens_received_summary
December 2018	Number
Total coagulation specimens received and included in the study:	3695
Specimens excluded from December data:
Anti-Factor Xa Assay	8
von Willebrand Factor Activity	2
Von Willebrand Multimers	1
von Willebrand Factor Collagen Binding Assay	2
Lupus sensitive APTT	35
Lupus Anticoagulant	36

## Sheet: Cancelled_tests_Dec 2018
Usersite	Reason	Patient Location	Lab	Test	Episode
Inkosi Albert Luthuli Central Hospital	Cancel by doctor	Inkosi Albert Luthuli Hospital|B1E Paed GI / Liver / Renal Ward	Immunology	Aquaporin-4 IgG Antibodies	AA04637487
Taylor Bequest Laboratory	Cancel by lab (incorrect test)	Tayler Bequest Hospital [Matatiele]|Out Patient Department	Microbiology	Allergy test: universal panel	EK00461312
Nelson Mandela Children's Hospital Laboratory	Unsuit: too old	Nelson Mandela Children's Hospital|Dialysis Clinic	Virology	Polyoma BK Viral Load	HC00013434
Nelson Mandela Children's Hospital Laboratory	Unsuit: too old	Nelson Mandela Children's Hospital|Dialysis Clinic	Virology	Polyoma BK Viral Load	HC00013536
Charlotte Maxeke Johannesburg Academic Hospital	Unsuit: too old	Nelson Mandela Children's Hospital|Dialysis Clinic	Virology	Polyomavirus BK PCR	HN02560935
Charlotte Maxeke Johannesburg Academic Hospital	Unsuit: too old	Nelson Mandela Children's Hospital|Dialysis Clinic	Virology	Polyomavirus BK PCR	HN02577516
Charlotte Maxeke Johannesburg Academic Hospital	Unsuit: too old	Nelson Mandela Children's Hospital|Dialysis Clinic	Virology	Polyomavirus BK PCR	HN02577528
Universitas Academic Laboratory	Cancel by lab (incorrect test)	Universitas Hospital|Neuro Ward U6B	Chemistry	Aquaporin-4 IgG Antibodies	HU00626566
Pelonomi Laboratory	Not done: lost in transit	Pelonomi Hospital|M2 Ward	Virology	Hepatitis E IgG	JE01844173
Pelonomi Laboratory	Not done: lost in transit	Pelonomi Hospital|M2 Ward	Virology	Hepatitis E IgM	JE01844173
Springbok Laboratory	Not done: discarded	Nababeep PHC Clinic|No ward	Immunology	H. pylori (ELISA)	KE00083943
Springbok Laboratory	Not done: discarded	Garies PHC Clinic|No ward	Immunology	H. pylori (ELISA)	KE00117517
Springbok Laboratory	Not done: discarded	Nababeep PHC Clinic|No ward	Immunology	H. pylori (ELISA)	KE00137944
Springbok Laboratory	Not done: lost in transit	Dr Van Niekerk Hospital|Labour Ward	Virology	HSV 1&2 IgG	KE00144040
Springbok Laboratory	Not done: lost in transit	Dr Van Niekerk Hospital|Labour Ward	Virology	Herpes Simplex Virus IgM	KE00144040
Springbok Laboratory	Dupl registration (non-reportable)	Paulshoek Clinic|No ward	Cytology	Cytology Gynaecology Report	KE00145326
Springbok Laboratory	Dupl registration (non-reportable)	Kamieskroon Clinic|No ward	Cytology	Cytology Gynaecology Report	KE00145328
Springbok Laboratory	Dupl registration (non-reportable)	Vioolsdrift PHC Clinic|No ward	Cytology	Cytology Gynaecology Report	KE00145383
Springbok Laboratory	Dupl registration (non-reportable)	Vioolsdrift PHC Clinic|No ward	Cytology	Cytology Gynaecology Report	KE00145384
Springbok Laboratory	Cancel by lab (incorrect test)	Dr Van Niekerk Hospital|Out Patient Department	Virology	Hepatitis A IgG	KE00145447
Springbok Laboratory	Cancel by lab (incorrect test)	Dr Van Niekerk Hospital|Out Patient Department	Virology	Hepatitis A IgG	KE00145718
Springbok Laboratory	Unsuit: EDTA clotted	Hondeklipbaai Clinic|No ward	Immunology	CD4 ARV	KE00145732
Springbok Laboratory	Unsuit: EDTA clotted	Hondeklipbaai Clinic|No ward	Immunology	CD4 ARV	KE00145733
Springbok Laboratory	Cancel by lab (incorrect test)	Dr Van Niekerk Hospital|Out Patient Department	Virology	Hepatitis A IgG	KE00145746
Springbok Laboratory	Cancel by lab (incorrect test)	Dr Van Niekerk Hospital|Out Patient Department	Virology	Hepatitis B Core IgM	KE00146032
Springbok Laboratory	Cancel by lab (incorrect test)	Dr Van Niekerk Hospital|Out Patient Department	Virology	Hepatitis A IgG	KE00146115
Springbok Laboratory	Cancel by lab (incorrect test)	Dr Van Niekerk Hospital|Out Patient Department	Virology	Herpes Simplex Virus 1 IgG	KE00146115
Springbok Laboratory	Not done: not offered in this lab	Dr Van Niekerk Hospital|Out Patient Department	Virology	Hepatitis A IgG	KE00146217
Springbok Laboratory	Specimen insufficient	Dr Van Niekerk Hospital|Out Patient Department	Chemistry	Thyroid stimulating hormone (TSH)	KE00146258
Springbok Laboratory	Specimen insufficient	Dr Van Niekerk Hospital|Out Patient Department	Chemistry	Thyroxine (free T4)	KE00146258
Springbok Laboratory	Specimen insufficient	Dr Van Niekerk Hospital|Out Patient Department	Chemistry	Tri-iodo thyronine (free T3)	KE00146258
Springbok Laboratory	Specimen insufficient	Dr Van Niekerk Hospital|Out Patient Department	Chemistry	Serum indices	KE00146258
Springbok Laboratory	Unsuit: EDTA clotted	Hondeklipbaai Clinic|No ward	Immunology	CD4 ARV	KE00146462
Springbok Laboratory	Spec container empty	Dr Van Niekerk Hospital|Out Patient Department	Chemistry	Thyroid stimulating hormone (TSH)	KE00146530
Springbok Laboratory	Spec container empty	Dr Van Niekerk Hospital|Out Patient Department	Chemistry	Thyroxine (free T4)	KE00146530
Springbok Laboratory	Spec container empty	Dr Van Niekerk Hospital|Out Patient Department	Chemistry	Tri-iodo thyronine (free T3)	KE00146530
Springbok Laboratory	Spec container empty	Dr Van Niekerk Hospital|Out Patient Department	Chemistry	Serum indices	KE00146530
Springbok Laboratory	Specimen insufficient	Dr Van Niekerk Hospital|Out Patient Department	Immunology	Toxoplasma (ELISA)	KE00146531
Springbok Laboratory	Cancel by lab (incorrect test)	Dr Van Niekerk Hospital|Out Patient Department	Virology	Herpes Simplex Virus 1 IgG	KE00146531
Springbok Laboratory	Specimen insufficient	Dr Van Niekerk Hospital|Out Patient Department	Virology	HSV 1&2 IgG	KE00146531
Springbok Laboratory	Specimen insufficient	Dr Van Niekerk Hospital|Out Patient Department	Virology	Herpes Simplex Virus IgM	KE00146531
Springbok Laboratory	Specimen insufficient	Dr Van Niekerk Hospital|Out Patient Department	Virology	Rubella IgG	KE00146531
Springbok Laboratory	Specimen insufficient	Dr Van Niekerk Hospital|Out Patient Department	Virology	Rubella IgM	KE00146531
Springbok Laboratory	Unsuit: clotted	Dr Van Niekerk Hospital|Out Patient Department	Chemistry	Glycated haemoglobin (HbA1c)	KE00146545
Springbok Laboratory	Specimen insufficient	Dr Van Niekerk Hospital|Out Patient Department	Chemistry	Carcinoembryonic Ag (CEA)	KE00146647
Springbok Laboratory	Specimen insufficient	Dr Van Niekerk Hospital|Out Patient Department	Chemistry	Serum indices	KE00146647
Springbok Laboratory	Unsuit: EDTA clotted	Joe Slovo Hospital|Ward not stated	Immunology	CD4 ARV	KE00146663
Springbok Laboratory	No test set requested	Dr Van Niekerk Hospital|Out Patient Department	Virology	Hepatitis A Total Ab	KE00146836
Springbok Laboratory	Not done: not offered in this lab	Dr Van Niekerk Hospital|Out Patient Department	Virology	Hepatitis A IgG	KE00146860
Springbok Laboratory	Not done: not offered in this lab	Dr Van Niekerk Hospital|Labour Ward	Virology	Hepatitis A IgG	KE00147144
Springbok Laboratory	Not done: not offered in this lab	Dr Van Niekerk Hospital|Out Patient Department	Virology	Hepatitis A IgG	KE00147145
Springbok Laboratory	Not done: not offered in this lab	Dr Van Niekerk Hospital|Out Patient Department	Virology	Hepatitis A IgG	KE00147151
Helen Joseph Laboratory	Cancel by lab (incorrect test)	Helen Joseph Hospital|Eye Ward	Virology	Polyomavirus JC PCR	LD02773498
Dr George Mukhari Laboratory	Cancel by lab (duplicate request)	Dr George Mukhari Hospital|Ward 22	Virology	CMV Qualitative PCR	MA03297204
Tshwane Academic Laboratory	Not done: test discontinued	Steve Biko Academic Hospital|8.6 Paediatric Medical Ward	Virology	Coxsackie B Antibody	MG03584036
Letaba Laboratory	Specimen not received	Letaba Hospital|Ward 3 Paediatric	Chemistry	Serum indices	NF00782259
Letaba Laboratory	Specimen not received	Letaba Hospital|Ward 3 Paediatric	Immunology	Complement C4	NF00782259
Witbank Laboratory	Cancel by lab (duplicate request)	Witbank Hospital|Ward 17|Paediatrics Short Stay	Virology	CMV Qualitative PCR	PS01062962
Groote Schuur Laboratory	Specimen insufficient	Groote Schuur Hospital wc GSH|F16 Surgical Ward	Chemistry	EDTA Plasma indices	SA02566920
Groote Schuur Laboratory	Cancel: not indicated (policy)	Groote Schuur Hospital wc GSH|Infectious Diseases Clinic F59	Virology	HIV Drug Resistance Genotyping	SA02601722
Groote Schuur Laboratory	Cancel by lab (duplicate request)	Groote Schuur Hospital wc GSH|G17 Medical Ward	Microbiology	DFA test for PCP	SA02602189
Groote Schuur Laboratory	Cancel by lab (incorrect test)	Groote Schuur Hospital wc GSH|Lupus Clinic H58	Immunology	Anti-dsDNA Ab (FEIA)	SA02602478
Groote Schuur Laboratory	Cancel by lab (incorrect test)	Groote Schuur Hospital wc GSH|Lupus Clinic H58	Immunology	Anti-RNP-70 Ab (FEIA)	SA02602478
Groote Schuur Laboratory	Cancel by lab (incorrect test)	Groote Schuur Hospital wc GSH|Lupus Clinic H58	Immunology	Anti-SmD Ab (FEIA)	SA02602478
Groote Schuur Laboratory	Lab error (non-reportable)	Groote Schuur Hospital wc GSH|D13 Neurosurgical ICU	Chemistry	Faecal occult blood	SA02608798
Groote Schuur Laboratory	Specimen insufficient	Groote Schuur Hospital wc GSH|F23 Orthopaedics Ward	Chemistry	25-OH Vitamin D (Immunoassay)	SA02614854
Groote Schuur Laboratory	Cancel by lab (incorrect test)	Groote Schuur Hospital wc GSH|Arthritis Clinic H58	Immunology	Anti-dsDNA Ab (FEIA)	SA02619630
Groote Schuur Laboratory	Cancel by lab (incorrect test)	Groote Schuur Hospital wc GSH|Arthritis Clinic H58	Immunology	Anti-RNP-70 Ab (FEIA)	SA02619630
Groote Schuur Laboratory	Cancel by lab (incorrect test)	Groote Schuur Hospital wc GSH|Arthritis Clinic H58	Immunology	Anti-SmD Ab (FEIA)	SA02619630
Groote Schuur Laboratory	Cancel by lab (incorrect test)	Groote Schuur Hospital wc GSH|Liver Clinic E57	Virology	Hep C Genotyping/DRT	SA02619871
Groote Schuur Laboratory	Cancel by lab (duplicate request)	Groote Schuur Hospital wc GSH|G26 Paeds Medical HIV Clinic	Virology	HIV Drug Resistance Genotyping	SA02624924
Groote Schuur Laboratory	Cancel by lab (duplicate request)	Groote Schuur Hospital wc GSH|E16 Allergy Clinic	Microbiology	DFA test for PCP	SA02625233
Groote Schuur Laboratory	Cancel by lab (duplicate request)	Groote Schuur Hospital wc GSH|E16 Allergy Clinic	Microbiology	DFA test for PCP	SA02625246
Groote Schuur Laboratory	Cancel by lab (duplicate request)	Groote Schuur Hospital wc GSH|G16 Medical Ward	Microbiology	DFA test for PCP	SA02638629
Red Cross Children's Hospital	Cancel by lab (incorrect test)	Red Cross Children's Hospital wc RXH|B1 Medical Ward	Microbiology	PCR Pneumocystis jirovecii	SG00305315
Red Cross Children's Hospital	Cancel by lab (incorrect test)	Red Cross Children's Hospital wc RXH|S12 Medical Emergency (Med Reg)	Microbiology	Anti-streptolysin O titre (manual)	SG00305774
Red Cross Children's Hospital	Cancel by lab (incorrect test)	Red Cross Children's Hospital wc RXH|S11 Short Stay Ward	Microbiology	Anti-streptolysin O titre (manual)	SG00306171
Red Cross Children's Hospital	Cancel by lab (duplicate request)	Red Cross Children's Hospital wc RXH|C3 Theatres	Microbiology	DFA test for PCP	SG00308678
Nelson Mandela Academic Laboratory	Specimen insufficient	Nelson Mandela Academic Hosp|Skin Clinic	Virology	Herpes Simplex Virus 1 IgG	SN01035450
Nelson Mandela Academic Laboratory	Specimen insufficient	Nelson Mandela Academic Hosp|Skin Clinic	Virology	Herpes Simplex Virus 2 IgG	SN01035450
Nelson Mandela Academic Laboratory	Cancel by lab (incorrect test)	Nelson Mandela Academic Hosp|Gynaecology OPD	Virology	Epstein Barr Virus VCA IgG	SN01035690
Nelson Mandela Academic Laboratory	Cancel by lab (duplicate request)	Nelson Mandela Academic Hosp|Medical OPD	Microbiology	Anti-DNase B	SN01036655
Nelson Mandela Academic Laboratory	Cancel by lab (duplicate request)	Nelson Mandela Academic Hosp|Female Medical Ward C	Microbiology	Anti-DNase B	SN01036667
Nelson Mandela Academic Laboratory	Require on ice specimen	Nelson Mandela Academic Hosp|Paediatric Intensive Care	Chemistry	Urine reducing substance screen	SN01037109
Nelson Mandela Academic Laboratory	Cancel by lab (incorrect test)	Nelson Mandela Academic Hosp|Paediatric Ward East	Virology	Herpes Simplex Virus 1 IgG	SN01037808
Nelson Mandela Academic Laboratory	Cancel by lab (incorrect test)	Nelson Mandela Academic Hosp|Paediatric Ward East	Virology	Herpes Simplex Virus 2 IgG	SN01037808
Nelson Mandela Academic Laboratory	Cancel by lab (incorrect test)	Nelson Mandela Academic Hosp|Paediatric Ward East	Virology	Epstein Barr Virus VCA IgG	SN01037808
Nelson Mandela Academic Laboratory	Cancel by lab (incorrect test)	Nelson Mandela Academic Hosp|Paediatric OPD	Virology	Epstein Barr Virus VCA IgG	SN01037819
Nelson Mandela Academic Laboratory	Cancel by lab (incorrect test)	Nelson Mandela Academic Hosp|Puerperium Ward	Virology	Epstein Barr Virus VCA IgG	SN01039497
Nelson Mandela Academic Laboratory	Cancel by lab (incorrect test)	Nelson Mandela Academic Hosp|Paediatric OPD	Virology	Epstein Barr Virus VCA IgG	SN01039656
Nelson Mandela Academic Laboratory	Cancel by lab (incorrect test)	Mthatha General Hospital|Ante-natal Clinic	Virology	Herpes Simplex Virus 1 IgG	SN01039671
Nelson Mandela Academic Laboratory	Cancel by lab (incorrect test)	Mthatha General Hospital|Ante-natal Clinic	Virology	Herpes Simplex Virus 2 IgG	SN01039671
Nelson Mandela Academic Laboratory	Cancel by lab (incorrect test)	Nelson Mandela Academic Hosp|Eye Clinic	Virology	Herpes Simplex Virus 1 IgG	SN01039680
Nelson Mandela Academic Laboratory	Cancel by lab (incorrect test)	Nelson Mandela Academic Hosp|Eye Clinic	Virology	Herpes Simplex Virus 2 IgG	SN01039680
Nelson Mandela Academic Laboratory	Cancel by lab (incorrect test)	Nelson Mandela Academic Hosp|Neonatal High Care	Virology	Herpes Simplex Virus 1 IgG	SN01039899
Nelson Mandela Academic Laboratory	Cancel by lab (incorrect test)	Nelson Mandela Academic Hosp|Neonatal High Care	Virology	Herpes Simplex Virus 2 IgG	SN01039899
Nelson Mandela Academic Laboratory	Not done: not offered in this lab	Nelson Mandela Academic Hosp|Paediatric High Care	Virology	Herpes Simplex Virus 1 IgG	SN01040355
Nelson Mandela Academic Laboratory	Not done: not offered in this lab	Nelson Mandela Academic Hosp|Paediatric High Care	Virology	Herpes Simplex Virus 2 IgG	SN01040355
Nelson Mandela Academic Laboratory	Cancel by lab (incorrect test)	Nelson Mandela Academic Hosp|Paediatric Intensive Care	Virology	Epstein Barr Virus Early Ag	SN01040418
Nelson Mandela Academic Laboratory	Cancel by lab (incorrect test)	Nelson Mandela Academic Hosp|Paediatric Ward East	Virology	Meningitis Screen PCR	SN01040717
Nelson Mandela Academic Laboratory	Cancel by lab (incorrect test)	Ngcengane Clinic|Ward not stated	Virology	Herpes Simplex Virus 1 IgG	SN01040878
Nelson Mandela Academic Laboratory	Cancel by lab (incorrect test)	Ngcengane Clinic|Ward not stated	Virology	Herpes Simplex Virus 2 IgG	SN01040878
Nelson Mandela Academic Laboratory	Cancel by lab (incorrect test)	Nelson Mandela Academic Hosp|Paediatric OPD	Virology	Herpes Simplex Virus 1 IgG	SN01041425
Nelson Mandela Academic Laboratory	Cancel by lab (incorrect test)	Nelson Mandela Academic Hosp|Paediatric OPD	Virology	Herpes Simplex Virus 2 IgG	SN01041425
Nelson Mandela Academic Laboratory	Not done: not offered in this lab	Mthatha General Hospital|Casualty	Virology	Epstein Barr Virus VCA IgG	SN01041640
Nelson Mandela Academic Laboratory	Cancel by lab (incorrect test)	Nelson Mandela Academic Hosp|Neonatal Ward	Virology	Herpes Simplex Virus 1 IgG	SN01041865
Nelson Mandela Academic Laboratory	Cancel by lab (incorrect test)	Nelson Mandela Academic Hosp|Neonatal Ward	Virology	Herpes Simplex Virus 2 IgG	SN01041865
Nelson Mandela Academic Laboratory	Cancel by lab (incorrect test)	Nelson Mandela Academic Hosp|Neonatal High Care	Virology	Herpes Simplex Virus 1 IgG	SN01042867
Nelson Mandela Academic Laboratory	Cancel by lab (incorrect test)	Nelson Mandela Academic Hosp|Neonatal High Care	Virology	Herpes Simplex Virus 2 IgG	SN01042867
Nelson Mandela Academic Laboratory	Cancel by lab (incorrect test)	Nelson Mandela Academic Hosp|Male Medical Ward D	Microbiology	Anti-DNase B	SN01042969
Nelson Mandela Academic Laboratory	Cancel by lab (incorrect test)	Nelson Mandela Academic Hosp|Eye Clinic	Virology	Herpes Simplex Virus 1 IgG	SN01043480
Nelson Mandela Academic Laboratory	Cancel by lab (incorrect test)	Nelson Mandela Academic Hosp|Eye Clinic	Virology	Herpes Simplex Virus 2 IgG	SN01043480
Nelson Mandela Academic Laboratory	Cancel by lab (incorrect test)	Nelson Mandela Academic Hosp|Labour Ward	Virology	Herpes Simplex Virus 1 IgG	SN01043559
Nelson Mandela Academic Laboratory	Cancel by lab (incorrect test)	Nelson Mandela Academic Hosp|Labour Ward	Virology	Herpes Simplex Virus 2 IgG	SN01043559
Nelson Mandela Academic Laboratory	Cancel by lab (incorrect test)	Nelson Mandela Academic Hosp|Labour Ward	Virology	Epstein Barr Virus VCA IgG	SN01043559
Nelson Mandela Academic Laboratory	Specimen insufficient	Nelson Mandela Academic Hosp|Labour Ward	Virology	HSV 1&2 IgG	SN01043559
Nelson Mandela Academic Laboratory	Specimen insufficient	Nelson Mandela Academic Hosp|Labour Ward	Virology	Herpes Simplex Virus IgM	SN01043559
Nelson Mandela Academic Laboratory	Specimen insufficient	Nelson Mandela Academic Hosp|Labour Ward	Virology	Cytomegalovirus IgG	SN01043559
Nelson Mandela Academic Laboratory	Specimen insufficient	Nelson Mandela Academic Hosp|Labour Ward	Virology	Epstein Barr Virus NA IgG	SN01043559
Nelson Mandela Academic Laboratory	Specimen insufficient	Nelson Mandela Academic Hosp|Labour Ward	Virology	Epstein Barr Virus VCA IgM	SN01043559
Nelson Mandela Academic Laboratory	Cancel by lab (incorrect test)	Nelson Mandela Academic Hosp|Paediatric OPD	Virology	Herpes Simplex Virus 1 IgG	SN01043877
Nelson Mandela Academic Laboratory	Cancel by lab (incorrect test)	Nelson Mandela Academic Hosp|Paediatric OPD	Virology	Herpes Simplex Virus 2 IgG	SN01043877
Nelson Mandela Academic Laboratory	Specimen insufficient	Nelson Mandela Academic Hosp|Paediatric Ward West	Immunology	Complement C3	SN01044229
Nelson Mandela Academic Laboratory	Specimen insufficient	Nelson Mandela Academic Hosp|Paediatric Ward West	Immunology	Complement C4	SN01044229
Nelson Mandela Academic Laboratory	Specimen insufficient	Nelson Mandela Academic Hosp|Paediatric Ward West	Immunology	Anti-streptolysin O titre (automated)	SN01044229
Nelson Mandela Academic Laboratory	Specimen insufficient	Nelson Mandela Academic Hosp|Paediatric Ward West	Immunology	Anti-DNase B	SN01044229
Nelson Mandela Academic Laboratory	Cancel by lab (incorrect test)	Nelson Mandela Academic Hosp|Paediatric Intensive Care	Virology	Herpes Simplex Virus 1 IgG	SN01044303
Nelson Mandela Academic Laboratory	Cancel by lab (incorrect test)	Nelson Mandela Academic Hosp|Paediatric Intensive Care	Virology	Herpes Simplex Virus 2 IgG	SN01044303
Nelson Mandela Academic Laboratory	Specimen insufficient	Nelson Mandela Academic Hosp|Paediatric Ward East	Virology	HIV Drug Resistance Genotyping	SN01044709
Nelson Mandela Academic Laboratory	Specimen insufficient	Nelson Mandela Academic Hosp|Paediatric Ward East	Virology	Epstein Barr Virus NA IgG	SN01044709
Nelson Mandela Academic Laboratory	Specimen insufficient	Nelson Mandela Academic Hosp|Paediatric Ward East	Virology	Epstein Barr Virus VCA IgG	SN01044709
Nelson Mandela Academic Laboratory	Specimen insufficient	Nelson Mandela Academic Hosp|Paediatric Ward East	Virology	Epstein Barr Virus VCA IgM	SN01044709
Nelson Mandela Academic Laboratory	Cancel by lab (incorrect test)	Bedford Orthopedic Hospital|Out Patient Department	Microbiology	Anti-DNase B	SN01045131
Nelson Mandela Academic Laboratory	Not done: not offered in this lab	Nelson Mandela Academic Hosp|Intensive Care Unit	Virology	Epstein Barr Virus VCA IgG	SN01045136
Nelson Mandela Academic Laboratory	Cancel by lab (incorrect test)	Nelson Mandela Academic Hosp|Eye Clinic	Virology	Herpes Simplex Virus 1 IgG	SN01049706
Nelson Mandela Academic Laboratory	Cancel by lab (incorrect test)	Nelson Mandela Academic Hosp|Eye Clinic	Virology	Herpes Simplex Virus 2 IgG	SN01049706
Nelson Mandela Academic Laboratory	Not done: not offered in this lab	Nelson Mandela Academic Hosp|Paediatric Ward West	Virology	Herpes Simplex Virus 1 IgG	SN01049707
Nelson Mandela Academic Laboratory	Cancel by lab (incorrect test)	Mthatha General Hospital|Female Medical Ward	Virology	Epstein Barr Virus VCA IgG	SN01049868
Nelson Mandela Academic Laboratory	Specimen not received	Mthatha General Hospital|Female Medical Ward	Virology	Cytomegalovirus IgM	SN01049868
Nelson Mandela Academic Laboratory	Specimen not received	Mthatha General Hospital|Female Medical Ward	Virology	Epstein Barr Virus NA IgG	SN01049868
Nelson Mandela Academic Laboratory	Specimen not received	Mthatha General Hospital|Female Medical Ward	Virology	Epstein Barr Virus VCA IgM	SN01049868
Nelson Mandela Academic Laboratory	Specimen insufficient	Mthatha General Hospital|Casualty	Immunology	Complement C3	SN01051482
Nelson Mandela Academic Laboratory	Specimen insufficient	Mthatha General Hospital|Casualty	Immunology	Complement C4	SN01051482
Nelson Mandela Academic Laboratory	Cancel by lab (incorrect test)	Mthatha General Hospital|Casualty	Microbiology	Anti-DNase B	SN01051482
Nelson Mandela Academic Laboratory	Cancel by lab (incorrect test)	Nelson Mandela Academic Hosp|Medical OPD	Chemistry	Anti-thyroid peroxidase Ab	SN01052189
Nelson Mandela Academic Laboratory	Not done: not offered in this lab	Mthatha General Hospital|Neonatal Ward	Virology	Herpes Simplex Virus 1 IgG	SN01052953
Nelson Mandela Academic Laboratory	Not done: not offered in this lab	Mthatha General Hospital|Neonatal Ward	Virology	Herpes Simplex Virus 2 IgG	SN01052953
Nelson Mandela Academic Laboratory	Cancel by lab (incorrect test)	Nelson Mandela Academic Hosp|Paediatric Ward East	Microbiology	Anti-DNase B	SN01053237
Nelson Mandela Academic Laboratory	Not done: not offered in this lab	Nelson Mandela Academic Hosp|Neonatal High Care	Virology	Herpes Simplex Virus 1 IgG	SN01054146
Nelson Mandela Academic Laboratory	Not done: not offered in this lab	Nelson Mandela Academic Hosp|Neonatal High Care	Virology	Herpes Simplex Virus 2 IgG	SN01054146
Nelson Mandela Academic Laboratory	Specimen insufficient	Nelson Mandela Academic Hosp|Neonatal High Care	Virology	Cytomegalovirus IgG	SN01054146
Nelson Mandela Academic Laboratory	Specimen insufficient	Nelson Mandela Academic Hosp|Neonatal High Care	Virology	Cytomegalovirus IgM	SN01054146
Nelson Mandela Academic Laboratory	Specimen insufficient	Nelson Mandela Academic Hosp|Neonatal High Care	Virology	Parvovirus B19 IgG	SN01054146
Nelson Mandela Academic Laboratory	Specimen insufficient	Nelson Mandela Academic Hosp|Neonatal High Care	Virology	Parvovirus B19 IgM	SN01054146
Tygerberg Laboratory	Lab error (non-reportable)	Tygerberg Hospital wc TBH|C5BW|Abdominal	Lab Support	Telephonic Requests	ST00682344
Tygerberg Laboratory	Lab error (non-reportable)	Tygerberg Hospital wc TBH|C7BW|Gastro Enterology	Histology	Histology Supplement	ST01713339
Tygerberg Laboratory	Dupl registration (non-reportable)	Tygerberg Hospital wc TBH|Ward A10	Microbiology	Culture sterile sites	ST01797137
Tygerberg Laboratory	Specimen insufficient	Tygerberg Hospital wc TBH|Ward A8 West	Chemistry	Serum oligoclonal bands	ST02004432
Tygerberg Laboratory	Not done: done within last 3 months	Tygerberg Hospital wc TBH|X-Block|Hema Chemotherapy	Genetics/PRF	QR-PCR: t(9;22) BCR/ABL1 Mbcr CML	ST02051270
Tygerberg Laboratory	Specimen not received	Tygerberg Hospital wc TBH|Ward J1	Chemistry	Urine cortisol	ST02096673
Tygerberg Laboratory	Specimen insufficient	Tygerberg Hospital wc TBH|C7CH|Rheumatology	Immunology	Myositis-associated Ab screen (Immunoblot)	ST02113677
Tygerberg Laboratory	Lab error (non-reportable)	Tygerberg Hospital wc TBH|Ward not stated	Histology	Histology Internal Referral	ST02121100
Tygerberg Laboratory	Lab error (non-reportable)	Tygerberg Hospital wc TBH|Ward not stated	Histology	Histology Supplement	ST02141860
Tygerberg Laboratory	Lab error (non-reportable)	Tygerberg Hospital wc TBH|Ward not stated	Histology	Histology Internal Referral	ST02157866
Tygerberg Laboratory	Not done: lost in transit	Tygerberg Hospital wc TBH|C7CW|Endocrine	Chemistry	Sex hormone binding globulin (SHBG)	ST02172839
Tygerberg Laboratory	Lab error (non-reportable)	Ampath [Cape Town]|No ward	Histology	Histology (TBH)	ST02187023
Tygerberg Laboratory	Lab error (non-reportable)	Tygerberg Hospital wc TBH|Ward not stated	Genetics/PRF	FISH: ERBB2 (HER2/neu)	ST02200689
Tygerberg Laboratory	Lab error (non-reportable)	Tygerberg Hospital wc TBH|C8CW|Derma General	Genetics/PRF	Oncology: Molecular	ST02201365
Tygerberg Laboratory	Lab error (non-reportable)	Tygerberg Hospital wc TBH|Ward D1	Haematology	Morphology (no-charge)	ST02207387
Tygerberg Laboratory	Cancel by lab (duplicate request)	Tygerberg Hospital wc TBH|Ward D10	Virology	HIV Drug Resistance Genotyping	ST02208249
Tygerberg Laboratory	Lab error (non-reportable)	Tygerberg Hospital wc TBH|Ward not stated	Histology	Histology Internal Referral	ST02210498
Tygerberg Laboratory	Lab error (non-reportable)	Tygerberg Hospital wc TBH|Ward not stated	Histology	Histology Internal Referral	ST02212775
Tygerberg Laboratory	Lab error (non-reportable)	Tygerberg Hospital wc TBH|C8CW|Derma General	Histology	Histology Internal Referral	ST02215780
Tygerberg Laboratory	Lab error (non-reportable)	Tygerberg Hospital wc TBH|C8CW|Derma General	Genetics/PRF	T-cell receptor gamma gene clonality	ST02215780
Tygerberg Laboratory	Lab error (non-reportable)	Tygerberg Hospital wc TBH|Ward not stated	Histology	Histology Internal Referral	ST02226219
Tygerberg Laboratory	Not done: lost in transit	Bishop Lavis CDC wc BLP|Ward not stated	Microbiology	TB culture liquid medium	ST02229795
Tygerberg Laboratory	Lab error (non-reportable)	Karl Bremer Hospital wc KBH|Emergency Centre	Chemistry	Iron	ST02232973
Tygerberg Laboratory	Lab error (non-reportable)	Karl Bremer Hospital wc KBH|Emergency Centre	Chemistry	Transferrin	ST02232973
Tygerberg Laboratory	Lab error (non-reportable)	Karl Bremer Hospital wc KBH|Emergency Centre	Chemistry	Ferritin	ST02232973
Tygerberg Laboratory	Not done: lost in transit	Tygerberg Hospital wc TBH|Ward A1 West	Haematology	Anti Factor Xa Assay	ST02237341
Tygerberg Laboratory	Lab error (non-reportable)	Tygerberg Hospital wc TBH|Ward D8	Haematology	Peripheral Blood Morphology	ST02244910
Tygerberg Laboratory	Lab error (non-reportable)	Tygerberg Hospital wc TBH|Ward D8	Haematology	Peripheral Blood Morphology	ST02244921
Tygerberg Laboratory	Lab error (non-reportable)	Eerste River Hospital wc ERH|Ward not stated	Haematology	Peripheral Blood Morphology	ST02246906
Tygerberg Laboratory	Slide broken	Michael Mapongwana CDC wc MMP|Ward not stated	Cytology	Cytology Gynaecology Report	ST02248126
Tygerberg Laboratory	Specimen not received	Ubuntu Clinic (Khayelitsha)|Ward not stated	Microbiology	Cryptococcal antigen LFA	ST02249804
Tygerberg Laboratory	Not done: lost in transit	Tygerberg Hospital wc TBH|C6AW|Urology General	Lab Support	NICD Referral Test	ST02249891
Tygerberg Laboratory	Specimen not received	Cloetesville CDC wc CLC|Ward not stated	Microbiology	Cryptococcal antigen LFA	ST02251961
Tygerberg Laboratory	Specimen not received	Eerste River Hospital wc ERH|Ward A (Paediatric)	Microbiology	Cryptococcal antigen LFA	ST02251977
Tygerberg Laboratory	Specimen not received	Tygerberg Hospital wc TBH|Ward D2	Microbiology	Cryptococcal antigen LFA	ST02253320
Tygerberg Laboratory	Specimen not received	Eerste River Hospital wc ERH|Ward not stated	Microbiology	Cryptococcal antigen LFA	ST02254501
Tygerberg Laboratory	Not done: lost in transit	Helderberg Hospital wc HHH|Out Patient Department	Microbiology	TB culture liquid medium	ST02255694
Tygerberg Laboratory	Unsuit: too old	Tygerberg Hospital wc TBH|Ward D1	Haematology	Cold Agglutinins	ST02256638
Tygerberg Laboratory	Unsuit: too old	Tygerberg Hospital wc TBH|Ward D1	Haematology	Cryoglobulins	ST02256638
Tygerberg Laboratory	Cancel by lab (incorrect test)	Tygerberg Hospital wc TBH|Ward D1	Immunology	Cryoglobulins	ST02256638
Tygerberg Laboratory	Specimen not received	Eerste River Hospital wc ERH|Ward not stated	Microbiology	Cryptococcal antigen LFA	ST02256782
Tygerberg Laboratory	Specimen not received	Tygerberg Hospital wc TBH|Ward A8 East	Haematology	Eosinophil Smear	ST02257342
Tygerberg Laboratory	Lab error (non-reportable)	Tygerberg Hospital wc TBH|X-Block|Haematology	Histology	Histology Internal Referral	ST02257376
Tygerberg Laboratory	Specimen not received	Macassar CDC wc MCP|Ward not stated	Cytology	Cytology Gynaecology Report	ST02258183
Tygerberg Laboratory	Lab error (non-reportable)	Tygerberg Hospital wc TBH|Ward C2A	Microbiology	PCR Line Probe (CM)	ST02258423
Tygerberg Laboratory	Specimen not received	Kraaifontein CHC wc KFP|Ward not stated	Microbiology	Cryptococcal antigen LFA	ST02258694
Tygerberg Laboratory	Specimen not received	Delft CHC wc DFP|Ward not stated	Microbiology	Cryptococcal antigen LFA	ST02259094
Tygerberg Laboratory	Specimen not received	Eerste River Hospital wc ERH|Ward not stated	Microbiology	Cryptococcal antigen LFA	ST02259856
Tygerberg Laboratory	Specimen insufficient	Tygerberg Hospital wc TBH|Ward G1	Chemistry	Alpha 1-antitrypsin	ST02261500
Tygerberg Laboratory	Lab error (non-reportable)	Tygerberg Hospital wc TBH|C8CW|Derma General	Histology	Histology Internal Referral	ST02261573
Tygerberg Laboratory	Specimen not received	Tygerberg Hospital wc TBH|Ward A9 Unit	Microbiology	Automated culture	ST02265074
Tygerberg Laboratory	Cancel: not indicated (policy)	Tygerberg Hospital wc TBH|Ward D8	Microbiology	Galactomannan Ag	ST02265245
Tygerberg Laboratory	Not done: lost in transit	Tygerberg Hospital wc TBH|Ward A8 East	Virology	HSV 1&2 IgG	ST02265941
Tygerberg Laboratory	Cancel by lab (incorrect test)	Tygerberg Hospital wc TBH|C8CW|Derma General	Immunology	Anti-Mi-2 Ab (FEIA)	ST02266086
Tygerberg Laboratory	Specimen insufficient	Tygerberg Hospital wc TBH|C7CO|Lupus	Haematology	Lupus Anticoagulant	ST02266686
Tygerberg Laboratory	Specimen not received	Tygerberg Hospital wc TBH|Ward C1 West	Microbiology	Cryptococcal antigen LFA	ST02267746
Tygerberg Laboratory	Lab error (non-reportable)	Tygerberg Hospital wc TBH|Ward G9	Lab Support	Tests Referred	ST02268491
Tygerberg Laboratory	Dupl registration (non-reportable)	Mfuleni CDC wc MFU|Ward not stated	Cytology	Cytology Gynaecology Report	ST02268728
Tygerberg Laboratory	Lab error (non-reportable)	Tygerberg Hospital wc TBH|Ward G9	Lab Support	Tests Referred	ST02271515
Tygerberg Laboratory	Specimen not received	Ikhwezi CDC wc IKW|ARV Clinic	Immunology	CD4 ARV	ST02272249
Tygerberg Laboratory	Lab error (non-reportable)	Tygerberg Hospital wc TBH|Ward A5 High Care	Haematology	Peripheral Blood Morphology	ST02273357
Tygerberg Laboratory	Lab error (non-reportable)	Tygerberg Hospital wc TBH|C3AW|Paed Haematology	Lab Support	Spare 3	ST02274817
Tygerberg Laboratory	Lab error (non-reportable)	Elsies River Clinic wc ERC|Ward not stated	Lab Support	Spare 1	ST02275011
Tygerberg Laboratory	Lab error (non-reportable)	Bishop Lavis CDC wc BLP|ARV Clinic	Lab Support	Spare 1	ST02275039
Tygerberg Laboratory	Lab error (non-reportable)	Bishop Lavis CDC wc BLP|ARV Clinic	Lab Support	Spare 2	ST02275039
Tygerberg Laboratory	Dupl registration (non-reportable)	Tygerberg Hospital wc TBH|Ward not stated	Cytology	Cytology Supplementary Report	ST02275544
Tygerberg Laboratory	Lab error (non-reportable)	Tygerberg Hospital wc TBH|C7CH|Rheumatology	Lab Support	Spare 1	ST02276244
Tygerberg Laboratory	Lab error (non-reportable)	Delft South Clinic wc DFS|Club (ARV) 1	Lab Support	Spare 1	ST02276273
Tygerberg Laboratory	Lab error (non-reportable)	Tygerberg Hospital wc TBH|C7CW|Endocrine	Lab Support	Spare 1	ST02276331
Tygerberg Laboratory	Lab error (non-reportable)	Tygerberg Hospital wc TBH|C3AW|Paed General	Lab Support	Spare 1	ST02276398
Tygerberg Laboratory	Lab error (non-reportable)	Kraaifontein CHC wc KFP|ARV Clinic	Lab Support	Spare 1	ST02276484
Tygerberg Laboratory	Lab error (non-reportable)	Tygerberg Hospital wc TBH|Ward G Ground	Lab Support	Spare 1	ST02276487
Tygerberg Laboratory	Lab error (non-reportable)	Elsies River CHC wc ERP|Ward not stated	Lab Support	Spare 1	ST02276575
Tygerberg Laboratory	Lab error (non-reportable)	Tygerberg Hospital wc TBH|Ward G Ground	Lab Support	Spare 1	ST02276627
Tygerberg Laboratory	Lab error (non-reportable)	Tygerberg Hospital wc TBH|Ward A4 West	Lab Support	Spare 1	ST02276730
Tygerberg Laboratory	Lab error (non-reportable)	Tygerberg Hospital wc TBH|Ward A4 West	Lab Support	Spare 1	ST02276754
Tygerberg Laboratory	Lab error (non-reportable)	Eerste River Hospital wc ERH|Ward not stated	Lab Support	Spare 1	ST02276966
Tygerberg Laboratory	Lab error (non-reportable)	Eerste River Hospital wc ERH|Out Patient Department	Lab Support	Spare 1	ST02276974
Tygerberg Laboratory	Lab error (non-reportable)	Tygerberg Hospital wc TBH|C7CH|Rheumatology	Lab Support	Spare 1	ST02276987
Tygerberg Laboratory	Lab error (non-reportable)	Tygerberg Hospital wc TBH|C8CW|Derma General	Lab Support	Spare 1	ST02276989
Tygerberg Laboratory	Lab error (non-reportable)	Tygerberg Hospital wc TBH|C8BO|General Medicine	Lab Support	Spare 1	ST02277003
Tygerberg Laboratory	Lab error (non-reportable)	Tygerberg Hospital wc TBH|C8BO|General Medicine	Lab Support	Spare 1	ST02277006
Tygerberg Laboratory	Lab error (non-reportable)	Tygerberg Hospital wc TBH|Ward not stated	Lab Support	Spare 1	ST02277008
Tygerberg Laboratory	Lab error (non-reportable)	Tygerberg Hospital wc TBH|Ward D Lower Ground	Lab Support	Spare 1	ST02277024
Tygerberg Laboratory	Specimen insufficient	Tygerberg Hospital wc TBH|Ward G10	Virology	Herpes Simplex Virus IgM	ST02277031
Tygerberg Laboratory	Lab error (non-reportable)	Tygerberg Hospital wc TBH|C7CO|General Respiratory	Lab Support	Spare 1	ST02277035
Tygerberg Laboratory	Lab error (non-reportable)	Tygerberg Hospital wc TBH|F1 Emergency Unit	Lab Support	Spare 1	ST02277055
Tygerberg Laboratory	Lab error (non-reportable)	Tygerberg Hospital wc TBH|Ward not stated	Lab Support	Spare 1	ST02277056
Tygerberg Laboratory	Lab error (non-reportable)	Tygerberg Hospital wc TBH|C8BO|General Medicine	Lab Support	Spare 1	ST02277074
Tygerberg Laboratory	Lab error (non-reportable)	Karl Bremer Hospital wc KBH|3C Maternity Ward	Lab Support	Spare 1	ST02277556
Tygerberg Laboratory	Lab error (non-reportable)	Tygerberg Hospital wc TBH|Ward C2A	Lab Support	Spare 1	ST02277750
Tygerberg Laboratory	Lab error (non-reportable)	Tygerberg Hospital wc TBH|Ward not stated	Lab Support	Spare 1	ST02277757
Tygerberg Laboratory	Lab error (non-reportable)	Tygerberg Hospital wc TBH|Ward D9	Lab Support	Spare 1	ST02277769
Tygerberg Laboratory	Lab error (non-reportable)	Tygerberg Hospital wc TBH|C2BO|Obst Sonar	Lab Support	Spare 3	ST02277772
Tygerberg Laboratory	Lab error (non-reportable)	Tygerberg Hospital wc TBH|X-Block|Bronchi	Lab Support	Spare 1	ST02277785
Tygerberg Laboratory	Lab error (non-reportable)	DTTC studies|No ward	Lab Support	Spare 1	ST02277850
Tygerberg Laboratory	Lab error (non-reportable)	DTTC studies|No ward	Lab Support	Spare 1	ST02277862
Tygerberg Laboratory	Lab error (non-reportable)	Goedverwacht Sat Clinic wc GWR|Ward not stated	Lab Support	Spare 1	ST02277880
Tygerberg Laboratory	Lab error (non-reportable)	Mfuleni CDC wc MFU|Ward not stated	Lab Support	Spare 1	ST02277887
Tygerberg Laboratory	Lab error (non-reportable)	Tygerberg Hospital wc TBH|C3AW|Paed Oncology	Lab Support	Spare 1	ST02277958
Tygerberg Laboratory	Lab error (non-reportable)	Michael Mapongwana CDC wc MMP|ARV Clinic	Lab Support	Spare 1	ST02277971
Tygerberg Laboratory	Lab error (non-reportable)	Tygerberg Hospital wc TBH|C7CO|Lupus	Lab Support	Spare 1	ST02278006
Tygerberg Laboratory	Lab error (non-reportable)	Tygerberg Hospital wc TBH|C7CO|Lupus	Lab Support	Spare 2	ST02278006
Tygerberg Laboratory	Lab error (non-reportable)	Ikhwezi CDC wc IKW|Ward not stated	Lab Support	Test Request Details	ST02278074
Tygerberg Laboratory	Lab error (non-reportable)	Somerset West Clinic wc SOM|Ward not stated	Cytology	Cytology Gynaecology Report	ST02278112
Tygerberg Laboratory	Specimen insufficient	Tygerberg Hospital wc TBH|Ward A10	Chemistry	Anti-thyroid peroxidase Ab	ST02278126
Tygerberg Laboratory	Lab error (non-reportable)	Elsies River CHC wc ERP|Ward not stated	Lab Support	Test Request Details	ST02278193
Tygerberg Laboratory	Lab error (non-reportable)	Tygerberg Hospital wc TBH|Ward G7	Lab Support	Tests Referred	ST02278392
Tygerberg Laboratory	Dupl registration (non-reportable)	Tygerberg Hospital wc TBH|Ward A9 Unit	Haematology	Differential Count	ST02279041
Tygerberg Laboratory	Lab error (non-reportable)	Tygerberg Hospital wc TBH|C7CW|Neurology	Lab Support	Spare 1	ST02279083
Tygerberg Laboratory	Lab error (non-reportable)	Tygerberg Hospital wc TBH|C5BO|Mamae/Breast	Lab Support	Spare 1	ST02279094
Tygerberg Laboratory	Lab error (non-reportable)	Tygerberg Hospital wc TBH|Ward A7	Lab Support	Spare 1	ST02279175
Tygerberg Laboratory	Lab error (non-reportable)	Tygerberg Hospital wc TBH|Ward A7	Lab Support	Spare 2	ST02279175
Tygerberg Laboratory	Lab error (non-reportable)	Michael Mapongwana CDC wc MMP|ARV Clinic	Lab Support	Spare 1	ST02279186
Tygerberg Laboratory	Lab error (non-reportable)	Michael Mapongwana CDC wc MMP|ARV Clinic	Lab Support	Spare 1	ST02279189
Tygerberg Laboratory	Lab error (non-reportable)	Tygerberg Hospital wc TBH|C7BW|Gastro Enterology	Lab Support	Spare 1	ST02279198
Tygerberg Laboratory	Lab error (non-reportable)	Tygerberg Hospital wc TBH|C7BW|Gastro Enterology	Lab Support	Spare 1	ST02279206
Tygerberg Laboratory	Lab error (non-reportable)	Tygerberg Hospital wc TBH|C7BW|Gastro Enterology	Lab Support	Spare 2	ST02279206
Tygerberg Laboratory	Lab error (non-reportable)	Michael Mapongwana CDC wc MMP|ARV Clinic	Lab Support	Spare 1	ST02279209
Tygerberg Laboratory	Lab error (non-reportable)	Michael Mapongwana CDC wc MMP|ARV Clinic	Lab Support	Spare 1	ST02279212
Tygerberg Laboratory	Lab error (non-reportable)	Michael Mapongwana CDC wc MMP|ARV Clinic	Lab Support	Spare 2	ST02279212
Tygerberg Laboratory	Lab error (non-reportable)	Tygerberg Hospital wc TBH|C7CH|Rheumatology	Lab Support	Spare 1	ST02279235
Tygerberg Laboratory	Lab error (non-reportable)	Tygerberg Hospital wc TBH|C8CW|Derma General	Lab Support	Spare 1	ST02279242
Tygerberg Laboratory	Lab error (non-reportable)	Tygerberg Hospital wc TBH|Ward J7	Lab Support	Test Request Details	ST02279350
Tygerberg Laboratory	Lab error (non-reportable)	Tygerberg Hospital wc TBH|Ward J6	Lab Support	Test Request Details	ST02279353
Tygerberg Laboratory	Lab error (non-reportable)	Tygerberg Hospital wc TBH|C8BO|General Medicine	Lab Support	Spare 1	ST02279368
Tygerberg Laboratory	Lab error (non-reportable)	Tygerberg Hospital wc TBH|C8BO|General Medicine	Lab Support	Spare 2	ST02279368
Tygerberg Laboratory	Lab error (non-reportable)	Tygerberg Hospital wc TBH|Ward A7	Lab Support	Spare 1	ST02279369
Tygerberg Laboratory	Lab error (non-reportable)	Tygerberg Hospital wc TBH|C8BO|General Medicine	Lab Support	Spare 1	ST02279371
Tygerberg Laboratory	Lab error (non-reportable)	Tygerberg Hospital wc TBH|Ward G3	Lab Support	Spare 1	ST02279373
Tygerberg Laboratory	Lab error (non-reportable)	Eerste River Hospital wc ERH|Casualty Unit	Lab Support	Spare 1	ST02279379
Tygerberg Laboratory	Lab error (non-reportable)	Tygerberg Hospital wc TBH|C7CO|Nephrology	Lab Support	Spare 1	ST02279393
Tygerberg Laboratory	Lab error (non-reportable)	Tygerberg Hospital wc TBH|C8CW|Derma General	Lab Support	Spare 1	ST02279394
Tygerberg Laboratory	Lab error (non-reportable)	Tygerberg Hospital wc TBH|C7CO|Lupus	Lab Support	Spare 1	ST02279397
Tygerberg Laboratory	Lab error (non-reportable)	Tygerberg Hospital wc TBH|C7CH|Rheumatology	Lab Support	Spare 1	ST02279403
Tygerberg Laboratory	Lab error (non-reportable)	Eerste River Hospital wc ERH|Admissions	Lab Support	Test Request Details	ST02279406
Tygerberg Laboratory	Lab error (non-reportable)	Tygerberg Hospital wc TBH|Ward F2 Mothers	Lab Support	Test Request Details	ST02279509
Tygerberg Laboratory	Lab error (non-reportable)	Tygerberg Hospital wc TBH|Ward C1 West	Lab Support	Test Request Details	ST02279563
Tygerberg Laboratory	Lab error (non-reportable)	Tygerberg Hospital wc TBH|Ward F4	Lab Support	Spare 1	ST02279576
Tygerberg Laboratory	Lab error (non-reportable)	Bishop Lavis CDC wc BLP|ARV Clinic	Lab Support	Test Request Details	ST02279589
Tygerberg Laboratory	Lab error (non-reportable)	Eerste River Hospital wc ERH|ARV Clinic	Lab Support	Spare 1	ST02279624
Tygerberg Laboratory	Lab error (non-reportable)	Eerste River Hospital wc ERH|ARV Clinic	Lab Support	Spare 2	ST02279624
Tygerberg Laboratory	Lab error (non-reportable)	Bishop Lavis CDC wc BLP|ARV Clinic	Lab Support	Test Request Details	ST02279629
Tygerberg Laboratory	Lab error (non-reportable)	Tygerberg Hospital wc TBH|C7AO|Ophthalmic General	Lab Support	Spare 1	ST02279648
Tygerberg Laboratory	Lab error (non-reportable)	Elsies River CHC wc ERP|Ward not stated	Lab Support	Test Request Details	ST02279669
Tygerberg Laboratory	Lab error (non-reportable)	Elsies River CHC wc ERP|Ward not stated	Lab Support	Spare 1	ST02279669
Tygerberg Laboratory	Lab error (non-reportable)	Hermanus Hospital wc HER|Casualty	Lab Support	Spare 1	ST02279856
Tygerberg Laboratory	Lab error (non-reportable)	Mfuleni CDC wc MFU|ARV Clinic	Lab Support	Spare 1	ST02279863
Tygerberg Laboratory	Lab error (non-reportable)	Mfuleni CDC wc MFU|ARV Clinic	Lab Support	Spare 2	ST02279863
Tygerberg Laboratory	Lab error (non-reportable)	Mfuleni CDC wc MFU|ARV Clinic	Lab Support	Spare 3	ST02279863
Tygerberg Laboratory	Lab error (non-reportable)	Tygerberg Hospital wc TBH|Ward A5 Unit	Lab Support	Spare 1	ST02279877
Tygerberg Laboratory	Lab error (non-reportable)	Tygerberg Hospital wc TBH|Ward A5 Unit	Lab Support	Spare 1	ST02279880
Tygerberg Laboratory	Lab error (non-reportable)	Karl Bremer Hospital wc KBH|Emergency Centre	Lab Support	Spare 1	ST02279967
Tygerberg Laboratory	Lab error (non-reportable)	Karl Bremer Hospital wc KBH|Emergency Centre	Lab Support	Spare 1	ST02279984
Tygerberg Laboratory	Lab error (non-reportable)	Tygerberg Hospital wc TBH|Ward C1 West	Lab Support	Test Request Details	ST02280072
Tygerberg Laboratory	Lab error (non-reportable)	Tygerberg Hospital wc TBH|Ward A1 Burns	Lab Support	Spare 1	ST02280091
Tygerberg Laboratory	Lab error (non-reportable)	Lancet Laboratories [Johannesburg]|No ward	Lab Support	Tests Referred	ST02280244
Tygerberg Laboratory	Lab error (non-reportable)	Eerste River Hospital wc ERH|Casualty Unit	Lab Support	Spare 1	ST02280838
Tygerberg Laboratory	Lab error (non-reportable)	Moorreesburg Clinic wc MRB|Ward not stated	Lab Support	Spare 1	ST02280854
Tygerberg Laboratory	Lab error (non-reportable)	Eerste River Hospital wc ERH|ARV Clinic	Lab Support	Spare 1	ST02280859
Tygerberg Laboratory	Lab error (non-reportable)	Tygerberg Hospital wc TBH|Ward G3	Lab Support	Spare 1	ST02280863
Tygerberg Laboratory	Lab error (non-reportable)	Tygerberg Hospital wc TBH|Ward G3	Lab Support	Spare 2	ST02280863
Tygerberg Laboratory	Lab error (non-reportable)	Tygerberg Hospital wc TBH|Ward A4 West	Lab Support	Spare 1	ST02280878
Tygerberg Laboratory	Lab error (non-reportable)	Tygerberg Hospital wc TBH|C5BO|Mamae/Breast	Lab Support	Spare 1	ST02280975
Tygerberg Laboratory	Lab error (non-reportable)	Nomzamo CDC wc NMZ|ARV Clinic	Lab Support	Spare 1	ST02281039
Tygerberg Laboratory	Lab error (non-reportable)	Tygerberg Hospital wc TBH|Ward not stated	Lab Support	Spare 1	ST02281064
Tygerberg Laboratory	Lab error (non-reportable)	Aan-het-Pad Clinic wc AHP|ARV Clinic	Lab Support	Spare 1	ST02281169
Tygerberg Laboratory	Lab error (non-reportable)	Aan-het-Pad Clinic wc AHP|ARV Clinic	Lab Support	Spare 2	ST02281169
Tygerberg Laboratory	Lab error (non-reportable)	Tygerberg Hospital wc TBH|X-Block|Haematology	Lab Support	Tests Referred	ST02281314
Tygerberg Laboratory	Lab error (non-reportable)	Tygerberg Hospital wc TBH|Ward A9 Unit	Lab Support	Spare 1	ST02281334
Tygerberg Laboratory	Specimen not received	Kayamandi Clinic wc KMP|ARV Clinic	Immunology	CD4 ARV	ST02281379
Tygerberg Laboratory	Lab error (non-reportable)	Tygerberg Hospital wc TBH|Ward G Ground	Lab Support	Spare 1	ST02281398
Tygerberg Laboratory	Lab error (non-reportable)	Tygerberg Hospital wc TBH|Ward G8	Lab Support	Spare 1	ST02281423
Tygerberg Laboratory	Lab error (non-reportable)	Tygerberg Hospital wc TBH|X-Block|GIT Radio Therapy	Lab Support	Spare 1	ST02281536
Tygerberg Laboratory	Lab error (non-reportable)	Tygerberg Hospital wc TBH|X-Block|GIT Radio Therapy	Lab Support	Spare 2	ST02281536
Tygerberg Laboratory	Lab error (non-reportable)	Tygerberg Hospital wc TBH|C7BW|Gastro Enterology	Lab Support	Spare 1	ST02281539
Tygerberg Laboratory	Cancel: not indicated (result)	Tygerberg Hospital wc TBH|Ward C1 West	Haematology	CSF Cytospin	ST02281542
Tygerberg Laboratory	Lab error (non-reportable)	Tygerberg Hospital wc TBH|Ward C1 West	Lab Support	Spare 1	ST02281542
Tygerberg Laboratory	Lab error (non-reportable)	Tygerberg Hospital wc TBH|C3AW|Paed General	Lab Support	Spare 1	ST02281548
Tygerberg Laboratory	Lab error (non-reportable)	Eerste River Hospital wc ERH|Casualty Unit	Lab Support	Spare 1	ST02281549
Tygerberg Laboratory	Lab error (non-reportable)	Eerste River Hospital wc ERH|Out Patient Department	Lab Support	Spare 1	ST02281557
Tygerberg Laboratory	Lab error (non-reportable)	Tygerberg Hospital wc TBH|Ward G Ground	Lab Support	Spare 1	ST02281572
Tygerberg Laboratory	Lab error (non-reportable)	Tygerberg Hospital wc TBH|Ward G Ground	Lab Support	Spare 2	ST02281572
Tygerberg Laboratory	Lab error (non-reportable)	Tygerberg Hospital wc TBH|Ward G Ground	Lab Support	Spare 1	ST02281583
Tygerberg Laboratory	Lab error (non-reportable)	Tygerberg Hospital wc TBH|Ward G Ground	Lab Support	Spare 2	ST02281583
Tygerberg Laboratory	Lab error (non-reportable)	Tygerberg Hospital wc TBH|C7CW|Endocrine	Lab Support	Spare 1	ST02281588
Tygerberg Laboratory	Lab error (non-reportable)	Tygerberg Hospital wc TBH|C4A|Private Out Patients	Lab Support	Spare 1	ST02281591
Tygerberg Laboratory	Lab error (non-reportable)	Tygerberg Hospital wc TBH|C3AW|Paed General	Lab Support	Spare 1	ST02281594
Tygerberg Laboratory	Lab error (non-reportable)	Tygerberg Hospital wc TBH|Ward not stated	Lab Support	Spare 1	ST02281608
Tygerberg Laboratory	Lab error (non-reportable)	Tygerberg Hospital wc TBH|Ward G4	Lab Support	Spare 1	ST02281835
Tygerberg Laboratory	Lab error (non-reportable)	Tygerberg Hospital wc TBH|Ward A5 Unit	Lab Support	Spare 1	ST02281840
Tygerberg Laboratory	Lab error (non-reportable)	Eerste River Hospital wc ERH|Casualty Unit	Lab Support	Spare 1	ST02281881
Tygerberg Laboratory	Lab error (non-reportable)	Eerste River Hospital wc ERH|Casualty Unit	Lab Support	Spare 1	ST02281883
Tygerberg Laboratory	Lab error (non-reportable)	Karl Bremer Hospital wc KBH|Ward not stated	Lab Support	Spare 1	ST02281897
Tygerberg Laboratory	Lab error (non-reportable)	Karl Bremer Hospital wc KBH|Ward not stated	Lab Support	Spare 2	ST02281897
Tygerberg Laboratory	Lab error (non-reportable)	Karl Bremer Hospital wc KBH|Emergency Centre	Lab Support	Spare 1	ST02281901
Tygerberg Laboratory	Lab error (non-reportable)	Elsies River CHC wc ERP|Ward not stated	Lab Support	Spare 1	ST02281911
Tygerberg Laboratory	Lab error (non-reportable)	Ubuntu Clinic (Khayelitsha)|Ward not stated	Lab Support	Spare 1	ST02281912
Tygerberg Laboratory	Lab error (non-reportable)	Eerste River Hospital wc ERH|Ward not stated	Lab Support	Spare 1	ST02281928
Tygerberg Laboratory	Lab error (non-reportable)	Elsies River CHC wc ERP|Ward not stated	Lab Support	Spare 1	ST02282009
Tygerberg Laboratory	Lab error (non-reportable)	Mfuleni CDC wc MFU|ARV Clinic	Lab Support	Spare 1	ST02282011
Tygerberg Laboratory	Unsuit: too old	Tygerberg Hospital wc TBH|Ward A5 High Care	Virology	HIV Viral Load	ST02282299
Tygerberg Laboratory	Lab error (non-reportable)	Tygerberg Hospital wc TBH|Ward D2	Lab Support	Spare 1	ST02282511
Tygerberg Laboratory	Unsuit: too old	Tygerberg Hospital wc TBH|Ward A9 Unit	Haematology	Differential Count	ST02282558
Tygerberg Laboratory	Unsuit: too old	Tygerberg Hospital wc TBH|Ward C2A	Virology	HIV Viral Load	ST02282742
Tygerberg Laboratory	Lab error (non-reportable)	Tygerberg Hospital wc TBH|Ward C1 West	Lab Support	Spare 1	ST02282745
Tygerberg Laboratory	Lab error (non-reportable)	Wesbank Clinic wc WES|ARV Clinic	Lab Support	Spare 1	ST02282761
Tygerberg Laboratory	Lab error (non-reportable)	Tygerberg Hospital wc TBH|C3AW|Paed Nephrology	Lab Support	Spare 1	ST02282853
Tygerberg Laboratory	Lab error (non-reportable)	Tygerberg Hospital wc TBH|C3AW|Paed Nephrology	Lab Support	Spare 1	ST02282868
Tygerberg Laboratory	Lab error (non-reportable)	Tygerberg Hospital wc TBH|C3AW|Paed Nephrology	Lab Support	Spare 1	ST02282872
Tygerberg Laboratory	Lab error (non-reportable)	Nomzamo CDC wc NMZ|Ward not stated	Lab Support	Spare 1	ST02282873
Tygerberg Laboratory	Lab error (non-reportable)	Michael Mapongwana CDC wc MMP|Ward not stated	Lab Support	Spare 1	ST02282896
Tygerberg Laboratory	Lab error (non-reportable)	Tygerberg Hospital wc TBH|Ward F4	Lab Support	Spare 1	ST02282898
Tygerberg Laboratory	Lab error (non-reportable)	Kraaifontein CHC wc KFP|ARV Clinic	Lab Support	Spare 1	ST02282969
Tygerberg Laboratory	Lab error (non-reportable)	Tygerberg Hospital wc TBH|C1R Resuscitation	Lab Support	Spare 1	ST02282988
Tygerberg Laboratory	Lab error (non-reportable)	Tygerberg Hospital wc TBH|C3AW|Paed Nephrology	Lab Support	Spare 1	ST02283076
Tygerberg Laboratory	Lab error (non-reportable)	Tygerberg Hospital wc TBH|C7BW|Gastro Enterology	Lab Support	Test Request Details	ST02283161
Tygerberg Laboratory	Lab error (non-reportable)	Tygerberg Hospital wc TBH|Ward C1 West	Lab Support	Spare 1	ST02283774
Tygerberg Laboratory	Lab error (non-reportable)	Tygerberg Hospital wc TBH|Ward C1 West	Lab Support	Spare 1	ST02283776
Tygerberg Laboratory	Lab error (non-reportable)	Tygerberg Hospital wc TBH|Ward C1 West	Lab Support	Spare 1	ST02283781
Tygerberg Laboratory	Lab error (non-reportable)	Tygerberg Hospital wc TBH|C6AW|Urology General	Lab Support	Spare 1	ST02283800
Tygerberg Laboratory	Lab error (non-reportable)	Tygerberg Hospital wc TBH|Ward J Ground	Lab Support	Spare 1	ST02283817
Tygerberg Laboratory	Lab error (non-reportable)	Tygerberg Hospital wc TBH|Ward G3	Lab Support	Spare 1	ST02283819
Tygerberg Laboratory	Lab error (non-reportable)	Tygerberg Hospital wc TBH|C6AW|Urology General	Lab Support	Spare 1	ST02283827
Tygerberg Laboratory	Lab error (non-reportable)	Tygerberg Hospital wc TBH|C6AW|Urology General	Lab Support	Spare 2	ST02283827
Tygerberg Laboratory	Lab error (non-reportable)	Tygerberg Hospital wc TBH|Ward G Ground	Lab Support	Spare 1	ST02283841
Tygerberg Laboratory	Lab error (non-reportable)	Tygerberg Hospital wc TBH|Ward G Ground	Lab Support	Spare 1	ST02283867
Tygerberg Laboratory	Lab error (non-reportable)	Tygerberg Hospital wc TBH|Ward J LG Psychology Adult	Lab Support	Spare 1	ST02283921
Tygerberg Laboratory	Lab error (non-reportable)	Tygerberg Hospital wc TBH|Ward J LG Psychology Adult	Lab Support	Spare 2	ST02283921
Tygerberg Laboratory	Lab error (non-reportable)	Eerste River Hospital wc ERH|Casualty Unit	Lab Support	Spare 1	ST02283946
Tygerberg Laboratory	Require EDTA specimen	Ubuntu Clinic (Khayelitsha)|ARV Clinic	Chemistry	Vitamin B1 (thiamine)	ST02284051
Tygerberg Laboratory	Lab error (non-reportable)	Ubuntu Clinic (Khayelitsha)|ARV Clinic	Lab Support	Tests Referred	ST02284051
Tygerberg Laboratory	Lab error (non-reportable)	Tygerberg Hospital wc TBH|Ward C1 West	Lab Support	Spare 1	ST02284384
Tygerberg Laboratory	Lab error (non-reportable)	Grabouw CDC wc GHC|ARV Clinic	Lab Support	Test Request Details	ST02284401
Tygerberg Laboratory	Lab error (non-reportable)	Elsies River CHC wc ERP|Ward not stated	Lab Support	Spare 1	ST02284432
Tygerberg Laboratory	Lab error (non-reportable)	Eerste River Hospital wc ERH|Casualty Unit	Lab Support	Spare 1	ST02284479
Tygerberg Laboratory	Lab error (non-reportable)	Karl Bremer Hospital wc KBH|Emergency Centre	Lab Support	Spare 1	ST02284482
Tygerberg Laboratory	Lab error (non-reportable)	Eerste River Hospital wc ERH|Casualty Unit	Lab Support	Spare 1	ST02284485
Tygerberg Laboratory	Lab error (non-reportable)	Gustrouw CDC wc GCH|ARV Clinic	Lab Support	Spare 1	ST02284494
Tygerberg Laboratory	Lab error (non-reportable)	Tygerberg Hospital wc TBH|Ward G Ground	Lab Support	Spare 1	ST02284498
Tygerberg Laboratory	Lab error (non-reportable)	Tygerberg Hospital wc TBH|Ward G Ground	Lab Support	Spare 2	ST02284498
Tygerberg Laboratory	Lab error (non-reportable)	Tygerberg Hospital wc TBH|Ward G Ground	Lab Support	Spare 3	ST02284498
Tygerberg Laboratory	Lab error (non-reportable)	Nomzamo CDC wc NMZ|ARV Clinic	Lab Support	Spare 1	ST02284506
Tygerberg Laboratory	Lab error (non-reportable)	Macassar CDC wc MCP|ARV Clinic	Lab Support	Spare 1	ST02284541
Tygerberg Laboratory	Lab error (non-reportable)	Tulbagh Clinic wc TBC|ARV Clinic	Lab Support	Test Request Details	ST02284549
Tygerberg Laboratory	Lab error (non-reportable)	Bergsig Clinic wc BSC|ARV Clinic	Lab Support	Spare 1	ST02284576
Tygerberg Laboratory	Lab error (non-reportable)	Bergsig Clinic wc BSC|ARV Clinic	Lab Support	Spare 2	ST02284576
Tygerberg Laboratory	Lab error (non-reportable)	Michael Mapongwana CDC wc MMP|ARV Clinic	Lab Support	Spare 1	ST02284589
Tygerberg Laboratory	Lab error (non-reportable)	Michael Mapongwana CDC wc MMP|ARV Clinic	Lab Support	Spare 1	ST02284593
Tygerberg Laboratory	Unsuit: too old	Mfuleni CDC wc MFU|ARV Clinic	Virology	HIV Viral Load	ST02284671
Tygerberg Laboratory	Lab error (non-reportable)	Tygerberg Hospital wc TBH|E1 Triage General	Lab Support	Spare 1	ST02284715
Tygerberg Laboratory	Lab error (non-reportable)	Forensic Pathology|Tygerberg|No ward	Lab Support	Spare 1	ST02284720
Tygerberg Laboratory	Lab error (non-reportable)	Karl Bremer Hospital wc KBH|Emergency Centre	Lab Support	Spare 1	ST02284770
Tygerberg Laboratory	Lab error (non-reportable)	Karl Bremer Hospital wc KBH|Emergency Centre	Lab Support	Spare 1	ST02284771
Tygerberg Laboratory	Lab error (non-reportable)	Tygerberg Hospital wc TBH|Ward C1 East	Lab Support	Spare 1	ST02284823
Tygerberg Laboratory	Lab error (non-reportable)	Tygerberg Hospital wc TBH|Ward C1 East	Lab Support	Spare 2	ST02284823
Tygerberg Laboratory	Lab error (non-reportable)	Karl Bremer Hospital wc KBH|Emergency Centre	Lab Support	Spare 1	ST02284910
Tygerberg Laboratory	Lab error (non-reportable)	Tygerberg Hospital wc TBH|Ward C2A	Lab Support	Spare 1	ST02285051
Tygerberg Laboratory	Lab error (non-reportable)	Tygerberg Hospital wc TBH|C7CO|Nephrology	Lab Support	Spare 1	ST02285053
Tygerberg Laboratory	Lab error (non-reportable)	Tygerberg Hospital wc TBH|Ward A10	Lab Support	Spare 1	ST02285078
Tygerberg Laboratory	Lab error (non-reportable)	Tygerberg Hospital wc TBH|Ward A10	Lab Support	Spare 2	ST02285078
Tygerberg Laboratory	Lab error (non-reportable)	Tygerberg Hospital wc TBH|Ward C2A	Lab Support	Spare 1	ST02285079
Tygerberg Laboratory	Lab error (non-reportable)	Tygerberg Hospital wc TBH|Ward A6	Lab Support	Spare 1	ST02285101
Tygerberg Laboratory	Lab error (non-reportable)	Tygerberg Hospital wc TBH|C1A Trauma	Lab Support	Spare 1	ST02285103
Tygerberg Laboratory	Lab error (non-reportable)	Tygerberg Hospital wc TBH|Ward D5	Lab Support	Test Request Details	ST02285152
Tygerberg Laboratory	Lab error (non-reportable)	Karl Bremer Hospital wc KBH|Emergency Centre	Lab Support	Spare 1	ST02285541
Tygerberg Laboratory	Lab error (non-reportable)	Tygerberg Hospital wc TBH|Ward C1 West	Lab Support	Spare 1	ST02285575
Tygerberg Laboratory	Lab error (non-reportable)	Tygerberg Hospital wc TBH|Ward C1 West	Lab Support	Spare 2	ST02285575
Tygerberg Laboratory	Lab error (non-reportable)	Tygerberg Hospital wc TBH|Ward A4 West	Lab Support	Spare 1	ST02285628
Tygerberg Laboratory	Lab error (non-reportable)	Tygerberg Hospital wc TBH|Ward A4 West	Lab Support	Spare 2	ST02285628
Tygerberg Laboratory	Require EDTA specimen	Tygerberg Hospital wc TBH|Ward A9 Unit	Virology	CMV Viral Load	ST02285632
Tygerberg Laboratory	Lab error (non-reportable)	Tygerberg Hospital wc TBH|Ward D9	Lab Support	Spare 1	ST02285638
Tygerberg Laboratory	Lab error (non-reportable)	Tygerberg Hospital wc TBH|Ward G Ground	Lab Support	Spare 1	ST02285648
Tygerberg Laboratory	Lab error (non-reportable)	Tygerberg Hospital wc TBH|Ward not stated	Lab Support	Spare 1	ST02285690
Tygerberg Laboratory	Lab error (non-reportable)	Tygerberg Hospital wc TBH|Ward not stated	Lab Support	Spare 1	ST02285692
Tygerberg Laboratory	Lab error (non-reportable)	Tygerberg Hospital wc TBH|Ward A2	Lab Support	Spare 1	ST02285727
Tygerberg Laboratory	Lab error (non-reportable)	Ravensmead Clinic wc RAD|Ward not stated	Lab Support	Spare 1	ST02285782
Tygerberg Laboratory	Lab error (non-reportable)	Tygerberg Hospital wc TBH|C1A Trauma	Lab Support	Spare 1	ST02285814
Tygerberg Laboratory	Specimen not received	Eerste River Hospital wc ERH|Ward B (General)	Virology	Meningitis Screen PCR	ST02285897
Tygerberg Laboratory	Lab error (non-reportable)	Tygerberg Oral Health Centre wc TCO|No ward	Histology	Histology Internal Referral	ST02286233
Tygerberg Laboratory	Dupl registration (non-reportable)	Sarepta Clinic wc SAR|Ward not stated	Cytology	Cytology Gynaecology Report	ST02286487
Tygerberg Laboratory	Lab error (non-reportable)	Tygerberg Hospital wc TBH|Ward A2	Lab Support	Spare 1	ST02286543
Tygerberg Laboratory	Lab error (non-reportable)	Tygerberg Hospital wc TBH|X-Block|Bronchi	Lab Support	Spare 1	ST02286607
Tygerberg Laboratory	Not done: no ward/clinic	NHLS|Tygerberg Laboratory	Cytology	Cytology Gynaecology Report	ST02286626
Tygerberg Laboratory	Lab error (non-reportable)	Tygerberg Hospital wc TBH|C3AW|Paed Allergy	Lab Support	Spare 1	ST02286662
Tygerberg Laboratory	Not done: no ward/clinic	NHLS|Tygerberg Laboratory	Cytology	Cytology Gynaecology Report	ST02286696
Tygerberg Laboratory	Lab error (non-reportable)	Tygerberg Hospital wc TBH|C8CW|Derma General	Lab Support	Spare 1	ST02286755
Tygerberg Laboratory	Lab error (non-reportable)	Tygerberg Hospital wc TBH|X-Block|Haematology	Lab Support	Spare 1	ST02286761
Tygerberg Laboratory	Lab error (non-reportable)	Tygerberg Hospital wc TBH|Ward G2	Lab Support	Spare 1	ST02286828
Tygerberg Laboratory	Lab error (non-reportable)	Study: Lipodystrophy|No ward	Lab Support	Spare 1	ST02286940
Tygerberg Laboratory	Require PPT specimen	Tygerberg Hospital wc TBH|X-Block|Hema Chemotherapy	Virology	HIV Viral Load	ST02286985
Tygerberg Laboratory	Lab error (non-reportable)	Tygerberg Hospital wc TBH|Ward F4	Lab Support	Spare 1	ST02287094
Tygerberg Laboratory	Lab error (non-reportable)	Tygerberg Hospital wc TBH|Ward not stated	Lab Support	Spare 1	ST02287123
Tygerberg Laboratory	Unsuit: too old	Tygerberg Hospital wc TBH|Ward G6	Virology	HIV Viral Load	ST02287143
Tygerberg Laboratory	Lab error (non-reportable)	Kleinvlei CDC wc KVP|ARV Clinic	Lab Support	Spare 1	ST02287206
Tygerberg Laboratory	Lab error (non-reportable)	Study: Lipodystrophy|No ward	Lab Support	Spare 1	ST02287224
Tygerberg Laboratory	Lab error (non-reportable)	Tygerberg Hospital wc TBH|Ward not stated	Lab Support	Test Request Details	ST02287425
Tygerberg Laboratory	Lab error (non-reportable)	Tygerberg Hospital wc TBH|Ward A2	Lab Support	Tests Referred	ST02287439
Tygerberg Laboratory	Unsuit: too old	Tygerberg Hospital wc TBH|Ward J8	Virology	HIV Viral Load	ST02287440
Tygerberg Laboratory	Invalid: haemolysis	Tygerberg Hospital wc TBH|C4A|Private Out Patients	Chemistry	17-OH progesterone	ST02287455
Tygerberg Laboratory	Lab error (non-reportable)	Tygerberg Hospital wc TBH|Ward not stated	Lab Support	Spare 1	ST02287520
Tygerberg Laboratory	Lab error (non-reportable)	Tygerberg Hospital wc TBH|C8AO|Infectious Diseases	Lab Support	Spare 1	ST02287527
Tygerberg Laboratory	Lab error (non-reportable)	Tygerberg Hospital wc TBH|Ward G9	Lab Support	Spare 1	ST02287535
Tygerberg Laboratory	Lab error (non-reportable)	Tygerberg Hospital wc TBH|F1 Emergency Unit	Lab Support	Spare 1	ST02287543
Tygerberg Laboratory	Lab error (non-reportable)	Tygerberg Hospital wc TBH|C6BO|Orthopaedics General	Lab Support	Spare 1	ST02287545
Tygerberg Laboratory	Lab error (non-reportable)	Tygerberg Hospital wc TBH|C4A|Private Out Patients	Lab Support	Spare 1	ST02287564
Tygerberg Laboratory	Lab error (non-reportable)	Tygerberg Hospital wc TBH|C8AO|Infectious Diseases	Lab Support	Spare 1	ST02287580
Tygerberg Laboratory	Lab error (non-reportable)	Tygerberg Hospital wc TBH|C8AO|Infectious Diseases	Lab Support	Spare 2	ST02287580
Tygerberg Laboratory	Lab error (non-reportable)	Tygerberg Hospital wc TBH|Ward not stated	Lab Support	Spare 1	ST02287582
Tygerberg Laboratory	Lab error (non-reportable)	Tygerberg Hospital wc TBH|Ward not stated	Lab Support	Spare 1	ST02287603
Tygerberg Laboratory	Lab error (non-reportable)	Tygerberg Hospital wc TBH|Ward not stated	Lab Support	Spare 1	ST02287622
Tygerberg Laboratory	Lab error (non-reportable)	Tygerberg Hospital wc TBH|C4A|Private Out Patients	Lab Support	Spare 1	ST02287625
Tygerberg Laboratory	Unsuit: too old	Tygerberg Hospital wc TBH|C1R Resuscitation	Virology	HIV Viral Load	ST02287638
Tygerberg Laboratory	Unsuit: too old	Tygerberg Hospital wc TBH|C1A Trauma	Virology	HIV Viral Load	ST02287662
Tygerberg Laboratory	Unsuit: too old	Eerste River Hospital wc ERH|Ward not stated	Virology	HIV Viral Load	ST02287711
Tygerberg Laboratory	Lab error (non-reportable)	Tygerberg Hospital wc TBH|C7CH|Rheumatology	Lab Support	Spare 1	ST02287842
Tygerberg Laboratory	Lab error (non-reportable)	Michael Mapongwana CDC wc MMP|Ward not stated	Lab Support	Spare 1	ST02287878
Tygerberg Laboratory	Lab error (non-reportable)	Tygerberg Hospital wc TBH|Ward E5 Surgery General	Lab Support	Spare 1	ST02287880
Tygerberg Laboratory	Unsuit: too old	Tygerberg Hospital wc TBH|Ward J7	Virology	HIV Viral Load	ST02287887
Tygerberg Laboratory	Lab error (non-reportable)	Tygerberg Hospital wc TBH|Ward D9	Lab Support	Spare 1	ST02287888
Tygerberg Laboratory	Lab error (non-reportable)	Elsies River CHC wc ERP|Ward not stated	Lab Support	Spare 1	ST02287901
Tygerberg Laboratory	Lab error (non-reportable)	Tygerberg Hospital wc TBH|C4A|Private Out Patients	Lab Support	Spare 1	ST02287902
Tygerberg Laboratory	Lab error (non-reportable)	Tygerberg Hospital wc TBH|Ward J1	Lab Support	Spare 1	ST02287913
Tygerberg Laboratory	Lab error (non-reportable)	Tygerberg Hospital wc TBH|Ward A3 West	Lab Support	Spare 1	ST02287925
Tygerberg Laboratory	Lab error (non-reportable)	Tygerberg Hospital wc TBH|C4A|Private Out Patients	Lab Support	Spare 1	ST02287944
Tygerberg Laboratory	Lab error (non-reportable)	Elsies River CHC wc ERP|Ward not stated	Lab Support	Spare 1	ST02287948
Tygerberg Laboratory	Lab error (non-reportable)	Bishop Lavis CDC wc BLP|Ward not stated	Lab Support	Spare 1	ST02287952
Tygerberg Laboratory	Unsuit: too old	Elsies River CHC wc ERP|Ward not stated	Virology	HIV Viral Load	ST02287969
Tygerberg Laboratory	Cancel phoning	Kleinvlei CDC wc KVP|Ward not stated	Haematology	Haematology Phoning (manual)	ST02288083
Tygerberg Laboratory	Lab error (non-reportable)	Durbanville CDC wc DVP|ARV Clinic	Lab Support	Spare 1	ST02288238
Tygerberg Laboratory	Lab error (non-reportable)	Macassar CDC wc MCP|Ward not stated	Lab Support	Spare 1	ST02288260
Tygerberg Laboratory	Lab error (non-reportable)	Stellenbosch Corr Centre wc SCS|No ward	Lab Support	Spare 1	ST02288262
Tygerberg Laboratory	Lab error (non-reportable)	Nomzamo CDC wc NMZ|Ward not stated	Lab Support	Spare 1	ST02288271
Tygerberg Laboratory	Lab error (non-reportable)	Michael Mapongwana CDC wc MMP|Ward not stated	Lab Support	Spare 1	ST02288274
Tygerberg Laboratory	Lab error (non-reportable)	Nomzamo CDC wc NMZ|Ward not stated	Lab Support	Spare 1	ST02288290
Tygerberg Laboratory	Lab error (non-reportable)	Nomzamo CDC wc NMZ|Ward not stated	Lab Support	Spare 2	ST02288290
Tygerberg Laboratory	Lab error (non-reportable)	Nomzamo CDC wc NMZ|Ward not stated	Lab Support	Spare 1	ST02288292
Tygerberg Laboratory	Lab error (non-reportable)	Nomzamo CDC wc NMZ|Ward not stated	Lab Support	Spare 2	ST02288292
Tygerberg Laboratory	Lab error (non-reportable)	Michael Mapongwana CDC wc MMP|Ward not stated	Lab Support	Spare 1	ST02288296
Tygerberg Laboratory	Lab error (non-reportable)	Karl Bremer Hospital wc KBH|Emergency Centre	Lab Support	Spare 1	ST02288436
Tygerberg Laboratory	Lab error (non-reportable)	Karl Bremer Hospital wc KBH|Emergency Centre	Lab Support	Spare 2	ST02288436
Tygerberg Laboratory	Lab error (non-reportable)	Karl Bremer Hospital wc KBH|Ward not stated	Lab Support	Spare 1	ST02288459
Tygerberg Laboratory	Lab error (non-reportable)	Karl Bremer Hospital wc KBH|Emergency Centre	Lab Support	Spare 1	ST02288474
Tygerberg Laboratory	Lab error (non-reportable)	Eerste River Hospital wc ERH|Ward not stated	Lab Support	Spare 1	ST02288486
Tygerberg Laboratory	Lab error (non-reportable)	Eerste River Hospital wc ERH|Ward not stated	Lab Support	Spare 2	ST02288486
Tygerberg Laboratory	Lab error (non-reportable)	Tygerberg Hospital wc TBH|Ward G5	Lab Support	Tests Referred	ST02288733
Tygerberg Laboratory	Lab error (non-reportable)	Tygerberg Hospital wc TBH|Ward G5	Lab Support	Tests Referred	ST02288750
Tygerberg Laboratory	Lab error (non-reportable)	Tygerberg Hospital wc TBH|Ward G10	Lab Support	Tests Referred	ST02288783
Tygerberg Laboratory	Cancel phoning	Tygerberg Hospital wc TBH|Ward D8	Haematology	Haematology Results Phoning	ST02288907
Tygerberg Laboratory	Unsuit: too old	Symphony Way CDC wc SYM|ARV Clinic	Virology	HIV Viral Load	ST02289087
Tygerberg Laboratory	Unsuit: > 3 days old	Voorberg Corr Centre wc VNN|Medium A	Microbiology	Urine cell count/ml	ST02289194
Tygerberg Laboratory	Unsuit: > 3 days old	Voorberg Corr Centre wc VNN|Medium A	Microbiology	Culture urine	ST02289194
Tygerberg Laboratory	Lab error (non-reportable)	Tygerberg Hospital wc TBH|C7C|Paed Rheumatology	Lab Support	Spare 1	ST02289205
Tygerberg Laboratory	Lab error (non-reportable)	DTTC studies|No ward	Lab Support	Spare 1	ST02289290
Tygerberg Laboratory	Lab error (non-reportable)	DTTC studies|No ward	Lab Support	Spare 2	ST02289290
Tygerberg Laboratory	Lab error (non-reportable)	Tygerberg Hospital wc TBH|Ward D9	Lab Support	Spare 1	ST02289310
Tygerberg Laboratory	Lab error (non-reportable)	Tygerberg Hospital wc TBH|X-Block|Gynaecology	Lab Support	Spare 1	ST02289319
Tygerberg Laboratory	Lab error (non-reportable)	Tygerberg Hospital wc TBH|Ward C1 West	Lab Support	Spare 1	ST02289354
Tygerberg Laboratory	Specimen not received	Karl Bremer Hospital wc KBH|Surgical OPD	Cytology	Cytology FNA Report	ST02289433
Tygerberg Laboratory	Not done: lab error	Study: Lipodystrophy|No ward	Chemistry	Insulin	ST02289478
Tygerberg Laboratory	Lab error (non-reportable)	Tygerberg Hospital wc TBH|Ward A8 East	Lab Support	Spare 1	ST02289493
Tygerberg Laboratory	Lab error (non-reportable)	Tygerberg Hospital wc TBH|C7C|Paed Rheumatology	Lab Support	Spare 1	ST02289507
Tygerberg Laboratory	Lab error (non-reportable)	Study: Lipodystrophy|No ward	Lab Support	Spare 1	ST02289522
Tygerberg Laboratory	Lab error (non-reportable)	Tygerberg Hospital wc TBH|Ward A3 West	Lab Support	Spare 1	ST02289533
Tygerberg Laboratory	Lab error (non-reportable)	Tygerberg Hospital wc TBH|Ward D7	Lab Support	Spare 1	ST02289564
Tygerberg Laboratory	Lab error (non-reportable)	Tygerberg Hospital wc TBH|C5BW|Abdominal	Lab Support	Spare 1	ST02289583
Tygerberg Laboratory	Lab error (non-reportable)	Tygerberg Hospital wc TBH|C5BW|Abdominal	Lab Support	Spare 2	ST02289583
Tygerberg Laboratory	Lab error (non-reportable)	Tygerberg Hospital wc TBH|Ward G3	Lab Support	Spare 1	ST02289711
Tygerberg Laboratory	Lab error (non-reportable)	Tygerberg Hospital wc TBH|Ward J LG Psychology Adult	Lab Support	Spare 1	ST02289714
Tygerberg Laboratory	Lab error (non-reportable)	Tygerberg Hospital wc TBH|C7CH|Rheumatology	Lab Support	Spare 1	ST02289719
Tygerberg Laboratory	Lab error (non-reportable)	Tygerberg Hospital wc TBH|C7CH|Rheumatology	Lab Support	Spare 2	ST02289719
Tygerberg Laboratory	Lab error (non-reportable)	Tygerberg Hospital wc TBH|Ward C1 East	Lab Support	Spare 1	ST02289722
Tygerberg Laboratory	Lab error (non-reportable)	Tygerberg Hospital wc TBH|C3AW|Prem High Risk	Lab Support	Spare 1	ST02289724
Tygerberg Laboratory	Lab error (non-reportable)	Tygerberg Hospital wc TBH|Ward not stated	Lab Support	Spare 1	ST02289725
Tygerberg Laboratory	Lab error (non-reportable)	Tygerberg Hospital wc TBH|C7CH|Rheumatology	Lab Support	Spare 1	ST02289731
Tygerberg Laboratory	Lab error (non-reportable)	Tygerberg Hospital wc TBH|C7CH|Rheumatology	Lab Support	Spare 2	ST02289731
Tygerberg Laboratory	Lab error (non-reportable)	Tygerberg Hospital wc TBH|C1A Trauma	Lab Support	Spare 1	ST02289736
Tygerberg Laboratory	Lab error (non-reportable)	Tygerberg Hospital wc TBH|C3AW|Paed General	Lab Support	Spare 1	ST02289739
Tygerberg Laboratory	Lab error (non-reportable)	Tygerberg Hospital wc TBH|Ward A9 Unit	Lab Support	Spare 1	ST02289763
Tygerberg Laboratory	Lab error (non-reportable)	Tygerberg Hospital wc TBH|C7CH|Rheumatology	Lab Support	Spare 1	ST02289805
Tygerberg Laboratory	Lab error (non-reportable)	Tygerberg Hospital wc TBH|C7CH|Rheumatology	Lab Support	Tests Referred	ST02289809
Tygerberg Laboratory	Lab error (non-reportable)	Tygerberg Hospital wc TBH|Ward not stated	Lab Support	Spare 1	ST02289951
Tygerberg Laboratory	Not done: lab error	Tygerberg Hospital wc TBH|C3AW|Paed General	Haematology	Hb Electrophoresis	ST02289954
Tygerberg Laboratory	Lab error (non-reportable)	Tygerberg Hospital wc TBH|Ward not stated	Lab Support	Spare 1	ST02289957
Tygerberg Laboratory	Lab error (non-reportable)	Eerste River Hospital wc ERH|Casualty Unit	Lab Support	Spare 1	ST02289961
Tygerberg Laboratory	Lab error (non-reportable)	Tygerberg Hospital wc TBH|C7CO|General Respiratory	Lab Support	Spare 1	ST02289964
Tygerberg Laboratory	Lab error (non-reportable)	Eerste River Hospital wc ERH|Casualty Unit	Lab Support	Spare 1	ST02289965
Tygerberg Laboratory	Lab error (non-reportable)	Tygerberg Hospital wc TBH|C3AW|Paed General	Lab Support	Spare 1	ST02289972
Tygerberg Laboratory	Lab error (non-reportable)	Tygerberg Hospital wc TBH|Ward D2	Lab Support	Spare 1	ST02289989
Tygerberg Laboratory	Lab error (non-reportable)	Tygerberg Hospital wc TBH|Ward A5 Unit	Lab Support	Spare 1	ST02289994
Tygerberg Laboratory	Lab error (non-reportable)	Tygerberg Hospital wc TBH|Ward not stated	Lab Support	Spare 1	ST02290003
Tygerberg Laboratory	Lab error (non-reportable)	Tygerberg Hospital wc TBH|Ward not stated	Lab Support	Spare 2	ST02290003
Tygerberg Laboratory	Lab error (non-reportable)	Tygerberg Hospital wc TBH|C7CH|Rheumatology	Lab Support	Spare 1	ST02290006
Tygerberg Laboratory	Lab error (non-reportable)	Eerste River Hospital wc ERH|Casualty Unit	Lab Support	Spare 1	ST02290019
Tygerberg Laboratory	Lab error (non-reportable)	Tygerberg Hospital wc TBH|Ward C1 West	Lab Support	Spare 1	ST02290054
Tygerberg Laboratory	Lab error (non-reportable)	Tygerberg Hospital wc TBH|Ward C1 West	Lab Support	Spare 2	ST02290054
Tygerberg Laboratory	Lab error (non-reportable)	Tygerberg Hospital wc TBH|Ward C1 West	Lab Support	Spare 3	ST02290054
Tygerberg Laboratory	Spec container empty	Tygerberg Hospital wc TBH|Ward A5 Unit	Microbiology	Beta-D-glucan	ST02290106
Tygerberg Laboratory	Unsuit: too old	Durbanville CDC wc DVP|Ward not stated	Virology	HIV Viral Load	ST02290110
Tygerberg Laboratory	Unsuit: too old	Kleinvlei CDC wc KVP|Ward not stated	Virology	HIV Viral Load	ST02290171
Tygerberg Laboratory	Unsuit: too old	Wesbank Clinic wc WES|Ward not stated	Virology	HIV Viral Load	ST02290321
Tygerberg Laboratory	Lab error (non-reportable)	Bloekombos Clinic wc BLO|Ward not stated	Lab Support	Test Request Details	ST02290394
Tygerberg Laboratory	Unsuit: too old	Ikhwezi CDC wc IKW|Ward not stated	Virology	HIV Viral Load	ST02290410
Tygerberg Laboratory	Lab error (non-reportable)	Kylemore Clinic wc KYL|Ward not stated	Lab Support	Spare 1	ST02290430
Tygerberg Laboratory	Lab error (non-reportable)	Delft South Clinic wc DFS|Ward not stated	Lab Support	Spare 1	ST02290432
Tygerberg Laboratory	Lab error (non-reportable)	Michael Mapongwana CDC wc MMP|Ward not stated	Lab Support	Spare 1	ST02290441
Tygerberg Laboratory	Lab error (non-reportable)	Montagu Clinic wc MGH|Ward not stated	Lab Support	Spare 1	ST02290461
Tygerberg Laboratory	Lab error (non-reportable)	Karl Bremer Hospital wc KBH|Emergency Centre	Lab Support	Spare 1	ST02290521
Tygerberg Laboratory	Lab error (non-reportable)	Karl Bremer Hospital wc KBH|Emergency Centre	Lab Support	Spare 1	ST02290573
Tygerberg Laboratory	Lab error (non-reportable)	Brandvlei Corr Centre wc BBA|Maximum	Lab Support	Spare 1	ST02290591
Tygerberg Laboratory	Lab error (non-reportable)	Tygerberg Hospital wc TBH|Ward C2A	Lab Support	Spare 1	ST02290665
Tygerberg Laboratory	Lab error (non-reportable)	Cogmanskloof Clinic wc CMK|Ward not stated	Lab Support	Spare 1	ST02290717
Tygerberg Laboratory	Lab error (non-reportable)	Michael Mapongwana CDC wc MMP|ARV Clinic	Lab Support	Spare 1	ST02290916
Tygerberg Laboratory	Lab error (non-reportable)	Rawsonville Clinic wc RWS|Ward not stated	Lab Support	Spare 1	ST02290981
Tygerberg Laboratory	Lab error (non-reportable)	Tygerberg Hospital wc TBH|X-Block|Hema Chemotherapy	Haematology	Peripheral Blood Morphology	ST02291052
Tygerberg Laboratory	Unsuit: EDTA clotted	Karl Bremer Hospital wc KBH|Emergency Centre	Immunology	CD4 ARV	ST02291366
Tygerberg Laboratory	Lab error (non-reportable)	Tygerberg Hospital wc TBH|Ward D9	Lab Support	Spare 1	ST02291788
Tygerberg Laboratory	Lab error (non-reportable)	Tygerberg Hospital wc TBH|Ward F4	Lab Support	Spare 1	ST02291817
Tygerberg Laboratory	Lab error (non-reportable)	Khayelitsha (Site B) CHC wc KHC|Ward not stated	Lab Support	Spare 1	ST02291838
Tygerberg Laboratory	Lab error (non-reportable)	Khayelitsha (Site B) CHC wc KHC|Ward not stated	Lab Support	Spare 1	ST02291841
Tygerberg Laboratory	Lab error (non-reportable)	Tygerberg Hospital wc TBH|C7CH|Rheumatology	Lab Support	Spare 1	ST02292064
Tygerberg Laboratory	Lab error (non-reportable)	Tygerberg Hospital wc TBH|Ward not stated	Lab Support	Spare 1	ST02292073
Tygerberg Laboratory	Cancel phoning	Tygerberg Hospital wc TBH|Ward C1 West	Haematology	Haematology Results Phoning	ST02292074
Tygerberg Laboratory	Lab error (non-reportable)	Tygerberg Hospital wc TBH|C8AO|Infectious Diseases	Lab Support	Spare 1	ST02292089
Tygerberg Laboratory	Lab error (non-reportable)	Tygerberg Hospital wc TBH|C7CH|Rheumatology	Lab Support	Spare 1	ST02292091
Tygerberg Laboratory	Lab error (non-reportable)	Tygerberg Hospital wc TBH|C8BO|General Medicine	Lab Support	Spare 1	ST02292092
Tygerberg Laboratory	Lab error (non-reportable)	Tygerberg Hospital wc TBH|C8BO|General Medicine	Lab Support	Spare 2	ST02292092
Tygerberg Laboratory	Lab error (non-reportable)	Tygerberg Hospital wc TBH|C8AO|Infectious Diseases	Lab Support	Spare 1	ST02292120
Tygerberg Laboratory	Lab error (non-reportable)	Tygerberg Hospital wc TBH|C8AO|Infectious Diseases	Lab Support	Spare 2	ST02292120
Tygerberg Laboratory	Lab error (non-reportable)	Tygerberg Hospital wc TBH|Ward C1 West	Lab Support	Spare 1	ST02292123
Tygerberg Laboratory	Lab error (non-reportable)	Tygerberg Hospital wc TBH|C4A|Private Out Patients	Lab Support	Spare 1	ST02292142
Tygerberg Laboratory	Lab error (non-reportable)	Tygerberg Hospital wc TBH|C8BO|General Medicine	Lab Support	Spare 1	ST02292153
Tygerberg Laboratory	Lab error (non-reportable)	Tygerberg Hospital wc TBH|C8BW|Cardiology	Lab Support	Spare 1	ST02292174
Tygerberg Laboratory	Lab error (non-reportable)	Tygerberg Hospital wc TBH|C8BW|Cardiology	Lab Support	Spare 2	ST02292174
Tygerberg Laboratory	Lab error (non-reportable)	Tygerberg Hospital wc TBH|C7CO|Nephrology	Lab Support	Spare 1	ST02292185
Tygerberg Laboratory	Lab error (non-reportable)	Tygerberg Hospital wc TBH|C7CO|Nephrology	Lab Support	Spare 2	ST02292185
Tygerberg Laboratory	Specimen insufficient	Tygerberg Hospital wc TBH|F1 Emergency Unit	Chemistry	Angiotensin converting enzyme	ST02292281
Tygerberg Laboratory	Lab error (non-reportable)	Tygerberg Hospital wc TBH|C6BO|Orthopaedics General	Lab Support	Spare 1	ST02292344
Tygerberg Laboratory	Lab error (non-reportable)	Tygerberg Hospital wc TBH|C4A|Private Out Patients	Lab Support	Spare 1	ST02292345
Tygerberg Laboratory	Lab error (non-reportable)	Tygerberg Hospital wc TBH|C6AW|Urology General	Lab Support	Spare 1	ST02292355
Tygerberg Laboratory	Lab error (non-reportable)	Tygerberg Hospital wc TBH|C8AO|Infectious Diseases	Lab Support	Spare 1	ST02292358
Tygerberg Laboratory	Lab error (non-reportable)	Tygerberg Hospital wc TBH|C7CO|Nephrology	Lab Support	Spare 1	ST02292372
Tygerberg Laboratory	Lab error (non-reportable)	Tygerberg Hospital wc TBH|C8CW|Derma General	Lab Support	Spare 1	ST02292388
Tygerberg Laboratory	Lab error (non-reportable)	Tygerberg Hospital wc TBH|C8CW|Derma General	Lab Support	Spare 2	ST02292388
Tygerberg Laboratory	Lab error (non-reportable)	Tygerberg Hospital wc TBH|C8CW|Derma General	Lab Support	Spare 3	ST02292388
Tygerberg Laboratory	Lab error (non-reportable)	Tygerberg Hospital wc TBH|C7CH|Rheumatology	Lab Support	Spare 1	ST02292412
Tygerberg Laboratory	Lab error (non-reportable)	Tygerberg Hospital wc TBH|C1A Trauma	Lab Support	Spare 1	ST02292427
Tygerberg Laboratory	Lab error (non-reportable)	Tygerberg Hospital wc TBH|Ward C1 West	Lab Support	Spare 1	ST02292453
Tygerberg Laboratory	Lab error (non-reportable)	Eerste River Hospital wc ERH|Ward not stated	Lab Support	Spare 1	ST02292536
Tygerberg Laboratory	Lab error (non-reportable)	Bishop Lavis CDC wc BLP|Ward not stated	Lab Support	Spare 1	ST02292558
Tygerberg Laboratory	Specimen not received	Kraaifontein CHC wc KFP|ARV Clinic	Virology	HIV Viral Load	ST02292583
Tygerberg Laboratory	Unsuit: too old	Kleinvlei CDC wc KVP|ARV Clinic	Virology	HIV Viral Load	ST02292848
Tygerberg Laboratory	Unsuit: too old	Delft CHC wc DFP|Ward not stated	Virology	HIV Viral Load	ST02293044
Tygerberg Laboratory	Cancel by lab (incorrect test)	Gustrouw CDC wc GCH|Ward not stated	Chemistry	Urine immunofixation electrophoresis	ST02293069
Tygerberg Laboratory	Failed after repeated attempts	Tygerberg Hospital wc TBH|Ward A9 Unit	Virology	Resp Viruses Multiplex PCR	ST02293201
Tygerberg Laboratory	Lab error (non-reportable)	Eerste River Hospital wc ERH|Ward not stated	Microbiology	Gram stain sterile sites	ST02293216
Tygerberg Laboratory	Lab error (non-reportable)	Eerste River Hospital wc ERH|Ward not stated	Microbiology	Culture sterile sites	ST02293216
Tygerberg Laboratory	Dupl registration (non-reportable)	Ceres CDC wc CPH|Ward not stated	Cytology	Cytology Gynaecology Report	ST02293285
Tygerberg Laboratory	Cancel phoning	Tygerberg Hospital wc TBH|X-Block|Haematology	Haematology	Haematology Results Phoning	ST02293432
Tygerberg Laboratory	Cancel phoning	Tygerberg Hospital wc TBH|Ward A5 High Care	Haematology	Haematology Results Phoning	ST02293671
Tygerberg Laboratory	Unsuit: too old	Eerste River Hospital wc ERH|Casualty Unit	Virology	HIV Viral Load	ST02293866
Tygerberg Laboratory	Unsuit: too old	Ikhwezi CDC wc IKW|ARV Clinic	Virology	HIV Viral Load	ST02293897
Tygerberg Laboratory	Not done: unsuitable	Tygerberg Hospital wc TBH|Ward not stated	Microbiology	GeneXpert Ultra	ST02293964
Tygerberg Laboratory	Unsuit: too old	Mfuleni CDC wc MFU|ARV Clinic	Virology	HIV Viral Load	ST02294062
Tygerberg Laboratory	Unsuit: too old	Dr Ivan Toms Clinic wc IVT|ARV Clinic	Virology	HIV Viral Load	ST02294080
Tygerberg Laboratory	Specimen insufficient	Dr Ivan Toms Clinic wc IVT|ARV Clinic	Chemistry	Prostate-specific Ag (PSA)	ST02294100
Tygerberg Laboratory	Lab error (non-reportable)	Michael Mapongwana CDC wc MMP|Ward not stated	Lab Support	Spare 1	ST02294414
Tygerberg Laboratory	Lab error (non-reportable)	Michael Mapongwana CDC wc MMP|Ward not stated	Lab Support	Spare 1	ST02294416
Tygerberg Laboratory	Lab error (non-reportable)	Tygerberg Hospital wc TBH|C7CW|Endocrine	Lab Support	Spare 1	ST02294424
Tygerberg Laboratory	Lab error (non-reportable)	Michael Mapongwana CDC wc MMP|Ward not stated	Lab Support	Spare 1	ST02294426
Tygerberg Laboratory	Lab error (non-reportable)	Tygerberg Hospital wc TBH|Ward G7	Lab Support	Spare 1	ST02294462
Tygerberg Laboratory	Lab error (non-reportable)	Tygerberg Hospital wc TBH|Ward not stated	Lab Support	Spare 1	ST02294530
Tygerberg Laboratory	Lab error (non-reportable)	Tygerberg Hospital wc TBH|Ward G2	Lab Support	Spare 1	ST02294536
Tygerberg Laboratory	Lab error (non-reportable)	Tygerberg Hospital wc TBH|Ward G Ground	Lab Support	Spare 1	ST02294545
Tygerberg Laboratory	Lab error (non-reportable)	Tygerberg Hospital wc TBH|Ward G1	Lab Support	Spare 1	ST02294550
Tygerberg Laboratory	Unsuit: too old	Delft CHC wc DFP|Ward not stated	Virology	HIV Viral Load	ST02294592
Tygerberg Laboratory	Cancel phoning	Tygerberg Hospital wc TBH|Ward D9	Haematology	Haematology Results Phoning	ST02294635
Tygerberg Laboratory	Cancel phoning	Tygerberg Hospital wc TBH|Ward J Ground	Haematology	Haematology Results Phoning	ST02294636
Tygerberg Laboratory	Lab error (non-reportable)	Tygerberg Hospital wc TBH|C8CW|Derma General	Lab Support	Spare 1	ST02294699
Tygerberg Laboratory	Lab error (non-reportable)	Tygerberg Hospital wc TBH|Ward G5	Lab Support	Spare 1	ST02294706
Tygerberg Laboratory	Lab error (non-reportable)	Tygerberg Hospital wc TBH|Ward not stated	Lab Support	Spare 1	ST02294728
Tygerberg Laboratory	Lab error (non-reportable)	Tygerberg Hospital wc TBH|Ward not stated	Lab Support	Spare 1	ST02294737
Tygerberg Laboratory	Specimen insufficient	Tygerberg Hospital wc TBH|Ward not stated	Virology	Hep B Surface Ag	ST02294743
Tygerberg Laboratory	Lab error (non-reportable)	Tygerberg Hospital wc TBH|Ward not stated	Lab Support	Spare 1	ST02294748
Tygerberg Laboratory	Specimen insufficient	Tygerberg Hospital wc TBH|Ward C2A	Virology	HIV-1 Qualitative PCR	ST02294754
Tygerberg Laboratory	Lab error (non-reportable)	Tygerberg Hospital wc TBH|C8AO|Infectious Diseases	Lab Support	Spare 1	ST02294767
Tygerberg Laboratory	Specimen insufficient	Tygerberg Hospital wc TBH|Ward G Ground	Virology	HSV 1&2 IgG	ST02294777
Tygerberg Laboratory	Specimen insufficient	Tygerberg Hospital wc TBH|Ward G Ground	Virology	Rubella IgG	ST02294777
Tygerberg Laboratory	Lab error (non-reportable)	Tygerberg Hospital wc TBH|Ward G4	Lab Support	Spare 1	ST02294797
Tygerberg Laboratory	Lab error (non-reportable)	Tygerberg Hospital wc TBH|C6AW|Urology General	Lab Support	Spare 1	ST02294832
Tygerberg Laboratory	Unsuit: too old	Tygerberg Hospital wc TBH|C6AW|Urology General	Virology	HIV Viral Load	ST02294832
Tygerberg Laboratory	Cancel by gatekeeping	Tygerberg Hospital wc TBH|Ward J7	Virology	HIV-1/2 Ab/Ag (Screen)	ST02294834
Tygerberg Laboratory	Unsuit: patient age for HIVPCR	Tygerberg Hospital wc TBH|Ward J7	Virology	HIV-1 Qualitative PCR	ST02294834
Tygerberg Laboratory	Lab error (non-reportable)	Tygerberg Hospital wc TBH|Ward D6	Lab Support	Spare 1	ST02294837
Tygerberg Laboratory	Cancel phoning	Tygerberg Hospital wc TBH|C8BW|Cardiology	Lab Support	Results Phoning	ST02294849
Tygerberg Laboratory	Unsuit: patient age for HIVPCR	Tygerberg Hospital wc TBH|C1A Trauma	Virology	HIV-1 Qualitative PCR	ST02294934
Tygerberg Laboratory	Unsuit: too old	Dr Ivan Toms Clinic wc IVT|Ward not stated	Virology	HIV Viral Load	ST02294938
Tygerberg Laboratory	Lab error (non-reportable)	Eerste River Hospital wc ERH|Casualty Unit	Haematology	Morphology (no-charge)	ST02295004
Tygerberg Laboratory	Lab error (non-reportable)	Eendekuil Sat Clinic wc EAI|ARV Clinic	Lab Support	Spare 1	ST02295005
Tygerberg Laboratory	Specimen insufficient	Eerste River Hospital wc ERH|Casualty Unit	Chemistry	Lamotrigine	ST02295014
Tygerberg Laboratory	Lab error (non-reportable)	Clanwilliam Clinic wc CWC|ARV Clinic	Lab Support	Spare 1	ST02295018
Tygerberg Laboratory	Lab error (non-reportable)	Eerste River Hospital wc ERH|Casualty Unit	Lab Support	Spare 1	ST02295066
Tygerberg Laboratory	Lab error (non-reportable)	Michael Mapongwana CDC wc MMP|Ward not stated	Lab Support	Spare 1	ST02295105
Tygerberg Laboratory	Lab error (non-reportable)	Michael Mapongwana CDC wc MMP|Ward not stated	Lab Support	Spare 1	ST02295113
Tygerberg Laboratory	Lab error (non-reportable)	Ubuntu Clinic (Khayelitsha)|ARV Clinic	Lab Support	Spare 1	ST02295148
Tygerberg Laboratory	Lab error (non-reportable)	Michael Mapongwana CDC wc MMP|Ward not stated	Lab Support	Spare 1	ST02295153
Tygerberg Laboratory	Lab error (non-reportable)	Michael Mapongwana CDC wc MMP|Ward not stated	Lab Support	Spare 1	ST02295206
Tygerberg Laboratory	Lab error (non-reportable)	Tygerberg Hospital wc TBH|Ward A5 High Care	Lab Support	Spare 1	ST02295252
Tygerberg Laboratory	Lab error (non-reportable)	Tygerberg Hospital wc TBH|E1 Triage General	Lab Support	Spare 1	ST02295307
Tygerberg Laboratory	Not done: unsuitable	Caledon Hospital wc CLD|Ward not stated	Microbiology	GeneXpert Ultra	ST02295321
Tygerberg Laboratory	Unsuit: too old	Delft CHC wc DFP|ARV Clinic	Virology	HIV Viral Load	ST02295598
Tygerberg Laboratory	Dupl registration (non-reportable)	Eerste River Hospital wc ERH|Ward not stated	Chemistry	Urine creatinine	ST02295750
Tygerberg Laboratory	Dupl registration (non-reportable)	Eerste River Hospital wc ERH|Ward not stated	Chemistry	Urine protein	ST02295750
Tygerberg Laboratory	Specimen insufficient	Tygerberg Hospital wc TBH|Ward G Ground	Chemistry	Urine reducing substance screen	ST02295769
Tygerberg Laboratory	Unsuit: too old	Tygerberg Hospital wc TBH|Ward C2A	Virology	HIV Viral Load	ST02295983
Tygerberg Laboratory	Lab error (non-reportable)	Tygerberg Hospital wc TBH|Ward A9 Unit	Haematology	Differential Count	ST02295992
Tygerberg Laboratory	Lab error (non-reportable)	Tygerberg Hospital wc TBH|Ward A9 Unit	Haematology	Peripheral Blood Morphology	ST02295992
Tygerberg Laboratory	Require EDTA specimen	Ubuntu Clinic (Khayelitsha)|ARV Clinic	Virology	HIV Viral Load	ST02296043
Tygerberg Laboratory	Lab error (non-reportable)	Tygerberg Hospital wc TBH|Ward A9 Unit	Lab Support	Spare 1	ST02296069
Tygerberg Laboratory	Lab error (non-reportable)	Michael Mapongwana CDC wc MMP|ARV Clinic	Lab Support	Spare 1	ST02296082
Tygerberg Laboratory	Specimen insufficient	Tygerberg Hospital wc TBH|C7CO|Nephrology	Chemistry	Bicarbonate	ST02296086
Tygerberg Laboratory	Specimen insufficient	Tygerberg Hospital wc TBH|C7CO|Nephrology	Chemistry	Bicarbonate	ST02296100
Tygerberg Laboratory	Lab error (non-reportable)	Karl Bremer Hospital wc KBH|Ward not stated	Lab Support	Spare 1	ST02296104
Tygerberg Laboratory	Lab error (non-reportable)	Tygerberg Hospital wc TBH|C7CO|Nephrology	Lab Support	Spare 1	ST02296107
Tygerberg Laboratory	Lab error (non-reportable)	Tygerberg Hospital wc TBH|C3AW|Paed General	Lab Support	Tests Referred	ST02296119
Tygerberg Laboratory	Lab error (non-reportable)	Tygerberg Hospital wc TBH|C3AW|Paed Neurology	Lab Support	Spare 1	ST02296176
Tygerberg Laboratory	Lab error (non-reportable)	Ubuntu Clinic (Khayelitsha)|ARV Clinic	Lab Support	Spare 1	ST02296197
Tygerberg Laboratory	Require 24 hr urine specimen	Dr Ivan Toms Clinic wc IVT|ARV Clinic	Chemistry	Urine creatinine	ST02296203
Tygerberg Laboratory	Require 24 hr urine specimen	Dr Ivan Toms Clinic wc IVT|ARV Clinic	Chemistry	Creatinine clearance (no charge)	ST02296203
Tygerberg Laboratory	Require 24 hr urine specimen	Dr Ivan Toms Clinic wc IVT|ARV Clinic	Chemistry	Urine protein	ST02296203
Tygerberg Laboratory	Require 24 hr urine specimen	Dr Ivan Toms Clinic wc IVT|ARV Clinic	Chemistry	Urine collection (no charge)	ST02296203
Tygerberg Laboratory	Lab error (non-reportable)	Eerste River Hospital wc ERH|Ward E (Medical)	Lab Support	Spare 1	ST02296242
Tygerberg Laboratory	Invalid: haemolysis	Eerste River Hospital wc ERH|Ward E (Medical)	Chemistry	Alanine transaminase (ALT)	ST02296256
Tygerberg Laboratory	Lab error (non-reportable)	Michael Mapongwana CDC wc MMP|ARV Clinic	Lab Support	Spare 1	ST02296279
Tygerberg Laboratory	Unsuit: 3 days old	Tygerberg Hospital wc TBH|X-Block|Haematology	Genetics/PRF	Chromosome analysis: Bone marrow	ST02296350
Tygerberg Laboratory	Unsuit: 3 days old	Tygerberg Hospital wc TBH|Ward D9	Genetics/PRF	Chromosome analysis: Bone marrow	ST02296354
Tygerberg Laboratory	Unsuit: too old	Durbanville CDC wc DVP|ARV Clinic	Virology	HIV Viral Load	ST02296403
Tygerberg Laboratory	Specimen not received	Durbanville CDC wc DVP|Ward not stated	Cytology	Cytology Gynaecology Report	ST02296427
Tygerberg Laboratory	Specimen not received	Struisbaai Clinic wc SGB|Ward not stated	Cytology	Cytology Gynaecology Report	ST02296440
Tygerberg Laboratory	Specimen not received	Struisbaai Clinic wc SGB|Ward not stated	Cytology	Cytology Gynaecology Report	ST02296452
Tygerberg Laboratory	Lab error (non-reportable)	Prince Alfred Hamlet Clinic wc PAL|ARV Clinic	Lab Support	Test Request Details	ST02296675
Tygerberg Laboratory	Unsuit: too old	Ubuntu Clinic (Khayelitsha)|ARV Clinic	Haematology	Differential Count	ST02296713
Tygerberg Laboratory	Invalid: no serum separation (NSS)	Khayelitsha (Site B) CHC wc KHC|ARV Clinic	Chemistry	Potassium	ST02296715
Tygerberg Laboratory	Invalid: no serum separation (NSS)	Khayelitsha (Site B) CHC wc KHC|ARV Clinic	Chemistry	Potassium	ST02296718
Tygerberg Laboratory	Specimen insufficient	Tygerberg Hospital wc TBH|Ward G8	Chemistry	Human growth hormone	ST02296770
Tygerberg Laboratory	Specimen not received	Tygerberg Hospital wc TBH|Ward G Ground	Virology	HIV-1/2 Ab/Ag (Screen)	ST02296776
Tygerberg Laboratory	Dupl registration (non-reportable)	Tygerberg Hospital wc TBH|Ward J Ground	Virology	Hep C Genotyping/DRT	ST02296785
Tygerberg Laboratory	Specimen not labeled	Tygerberg Hospital wc TBH|Ward F2 Mothers	Microbiology	Urine cell count/ml	ST02296791
Tygerberg Laboratory	Specimen not labeled	Tygerberg Hospital wc TBH|Ward F2 Mothers	Microbiology	Culture urine	ST02296791
Tygerberg Laboratory	Specimen insufficient	Tygerberg Hospital wc TBH|C3AW|Paed General	Chemistry	Bicarbonate	ST02296801
Tygerberg Laboratory	Specimen insufficient	Tygerberg Hospital wc TBH|Ward G2	Haematology	Postnatal Blood Group Serology	ST02296805
Tygerberg Laboratory	Require EDTA specimen	Tygerberg Hospital wc TBH|Ward J3	Haematology	Red Cell Count	ST02296816
Tygerberg Laboratory	Require EDTA specimen	Tygerberg Hospital wc TBH|Ward J3	Haematology	Haematocrit	ST02296816
Tygerberg Laboratory	Require EDTA specimen	Tygerberg Hospital wc TBH|Ward J3	Haematology	Reticulocyte Count Automated	ST02296816
Tygerberg Laboratory	Lab error (non-reportable)	Tygerberg Hospital wc TBH|Ward G2	Lab Support	Test Request Details	ST02296828
Tygerberg Laboratory	Specimen insufficient	Tygerberg Hospital wc TBH|Ward G Ground	Virology	Cytomegalovirus IgG	ST02296833
Tygerberg Laboratory	Specimen insufficient	Tygerberg Hospital wc TBH|Ward C2A	Chemistry	Alanine transaminase (ALT)	ST02296835
Tygerberg Laboratory	Specimen insufficient	Tygerberg Hospital wc TBH|Ward C2A	Chemistry	Aspartate transaminase (AST)	ST02296835
Tygerberg Laboratory	Specimen insufficient	Tygerberg Hospital wc TBH|Ward C2A	Chemistry	Lactate dehydrogenase (LD)	ST02296835
Tygerberg Laboratory	Specimen insufficient	Tygerberg Hospital wc TBH|Ward C2A	Chemistry	Serum indices	ST02296835
Tygerberg Laboratory	Invalid: haemolysis	Tygerberg Hospital wc TBH|Ward J4	Chemistry	Potassium	ST02296841
Tygerberg Laboratory	Invalid: haemolysis	Tygerberg Hospital wc TBH|Ward J4	Chemistry	Aspartate transaminase (AST)	ST02296841
Tygerberg Laboratory	Invalid: haemolysis	Tygerberg Hospital wc TBH|Ward J4	Chemistry	Lactate dehydrogenase (LD)	ST02296841
Tygerberg Laboratory	Unsuit: EDTA clotted	Tygerberg Hospital wc TBH|C7CO|Nephrology	Haematology	Full Blood Count	ST02296845
Tygerberg Laboratory	Specimen insufficient	Tygerberg Hospital wc TBH|C3AW|Paed General	Immunology	IgE to Paediatric foods	ST02296851
Tygerberg Laboratory	Specimen insufficient	Tygerberg Hospital wc TBH|C3AW|Paed General	Immunology	IgE to Inhalants	ST02296851
Tygerberg Laboratory	Specimen insufficient	Tygerberg Hospital wc TBH|C3AW|Paed General	Immunology	IgE to Ovomucoid	ST02296851
Tygerberg Laboratory	Invalid: haemolysis	Eerste River Hospital wc ERH|Out Patient Department	Chemistry	Potassium	ST02296880
Tygerberg Laboratory	Not done: coag underfilled	Eerste River Hospital wc ERH|Casualty Unit	Haematology	Int Normalised Ratio (INR)	ST02296883
Tygerberg Laboratory	Lab error (non-reportable)	Tygerberg Hospital wc TBH|C8CW|Derma General	Lab Support	Spare 1	ST02296885
Tygerberg Laboratory	Lab error (non-reportable)	Tygerberg Hospital wc TBH|Ward A7	Lab Support	Spare 1	ST02296887
Tygerberg Laboratory	Not done: coag underfilled	Kleinvlei CDC wc KVP|Ward not stated	Haematology	Int Normalised Ratio (INR)	ST02296890
Tygerberg Laboratory	Not done: coag underfilled	Tygerberg Hospital wc TBH|C4A|Private Out Patients	Haematology	Int Normalised Ratio (INR)	ST02296893
Tygerberg Laboratory	Not done: coag underfilled	Tygerberg Hospital wc TBH|C4A|Private Out Patients	Haematology	Activated Partial Thromboplastin Time	ST02296893
Tygerberg Laboratory	Lab error (non-reportable)	Tygerberg Hospital wc TBH|C4A|Private Out Patients	Lab Support	Spare 1	ST02296893
Tygerberg Laboratory	Lab error (non-reportable)	Tygerberg Hospital wc TBH|C7AO|Ophthalmic General	Lab Support	Spare 1	ST02296900
Tygerberg Laboratory	Lab error (non-reportable)	Eerste River Hospital wc ERH|Ward not stated	Lab Support	Spare 1	ST02296949
Tygerberg Laboratory	Lab error (non-reportable)	Eerste River Hospital wc ERH|Ward not stated	Lab Support	Spare 2	ST02296949
Tygerberg Laboratory	Lab error (non-reportable)	Khayelitsha (Site B) CHC wc KHC|ARV Clinic	Lab Support	Spare 1	ST02296965
Tygerberg Laboratory	Invalid: no serum separation (NSS)	Khayelitsha (Site B) CHC wc KHC|ARV Clinic	Chemistry	Potassium	ST02296969
Tygerberg Laboratory	Invalid: no serum separation (NSS)	Khayelitsha (Site B) CHC wc KHC|ARV Clinic	Chemistry	Potassium	ST02296971
Tygerberg Laboratory	Invalid: no serum separation (NSS)	Khayelitsha (Site B) CHC wc KHC|ARV Clinic	Chemistry	Potassium	ST02296973
Tygerberg Laboratory	Lab error (non-reportable)	Tygerberg Hospital wc TBH|Ward G Ground	Lab Support	Spare 1	ST02296974
Tygerberg Laboratory	Invalid: no serum separation (NSS)	Khayelitsha (Site B) CHC wc KHC|ARV Clinic	Chemistry	Potassium	ST02296986
Tygerberg Laboratory	Require EDTA specimen	Site B Youth Clinic wc SBY|ARV Clinic	Immunology	CD4 ARV	ST02296987
Tygerberg Laboratory	Lab error (non-reportable)	Tygerberg Hospital wc TBH|C7CO|Nephrology	Lab Support	Spare 1	ST02296990
Tygerberg Laboratory	Cancel by lab (incorrect test)	Tygerberg Hospital wc TBH|C3BW|Gynaecology	Haematology	Reticulocyte Count Automated	ST02296993
Tygerberg Laboratory	Lab error (non-reportable)	Tygerberg Hospital wc TBH|C3BW|Gynaecology	Lab Support	Spare 1	ST02296993
Tygerberg Laboratory	Lab error (non-reportable)	Tygerberg Hospital wc TBH|Ward D8	Lab Support	Spare 1	ST02297005
Tygerberg Laboratory	Lab error (non-reportable)	Tygerberg Hospital wc TBH|Ward A8 West	Lab Support	Spare 1	ST02297032
Tygerberg Laboratory	Lab error (non-reportable)	Tygerberg Hospital wc TBH|C6AW|Urology General	Lab Support	Spare 1	ST02297040
Tygerberg Laboratory	Cancel phoning	Tygerberg Hospital wc TBH|Ward G10	Haematology	Haematology Results Phoning	ST02297067
Tygerberg Laboratory	Invalid: haemolysis	Tygerberg Hospital wc TBH|Ward C1 West	Chemistry	Creatinine (plus MDRD)	ST02297069
Tygerberg Laboratory	Invalid: haemolysis	Tygerberg Hospital wc TBH|Ward C1 West	Chemistry	Sodium	ST02297069
Tygerberg Laboratory	Invalid: haemolysis	Tygerberg Hospital wc TBH|Ward C1 West	Chemistry	Potassium	ST02297069
Tygerberg Laboratory	Invalid: haemolysis	Tygerberg Hospital wc TBH|Ward C1 West	Chemistry	Urea	ST02297069
Tygerberg Laboratory	Invalid: haemolysis	Tygerberg Hospital wc TBH|Ward C1 West	Chemistry	Serum indices	ST02297069
Tygerberg Laboratory	Invalid: haemolysis	Tygerberg Hospital wc TBH|Ward C1 West	Chemistry	Potassium	ST02297071
Tygerberg Laboratory	Specimen insufficient	Tygerberg Hospital wc TBH|Ward G Ground	Virology	Hepatitis C Antibody	ST02297076
Tygerberg Laboratory	Unsuit: clotted	Tygerberg Hospital wc TBH|C1A Trauma	Haematology	Full Blood Count	ST02297079
Tygerberg Laboratory	Unsuit: clotted	Tygerberg Hospital wc TBH|C1A Trauma	Haematology	Erythrocyte Sedimentation Rate	ST02297079
Tygerberg Laboratory	No test set requested	Stellenbosch Hospital wc STB|Out Patient Department	Lab Support	Test Request Details	ST02297098
Tygerberg Laboratory	Dupl registration (non-reportable)	Wallacedene Clinic wc WAL|ARV Clinic	Chemistry	Total cholesterol	ST02297130
Tygerberg Laboratory	Dupl registration (non-reportable)	Wallacedene Clinic wc WAL|ARV Clinic	Chemistry	Serum indices	ST02297130
Tygerberg Laboratory	Specimen not received	Wallacedene Clinic wc WAL|ARV Clinic	Virology	HIV Viral Load	ST02297130
Tygerberg Laboratory	Unsuit: too old	Elsies River CHC wc ERP|Ward not stated	Haematology	Differential Count	ST02297160
Tygerberg Laboratory	Unsuit: too old	Elsies River CHC wc ERP|Ward not stated	Haematology	White Cell Count	ST02297160
Tygerberg Laboratory	Specimen not received	Delft CHC wc DFP|ARV Clinic	Haematology	Erythrocyte Sedimentation Rate	ST02297171
Tygerberg Laboratory	Require EDTA specimen	Elsies River CHC wc ERP|ARV Clinic	Immunology	CD4 ARV	ST02297179
Tygerberg Laboratory	Cancel by gatekeeping	Michael Mapongwana CDC wc MMP|ARV Clinic	Immunology	CD4 ARV	ST02297181
Tygerberg Laboratory	Unsuit: too old	Ikhwezi CDC wc IKW|Ward not stated	Virology	HIV Viral Load	ST02297190
Tygerberg Laboratory	Unsuit: too old	Tygerberg Hospital wc TBH|Ward G10	Haematology	Differential Count	ST02297202
Tygerberg Laboratory	Cancel by gatekeeping	Tygerberg Hospital wc TBH|F1 Emergency Unit	Chemistry	C-reactive protein	ST02297206
Tygerberg Laboratory	No test set requested	Op die Berg Clinic wc ODB|ARV Clinic	Lab Support	Test Request Details	ST02297211
Tygerberg Laboratory	Cancel by gatekeeping	Ikhwezi CDC wc IKW|Ward not stated	Immunology	CD4 ARV	ST02297222
Tygerberg Laboratory	Specimen not received	Delft CHC wc DFP|Ward not stated	Haematology	Erythrocyte Sedimentation Rate	ST02297226
Tygerberg Laboratory	Unsuit: too old	Op die Berg Clinic wc ODB|ARV Clinic	Haematology	Full Blood Count	ST02297240
Tygerberg Laboratory	Unsuit: too old	Op die Berg Clinic wc ODB|ARV Clinic	Haematology	Differential Count	ST02297240
Tygerberg Laboratory	No test set requested	Eerste River Hospital wc ERH|Casualty Unit	Lab Support	Spare 1	ST02297244
Tygerberg Laboratory	Invalid: haemolysis	Gustrouw CDC wc GCH|Ward not stated	Chemistry	Vitamin B12	ST02297245
Tygerberg Laboratory	Unsuit: too old	Gustrouw CDC wc GCH|Ward not stated	Haematology	Erythrocyte Sedimentation Rate	ST02297245
Tygerberg Laboratory	No test set requested	Macassar CDC wc MCP|Ward not stated	Lab Support	Spare 1	ST02297252
Tygerberg Laboratory	Cancel by gatekeeping	Kraaifontein CHC wc KFP|ARV Clinic	Immunology	CD4 ARV	ST02297257
Tygerberg Laboratory	Cancel by gatekeeping	Kraaifontein CHC wc KFP|ARV Clinic	Virology	HIV Viral Load	ST02297257
Tygerberg Laboratory	Cancel by gatekeeping	Kraaifontein CHC wc KFP|ARV Clinic	Virology	Hep B Surface Ag	ST02297257
Tygerberg Laboratory	Require clotted specimen	Michael Mapongwana CDC wc MMP|Ward not stated	Chemistry	Thyroid stimulating hormone (TSH)	ST02297264
Tygerberg Laboratory	Require clotted specimen	Michael Mapongwana CDC wc MMP|Ward not stated	Chemistry	Thyroxine (free T4)	ST02297264
Tygerberg Laboratory	Require clotted specimen	Michael Mapongwana CDC wc MMP|Ward not stated	Chemistry	Serum indices	ST02297264
Tygerberg Laboratory	Require clotted specimen	Michael Mapongwana CDC wc MMP|Ward not stated	Immunology	Anti-nuclear factor (IFA)	ST02297264
Tygerberg Laboratory	Require clotted specimen	Reed Street CDC wc RSC|Ward not stated	Chemistry	Alanine transaminase (ALT)	ST02297272
Tygerberg Laboratory	No test set requested	Helderberg Hospital wc HHH|Ward not stated	Lab Support	Spare 1	ST02297279
Tygerberg Laboratory	Invalid: haemolysis	Nomzamo CDC wc NMZ|ARV Clinic	Chemistry	Creatinine (plus MDRD)	ST02297282
Tygerberg Laboratory	Unsuit: too old	Michael Mapongwana CDC wc MMP|ARV Clinic	Haematology	Differential Count	ST02297283
Tygerberg Laboratory	Unsuit: too old	Michael Mapongwana CDC wc MMP|ARV Clinic	Haematology	White Cell Count	ST02297283
Tygerberg Laboratory	Unsuit: too old	Michael Mapongwana CDC wc MMP|ARV Clinic	Haematology	Haemoglobin	ST02297283
Tygerberg Laboratory	Specimen insufficient	Kraaifontein CHC wc KFP|ARV Clinic	Virology	HIV Viral Load	ST02297292
Tygerberg Laboratory	No test set requested	Op die Berg Clinic wc ODB|ARV Clinic	Lab Support	Test Request Details	ST02297295
Tygerberg Laboratory	Cancel by gatekeeping	Kleinvlei CDC wc KVP|ARV Clinic	Virology	HIV Viral Load	ST02297311
Tygerberg Laboratory	Specimen not received	Delft CHC wc DFP|ARV Clinic	Chemistry	Glycated haemoglobin (HbA1c)	ST02297323
Tygerberg Laboratory	Require EDTA specimen	Kraaifontein CHC wc KFP|ARV Clinic	Immunology	CD4 ARV	ST02297336
Tygerberg Laboratory	Require clotted specimen	Kraaifontein CHC wc KFP|ARV Clinic	Chemistry	Sodium	ST02297338
Tygerberg Laboratory	Require clotted specimen	Kraaifontein CHC wc KFP|ARV Clinic	Chemistry	Valproate / Epilim	ST02297338
Tygerberg Laboratory	Require clotted specimen	Kraaifontein CHC wc KFP|ARV Clinic	Chemistry	Serum indices	ST02297338
Tygerberg Laboratory	Invalid: haemolysis	Tygerberg Hospital wc TBH|Ward A1 West	Chemistry	Potassium	ST02297355
Tygerberg Laboratory	Unsuit: contaminated	Tygerberg Hospital wc TBH|Ward A5 Unit	Chemistry	Potassium	ST02297357
Tygerberg Laboratory	Invalid: haemolysis	Tygerberg Hospital wc TBH|Ward C1 West	Chemistry	Potassium	ST02297362
Tygerberg Laboratory	Cancel by gatekeeping	Delft CHC wc DFP|ARV Clinic	Chemistry	Glycated haemoglobin (HbA1c)	ST02297370
Tygerberg Laboratory	Cancel by gatekeeping	Delft CHC wc DFP|ARV Clinic	Chemistry	Thyroid stimulating hormone (TSH)	ST02297370
Tygerberg Laboratory	Specimen not received	Durbanville CDC wc DVP|Ward not stated	Chemistry	C-reactive protein	ST02297374
Tygerberg Laboratory	Invalid: haemolysis	Tygerberg Hospital wc TBH|Ward C1 West	Chemistry	Potassium	ST02297375
Tygerberg Laboratory	Specimen not labeled	Tygerberg Hospital wc TBH|Ward A9 Unit	Chemistry	Urine organic acids	ST02297378
Tygerberg Laboratory	No test set requested	Tulbagh Clinic wc TBC|Ward not stated	Lab Support	Test Request Details	ST02297379
Tygerberg Laboratory	Unsuit: too old	Mfuleni CDC wc MFU|Ward not stated	Virology	HIV Viral Load	ST02297388
Tygerberg Laboratory	Lab error (non-reportable)	Karl Bremer Hospital wc KBH|Emergency Centre	Lab Support	Spare 1	ST02297443
Tygerberg Laboratory	Lab error (non-reportable)	Karl Bremer Hospital wc KBH|Emergency Centre	Lab Support	Spare 2	ST02297443
Tygerberg Laboratory	Lab error (non-reportable)	Karl Bremer Hospital wc KBH|Emergency Centre	Lab Support	Spare 1	ST02297445
Tygerberg Laboratory	Unsuit: haemolysed	Tygerberg Hospital wc TBH|Ward not stated	Virology	HIV Viral Load	ST02297446
Tygerberg Laboratory	Invalid: haemolysis	Karl Bremer Hospital wc KBH|Emergency Centre	Chemistry	Potassium	ST02297452
Tygerberg Laboratory	Invalid: haemolysis	Karl Bremer Hospital wc KBH|Emergency Centre	Chemistry	Alanine transaminase (ALT)	ST02297452
Tygerberg Laboratory	Lab error (non-reportable)	Karl Bremer Hospital wc KBH|Emergency Centre	Lab Support	Spare 1	ST02297453
Tygerberg Laboratory	Lab error (non-reportable)	Karl Bremer Hospital wc KBH|Emergency Centre	Lab Support	Spare 1	ST02297454
Tygerberg Laboratory	Unsuit: clotted	Tygerberg Hospital wc TBH|Ward G7	Haematology	Full Blood Count	ST02297455
Tygerberg Laboratory	Unsuit: clotted	Tygerberg Hospital wc TBH|Ward G7	Haematology	Differential Count	ST02297455
Tygerberg Laboratory	Lab error (non-reportable)	Karl Bremer Hospital wc KBH|Emergency Centre	Lab Support	Spare 1	ST02297456
Tygerberg Laboratory	Lab error (non-reportable)	Karl Bremer Hospital wc KBH|Emergency Centre	Lab Support	Spare 2	ST02297456
Tygerberg Laboratory	Cancel by gatekeeping	Tygerberg Hospital wc TBH|Ward A6	Chemistry	Lipid profile	ST02297457
Tygerberg Laboratory	Invalid: haemolysis	Tygerberg Hospital wc TBH|Ward A1 West	Chemistry	Potassium	ST02297458
Tygerberg Laboratory	Invalid: haemolysis	Tygerberg Hospital wc TBH|Ward A1 West	Chemistry	Inorganic phosphate	ST02297458
Tygerberg Laboratory	Invalid: haemolysis	Tygerberg Hospital wc TBH|Ward A1 West	Chemistry	Conjugated bilirubin	ST02297458
Tygerberg Laboratory	Invalid: haemolysis	Tygerberg Hospital wc TBH|Ward A1 West	Chemistry	Alanine transaminase (ALT)	ST02297458
Tygerberg Laboratory	Invalid: haemolysis	Tygerberg Hospital wc TBH|Ward A1 West	Chemistry	Aspartate transaminase (AST)	ST02297458
Tygerberg Laboratory	Invalid: haemolysis	Tygerberg Hospital wc TBH|Ward A1 West	Chemistry	Alkaline phosphatase (ALP)	ST02297458
Tygerberg Laboratory	Invalid: haemolysis	Tygerberg Hospital wc TBH|Ward A1 West	Chemistry	Gamma-glutamyl transferase (GGT)	ST02297458
Tygerberg Laboratory	Invalid: haemolysis	Tygerberg Hospital wc TBH|Ward A1 West	Chemistry	Lactate dehydrogenase (LD)	ST02297458
Tygerberg Laboratory	Invalid: haemolysis	Tygerberg Hospital wc TBH|Ward A1 West	Chemistry	Troponin T (high-sensitivity)	ST02297458
Tygerberg Laboratory	Unsuit: haemolysed	Tygerberg Hospital wc TBH|Ward A1 West	Haematology	Int Normalised Ratio (INR)	ST02297458
Tygerberg Laboratory	Unsuit: haemolysed	Tygerberg Hospital wc TBH|Ward A1 West	Haematology	Activated Partial Thromboplastin Time	ST02297458
Tygerberg Laboratory	Lab error (non-reportable)	Eerste River Hospital wc ERH|Casualty Unit	Lab Support	Spare 1	ST02297460
Tygerberg Laboratory	Require EDTA specimen	Swellendam PHC Clinic wc SHC|ARV Clinic	Virology	HIV-1 Qualitative PCR	ST02297466
Tygerberg Laboratory	Invalid: haemolysis	Tygerberg Hospital wc TBH|Ward A1 West	Chemistry	Potassium	ST02297485
Tygerberg Laboratory	Cancel by lab (incorrect test)	Tygerberg Hospital wc TBH|Ward not stated	Haematology	Rhesus Blood Group	ST02297488
Tygerberg Laboratory	Lab error (non-reportable)	Tygerberg Hospital wc TBH|Ward C2A	Lab Support	Spare 1	ST02297502
Tygerberg Laboratory	Cancel by gatekeeping	Tygerberg Hospital wc TBH|Ward D8	Chemistry	Uric acid	ST02297524
Tygerberg Laboratory	Cancel by gatekeeping	Tygerberg Hospital wc TBH|Ward D8	Chemistry	Uric acid	ST02297536
Tygerberg Laboratory	Unsuit: clotted	Tygerberg Hospital wc TBH|Ward G Ground	Haematology	Full Blood Count	ST02297542
Tygerberg Laboratory	Unsuit: clotted	Tygerberg Hospital wc TBH|Ward G Ground	Haematology	Differential Count	ST02297542
Tygerberg Laboratory	Lab error (non-reportable)	Karl Bremer Hospital wc KBH|Emergency Centre	Lab Support	Spare 1	ST02297550
Tygerberg Laboratory	Lab error (non-reportable)	Karl Bremer Hospital wc KBH|Emergency Centre	Lab Support	Spare 2	ST02297550
Tygerberg Laboratory	Lab error (non-reportable)	Karl Bremer Hospital wc KBH|Emergency Centre	Lab Support	Spare 1	ST02297551
Tygerberg Laboratory	Lab error (non-reportable)	Karl Bremer Hospital wc KBH|Emergency Centre	Lab Support	Spare 1	ST02297553
Tygerberg Laboratory	Invalid: haemolysis	Karl Bremer Hospital wc KBH|Emergency Centre	Chemistry	Aspartate transaminase (AST)	ST02297554
Tygerberg Laboratory	Lab error (non-reportable)	Karl Bremer Hospital wc KBH|Emergency Centre	Lab Support	Spare 1	ST02297554
Tygerberg Laboratory	Cancel by gatekeeping	Eerste River Hospital wc ERH|Casualty Unit	Chemistry	Glycated haemoglobin (HbA1c)	ST02297555
Tygerberg Laboratory	Invalid: haemolysis	Eerste River Hospital wc ERH|Casualty Unit	Chemistry	Potassium	ST02297555
Tygerberg Laboratory	Unsuit: clotted	Eerste River Hospital wc ERH|Casualty Unit	Haematology	Full Blood Count	ST02297555
Tygerberg Laboratory	Cancel by gatekeeping	Tygerberg Hospital wc TBH|Ward A1 Burns	Chemistry	Uric acid	ST02297560
Tygerberg Laboratory	Cancel by gatekeeping	Tygerberg Hospital wc TBH|Ward A1 Burns	Chemistry	Uric acid	ST02297562
Tygerberg Laboratory	Invalid: haemolysis	Eerste River Hospital wc ERH|Ward not stated	Chemistry	Creatinine (plus MDRD)	ST02297565
Tygerberg Laboratory	Invalid: haemolysis	Eerste River Hospital wc ERH|Ward not stated	Chemistry	Sodium	ST02297565
Tygerberg Laboratory	Invalid: haemolysis	Eerste River Hospital wc ERH|Ward not stated	Chemistry	Potassium	ST02297565
Tygerberg Laboratory	Invalid: haemolysis	Eerste River Hospital wc ERH|Ward not stated	Chemistry	Urea	ST02297565
Tygerberg Laboratory	Invalid: haemolysis	Eerste River Hospital wc ERH|Ward not stated	Chemistry	Alanine transaminase (ALT)	ST02297565
Tygerberg Laboratory	Lab error (non-reportable)	Tygerberg Hospital wc TBH|Ward D3	Lab Support	Spare 1	ST02297573
Tygerberg Laboratory	Not done: unsuitable	Elsies River CHC wc ERP|Ward not stated	Microbiology	GeneXpert Ultra	ST02297575
Tygerberg Laboratory	Unsuit: too old	Khayelitsha (Site B) CHC wc KHC|ARV Clinic	Virology	HIV Viral Load	ST02297579
Tygerberg Laboratory	Cancel by gatekeeping	Bloekombos Clinic wc BLO|ARV Clinic	Immunology	CD4 ARV	ST02297580
Tygerberg Laboratory	Unsuit: 2 days old	Elsies River CHC wc ERP|Ward not stated	Haematology	White Cell Count	ST02297607
Tygerberg Laboratory	Specimen insufficient	Tygerberg Hospital wc TBH|Ward C1 East	Microbiology	GeneXpert Ultra	ST02297625
Tygerberg Laboratory	Specimen insufficient	Tygerberg Hospital wc TBH|Ward D6	Microbiology	GeneXpert Ultra	ST02297627
Tygerberg Laboratory	Cancel by gatekeeping	Delft CHC wc DFP|ARV Clinic	Immunology	CD4 ARV	ST02297642
Tygerberg Laboratory	Unsuit: EDTA clotted	Tygerberg Hospital wc TBH|Ward G2	Haematology	Full Blood Count	ST02297645
Tygerberg Laboratory	Unsuit: EDTA clotted	Tygerberg Hospital wc TBH|Ward G2	Haematology	Differential Count	ST02297645
Tygerberg Laboratory	Invalid: haemolysis	Graafwater Clinic wc GWC|ARV Clinic	Chemistry	Conjugated bilirubin	ST02297652
Tygerberg Laboratory	Invalid: haemolysis	Graafwater Clinic wc GWC|ARV Clinic	Chemistry	Aspartate transaminase (AST)	ST02297652
Tygerberg Laboratory	Specimen not received	Mfuleni CDC wc MFU|ARV Clinic	Virology	HIV Viral Load	ST02297663
Tygerberg Laboratory	Specimen not received	Michael Mapongwana CDC wc MMP|ARV Clinic	Chemistry	Creatinine (plus MDRD)	ST02297666
Tygerberg Laboratory	Specimen not received	Michael Mapongwana CDC wc MMP|ARV Clinic	Chemistry	Serum indices	ST02297666
Tygerberg Laboratory	Cancel by gatekeeping	Michael Mapongwana CDC wc MMP|ARV Clinic	Virology	HIV Viral Load	ST02297666
Tygerberg Laboratory	Cancel: replaced by another test	Tygerberg Hospital wc TBH|Ward G7	Virology	CMV Shell Vial Culture	ST02297704
Tygerberg Laboratory	Cancel: replaced by another test	Tygerberg Hospital wc TBH|Ward G7	Virology	Resp Viruses Shell Vial Culture	ST02297704
Tygerberg Laboratory	Not done: no anatomical site	Michael Mapongwana CDC wc MMP|Ward not stated	Microbiology	Gram stain pus	ST02297774
Tygerberg Laboratory	Not done: no anatomical site	Michael Mapongwana CDC wc MMP|Ward not stated	Microbiology	Culture pus	ST02297774
Tygerberg Laboratory	Not done: unsuitable	Karl Bremer Hospital wc KBH|Emergency Centre	Microbiology	GeneXpert Ultra	ST02297780
Tygerberg Laboratory	Specimen not received	Tygerberg Hospital wc TBH|Ward J2 Mothers	Chemistry	Thyroid stimulating hormone (TSH)	ST02297782
Tygerberg Laboratory	Specimen not received	Tygerberg Hospital wc TBH|Ward J2 Mothers	Chemistry	Serum indices	ST02297782
Tygerberg Laboratory	Invalid: haemolysis	Tygerberg Hospital wc TBH|Ward C1 West	Chemistry	Conjugated bilirubin	ST02297795
Tygerberg Laboratory	Invalid: haemolysis	Tygerberg Hospital wc TBH|Ward C1 West	Chemistry	Aspartate transaminase (AST)	ST02297795
Tygerberg Laboratory	Invalid: haemolysis	Tygerberg Hospital wc TBH|Ward C1 West	Chemistry	Lactate dehydrogenase (LD)	ST02297795
Tygerberg Laboratory	Specimen not received	Tygerberg Hospital wc TBH|Ward C1 West	Immunology	CD4 ARV	ST02297795
Tygerberg Laboratory	Info does not match	Tygerberg Hospital wc TBH|Ward C2A	Chemistry	Urine creatinine	ST02297806
Tygerberg Laboratory	Info does not match	Tygerberg Hospital wc TBH|Ward C2A	Chemistry	Urine protein	ST02297806
Tygerberg Laboratory	Info does not match|DBS	Tygerberg Hospital wc TBH|Ward C2A	Chemistry	Urine collection (no charge)	ST02297806
Tygerberg Laboratory	Invalid: haemolysis	Tygerberg Hospital wc TBH|Ward A9 Unit	Chemistry	Potassium	ST02297808
Tygerberg Laboratory	Specimen insufficient	Tygerberg Hospital wc TBH|Ward A9 Unit	Chemistry	C-reactive protein	ST02297808
Tygerberg Laboratory	No test set requested	Tygerberg Hospital wc TBH|Ward C2A	Lab Support	Test Request Details	ST02297810
Tygerberg Laboratory	Invalid: haemolysis	Tygerberg Hospital wc TBH|Ward A9 Unit	Chemistry	Potassium	ST02297815
Tygerberg Laboratory	Cancel by gatekeeping	Tygerberg Hospital wc TBH|Ward A7	Chemistry	Iron	ST02297833
Tygerberg Laboratory	Cancel by gatekeeping	Tygerberg Hospital wc TBH|Ward A7	Chemistry	Transferrin	ST02297833
Tygerberg Laboratory	Cancel by gatekeeping	Tygerberg Hospital wc TBH|Ward A7	Chemistry	Ferritin	ST02297833
Tygerberg Laboratory	Specimen not received	Kylemore Clinic wc KYL|ARV Clinic	Chemistry	Serum folate	ST02297866
Tygerberg Laboratory	Specimen not received	Kylemore Clinic wc KYL|ARV Clinic	Chemistry	Serum indices	ST02297866
Tygerberg Laboratory	Unsuit: too old	Tygerberg Hospital wc TBH|Ward J2 Mothers	Virology	HIV Viral Load	ST02297883
Tygerberg Laboratory	Not done: ESR overfilled	Tygerberg Hospital wc TBH|Ward D1	Haematology	Erythrocyte Sedimentation Rate	ST02297886
Tygerberg Laboratory	Invalid: haemolysis	Tygerberg Hospital wc TBH|Ward A2	Chemistry	Potassium	ST02297893
Tygerberg Laboratory	Cancel by gatekeeping	Wallacedene Clinic wc WAL|ARV Clinic	Chemistry	Total cholesterol	ST02297917
Tygerberg Laboratory	Cancel by gatekeeping	Wallacedene Clinic wc WAL|ARV Clinic	Virology	HIV Viral Load	ST02297917
Tygerberg Laboratory	Cancel by gatekeeping	Tygerberg Hospital wc TBH|Ward G3	Chemistry	Total cholesterol	ST02297942
Tygerberg Laboratory	Invalid: haemolysis	Tygerberg Hospital wc TBH|Ward A9 Unit	Chemistry	Potassium	ST02297946
Tygerberg Laboratory	Unsuit: EDTA clotted	Tygerberg Hospital wc TBH|Ward A9 Unit	Haematology	Full Blood Count	ST02297946
Tygerberg Laboratory	Unsuit: EDTA clotted	Tygerberg Hospital wc TBH|Ward A9 Unit	Haematology	Differential Count	ST02297946
Tygerberg Laboratory	Invalid: haemolysis	Tygerberg Hospital wc TBH|Ward C2A	Chemistry	Aspartate transaminase (AST)	ST02297962
Tygerberg Laboratory	Invalid: haemolysis	Tygerberg Hospital wc TBH|Ward C2A	Chemistry	Lactate dehydrogenase (LD)	ST02297962
Tygerberg Laboratory	Cancel phoning	Tygerberg Hospital wc TBH|Ward C1 West	Haematology	Haematology Results Phoning	ST02297996
Tygerberg Laboratory	Unsuit: too old	Tygerberg Hospital wc TBH|Ward C1 West	Virology	HIV Viral Load	ST02297996
Tygerberg Laboratory	Cancel by gatekeeping	Tygerberg Hospital wc TBH|Ward C1 West	Chemistry	Total protein	ST02297997
Tygerberg Laboratory	Not done: coag incorrect volume	Tygerberg Hospital wc TBH|Ward C1 West	Haematology	Int Normalised Ratio (INR)	ST02297997
Tygerberg Laboratory	Not done: coag incorrect volume	Tygerberg Hospital wc TBH|Ward C1 West	Haematology	Activated Partial Thromboplastin Time	ST02297997
Tygerberg Laboratory	Invalid: haemolysis	Tygerberg Hospital wc TBH|C1A Trauma	Chemistry	Potassium	ST02298001
Tygerberg Laboratory	Unsuit: EDTA clotted	Tygerberg Hospital wc TBH|C1A Trauma	Haematology	Full Blood Count	ST02298001
Tygerberg Laboratory	Lab error (non-reportable)	Tygerberg Hospital wc TBH|Ward J3	Lab Support	Test Request Details	ST02298005
Tygerberg Laboratory	No test set requested	Tygerberg Hospital wc TBH|F1 Emergency Unit	Lab Support	Spare 1	ST02298013
Tygerberg Laboratory	Invalid: haemolysis	Tygerberg Hospital wc TBH|Ward C2A	Chemistry	Potassium	ST02298033
Tygerberg Laboratory	Specimen insufficient	Tygerberg Hospital wc TBH|Ward C2A	Haematology	Erythrocyte Sedimentation Rate	ST02298034
Tygerberg Laboratory	Require EDTA specimen	Khayelitsha Hospital wc KHA|Gynaecology OPD	Haematology	Full Blood Count	ST02298056
Tygerberg Laboratory	Invalid: haemolysis	Eerste River Hospital wc ERH|Ward A (Paediatric)	Chemistry	Creatinine (plus MDRD)	ST02298094
Tygerberg Laboratory	Invalid: haemolysis	Eerste River Hospital wc ERH|Ward A (Paediatric)	Chemistry	Potassium	ST02298094
Tygerberg Laboratory	Require blood specimen	Karl Bremer Hospital wc KBH|Emergency Centre	Chemistry	Potassium	ST02298095
Tygerberg Laboratory	Require clotted specimen	Karl Bremer Hospital wc KBH|Emergency Centre	Chemistry	Creatinine (plus MDRD)	ST02298095
Tygerberg Laboratory	Require clotted specimen	Karl Bremer Hospital wc KBH|Emergency Centre	Chemistry	Sodium	ST02298095
Tygerberg Laboratory	Require clotted specimen	Karl Bremer Hospital wc KBH|Emergency Centre	Chemistry	Urea	ST02298095
Tygerberg Laboratory	Invalid: haemolysis	Karl Bremer Hospital wc KBH|Emergency Centre	Chemistry	Potassium	ST02298096
Tygerberg Laboratory	Lab error (non-reportable)	Eerste River Hospital wc ERH|Casualty Unit	Lab Support	Tests Referred	ST02298100
Tygerberg Laboratory	Unsuit: EDTA clotted	Tygerberg Hospital wc TBH|Ward A9 Unit	Haematology	Full Blood Count	ST02298111
Tygerberg Laboratory	Unsuit: EDTA clotted	Tygerberg Hospital wc TBH|Ward A9 Unit	Haematology	Differential Count	ST02298111
Tygerberg Laboratory	Invalid: haemolysis	Tygerberg Hospital wc TBH|Ward A9 Unit	Chemistry	Potassium	ST02298114
Tygerberg Laboratory	Invalid: haemolysis	Tygerberg Hospital wc TBH|Ward A9 Unit	Chemistry	Conjugated bilirubin	ST02298114
Tygerberg Laboratory	Invalid: haemolysis	Tygerberg Hospital wc TBH|Ward A9 Unit	Chemistry	Aspartate transaminase (AST)	ST02298114
Tygerberg Laboratory	Unsuit: EDTA clotted	Tygerberg Hospital wc TBH|Ward A9 Unit	Haematology	Full Blood Count	ST02298114
Tygerberg Laboratory	Unsuit: EDTA clotted	Tygerberg Hospital wc TBH|Ward A9 Unit	Haematology	Differential Count	ST02298114
Tygerberg Laboratory	Cancel by gatekeeping	Tygerberg Hospital wc TBH|Ward C1 East	Chemistry	Total protein	ST02298116
Tygerberg Laboratory	Not done: coag underfilled	Tygerberg Hospital wc TBH|Ward C1 East	Haematology	Int Normalised Ratio (INR)	ST02298116
Tygerberg Laboratory	Cancel by gatekeeping	Tygerberg Hospital wc TBH|Ward C2A	Virology	HIV Viral Load	ST02298128
Tygerberg Laboratory	Not done: EDTA spun for plasma test	Tygerberg Hospital wc TBH|Ward C2A	Immunology	CD4 ARV	ST02298130
Tygerberg Laboratory	Unsuit: too old	Tygerberg Hospital wc TBH|Ward C2A	Virology	HIV Viral Load	ST02298130
Tygerberg Laboratory	Invalid: haemolysis	Tygerberg Hospital wc TBH|F1 Emergency Unit	Chemistry	Potassium	ST02298234
Tygerberg Laboratory	Invalid: haemolysis	Tygerberg Hospital wc TBH|F1 Emergency Unit	Chemistry	Alanine transaminase (ALT)	ST02298234
Tygerberg Laboratory	Invalid: haemolysis	Tygerberg Hospital wc TBH|F1 Emergency Unit	Chemistry	Aspartate transaminase (AST)	ST02298234
Tygerberg Laboratory	Invalid: haemolysis	Tygerberg Hospital wc TBH|F1 Emergency Unit	Chemistry	Alkaline phosphatase (ALP)	ST02298234
Tygerberg Laboratory	Invalid: haemolysis	Tygerberg Hospital wc TBH|F1 Emergency Unit	Chemistry	Gamma-glutamyl transferase (GGT)	ST02298234
Tygerberg Laboratory	Lab error (non-reportable)	Karl Bremer Hospital wc KBH|Emergency Centre	Haematology	Morphology (no-charge)	ST02298237
Tygerberg Laboratory	Require clotted specimen	Eerste River Hospital wc ERH|Casualty Unit	Chemistry	Creatinine (plus MDRD)	ST02298245
Tygerberg Laboratory	Require clotted specimen	Eerste River Hospital wc ERH|Casualty Unit	Chemistry	Urea	ST02298245
Tygerberg Laboratory	Require clotted specimen	Eerste River Hospital wc ERH|Casualty Unit	Chemistry	C-reactive protein	ST02298245
Tygerberg Laboratory	Invalid: haemolysis	Karl Bremer Hospital wc KBH|Emergency Centre	Chemistry	Potassium	ST02298247
Tygerberg Laboratory	Specimen insufficient	Tygerberg Hospital wc TBH|Ward A9 Unit	Chemistry	Creatinine (plus MDRD)	ST02298253
Tygerberg Laboratory	Specimen insufficient	Tygerberg Hospital wc TBH|Ward A9 Unit	Chemistry	Sodium	ST02298253
Tygerberg Laboratory	Specimen insufficient	Tygerberg Hospital wc TBH|Ward A9 Unit	Chemistry	Potassium	ST02298253
Tygerberg Laboratory	Specimen insufficient	Tygerberg Hospital wc TBH|Ward A9 Unit	Chemistry	Urea	ST02298253
Tygerberg Laboratory	Specimen insufficient	Tygerberg Hospital wc TBH|Ward A9 Unit	Chemistry	Calcium	ST02298253
Tygerberg Laboratory	Specimen insufficient	Tygerberg Hospital wc TBH|Ward A9 Unit	Chemistry	Magnesium	ST02298253
Tygerberg Laboratory	Specimen insufficient	Tygerberg Hospital wc TBH|Ward A9 Unit	Chemistry	Inorganic phosphate	ST02298253
Tygerberg Laboratory	Specimen insufficient	Tygerberg Hospital wc TBH|Ward A9 Unit	Chemistry	Total bilirubin	ST02298253
Tygerberg Laboratory	Specimen insufficient	Tygerberg Hospital wc TBH|Ward A9 Unit	Chemistry	Serum indices	ST02298253
Tygerberg Laboratory	Specimen insufficient	Karl Bremer Hospital wc KBH|Emergency Centre	Haematology	Int Normalised Ratio (INR)	ST02298254
Tygerberg Laboratory	Invalid: haemolysis	Karl Bremer Hospital wc KBH|Emergency Centre	Chemistry	Potassium	ST02298255
Tygerberg Laboratory	No test set requested	Tygerberg Hospital wc TBH|Ward G5	Lab Support	Test Request Details	ST02298259
Tygerberg Laboratory	Invalid: haemolysis	Karl Bremer Hospital wc KBH|Emergency Centre	Chemistry	Aspartate transaminase (AST)	ST02298261
Tygerberg Laboratory	Lab error (non-reportable)	Karl Bremer Hospital wc KBH|Emergency Centre	Lab Support	Spare 1	ST02298262
Tygerberg Laboratory	Lab error (non-reportable)	Karl Bremer Hospital wc KBH|Emergency Centre	Lab Support	Spare 1	ST02298264
Tygerberg Laboratory	Lab error (non-reportable)	Karl Bremer Hospital wc KBH|Emergency Centre	Lab Support	Spare 2	ST02298264
Tygerberg Laboratory	Unsuit: not frozen	Eerste River Hospital wc ERH|Casualty Unit	Chemistry	Potassium	ST02298267
Tygerberg Laboratory	Unsuit: too old	Eerste River Hospital wc ERH|Ward not stated	Chemistry	Potassium	ST02298270
Tygerberg Laboratory	Lab error (non-reportable)	Eerste River Hospital wc ERH|Ward not stated	Lab Support	Spare 1	ST02298271
Tygerberg Laboratory	Lab error (non-reportable)	Karl Bremer Hospital wc KBH|Emergency Centre	Lab Support	Spare 1	ST02298278
Tygerberg Laboratory	Lab error (non-reportable)	Karl Bremer Hospital wc KBH|Emergency Centre	Lab Support	Spare 2	ST02298278
Tygerberg Laboratory	Lab error (non-reportable)	Karl Bremer Hospital wc KBH|Emergency Centre	Lab Support	Spare 1	ST02298287
Tygerberg Laboratory	Invalid: haemolysis	Karl Bremer Hospital wc KBH|Emergency Centre	Chemistry	Potassium	ST02298289
Tygerberg Laboratory	Invalid: haemolysis	Karl Bremer Hospital wc KBH|Emergency Centre	Chemistry	Vitamin B12	ST02298289
Tygerberg Laboratory	Lab error (non-reportable)	Clanwilliam Hospital wc CLH|Ward not stated	Lab Support	Spare 1	ST02298290
Tygerberg Laboratory	Invalid: haemolysis	Tygerberg Hospital wc TBH|F1 Emergency Unit	Chemistry	Conjugated bilirubin	ST02298293
Tygerberg Laboratory	Invalid: haemolysis	Tygerberg Hospital wc TBH|F1 Emergency Unit	Chemistry	Aspartate transaminase (AST)	ST02298293
Tygerberg Laboratory	Lab error (non-reportable)	Tygerberg Hospital wc TBH|Ward A5 Unit	Lab Support	Spare 1	ST02298295
Tygerberg Laboratory	Cancel by gatekeeping	Tygerberg Hospital wc TBH|Ward J6	Chemistry	Total protein	ST02298297
Tygerberg Laboratory	Lab error (non-reportable)	Tygerberg Hospital wc TBH|Ward J6	Lab Support	Spare 1	ST02298297
Tygerberg Laboratory	Cancel phoning	Tygerberg Hospital wc TBH|Ward C1 East	Haematology	Haematology Results Phoning	ST02298300
Tygerberg Laboratory	Invalid: haemolysis	Tygerberg Hospital wc TBH|Ward C1 East	Chemistry	Lactate dehydrogenase (LD)	ST02298302
Tygerberg Laboratory	Dupl registration (non-reportable)	Tygerberg Hospital wc TBH|Ward C1 West	Chemistry	Creatinine (plus MDRD)	ST02298317
Tygerberg Laboratory	Dupl registration (non-reportable)	Tygerberg Hospital wc TBH|Ward C1 West	Chemistry	Sodium	ST02298317
Tygerberg Laboratory	Dupl registration (non-reportable)	Tygerberg Hospital wc TBH|Ward C1 West	Chemistry	Potassium	ST02298317
Tygerberg Laboratory	Dupl registration (non-reportable)	Tygerberg Hospital wc TBH|Ward C1 West	Chemistry	Urea	ST02298317
Tygerberg Laboratory	Dupl registration (non-reportable)	Tygerberg Hospital wc TBH|Ward C1 West	Chemistry	Serum indices	ST02298317
Tygerberg Laboratory	Cancel by gatekeeping	Tygerberg Hospital wc TBH|Ward C1 West	Chemistry	C-reactive protein	ST02298317
Tygerberg Laboratory	Dupl registration (non-reportable)	Tygerberg Hospital wc TBH|Ward C1 West	Haematology	Full Blood Count	ST02298317
Tygerberg Laboratory	Lab error (non-reportable)	Tygerberg Hospital wc TBH|Ward G1	Lab Support	Spare 1	ST02298320
Tygerberg Laboratory	Cancel by gatekeeping	Karl Bremer Hospital wc KBH|Emergency Centre	Chemistry	Prostate-specific Ag (PSA)	ST02298344
Tygerberg Laboratory	Lab error (non-reportable)	Karl Bremer Hospital wc KBH|Emergency Centre	Lab Support	Spare 1	ST02298344
Tygerberg Laboratory	Lab error (non-reportable)	Karl Bremer Hospital wc KBH|Emergency Centre	Lab Support	Spare 2	ST02298344
Tygerberg Laboratory	Cancel by gatekeeping	Karl Bremer Hospital wc KBH|Emergency Centre	Chemistry	Iron	ST02298351
Tygerberg Laboratory	Cancel by gatekeeping	Karl Bremer Hospital wc KBH|Emergency Centre	Chemistry	Transferrin	ST02298351
Tygerberg Laboratory	Cancel by gatekeeping	Karl Bremer Hospital wc KBH|Emergency Centre	Chemistry	Vitamin B12	ST02298351
Tygerberg Laboratory	Cancel by gatekeeping	Karl Bremer Hospital wc KBH|Emergency Centre	Chemistry	Serum folate	ST02298351
Tygerberg Laboratory	Lab error (non-reportable)	Karl Bremer Hospital wc KBH|Emergency Centre	Lab Support	Spare 1	ST02298351
Tygerberg Laboratory	Invalid: haemolysis	Karl Bremer Hospital wc KBH|Emergency Centre	Chemistry	Potassium	ST02298355
Tygerberg Laboratory	Specimen insufficient	Eerste River Hospital wc ERH|Ward not stated	Chemistry	Creatinine (plus MDRD)	ST02298356
Tygerberg Laboratory	Specimen insufficient	Eerste River Hospital wc ERH|Ward not stated	Chemistry	Serum indices	ST02298356
Tygerberg Laboratory	Invalid: haemolysis	Eerste River Hospital wc ERH|Ward not stated	Chemistry	Conjugated bilirubin	ST02298357
Tygerberg Laboratory	Specimen not received	Tygerberg Hospital wc TBH|Ward A5 High Care	Chemistry	Creatinine (plus MDRD)	ST02298361
Tygerberg Laboratory	Specimen not received	Tygerberg Hospital wc TBH|Ward A5 High Care	Chemistry	Sodium	ST02298361
Tygerberg Laboratory	Specimen not received	Tygerberg Hospital wc TBH|Ward A5 High Care	Chemistry	Potassium	ST02298361
Tygerberg Laboratory	Specimen not received	Tygerberg Hospital wc TBH|Ward A5 High Care	Chemistry	Urea	ST02298361
Tygerberg Laboratory	Specimen not received	Tygerberg Hospital wc TBH|Ward A5 High Care	Chemistry	Osmolality	ST02298361
Tygerberg Laboratory	Specimen not received	Tygerberg Hospital wc TBH|Ward A5 High Care	Chemistry	Calcium	ST02298361
Tygerberg Laboratory	Specimen not received	Tygerberg Hospital wc TBH|Ward A5 High Care	Chemistry	Magnesium	ST02298361
Tygerberg Laboratory	Specimen not received	Tygerberg Hospital wc TBH|Ward A5 High Care	Chemistry	Inorganic phosphate	ST02298361
Tygerberg Laboratory	Specimen not received	Tygerberg Hospital wc TBH|Ward A5 High Care	Chemistry	Total bilirubin	ST02298361
Tygerberg Laboratory	Specimen not received	Tygerberg Hospital wc TBH|Ward A5 High Care	Chemistry	Serum indices	ST02298361
Tygerberg Laboratory	Specimen not received	Tygerberg Hospital wc TBH|Ward A5 High Care	Haematology	Int Normalised Ratio (INR)	ST02298361
Tygerberg Laboratory	Specimen insufficient	Tygerberg Hospital wc TBH|Ward G Ground	Virology	HIV Viral Load	ST02298364
Tygerberg Laboratory	Specimen not received	Tygerberg Hospital wc TBH|C1A Trauma	Haematology	Full Blood Count	ST02298380
Tygerberg Laboratory	Invalid: haemolysis	Tygerberg Hospital wc TBH|Ward C1 West	Chemistry	Potassium	ST02298386
Tygerberg Laboratory	Require sealed syringe specimen	Tygerberg Hospital wc TBH|Ward C2A	Chemistry	Blood gas analysis	ST02298387
Tygerberg Laboratory	Require sealed syringe specimen	Tygerberg Hospital wc TBH|Ward C2A	Chemistry	Blood gas analysis	ST02298393
Tygerberg Laboratory	Invalid: haemolysis	Tygerberg Hospital wc TBH|Ward C1 West	Chemistry	Potassium	ST02298403
Tygerberg Laboratory	Specimen insufficient	Tygerberg Hospital wc TBH|Ward C1 West	Chemistry	Calcium	ST02298403
Tygerberg Laboratory	Specimen insufficient	Tygerberg Hospital wc TBH|Ward C1 West	Chemistry	Magnesium	ST02298403
Tygerberg Laboratory	Specimen insufficient	Tygerberg Hospital wc TBH|Ward C1 West	Chemistry	Inorganic phosphate	ST02298403
Tygerberg Laboratory	Specimen insufficient	Tygerberg Hospital wc TBH|Ward C1 West	Chemistry	Total protein	ST02298403
Tygerberg Laboratory	Specimen insufficient	Tygerberg Hospital wc TBH|Ward C1 West	Chemistry	Total bilirubin	ST02298403
Tygerberg Laboratory	Specimen insufficient	Tygerberg Hospital wc TBH|Ward C1 West	Chemistry	Conjugated bilirubin	ST02298403
Tygerberg Laboratory	Specimen insufficient	Tygerberg Hospital wc TBH|Ward C1 West	Chemistry	Alanine transaminase (ALT)	ST02298403
Tygerberg Laboratory	Specimen insufficient	Tygerberg Hospital wc TBH|Ward C1 West	Chemistry	Aspartate transaminase (AST)	ST02298403
Tygerberg Laboratory	Specimen insufficient	Tygerberg Hospital wc TBH|Ward C1 West	Chemistry	Alkaline phosphatase (ALP)	ST02298403
Tygerberg Laboratory	Specimen insufficient	Tygerberg Hospital wc TBH|Ward C1 West	Chemistry	Gamma-glutamyl transferase (GGT)	ST02298403
Tygerberg Laboratory	Info does not match|DBS	Tygerberg Hospital wc TBH|Ward not stated	Chemistry	Creatinine (plus MDRD)	ST02298404
Tygerberg Laboratory	Info does not match|DBS	Tygerberg Hospital wc TBH|Ward not stated	Chemistry	Sodium	ST02298404
Tygerberg Laboratory	Info does not match|DBS	Tygerberg Hospital wc TBH|Ward not stated	Chemistry	Potassium	ST02298404
Tygerberg Laboratory	Info does not match|DBS	Tygerberg Hospital wc TBH|Ward not stated	Chemistry	Urea	ST02298404
Tygerberg Laboratory	Info does not match|DBS	Tygerberg Hospital wc TBH|Ward not stated	Chemistry	Serum indices	ST02298404
Tygerberg Laboratory	Info does not match|DBS	Tygerberg Hospital wc TBH|Ward not stated	Haematology	Full Blood Count	ST02298404
Tygerberg Laboratory	Invalid: haemolysis	Tygerberg Hospital wc TBH|Ward C1 West	Chemistry	Potassium	ST02298405
Tygerberg Laboratory	Invalid: haemolysis	Tygerberg Hospital wc TBH|Ward C1 West	Chemistry	Conjugated bilirubin	ST02298405
Tygerberg Laboratory	Require fluoride specimen	Tygerberg Hospital wc TBH|Ward G1	Chemistry	Glucose (random)	ST02298511
Tygerberg Laboratory	Specimen insufficient	Tygerberg Hospital wc TBH|Ward G1	Chemistry	Human growth hormone	ST02298511
Tygerberg Laboratory	Unsuit: EDTA clotted	Tygerberg Hospital wc TBH|Ward G1	Haematology	Full Blood Count	ST02298511
Tygerberg Laboratory	Unsuit: EDTA clotted	Tygerberg Hospital wc TBH|Ward G1	Haematology	Differential Count	ST02298511
Tygerberg Laboratory	Unsuit: EDTA clotted	Tygerberg Hospital wc TBH|Ward G1	Haematology	Reticulocyte Count Automated	ST02298511
Tygerberg Laboratory	Unsuit: EDTA clotted	Tygerberg Hospital wc TBH|Ward G1	Haematology	Peripheral Blood Morphology	ST02298511
Tygerberg Laboratory	Require clotted specimen	Tygerberg Hospital wc TBH|C1A Trauma	Chemistry	Creatinine (plus MDRD)	ST02298536
Tygerberg Laboratory	Require clotted specimen	Tygerberg Hospital wc TBH|C1A Trauma	Chemistry	Sodium	ST02298536
Tygerberg Laboratory	Require clotted specimen	Tygerberg Hospital wc TBH|C1A Trauma	Chemistry	Potassium	ST02298536
Tygerberg Laboratory	Require clotted specimen	Tygerberg Hospital wc TBH|C1A Trauma	Chemistry	Chloride	ST02298536
Tygerberg Laboratory	Require clotted specimen	Tygerberg Hospital wc TBH|C1A Trauma	Chemistry	Urea	ST02298536
Tygerberg Laboratory	Require clotted specimen	Tygerberg Hospital wc TBH|C1A Trauma	Chemistry	Serum indices	ST02298536
Tygerberg Laboratory	Specimen insufficient	Tygerberg Hospital wc TBH|Ward C2A	Virology	HIV-1/2 Ab/Ag (Screen)	ST02298565
Tygerberg Laboratory	Invalid: haemolysis	Tygerberg Hospital wc TBH|Ward A6	Chemistry	Potassium	ST02298597
Tygerberg Laboratory	Cancel by gatekeeping	Tygerberg Hospital wc TBH|Ward C1 West	Chemistry	Procalcitonin (sensitive)	ST02298599
Tygerberg Laboratory	Cancel by gatekeeping	Tygerberg Hospital wc TBH|Ward J Ground	Chemistry	Total protein	ST02298614
Tygerberg Laboratory	Invalid: haemolysis	Tygerberg Hospital wc TBH|Ward J Ground	Chemistry	Potassium	ST02298614
Tygerberg Laboratory	Invalid: haemolysis	Tygerberg Hospital wc TBH|Ward J Ground	Chemistry	Conjugated bilirubin	ST02298614
Tygerberg Laboratory	Invalid: haemolysis	Tygerberg Hospital wc TBH|Ward J Ground	Chemistry	Aspartate transaminase (AST)	ST02298614
Tygerberg Laboratory	Invalid: haemolysis	Tygerberg Hospital wc TBH|Ward J Ground	Chemistry	Lactate dehydrogenase (LD)	ST02298614
Tygerberg Laboratory	No test set requested	Tygerberg Hospital wc TBH|Ward A4 West	Lab Support	Test Request Details	ST02298615
Tygerberg Laboratory	Unsuit: haemolysed	Tygerberg Hospital wc TBH|Ward D9	Haematology	Int Normalised Ratio (INR)	ST02298647
Tygerberg Laboratory	Require clotted specimen	Tygerberg Hospital wc TBH|Ward A10	Chemistry	C-reactive protein	ST02298726
Tygerberg Laboratory	Require clotted specimen	Tygerberg Hospital wc TBH|Ward A10	Chemistry	Serum indices	ST02298726
Tygerberg Laboratory	Cancel phoning	Tygerberg Hospital wc TBH|Ward D4	Chemistry	Potassium	ST02298759
Tygerberg Laboratory	Specimen not received	Tygerberg Hospital wc TBH|Ward D9	Chemistry	Fluid glucose	ST02298831
Tygerberg Laboratory	Cancel by gatekeeping	Tygerberg Hospital wc TBH|Ward D1	Chemistry	Glycated haemoglobin (HbA1c)	ST02298840
Tygerberg Laboratory	Invalid: haemolysis	Tygerberg Hospital wc TBH|Ward C1 West	Chemistry	Potassium	ST02298860
Tygerberg Laboratory	Unsuit: EDTA clotted	Tygerberg Hospital wc TBH|Ward C2A	Haematology	Full Blood Count	ST02298870
Tygerberg Laboratory	Lab error (non-reportable)	Tygerberg Hospital wc TBH|Ward D8	Chemistry	Creatinine (plus MDRD)	ST02298876
Tygerberg Laboratory	Lab error (non-reportable)	Tygerberg Hospital wc TBH|Ward D8	Chemistry	Sodium	ST02298876
Tygerberg Laboratory	Lab error (non-reportable)	Tygerberg Hospital wc TBH|Ward D8	Chemistry	Potassium	ST02298876
Tygerberg Laboratory	Lab error (non-reportable)	Tygerberg Hospital wc TBH|Ward D8	Chemistry	Urea	ST02298876
Tygerberg Laboratory	Lab error (non-reportable)	Tygerberg Hospital wc TBH|Ward D8	Chemistry	Total bilirubin	ST02298876
Tygerberg Laboratory	Lab error (non-reportable)	Tygerberg Hospital wc TBH|Ward D8	Chemistry	Conjugated bilirubin	ST02298876
Tygerberg Laboratory	Lab error (non-reportable)	Tygerberg Hospital wc TBH|Ward D8	Chemistry	Alanine transaminase (ALT)	ST02298876
Tygerberg Laboratory	Lab error (non-reportable)	Tygerberg Hospital wc TBH|Ward D8	Chemistry	Aspartate transaminase (AST)	ST02298876
Tygerberg Laboratory	Lab error (non-reportable)	Tygerberg Hospital wc TBH|Ward D8	Chemistry	Alkaline phosphatase (ALP)	ST02298876
Tygerberg Laboratory	Lab error (non-reportable)	Tygerberg Hospital wc TBH|Ward D8	Chemistry	Gamma-glutamyl transferase (GGT)	ST02298876
Tygerberg Laboratory	Lab error (non-reportable)	Tygerberg Hospital wc TBH|Ward D8	Chemistry	Lactate dehydrogenase (LD)	ST02298876
Tygerberg Laboratory	Lab error (non-reportable)	Tygerberg Hospital wc TBH|Ward D8	Chemistry	Serum indices	ST02298876
Tygerberg Laboratory	Lab error (non-reportable)	Tygerberg Hospital wc TBH|Ward D8	Haematology	Full Blood Count	ST02298876
Tygerberg Laboratory	Lab error (non-reportable)	Tygerberg Hospital wc TBH|Ward D8	Haematology	Differential Count	ST02298876
Tygerberg Laboratory	Lab error (non-reportable)	Tygerberg Hospital wc TBH|Ward D8	Haematology	Peripheral Blood Morphology	ST02298876
Tygerberg Laboratory	Cancel by gatekeeping	Tygerberg Hospital wc TBH|Ward C1 West	Chemistry	Total protein	ST02298885
Tygerberg Laboratory	Cancel by gatekeeping	Tygerberg Hospital wc TBH|Ward C1 West	Chemistry	Albumin	ST02298885
Tygerberg Laboratory	Cancel by gatekeeping	Tygerberg Hospital wc TBH|Ward C1 West	Chemistry	Total bilirubin	ST02298885
Tygerberg Laboratory	Cancel by gatekeeping	Tygerberg Hospital wc TBH|Ward C1 West	Chemistry	Conjugated bilirubin	ST02298885
Tygerberg Laboratory	Cancel by gatekeeping	Tygerberg Hospital wc TBH|Ward C1 West	Chemistry	Aspartate transaminase (AST)	ST02298885
Tygerberg Laboratory	Cancel by gatekeeping	Tygerberg Hospital wc TBH|Ward C1 West	Chemistry	Alkaline phosphatase (ALP)	ST02298885
Tygerberg Laboratory	Cancel by gatekeeping	Tygerberg Hospital wc TBH|Ward C1 West	Chemistry	Gamma-glutamyl transferase (GGT)	ST02298885
Tygerberg Laboratory	No test set requested	Tygerberg Hospital wc TBH|Ward J4	Lab Support	Test Request Details	ST02298897
Tygerberg Laboratory	Unsuit: EDTA clotted	Tygerberg Hospital wc TBH|Ward C2A	Haematology	Haemoglobin	ST02298908
Tygerberg Laboratory	Unsuit: EDTA clotted	Tygerberg Hospital wc TBH|Ward C2A	Haematology	Platelet Count	ST02298908
Tygerberg Laboratory	Not done: coag underfilled	Tygerberg Hospital wc TBH|Ward D4	Haematology	Int Normalised Ratio (INR)	ST02298918
Tygerberg Laboratory	Cancel by gatekeeping	Tygerberg Hospital wc TBH|F1 Emergency Unit	Chemistry	C-reactive protein	ST02298919
Tygerberg Laboratory	Cancel by gatekeeping	Tygerberg Hospital wc TBH|Ward J2 Mothers	Chemistry	Conjugated bilirubin	ST02298937
Tygerberg Laboratory	Invalid: haemolysis	Eerste River Hospital wc ERH|Casualty Unit	Chemistry	Potassium	ST02298949
Tygerberg Laboratory	Cancel by gatekeeping	Eerste River Hospital wc ERH|Ward D (Surgical)	Chemistry	Total protein	ST02298954
Tygerberg Laboratory	Invalid: haemolysis	Karl Bremer Hospital wc KBH|6A Kangaroo Care	Chemistry	Conjugated bilirubin	ST02298977
Tygerberg Laboratory	Cancel by lab (incorrect test)	Karl Bremer Hospital wc KBH|Ward not stated	Microbiology	TPHA (Syphilis)	ST02298985
Tygerberg Laboratory	Invalid: haemolysis	Eerste River Hospital wc ERH|Casualty Unit	Chemistry	Potassium	ST02298990
Tygerberg Laboratory	Lab error (non-reportable)	Tygerberg Hospital wc TBH|Ward F Ground	Lab Support	Spare 1	ST02298991
Tygerberg Laboratory	Require EDTA specimen	Eerste River Hospital wc ERH|Ward D (Surgical)	Lab Support	Test Request Details	ST02298993
Tygerberg Laboratory	Cancel by gatekeeping	Karl Bremer Hospital wc KBH|Ward not stated	Chemistry	C-reactive protein	ST02298995
Tygerberg Laboratory	Lab error (non-reportable)	Karl Bremer Hospital wc KBH|5B Ward	Lab Support	Spare 1	ST02299000
Tygerberg Laboratory	Lab error (non-reportable)	Tygerberg Hospital wc TBH|F1 Emergency Unit	Lab Support	Spare 1	ST02299019
Tygerberg Laboratory	Lab error (non-reportable)	Tygerberg Hospital wc TBH|Ward C1 West	Lab Support	Spare 1	ST02299024
Tygerberg Laboratory	Lab error (non-reportable)	Tygerberg Hospital wc TBH|Ward C1 West	Lab Support	Spare 2	ST02299024
Tygerberg Laboratory	Lab error (non-reportable)	Tygerberg Hospital wc TBH|Ward C1 West	Lab Support	Spare 3	ST02299024
Tygerberg Laboratory	Invalid: haemolysis	Tygerberg Hospital wc TBH|Ward C1 West	Chemistry	Creatinine (plus MDRD)	ST02299025
Tygerberg Laboratory	Invalid: haemolysis	Tygerberg Hospital wc TBH|Ward C1 West	Chemistry	Potassium	ST02299025
Tygerberg Laboratory	Invalid: haemolysis	Tygerberg Hospital wc TBH|Ward C1 West	Chemistry	Magnesium	ST02299025
Tygerberg Laboratory	Invalid: haemolysis	Tygerberg Hospital wc TBH|Ward C1 West	Chemistry	Inorganic phosphate	ST02299025
Tygerberg Laboratory	Invalid: haemolysis	Tygerberg Hospital wc TBH|Ward C1 West	Chemistry	Alanine transaminase (ALT)	ST02299025
Tygerberg Laboratory	Invalid: haemolysis	Tygerberg Hospital wc TBH|Ward C1 West	Chemistry	Amylase	ST02299025
Tygerberg Laboratory	Invalid: haemolysis	Tygerberg Hospital wc TBH|Ward C1 West	Chemistry	Total cholesterol	ST02299025
Tygerberg Laboratory	Cancel by gatekeeping	Tygerberg Hospital wc TBH|F1 Emergency Unit	Chemistry	C-reactive protein	ST02299030
Tygerberg Laboratory	Invalid: haemolysis	Tygerberg Hospital wc TBH|Ward G1	Chemistry	Aspartate transaminase (AST)	ST02299031
Tygerberg Laboratory	Unsuit: clotted	Tygerberg Hospital wc TBH|Ward A9 Unit	Haematology	Full Blood Count	ST02299032
Tygerberg Laboratory	Unsuit: clotted	Tygerberg Hospital wc TBH|Ward A9 Unit	Haematology	Differential Count	ST02299032
Tygerberg Laboratory	Specimen insufficient	Tygerberg Hospital wc TBH|Ward A9 Unit	Chemistry	Alanine transaminase (ALT)	ST02299036
Tygerberg Laboratory	Specimen insufficient	Tygerberg Hospital wc TBH|Ward A9 Unit	Chemistry	Aspartate transaminase (AST)	ST02299036
Tygerberg Laboratory	Invalid: haemolysis	Karl Bremer Hospital wc KBH|Emergency Centre	Chemistry	Potassium	ST02299042
Tygerberg Laboratory	Invalid: haemolysis	Eerste River Hospital wc ERH|Casualty Unit	Chemistry	Potassium	ST02299046
Tygerberg Laboratory	Lab error (non-reportable)	Karl Bremer Hospital wc KBH|Emergency Centre	Lab Support	Spare 1	ST02299047
Tygerberg Laboratory	Lab error (non-reportable)	Karl Bremer Hospital wc KBH|Emergency Centre	Lab Support	Spare 2	ST02299047
Tygerberg Laboratory	Lab error (non-reportable)	Karl Bremer Hospital wc KBH|Emergency Centre	Lab Support	Spare 1	ST02299048
Tygerberg Laboratory	Lab error (non-reportable)	Karl Bremer Hospital wc KBH|Emergency Centre	Lab Support	Spare 1	ST02299049
Tygerberg Laboratory	Cancel by gatekeeping	Karl Bremer Hospital wc KBH|Emergency Centre	Chemistry	Thyroid stimulating hormone (TSH)	ST02299050
Tygerberg Laboratory	Lab error (non-reportable)	Karl Bremer Hospital wc KBH|Emergency Centre	Lab Support	Spare 1	ST02299050
Tygerberg Laboratory	Lab error (non-reportable)	Karl Bremer Hospital wc KBH|Emergency Centre	Lab Support	Spare 2	ST02299050
Tygerberg Laboratory	Invalid: haemolysis	Karl Bremer Hospital wc KBH|Emergency Centre	Chemistry	Potassium	ST02299051
Tygerberg Laboratory	Invalid: haemolysis	Karl Bremer Hospital wc KBH|Emergency Centre	Chemistry	Alkaline phosphatase (ALP)	ST02299051
Tygerberg Laboratory	Unsuit: clotted	Karl Bremer Hospital wc KBH|Emergency Centre	Haematology	Full Blood Count	ST02299051
Tygerberg Laboratory	Unsuit: EDTA clotted	Karl Bremer Hospital wc KBH|Emergency Centre	Haematology	Full Blood Count	ST02299055
Tygerberg Laboratory	Unsuit: EDTA clotted	Karl Bremer Hospital wc KBH|Emergency Centre	Haematology	Peripheral Blood Morphology	ST02299055
Tygerberg Laboratory	Lab error (non-reportable)	Karl Bremer Hospital wc KBH|Emergency Centre	Lab Support	Spare 1	ST02299055
Tygerberg Laboratory	Lab error (non-reportable)	Tygerberg Hospital wc TBH|Ward C2A	Lab Support	Spare 1	ST02299061
Tygerberg Laboratory	Invalid: haemolysis	Tygerberg Hospital wc TBH|Ward C1 West	Chemistry	Potassium	ST02299092
Tygerberg Laboratory	Invalid: haemolysis	Tygerberg Hospital wc TBH|Ward A6 Unit	Chemistry	Potassium	ST02299095
Tygerberg Laboratory	Unsuit: clotted	Tygerberg Hospital wc TBH|Ward A6 Unit	Haematology	Full Blood Count	ST02299095
Tygerberg Laboratory	Unsuit: clotted	Tygerberg Hospital wc TBH|Ward A6 Unit	Haematology	Differential Count	ST02299095
Tygerberg Laboratory	Unsuit: clotted	Tygerberg Hospital wc TBH|Ward C1 West	Haematology	Full Blood Count	ST02299100
Tygerberg Laboratory	Invalid: haemolysis	Tygerberg Hospital wc TBH|C1A Trauma	Chemistry	Potassium	ST02299103
Tygerberg Laboratory	Lab error (non-reportable)	Eerste River Hospital wc ERH|Casualty Unit	Lab Support	Spare 1	ST02299106
Tygerberg Laboratory	Lab error (non-reportable)	Tygerberg Hospital wc TBH|E1 Triage General	Lab Support	Spare 1	ST02299107
Tygerberg Laboratory	Cancel by lab (incorrect test)	Delft CHC wc DFP|Ward not stated	Virology	HIV-1 Qualitative PCR	ST02299109
Tygerberg Laboratory	Cancel by gatekeeping	Tygerberg Hospital wc TBH|E1 Triage General	Chemistry	Alkaline phosphatase (ALP)	ST02299110
Tygerberg Laboratory	No test set requested	Karl Bremer Hospital wc KBH|Emergency Centre	Lab Support	Test Request Details	ST02299132
Tygerberg Laboratory	Invalid: haemolysis	Karl Bremer Hospital wc KBH|Emergency Centre	Chemistry	Potassium	ST02299133
Tygerberg Laboratory	Require clotted specimen	Karl Bremer Hospital wc KBH|Emergency Centre	Chemistry	Creatinine (plus MDRD)	ST02299134
Tygerberg Laboratory	Require clotted specimen	Karl Bremer Hospital wc KBH|Emergency Centre	Chemistry	Sodium	ST02299134
Tygerberg Laboratory	Require clotted specimen	Karl Bremer Hospital wc KBH|Emergency Centre	Chemistry	Potassium	ST02299134
Tygerberg Laboratory	Require clotted specimen	Karl Bremer Hospital wc KBH|Emergency Centre	Chemistry	Chloride	ST02299134
Tygerberg Laboratory	Require clotted specimen	Karl Bremer Hospital wc KBH|Emergency Centre	Chemistry	Urea	ST02299134
Tygerberg Laboratory	Require clotted specimen	Karl Bremer Hospital wc KBH|Emergency Centre	Chemistry	Prostate-specific Ag (PSA)	ST02299134
Tygerberg Laboratory	Require clotted specimen	Karl Bremer Hospital wc KBH|Emergency Centre	Chemistry	Serum indices	ST02299134
Tygerberg Laboratory	Specimen insufficient	Karl Bremer Hospital wc KBH|Emergency Centre	Chemistry	Valproate / Epilim	ST02299139
Tygerberg Laboratory	Unsuit: clotted	Eerste River Hospital wc ERH|Casualty Unit	Haematology	Full Blood Count	ST02299143
Tygerberg Laboratory	Unsuit: clotted	Eerste River Hospital wc ERH|Casualty Unit	Haematology	Differential Count	ST02299143
Tygerberg Laboratory	Unsuit: clotted	Eerste River Hospital wc ERH|Casualty Unit	Haematology	Erythrocyte Sedimentation Rate	ST02299143
Tygerberg Laboratory	Cancel by gatekeeping	Karl Bremer Hospital wc KBH|Ward not stated	Chemistry	C-reactive protein	ST02299144
Tygerberg Laboratory	Unsuit: clotted	Tygerberg Hospital wc TBH|Ward C2A	Haematology	Full Blood Count	ST02299148
Tygerberg Laboratory	Unsuit: clotted	Tygerberg Hospital wc TBH|Ward C2A	Haematology	Differential Count	ST02299148
Tygerberg Laboratory	Not done: no anatomical site	Karl Bremer Hospital wc KBH|Emergency Centre	Microbiology	Gram stain pus	ST02299154
Tygerberg Laboratory	Not done: no anatomical site	Karl Bremer Hospital wc KBH|Emergency Centre	Microbiology	Culture pus	ST02299154
Tygerberg Laboratory	Unsuit: clotted	Tygerberg Hospital wc TBH|Ward C2A	Haematology	Full Blood Count	ST02299160
Tygerberg Laboratory	Invalid: haemolysis	Karl Bremer Hospital wc KBH|Emergency Centre	Chemistry	Potassium	ST02299173
Tygerberg Laboratory	Invalid: haemolysis	Karl Bremer Hospital wc KBH|Emergency Centre	Chemistry	Potassium	ST02299175
Tygerberg Laboratory	Invalid: haemolysis	Karl Bremer Hospital wc KBH|Emergency Centre	Chemistry	Vitamin B12	ST02299177
Tygerberg Laboratory	Invalid: haemolysis	Karl Bremer Hospital wc KBH|Emergency Centre	Chemistry	Serum folate	ST02299177
Tygerberg Laboratory	No test set requested	Eerste River Hospital wc ERH|Casualty Unit	Lab Support	Test Request Details	ST02299189
Tygerberg Laboratory	Cancel by gatekeeping	Tygerberg Hospital wc TBH|Ward D8	Chemistry	Uric acid	ST02299190
Tygerberg Laboratory	Cancel by gatekeeping	Tygerberg Hospital wc TBH|Ward D8	Chemistry	Uric acid	ST02299195
Tygerberg Laboratory	Invalid: haemolysis	Tygerberg Hospital wc TBH|Ward D8	Chemistry	Lactate dehydrogenase (LD)	ST02299197
Tygerberg Laboratory	Not done: unsuitable	Eerste River Hospital wc ERH|Casualty Unit	Microbiology	GeneXpert Ultra	ST02299214
Tygerberg Laboratory	Cancel by gatekeeping	Tygerberg Hospital wc TBH|Ward J4	Chemistry	CA 125	ST02299218
Tygerberg Laboratory	Cancel by doctor	Tygerberg Hospital wc TBH|Ward D8	Haematology	Bone Marrow Procedure	ST02299245
Tygerberg Laboratory	Cancel by doctor	Tygerberg Hospital wc TBH|Ward G3	Haematology	Flowcytometry	ST02299275
Tygerberg Laboratory	Unsuit: EDTA clotted	Tygerberg Hospital wc TBH|C1A Trauma	Haematology	Full Blood Count	ST02299303
Tygerberg Laboratory	Cancel by gatekeeping	Tygerberg Hospital wc TBH|X-Block|Haematology	Chemistry	Uric acid	ST02299363
Tygerberg Laboratory	No request form received	Tygerberg Hospital wc TBH|Ward not stated	Lab Support	Spare 1	ST02299400
Tygerberg Laboratory	No request form received	Tygerberg Hospital wc TBH|Ward not stated	Lab Support	Spare 2	ST02299400
Tygerberg Laboratory	Specimen not received	Tygerberg Hospital wc TBH|Ward A1 Burns	Chemistry	Creatinine (plus MDRD)	ST02299441
Tygerberg Laboratory	Specimen not received	Tygerberg Hospital wc TBH|Ward A1 Burns	Chemistry	Sodium	ST02299441
Tygerberg Laboratory	Specimen not received	Tygerberg Hospital wc TBH|Ward A1 Burns	Chemistry	Potassium	ST02299441
Tygerberg Laboratory	Specimen not received	Tygerberg Hospital wc TBH|Ward A1 Burns	Chemistry	Chloride	ST02299441
Tygerberg Laboratory	Specimen not received	Tygerberg Hospital wc TBH|Ward A1 Burns	Chemistry	Urea	ST02299441
Tygerberg Laboratory	Specimen not received	Tygerberg Hospital wc TBH|Ward A1 Burns	Chemistry	Calcium	ST02299441
Tygerberg Laboratory	Specimen not received	Tygerberg Hospital wc TBH|Ward A1 Burns	Chemistry	Magnesium	ST02299441
Tygerberg Laboratory	Specimen not received	Tygerberg Hospital wc TBH|Ward A1 Burns	Chemistry	Inorganic phosphate	ST02299441
Tygerberg Laboratory	Specimen not received	Tygerberg Hospital wc TBH|Ward A1 Burns	Chemistry	Uric acid	ST02299441
Tygerberg Laboratory	Specimen not received	Tygerberg Hospital wc TBH|Ward A1 Burns	Chemistry	Albumin	ST02299441
Tygerberg Laboratory	Specimen not received	Tygerberg Hospital wc TBH|Ward A1 Burns	Chemistry	Serum indices	ST02299441
Tygerberg Laboratory	Cancel by gatekeeping	Tygerberg Hospital wc TBH|Ward A1 Burns	Chemistry	Uric acid	ST02299451
Tygerberg Laboratory	Specimen not received	Tygerberg Hospital wc TBH|Ward A1 Burns	Haematology	Full Blood Count	ST02299451
Tygerberg Laboratory	Not done: no ward/clinic	NHLS|Tygerberg Laboratory	Cytology	Cytology Gynaecology Report	ST02299455
Tygerberg Laboratory	Cancel by gatekeeping	Tygerberg Hospital wc TBH|Ward A10	Chemistry	Total protein	ST02299462
Tygerberg Laboratory	Specimen not received	Tygerberg Hospital wc TBH|Ward A10	Chemistry	Creatinine (plus MDRD)	ST02299462
Tygerberg Laboratory	Specimen not received	Tygerberg Hospital wc TBH|Ward A10	Chemistry	Sodium	ST02299462
Tygerberg Laboratory	Specimen not received	Tygerberg Hospital wc TBH|Ward A10	Chemistry	Potassium	ST02299462
Tygerberg Laboratory	Specimen not received	Tygerberg Hospital wc TBH|Ward A10	Chemistry	Chloride	ST02299462
Tygerberg Laboratory	Specimen not received	Tygerberg Hospital wc TBH|Ward A10	Chemistry	Urea	ST02299462
Tygerberg Laboratory	Specimen not received	Tygerberg Hospital wc TBH|Ward A10	Chemistry	Calcium	ST02299462
Tygerberg Laboratory	Specimen not received	Tygerberg Hospital wc TBH|Ward A10	Chemistry	Magnesium	ST02299462
Tygerberg Laboratory	Specimen not received	Tygerberg Hospital wc TBH|Ward A10	Chemistry	Albumin	ST02299462
Tygerberg Laboratory	Specimen not received	Tygerberg Hospital wc TBH|Ward A10	Chemistry	Serum indices	ST02299462
Tygerberg Laboratory	Specimen not received	Tygerberg Hospital wc TBH|Ward A10	Haematology	Full Blood Count	ST02299462
Tygerberg Laboratory	Invalid: haemolysis	Tygerberg Hospital wc TBH|Ward C2A	Chemistry	Potassium	ST02299477
Tygerberg Laboratory	Specimen insufficient	Tygerberg Hospital wc TBH|Ward C2A	Chemistry	Thyroxine (free T4)	ST02299477
Tygerberg Laboratory	Invalid: haemolysis	Tygerberg Hospital wc TBH|Ward C2A	Chemistry	Potassium	ST02299481
Tygerberg Laboratory	Invalid: haemolysis	Tygerberg Hospital wc TBH|Ward A5 Unit	Chemistry	Aspartate transaminase (AST)	ST02299497
Tygerberg Laboratory	Invalid: haemolysis	Tygerberg Hospital wc TBH|Ward A5 Unit	Chemistry	Lactate dehydrogenase (LD)	ST02299497
Tygerberg Laboratory	No test set requested	Tygerberg Hospital wc TBH|Ward A9 Unit	Lab Support	Test Request Details	ST02299510
Tygerberg Laboratory	Unsuit: EDTA clotted	Tygerberg Hospital wc TBH|Ward A9 Unit	Haematology	Full Blood Count	ST02299546
Tygerberg Laboratory	Unsuit: EDTA clotted	Tygerberg Hospital wc TBH|Ward A9 Unit	Haematology	Differential Count	ST02299546
Tygerberg Laboratory	Cancel by gatekeeping	Tygerberg Hospital wc TBH|X-Block|Chemotherapy	Chemistry	Total protein	ST02299549
Tygerberg Laboratory	Invalid: haemolysis	Tygerberg Hospital wc TBH|X-Block|Chemotherapy	Chemistry	Conjugated bilirubin	ST02299549
Tygerberg Laboratory	Invalid: haemolysis	Tygerberg Hospital wc TBH|X-Block|Chemotherapy	Chemistry	Aspartate transaminase (AST)	ST02299549
Tygerberg Laboratory	Not done: coag underfilled	Tygerberg Hospital wc TBH|X-Block|Chemotherapy	Haematology	Int Normalised Ratio (INR)	ST02299549
Tygerberg Laboratory	Invalid: haemolysis	Tygerberg Hospital wc TBH|X-Block|Hema Chemotherapy	Chemistry	Lactate dehydrogenase (LD)	ST02299579
Tygerberg Laboratory	Lab error (non-reportable)	Tygerberg Hospital wc TBH|X-Block|Hema Chemotherapy	Haematology	Morphology (no-charge)	ST02299584
Tygerberg Laboratory	Invalid: haemolysis	Tygerberg Hospital wc TBH|X-Block|Hema Chemotherapy	Chemistry	Potassium	ST02299587
Tygerberg Laboratory	Cancel by gatekeeping	Tygerberg Hospital wc TBH|X-Block|Hema Chemotherapy	Chemistry	Iron	ST02299591
Tygerberg Laboratory	Cancel by gatekeeping	Tygerberg Hospital wc TBH|X-Block|Hema Chemotherapy	Chemistry	Transferrin	ST02299591
Tygerberg Laboratory	Invalid: EDTA contamination	Tygerberg Hospital wc TBH|Ward G3	Chemistry	Potassium	ST02299600
Tygerberg Laboratory	Require on ice specimen	Tygerberg Hospital wc TBH|Ward G10	Chemistry	Lactate	ST02299605
Tygerberg Laboratory	Specimen not received	Tygerberg Hospital wc TBH|C1A Trauma	Haematology	Full Blood Count	ST02299623
Tygerberg Laboratory	Cancel by gatekeeping	Tygerberg Hospital wc TBH|Ward A7	Chemistry	Total cholesterol	ST02299631
Tygerberg Laboratory	Cancel by gatekeeping	Tygerberg Hospital wc TBH|Ward A7	Chemistry	Iron	ST02299631
Tygerberg Laboratory	Cancel by gatekeeping	Tygerberg Hospital wc TBH|Ward A7	Chemistry	Transferrin	ST02299631
Tygerberg Laboratory	No test set requested	Tygerberg Hospital wc TBH|Ward A7	Lab Support	Test Request Details	ST02299631
Tygerberg Laboratory	Require citrate (blue top) specimen	Tygerberg Hospital wc TBH|Ward H2X	Haematology	Int Normalised Ratio (INR)	ST02299661
Tygerberg Laboratory	Cancel by gatekeeping	Tygerberg Hospital wc TBH|X-Block|Haematology	Chemistry	Uric acid	ST02299664
Tygerberg Laboratory	Invalid: haemolysis	Tygerberg Hospital wc TBH|X-Block|Haematology	Chemistry	Potassium	ST02299664
Tygerberg Laboratory	Invalid: haemolysis	Tygerberg Hospital wc TBH|X-Block|Haematology	Chemistry	Inorganic phosphate	ST02299664
Tygerberg Laboratory	Not done: coag underfilled	Tygerberg Hospital wc TBH|X-Block|Haematology	Haematology	Int Normalised Ratio (INR)	ST02299705
Tygerberg Laboratory	Not done: unsuitable	Tygerberg Hospital wc TBH|Ward C1 East	Microbiology	GeneXpert Ultra	ST02299706
Tygerberg Laboratory	Lab error (non-reportable)	Tygerberg Hospital wc TBH|A5W Bronchoscopy	Microbiology	GeneXpert Ultra	ST02299711
Tygerberg Laboratory	Not done: unsuitable	Tygerberg Hospital wc TBH|Ward C1 East	Microbiology	GeneXpert Ultra	ST02299717
Tygerberg Laboratory	Cancel by gatekeeping	Tygerberg Hospital wc TBH|Ward D5	Chemistry	Total protein	ST02299732
Tygerberg Laboratory	Specimen insufficient	Tygerberg Hospital wc TBH|C4A|Private Out Patients	Chemistry	Sex hormone binding globulin (SHBG)	ST02299748
Tygerberg Laboratory	Not done: unsuitable	Tygerberg Hospital wc TBH|Ward G Ground	Microbiology	GeneXpert Ultra	ST02299753
Tygerberg Laboratory	Cancel by gatekeeping	Tygerberg Hospital wc TBH|Ward C2A	Chemistry	Thyroid stimulating hormone (TSH)	ST02299759
Tygerberg Laboratory	Cancel by gatekeeping	Tygerberg Hospital wc TBH|Ward C2A	Chemistry	Thyroxine (free T4)	ST02299759
Tygerberg Laboratory	Require clotted specimen	Tygerberg Hospital wc TBH|C7BW|Gastro Enterology	Chemistry	Serum folate	ST02299763
Tygerberg Laboratory	Require clotted specimen	Tygerberg Hospital wc TBH|C7BW|Gastro Enterology	Chemistry	Serum indices	ST02299763
Tygerberg Laboratory	No test set requested	Tygerberg Hospital wc TBH|C7BW|Gastro Enterology	Lab Support	Spare 1	ST02299763
Tygerberg Laboratory	Not done: unsuitable	Tygerberg Hospital wc TBH|Ward A9 Unit	Microbiology	GeneXpert Ultra	ST02299771
Tygerberg Laboratory	Not done: unsuitable	Tygerberg Hospital wc TBH|Ward G Ground	Microbiology	GeneXpert Ultra	ST02299775
Tygerberg Laboratory	Cancel phoning	NHLS QA WC Tygerberg (CO)|Tygerberg Laboratory	Chemistry	Chemistry Results Phoning	ST02299795
Tygerberg Laboratory	Lab error (non-reportable)	DTTC studies|No ward	Haematology	Peripheral Blood Morphology	ST02299837
Tygerberg Laboratory	Invalid: haemolysis	Tygerberg Hospital wc TBH|Ward A7	Chemistry	Glucose (random)	ST02299850
Tygerberg Laboratory	Specimen not labeled	Tygerberg Hospital wc TBH|Ward D10	Haematology	Haemoglobin	ST02299864
Tygerberg Laboratory	Require citrate (blue top) specimen	Tygerberg Hospital wc TBH|Ward D5	Haematology	Int Normalised Ratio (INR)	ST02299869
Tygerberg Laboratory	Require citrate (blue top) specimen	Tygerberg Hospital wc TBH|Ward D5	Haematology	Activated Partial Thromboplastin Time	ST02299869
Tygerberg Laboratory	Lab error (non-reportable)	Tygerberg Hospital wc TBH|C7BW|Gastro Enterology	Lab Support	Tests Referred	ST02299883
Tygerberg Laboratory	No test set requested	Tygerberg Hospital wc TBH|Ward D9	Lab Support	Test Request Details	ST02299906
Tygerberg Laboratory	Lab error (non-reportable)	Tygerberg Hospital wc TBH|Ward F4	Lab Support	Spare 1	ST02299908
Tygerberg Laboratory	Lab error (non-reportable)	Tygerberg Hospital wc TBH|Ward A10	Lab Support	Spare 1	ST02299915
Tygerberg Laboratory	Lab error (non-reportable)	Tygerberg Hospital wc TBH|Ward A10	Lab Support	Spare 1	ST02299917
Tygerberg Laboratory	Lab error (non-reportable)	Tygerberg Hospital wc TBH|Ward A10	Lab Support	Spare 1	ST02299920
Tygerberg Laboratory	Invalid result. Repeat.	Tygerberg Hospital wc TBH|Ward D5	Haematology	Int Normalised Ratio (INR)	ST02299923
Tygerberg Laboratory	Invalid result. Repeat.	Tygerberg Hospital wc TBH|Ward D5	Haematology	Activated Partial Thromboplastin Time	ST02299923
Tygerberg Laboratory	Cancel by doctor	Tygerberg Hospital wc TBH|Ward A5 Unit	Virology	CMV Qualitative PCR	ST02299927
Tygerberg Laboratory	Cancel by doctor	Tygerberg Hospital wc TBH|Ward A5 Unit	Virology	Resp Viruses Multiplex PCR	ST02299927
Tygerberg Laboratory	Lab error (non-reportable)	Tygerberg Hospital wc TBH|C6AW|Urology General	Lab Support	Spare 1	ST02299942
Tygerberg Laboratory	No test set requested	Tygerberg Hospital wc TBH|X-Block|Hema Chemotherapy	Lab Support	Spare 1	ST02300009
Tygerberg Laboratory	Lab error (non-reportable)	Tygerberg Hospital wc TBH|X-Block|Hema Chemotherapy	Lab Support	Spare 1	ST02300028
Tygerberg Laboratory	Unsuit: EDTA clotted	Tygerberg Hospital wc TBH|Ward G Ground	Haematology	Full Blood Count	ST02300059
Tygerberg Laboratory	Unsuit: EDTA clotted	Tygerberg Hospital wc TBH|Ward G Ground	Haematology	Differential Count	ST02300059
Tygerberg Laboratory	Lab error (non-reportable)	Tygerberg Hospital wc TBH|Ward D10	Lab Support	Spare 1	ST02300077
Tygerberg Laboratory	No test set requested	Tygerberg Hospital wc TBH|Ward D10	Lab Support	Test Request Details	ST02300077
Tygerberg Laboratory	Lab error (non-reportable)	Tygerberg Hospital wc TBH|Ward A10	Lab Support	Spare 1	ST02300095
Tygerberg Laboratory	Cancel by gatekeeping	Tygerberg Hospital wc TBH|F1 Emergency Unit	Chemistry	C-reactive protein	ST02300107
Tygerberg Laboratory	Require EDTA specimen	Tygerberg Hospital wc TBH|Ward G Ground	Virology	CMV Viral Load	ST02300110
Tygerberg Laboratory	Cancel by gatekeeping	Tygerberg Hospital wc TBH|X-Block|Haematology	Chemistry	Prostate-specific Ag (PSA)	ST02300135
Tygerberg Laboratory	Invalid: haemolysis	Tygerberg Hospital wc TBH|Ward A5 Unit	Chemistry	Potassium	ST02300141
Tygerberg Laboratory	Lab error (non-reportable)	Eerste River Hospital wc ERH|Casualty Unit	Lab Support	Spare 1	ST02300169
Tygerberg Laboratory	No test set requested	Eerste River Hospital wc ERH|Ward A (Paediatric)	Lab Support	Test Request Details	ST02300172
Tygerberg Laboratory	Specimen insufficient	Eerste River Hospital wc ERH|Casualty Unit	Chemistry	Glycated haemoglobin (HbA1c)	ST02300178
Tygerberg Laboratory	Lab error (non-reportable)	Tygerberg Hospital wc TBH|X-Block|Haematology	Lab Support	Spare 1	ST02300207
Tygerberg Laboratory	Specimen insufficient	Elsies River CHC wc ERP|Ward not stated	Chemistry	Total bilirubin	ST02300209
Tygerberg Laboratory	Specimen insufficient	Elsies River CHC wc ERP|Ward not stated	Chemistry	Serum indices	ST02300209
Tygerberg Laboratory	Not done: unsuitable	Tygerberg Hospital wc TBH|Ward J Ground	Chemistry	CSF chloride	ST02300224
Tygerberg Laboratory	Not done: unsuitable	Tygerberg Hospital wc TBH|Ward J Ground	Chemistry	CSF glucose	ST02300224
Tygerberg Laboratory	Not done: unsuitable	Tygerberg Hospital wc TBH|Ward J Ground	Chemistry	CSF protein	ST02300224
Tygerberg Laboratory	Specimen not labeled	Tygerberg Hospital wc TBH|Ward G1	Chemistry	Creatinine (plus MDRD)	ST02300234
Tygerberg Laboratory	Specimen not labeled	Tygerberg Hospital wc TBH|Ward G1	Chemistry	Sodium	ST02300234
Tygerberg Laboratory	Specimen not labeled	Tygerberg Hospital wc TBH|Ward G1	Chemistry	Potassium	ST02300234
Tygerberg Laboratory	Specimen not labeled	Tygerberg Hospital wc TBH|Ward G1	Chemistry	Chloride	ST02300234
Tygerberg Laboratory	Specimen not labeled	Tygerberg Hospital wc TBH|Ward G1	Chemistry	Urea	ST02300234
Tygerberg Laboratory	Specimen not labeled	Tygerberg Hospital wc TBH|Ward G1	Chemistry	C-reactive protein	ST02300234
Tygerberg Laboratory	Specimen not labeled	Tygerberg Hospital wc TBH|Ward G1	Haematology	Full Blood Count	ST02300234
Tygerberg Laboratory	Specimen not labeled	Tygerberg Hospital wc TBH|Ward G1	Haematology	Differential Count	ST02300234
Tygerberg Laboratory	Unsuit: formed stool	Tygerberg Hospital wc TBH|Ward G9	Chemistry	Faecal osmolality	ST02300254
Tygerberg Laboratory	Not done: not offered in this lab	Tygerberg Hospital wc TBH|Ward J6	Microbiology	Microbiology Comment	ST02300262
Tygerberg Laboratory	Specimen not received	Bishop Lavis CDC wc BLP|Ward not stated	Haematology	Full Blood Count	ST02300293
Tygerberg Laboratory	Not done: unsuitable	Tygerberg Hospital wc TBH|Ward not stated	Microbiology	Gram stain tissue	ST02300300
Tygerberg Laboratory	Not done: unsuitable	Tygerberg Hospital wc TBH|Ward not stated	Microbiology	Culture tissue	ST02300300
Tygerberg Laboratory	Specimen insufficient	Radie Kotze Hospital wc RKH|A Ward	Chemistry	Urine amphetamine	ST02300343
Tygerberg Laboratory	Specimen insufficient	Radie Kotze Hospital wc RKH|A Ward	Chemistry	Urine barbiturates	ST02300343
Tygerberg Laboratory	Specimen insufficient	Radie Kotze Hospital wc RKH|A Ward	Chemistry	Urine benzodiazepines	ST02300343
Tygerberg Laboratory	Specimen insufficient	Radie Kotze Hospital wc RKH|A Ward	Chemistry	Urine cocaine	ST02300343
Tygerberg Laboratory	Specimen insufficient	Radie Kotze Hospital wc RKH|A Ward	Chemistry	Urine opiates	ST02300343
Tygerberg Laboratory	Specimen insufficient	Radie Kotze Hospital wc RKH|A Ward	Chemistry	Urine THC (tetra-hydro cannabinol)	ST02300343
Tygerberg Laboratory	Specimen insufficient	Radie Kotze Hospital wc RKH|A Ward	Chemistry	Urine methaqualone (mandrax)	ST02300343
Tygerberg Laboratory	Unsuit for additional test: processed	Tygerberg Hospital wc TBH|Ward G4	Chemistry	Faecal reducing substance screen	ST02300355
Tygerberg Laboratory	Cancel by gatekeeping	Tygerberg Hospital wc TBH|C8BW|Cardiology	Chemistry	Lipid profile	ST02300369
Tygerberg Laboratory	Require clotted specimen	Tygerberg Hospital wc TBH|C3BO|Obst High Risks	Chemistry	Creatinine (plus MDRD)	ST02300395
Tygerberg Laboratory	Require clotted specimen	Tygerberg Hospital wc TBH|C3BO|Obst High Risks	Chemistry	Serum indices	ST02300395
Tygerberg Laboratory	No test set requested	Tygerberg Hospital wc TBH|C3BO|Obst High Risks	Lab Support	Test Request Details	ST02300395
Tygerberg Laboratory	Specimen insufficient	Tygerberg Hospital wc TBH|Ward D1	Haematology	Int Normalised Ratio (INR)	ST02300398
Tygerberg Laboratory	Not done: unsuitable	Tygerberg Hospital wc TBH|Ward not stated	Microbiology	Gram stain tissue	ST02300407
Tygerberg Laboratory	Not done: unsuitable	Tygerberg Hospital wc TBH|Ward not stated	Microbiology	Culture tissue	ST02300407
Tygerberg Laboratory	Not done: unsuitable	Tygerberg Hospital wc TBH|Ward G10	Microbiology	Gram stain pus	ST02300412
Tygerberg Laboratory	Not done: unsuitable	Tygerberg Hospital wc TBH|Ward G10	Microbiology	Culture pus	ST02300412
Tygerberg Laboratory	Lab error (non-reportable)	Kleinvlei CDC wc KVP|Ward not stated	Chemistry	Faecal occult blood	ST02300417
Tygerberg Laboratory	Not done: no anatomical site	Tygerberg Hospital wc TBH|Ward not stated	Microbiology	Gram stain pus	ST02300419
Tygerberg Laboratory	Not done: no anatomical site	Tygerberg Hospital wc TBH|Ward not stated	Microbiology	Culture pus	ST02300419
Tygerberg Laboratory	Cancel by lab (incorrect test)	Tygerberg Hospital wc TBH|Ward A1 West	Microbiology	Culture pus	ST02300425
Tygerberg Laboratory	No test set requested	Tygerberg Hospital wc TBH|C8BW|Cardiology	Lab Support	Spare 1	ST02300428
Tygerberg Laboratory	Require EDTA specimen	Tygerberg Hospital wc TBH|C8CW|Derma General	Haematology	Full Blood Count	ST02300433
Tygerberg Laboratory	Require EDTA specimen	Tygerberg Hospital wc TBH|C8CW|Derma General	Haematology	Differential Count	ST02300433
Tygerberg Laboratory	Require EDTA specimen	Tygerberg Hospital wc TBH|C8CW|Derma General	Haematology	Peripheral Blood Morphology	ST02300433
Tygerberg Laboratory	No test set requested	Tygerberg Hospital wc TBH|C8CW|Derma General	Lab Support	Test Request Details	ST02300433
Tygerberg Laboratory	Cancel by lab (incorrect test)	Tygerberg Hospital wc TBH|Ward F2 Mothers	Haematology	Rhesus Blood Group	ST02300443
Tygerberg Laboratory	Require EDTA specimen	Tygerberg Hospital wc TBH|Ward D9	Haematology	Full Blood Count	ST02300451
Tygerberg Laboratory	Require EDTA specimen	Tygerberg Hospital wc TBH|Ward D9	Haematology	Differential Count	ST02300451
Tygerberg Laboratory	Specimen insufficient	Tygerberg Hospital wc TBH|Ward G Ground	Microbiology	GeneXpert Ultra	ST02300455
Tygerberg Laboratory	Specimen insufficient	Tygerberg Hospital wc TBH|Ward G10	Haematology	Erythrocyte Sedimentation Rate	ST02300466
Tygerberg Laboratory	Not done: not offered in this lab	Study: Lipodystrophy|No ward	Chemistry	Urine beta 2-microglobulin	ST02300468
Tygerberg Laboratory	Not done: not offered in this lab	Study: Lipodystrophy|No ward	Chemistry	Urine beta 2-microglobulin	ST02300489
Tygerberg Laboratory	Cancel by gatekeeping	Tygerberg Hospital wc TBH|Ward D2	Virology	HIV-1/2 Ab/Ag (Screen)	ST02300511
Tygerberg Laboratory	Invalid: haemolysis	Tygerberg Hospital wc TBH|Ward D2	Chemistry	Conjugated bilirubin	ST02300521
Tygerberg Laboratory	Invalid: haemolysis	Tygerberg Hospital wc TBH|Ward D2	Chemistry	Aspartate transaminase (AST)	ST02300521
Tygerberg Laboratory	Invalid: haemolysis	Tygerberg Hospital wc TBH|Ward D2	Chemistry	Lactate dehydrogenase (LD)	ST02300521
Tygerberg Laboratory	Specimen insufficient	Tygerberg Hospital wc TBH|Ward C2A	Chemistry	Total bilirubin	ST02300523
Tygerberg Laboratory	Specimen insufficient	Tygerberg Hospital wc TBH|Ward C2A	Chemistry	Serum indices	ST02300523
Tygerberg Laboratory	Specimen insufficient	Tygerberg Hospital wc TBH|Ward C2A	Haematology	Direct Coombs (screening)	ST02300523
Tygerberg Laboratory	Specimen insufficient	Tygerberg Hospital wc TBH|Ward C2A	Haematology	Direct Coombs (typing)	ST02300523
Tygerberg Laboratory	Invalid: haemolysis	Tygerberg Hospital wc TBH|Ward G1	Chemistry	Potassium	ST02300546
Tygerberg Laboratory	Cancel by gatekeeping	Tygerberg Hospital wc TBH|Ward G3	Chemistry	Total cholesterol	ST02300549
Tygerberg Laboratory	Invalid: haemolysis	Tygerberg Hospital wc TBH|C8BO|General Medicine	Chemistry	Potassium	ST02300568
Tygerberg Laboratory	Unsuit: EDTA clotted	Tygerberg Hospital wc TBH|C8BO|General Medicine	Haematology	Full Blood Count	ST02300568
Tygerberg Laboratory	Not done: no patient name/surname	Karl Bremer Hospital wc KBH|Gynaecology OPD	Chemistry	Urine creatinine	ST02300586
Tygerberg Laboratory	Not done: no patient name/surname	Karl Bremer Hospital wc KBH|Gynaecology OPD	Chemistry	Urine protein	ST02300586
Tygerberg Laboratory	Not done: no patient name/surname	Karl Bremer Hospital wc KBH|Gynaecology OPD	Chemistry	Urine collection (no charge)	ST02300586
Tygerberg Laboratory	Require clotted specimen	Tygerberg Hospital wc TBH|Ward C2A	Chemistry	Thyroid stimulating hormone (TSH)	ST02300594
Tygerberg Laboratory	Require clotted specimen	Tygerberg Hospital wc TBH|Ward C2A	Chemistry	Serum indices	ST02300594
Tygerberg Laboratory	Invalid: haemolysis	Eerste River Hospital wc ERH|Casualty Unit	Chemistry	Potassium	ST02300610
Tygerberg Laboratory	Invalid: haemolysis	Eerste River Hospital wc ERH|Casualty Unit	Chemistry	Potassium	ST02300614
Tygerberg Laboratory	Invalid: haemolysis	Eerste River Hospital wc ERH|Casualty Unit	Chemistry	Alanine transaminase (ALT)	ST02300614
Tygerberg Laboratory	Invalid: haemolysis	Eerste River Hospital wc ERH|Casualty Unit	Chemistry	Alkaline phosphatase (ALP)	ST02300614
Tygerberg Laboratory	Cancel by gatekeeping	Tygerberg Hospital wc TBH|Ward A9 Unit	Chemistry	Total protein	ST02300616
Tygerberg Laboratory	Unsuit: too old	Tygerberg Hospital wc TBH|Ward A5 Unit	Haematology	Activated Partial Thromboplastin Time	ST02300623
Tygerberg Laboratory	Unsuit: too old	Tygerberg Hospital wc TBH|Ward A5 Unit	Haematology	Fibrinogen	ST02300623
Tygerberg Laboratory	Lab error (non-reportable)	Tygerberg Hospital wc TBH|Ward A5 Unit	Lab Support	Spare 1	ST02300623
Tygerberg Laboratory	Lab error (non-reportable)	Tygerberg Hospital wc TBH|Ward A5 Unit	Lab Support	Spare 2	ST02300623
Tygerberg Laboratory	Cancel by gatekeeping	Eerste River Hospital wc ERH|Ward D (Surgical)	Virology	Hep B Surface Ag	ST02300624
Tygerberg Laboratory	Cancel by lab (incorrect test)	Tygerberg Hospital wc TBH|C3BO|Obstetrics	Haematology	Rhesus Blood Group	ST02300635
Tygerberg Laboratory	Lab error (non-reportable)	Tygerberg Hospital wc TBH|C5BW|Abdominal	Lab Support	Spare 1	ST02300643
Tygerberg Laboratory	Cancel by gatekeeping	Tygerberg Hospital wc TBH|C5BW|Abdominal	Virology	HIV Viral Load	ST02300643
Tygerberg Laboratory	Invalid: haemolysis	Eerste River Hospital wc ERH|Ward E (Medical)	Chemistry	Creatinine (plus MDRD)	ST02300646
Tygerberg Laboratory	Invalid: haemolysis	Eerste River Hospital wc ERH|Ward E (Medical)	Chemistry	Sodium	ST02300646
Tygerberg Laboratory	Invalid: haemolysis	Eerste River Hospital wc ERH|Ward E (Medical)	Chemistry	Potassium	ST02300646
Tygerberg Laboratory	Invalid: haemolysis	Eerste River Hospital wc ERH|Ward E (Medical)	Chemistry	Urea	ST02300646
Tygerberg Laboratory	Invalid: haemolysis	Eerste River Hospital wc ERH|Ward E (Medical)	Chemistry	Lipase	ST02300646
Tygerberg Laboratory	Specimen insufficient	Eerste River Hospital wc ERH|Ward E (Medical)	Chemistry	Thyroid stimulating hormone (TSH)	ST02300650
Tygerberg Laboratory	Cancel by gatekeeping	Tygerberg Hospital wc TBH|Ward not stated	Chemistry	C-reactive protein	ST02300659
Tygerberg Laboratory	Invalid: haemolysis	Eerste River Hospital wc ERH|Ward A (Paediatric)	Chemistry	Potassium	ST02300660
Tygerberg Laboratory	Lab error (non-reportable)	Tygerberg Hospital wc TBH|Ward A6	Lab Support	Spare 1	ST02300661
Tygerberg Laboratory	Lab error (non-reportable)	Eerste River Hospital wc ERH|Ward A (Paediatric)	Lab Support	Spare 1	ST02300662
Tygerberg Laboratory	No request form received	Tygerberg Hospital wc TBH|Ward not stated	Lab Support	Test Request Details	ST02300673
Tygerberg Laboratory	Cancel by gatekeeping	Tygerberg Hospital wc TBH|F1 Emergency Unit	Chemistry	C-reactive protein	ST02300675
Tygerberg Laboratory	Unsuit: EDTA clotted	Tygerberg Hospital wc TBH|Ward J6	Haematology	Full Blood Count	ST02300677
Tygerberg Laboratory	Invalid: haemolysis	Eerste River Hospital wc ERH|Ward A (Paediatric)	Chemistry	Potassium	ST02300678
Tygerberg Laboratory	Invalid: haemolysis	Eerste River Hospital wc ERH|Ward B (General)	Chemistry	Potassium	ST02300679
Tygerberg Laboratory	Cancel by lab (incorrect test)	Tygerberg Hospital wc TBH|Ward A5 Unit	Immunology	Legionella (IFA)	ST02300681
Tygerberg Laboratory	Unsuit: citrate clotted	Tygerberg Hospital wc TBH|Ward F Ground	Haematology	Int Normalised Ratio (INR)	ST02300683
Tygerberg Laboratory	Unsuit: too old	Tygerberg Hospital wc TBH|Ward A3 East	Haematology	Activated Partial Thromboplastin Time	ST02300685
Tygerberg Laboratory	Unsuit: too old	Tygerberg Hospital wc TBH|Ward D4	Haematology	Activated Partial Thromboplastin Time	ST02300693
Tygerberg Laboratory	Cancel by gatekeeping	Tygerberg Hospital wc TBH|Ward A4 West	Chemistry	Thyroxine (free T4)	ST02300698
Tygerberg Laboratory	Lab error (non-reportable)	Tygerberg Hospital wc TBH|Ward A3 East	Chemistry	Troponin T (high-sensitivity)	ST02300706
Tygerberg Laboratory	Lab error (non-reportable)	Tygerberg Hospital wc TBH|Ward A3 East	Chemistry	Serum indices	ST02300706
Tygerberg Laboratory	Lab error (non-reportable)	Tygerberg Hospital wc TBH|Ward A3 East	Lab Support	Spare 1	ST02300709
Tygerberg Laboratory	No test set requested	Tygerberg Hospital wc TBH|Ward A3 East	Lab Support	Test Request Details	ST02300709
Tygerberg Laboratory	No test set requested	Tygerberg Hospital wc TBH|Ward C2A	Lab Support	Test Request Details	ST02300717
Tygerberg Laboratory	Invalid: haemolysis	Tygerberg Hospital wc TBH|Ward G4	Chemistry	Conjugated bilirubin	ST02300721
Tygerberg Laboratory	Invalid: haemolysis	Tygerberg Hospital wc TBH|Ward G4	Chemistry	Aspartate transaminase (AST)	ST02300721
Tygerberg Laboratory	Unsuit: too old	Tygerberg Hospital wc TBH|Ward G4	Haematology	Activated Partial Thromboplastin Time	ST02300721
Tygerberg Laboratory	Lab error (non-reportable)	Tygerberg Hospital wc TBH|Ward A10	Lab Support	Spare 1	ST02300735
Tygerberg Laboratory	Unsuit: too old	Tygerberg Hospital wc TBH|Ward A1 West	Haematology	Activated Partial Thromboplastin Time	ST02300737
Tygerberg Laboratory	Lab error (non-reportable)	Tygerberg Hospital wc TBH|Ward A10	Lab Support	Spare 1	ST02300738
Tygerberg Laboratory	Unsuit: too old	Tygerberg Hospital wc TBH|Ward A7	Haematology	Activated Partial Thromboplastin Time	ST02300739
Tygerberg Laboratory	Lab error (non-reportable)	Tygerberg Hospital wc TBH|Ward G Ground	Lab Support	Spare 1	ST02300745
Tygerberg Laboratory	No test set requested	Tygerberg Hospital wc TBH|Ward not stated	Lab Support	Spare 1	ST02300750
Tygerberg Laboratory	Cancel by gatekeeping	Tygerberg Hospital wc TBH|Ward A7	Chemistry	Iron	ST02300759
Tygerberg Laboratory	Cancel by gatekeeping	Tygerberg Hospital wc TBH|Ward A7	Chemistry	Transferrin	ST02300759
Tygerberg Laboratory	Cancel by gatekeeping	Tygerberg Hospital wc TBH|Ward A7	Chemistry	Ferritin	ST02300759
Tygerberg Laboratory	Unsuit: too old	Tygerberg Hospital wc TBH|Ward A7	Haematology	Activated Partial Thromboplastin Time	ST02300759
Tygerberg Laboratory	Invalid: haemolysis	Tygerberg Hospital wc TBH|C5BO|Mamae/Breast	Chemistry	Conjugated bilirubin	ST02300763
Tygerberg Laboratory	Invalid: haemolysis	Tygerberg Hospital wc TBH|C5BO|Mamae/Breast	Chemistry	Aspartate transaminase (AST)	ST02300763
Tygerberg Laboratory	No test set requested	Tygerberg Hospital wc TBH|ARV Clinic	Lab Support	Test Request Details	ST02300766
Tygerberg Laboratory	Unsuit: citrate clotted	Tygerberg Hospital wc TBH|Ward A9 Unit	Haematology	Int Normalised Ratio (INR)	ST02300770
Tygerberg Laboratory	Unsuit: citrate clotted	Tygerberg Hospital wc TBH|Ward A9 Unit	Haematology	Activated Partial Thromboplastin Time	ST02300770
Tygerberg Laboratory	Unsuit: citrate clotted	Tygerberg Hospital wc TBH|Ward A9 Unit	Haematology	Fibrinogen	ST02300770
Tygerberg Laboratory	Unsuit: citrate clotted	Tygerberg Hospital wc TBH|Ward A9 Unit	Haematology	Protein S	ST02300770
Tygerberg Laboratory	Unsuit: citrate clotted	Tygerberg Hospital wc TBH|Ward A9 Unit	Haematology	Protein C	ST02300770
Tygerberg Laboratory	Unsuit: citrate clotted	Tygerberg Hospital wc TBH|Ward A9 Unit	Lab Support	Spare 1	ST02300770
Tygerberg Laboratory	No test set requested	Tygerberg Hospital wc TBH|ARV Clinic	Lab Support	Spare 1	ST02300772
Tygerberg Laboratory	Cancel by gatekeeping	Tygerberg Hospital wc TBH|X-Block|Haematology	Chemistry	Prostate-specific Ag (PSA)	ST02300784
Tygerberg Laboratory	Cancel by gatekeeping	Tygerberg Hospital wc TBH|Ward not stated	Chemistry	25-OH Vitamin D (Immunoassay)	ST02300788
Tygerberg Laboratory	Cancel by lab (incorrect test)	Tygerberg Hospital wc TBH|C6AW|Urology General	Lab Support	Test Request Details	ST02300799
Tygerberg Laboratory	Cancel by lab (duplicate request)	Tygerberg Hospital wc TBH|Ward C2A	Haematology	Rhesus Blood Group	ST02300811
Tygerberg Laboratory	Lab error (non-reportable)	Tygerberg Hospital wc TBH|Ward not stated	Lab Support	Spare 1	ST02300813
Tygerberg Laboratory	Invalid: haemolysis	Tygerberg Hospital wc TBH|Ward D Ground	Chemistry	Potassium	ST02300819
Tygerberg Laboratory	Lab error (non-reportable)	Tygerberg Hospital wc TBH|Ward D Ground	Lab Support	Spare 1	ST02300819
Tygerberg Laboratory	Lab error (non-reportable)	Tygerberg Hospital wc TBH|Ward D Ground	Lab Support	Spare 2	ST02300819
Tygerberg Laboratory	Lab error (non-reportable)	Tygerberg Hospital wc TBH|Ward D Ground	Lab Support	Spare 3	ST02300819
Tygerberg Laboratory	Lab error (non-reportable)	Tygerberg Hospital wc TBH|Ward not stated	Lab Support	Spare 1	ST02300820
Tygerberg Laboratory	Lab error (non-reportable)	Tygerberg Hospital wc TBH|Ward not stated	Lab Support	Spare 2	ST02300820
Tygerberg Laboratory	Unsuit: too old	Tygerberg Hospital wc TBH|Ward A2	Haematology	Activated Partial Thromboplastin Time	ST02300821
Tygerberg Laboratory	Unsuit: too old	Tygerberg Hospital wc TBH|C3BW|Gynaecology	Virology	HIV Viral Load	ST02300822
Tygerberg Laboratory	No test set requested	Tygerberg Hospital wc TBH|Ward A7	Lab Support	Test Request Details	ST02300824
Tygerberg Laboratory	Specimen insufficient	Tygerberg Hospital wc TBH|Ward not stated	Microbiology	TB culture liquid medium	ST02300828
Tygerberg Laboratory	No test set requested	Tygerberg Hospital wc TBH|Ward not stated	Lab Support	Spare 1	ST02300828
Tygerberg Laboratory	Unsuit: too old	Tygerberg Hospital wc TBH|Ward A2	Haematology	Activated Partial Thromboplastin Time	ST02300861
Tygerberg Laboratory	Cancel by gatekeeping	Tygerberg Hospital wc TBH|Ward J LG Psychology Adult	Chemistry	Glycated haemoglobin (HbA1c)	ST02300873
Tygerberg Laboratory	Invalid: haemolysis	Tygerberg Hospital wc TBH|Ward D8	Chemistry	Potassium	ST02300884
Tygerberg Laboratory	Invalid: haemolysis	Tygerberg Hospital wc TBH|Ward D8	Chemistry	Lactate dehydrogenase (LD)	ST02300884
Tygerberg Laboratory	Unsuit: haemolysed	Tygerberg Hospital wc TBH|Ward D8	Haematology	Int Normalised Ratio (INR)	ST02300884
Tygerberg Laboratory	Unsuit: haemolysed	Tygerberg Hospital wc TBH|Ward D8	Haematology	Activated Partial Thromboplastin Time	ST02300884
Tygerberg Laboratory	Unsuit: haemolysed	Tygerberg Hospital wc TBH|Ward D8	Haematology	Fibrinogen	ST02300884
Tygerberg Laboratory	Unsuit: haemolysed	Tygerberg Hospital wc TBH|Ward D8	Haematology	D-Dimer	ST02300884
Tygerberg Laboratory	Specimen not received	Tygerberg Hospital wc TBH|C7CW|Neurology	Haematology	Full Blood Count	ST02300907
Tygerberg Laboratory	Specimen not received	Tygerberg Hospital wc TBH|C7CW|Neurology	Haematology	Differential Count	ST02300907
Tygerberg Laboratory	Invalid: haemolysis	Tygerberg Hospital wc TBH|Ward G10	Chemistry	Conjugated bilirubin	ST02300914
Tygerberg Laboratory	Invalid: haemolysis	Tygerberg Hospital wc TBH|Ward G10	Chemistry	Aspartate transaminase (AST)	ST02300914
Tygerberg Laboratory	Invalid: haemolysis	Tygerberg Hospital wc TBH|Ward G10	Chemistry	Lactate dehydrogenase (LD)	ST02300914
Tygerberg Laboratory	Invalid: haemolysis	Tygerberg Hospital wc TBH|Ward C1 West	Chemistry	Potassium	ST02300926
Tygerberg Laboratory	Info does not match	Tygerberg Hospital wc TBH|Ward C2A	Microbiology	Urine cell count/ml	ST02300938
Tygerberg Laboratory	Info does not match	Tygerberg Hospital wc TBH|Ward C2A	Microbiology	Culture urine	ST02300938
Tygerberg Laboratory	Specimen insufficient	Tygerberg Hospital wc TBH|Ward not stated	Virology	HIV Viral Load	ST02300946
Tygerberg Laboratory	Cancel by gatekeeping	Tygerberg Hospital wc TBH|ARV Clinic	Immunology	CD4 ARV	ST02300953
Tygerberg Laboratory	Cancel by gatekeeping	Michael Mapongwana CDC wc MMP|Ward not stated	Immunology	CD4 ARV	ST02300960
Tygerberg Laboratory	Invalid: haemolysis	Tygerberg Hospital wc TBH|Ward C1 East	Chemistry	Potassium	ST02300962
Tygerberg Laboratory	Invalid: haemolysis	Tygerberg Hospital wc TBH|Ward G2	Chemistry	Potassium	ST02300976
Tygerberg Laboratory	No test set requested	Kraaifontein CHC wc KFP|Ward not stated	Lab Support	Test Request Details	ST02300981
Tygerberg Laboratory	Invalid: haemolysis	Tygerberg Hospital wc TBH|Ward C1 East	Chemistry	Potassium	ST02300983
Tygerberg Laboratory	Specimen insufficient	Tygerberg Hospital wc TBH|C6AW|Urology General	Haematology	Full Blood Count	ST02300990
Tygerberg Laboratory	Specimen insufficient	Tygerberg Hospital wc TBH|Ward G2	Haematology	Differential Count	ST02301005
Tygerberg Laboratory	Info does not match	Michael Mapongwana CDC wc MMP|ARV Clinic	Chemistry	Creatinine (plus MDRD)	ST02301017
Tygerberg Laboratory	Cancel by gatekeeping	Michael Mapongwana CDC wc MMP|ARV Clinic	Virology	HIV Viral Load	ST02301017
Tygerberg Laboratory	Cancel by gatekeeping	Michael Mapongwana CDC wc MMP|ARV Clinic	Immunology	CD4 ARV	ST02301023
Tygerberg Laboratory	No test set requested	Citrusdal Clinic wc CDP|Ward not stated	Lab Support	Spare 1	ST02301082
Tygerberg Laboratory	Lab error (non-reportable)	Michael Mapongwana CDC wc MMP|Ward not stated	Lab Support	Test Request Details	ST02301092
Tygerberg Laboratory	Specimen insufficient	Kraaifontein CHC wc KFP|Ward not stated	Virology	HIV Viral Load	ST02301093
Tygerberg Laboratory	Lab error (non-reportable)	Michael Mapongwana CDC wc MMP|Ward not stated	Chemistry	Glycated haemoglobin (HbA1c)	ST02301104
Tygerberg Laboratory	Lab error (non-reportable)	Michael Mapongwana CDC wc MMP|Ward not stated	Chemistry	Total cholesterol	ST02301104
Tygerberg Laboratory	Lab error (non-reportable)	Michael Mapongwana CDC wc MMP|Ward not stated	Chemistry	Triglyceride	ST02301104
Tygerberg Laboratory	Lab error (non-reportable)	Michael Mapongwana CDC wc MMP|Ward not stated	Chemistry	Serum indices	ST02301104
Tygerberg Laboratory	Lab error (non-reportable)	Kraaifontein CHC wc KFP|Ward not stated	Lab Support	Spare 1	ST02301115
Tygerberg Laboratory	No test set requested	Kraaifontein CHC wc KFP|Ward not stated	Lab Support	Test Request Details	ST02301117
Tygerberg Laboratory	Lab error (non-reportable)	Karl Bremer Hospital wc KBH|Emergency Centre	Lab Support	Spare 1	ST02301121
Tygerberg Laboratory	Specimen insufficient	Kraaifontein CHC wc KFP|Ward not stated	Virology	HIV Viral Load	ST02301124
Tygerberg Laboratory	Specimen not received	Kraaifontein CHC wc KFP|Ward not stated	Immunology	CD4 ARV	ST02301136
Tygerberg Laboratory	Lab error (non-reportable)	Karl Bremer Hospital wc KBH|Emergency Centre	Lab Support	Spare 1	ST02301146
Tygerberg Laboratory	Lab error (non-reportable)	Karl Bremer Hospital wc KBH|Emergency Centre	Lab Support	Spare 2	ST02301146
Tygerberg Laboratory	Lab error (non-reportable)	Eerste River Clinic wc RUS|Ward not stated	Lab Support	Spare 1	ST02301148
Tygerberg Laboratory	Lab error (non-reportable)	Eerste River Clinic wc RUS|Ward not stated	Lab Support	Spare 2	ST02301148
Tygerberg Laboratory	Cancel by gatekeeping	Tygerberg Hospital wc TBH|F1 Emergency Unit	Chemistry	C-reactive protein	ST02301149
Tygerberg Laboratory	Unsuit: too old	Tygerberg Hospital wc TBH|Ward C1 East	Haematology	Activated Partial Thromboplastin Time	ST02301156
Tygerberg Laboratory	Cancel by gatekeeping	Tygerberg Hospital wc TBH|Ward C1 East	Immunology	CD4 ARV	ST02301156
Tygerberg Laboratory	Invalid: haemolysis	Eerste River Hospital wc ERH|Ward E (Medical)	Chemistry	Potassium	ST02301161
Tygerberg Laboratory	Lab error (non-reportable)	Hermanus Hospital wc HER|Ward not stated	Lab Support	Spare 1	ST02301165
Tygerberg Laboratory	Invalid: haemolysis	Eerste River Hospital wc ERH|Ward A (Paediatric)	Chemistry	Potassium	ST02301169
Tygerberg Laboratory	Invalid: haemolysis	Eerste River Hospital wc ERH|Ward A (Paediatric)	Chemistry	Inorganic phosphate	ST02301169
Tygerberg Laboratory	Lab error (non-reportable)	Bishop Lavis CDC wc BLP|Ward not stated	Lab Support	Spare 1	ST02301171
Tygerberg Laboratory	Specimen not received	Wallacedene Clinic wc WAL|ARV Clinic	Immunology	CD4 ARV	ST02301176
Tygerberg Laboratory	Dupl registration (non-reportable)	Delft CHC wc DFP|Ward not stated	Haematology	White Cell Count	ST02301184
Tygerberg Laboratory	Lab error (non-reportable)	Eerste River Hospital wc ERH|Ward not stated	Lab Support	Spare 1	ST02301188
Tygerberg Laboratory	Invalid: haemolysis	Eerste River Hospital wc ERH|Ward A (Paediatric)	Chemistry	Potassium	ST02301190
Tygerberg Laboratory	Invalid: haemolysis	Eerste River Hospital wc ERH|Ward A (Paediatric)	Chemistry	Inorganic phosphate	ST02301190
Tygerberg Laboratory	Lab error (non-reportable)	Karl Bremer Hospital wc KBH|Emergency Centre	Lab Support	Spare 1	ST02301200
Tygerberg Laboratory	Lab error (non-reportable)	Karl Bremer Hospital wc KBH|Emergency Centre	Lab Support	Spare 1	ST02301205
Tygerberg Laboratory	Cancel by gatekeeping	Tygerberg Hospital wc TBH|C8CW|Derma General	Chemistry	Lipid profile	ST02301210
Tygerberg Laboratory	Invalid: haemolysis	Eerste River Hospital wc ERH|Ward A (Paediatric)	Chemistry	Creatinine (plus MDRD)	ST02301217
Tygerberg Laboratory	Invalid: haemolysis	Eerste River Hospital wc ERH|Ward A (Paediatric)	Chemistry	Potassium	ST02301217
Tygerberg Laboratory	Invalid: haemolysis	Eerste River Hospital wc ERH|Ward E (Medical)	Chemistry	Potassium	ST02301222
Tygerberg Laboratory	Lab error (non-reportable)	Tygerberg Hospital wc TBH|C6AW|Urology General	Lab Support	Spare 1	ST02301244
Tygerberg Laboratory	Unsuit: too old	Tygerberg Hospital wc TBH|Ward A1 West	Haematology	Activated Partial Thromboplastin Time	ST02301249
Tygerberg Laboratory	Require EDTA specimen	Kraaifontein CHC wc KFP|ARV Clinic	Haematology	Full Blood Count	ST02301255
Tygerberg Laboratory	No test set requested	Kraaifontein CHC wc KFP|ARV Clinic	Lab Support	Spare 1	ST02301255
Tygerberg Laboratory	Require EDTA specimen	Delft CHC wc DFP|Ward not stated	Haematology	Erythrocyte Sedimentation Rate	ST02301265
Tygerberg Laboratory	Unsuit: too old	Tygerberg Hospital wc TBH|Ward A9 Unit	Haematology	Activated Partial Thromboplastin Time	ST02301268
Tygerberg Laboratory	Unsuit: too old	Tygerberg Hospital wc TBH|Ward A9 Unit	Haematology	Fibrinogen	ST02301268
Tygerberg Laboratory	Require fluoride specimen	Tygerberg Hospital wc TBH|Ward G Ground	Chemistry	Glucose (random)	ST02301270
Tygerberg Laboratory	Unsuit: too old	Tygerberg Hospital wc TBH|Ward A4 East	Haematology	Activated Partial Thromboplastin Time	ST02301274
Tygerberg Laboratory	Invalid: haemolysis	Tygerberg Hospital wc TBH|Ward A6	Chemistry	Potassium	ST02301278
Tygerberg Laboratory	Invalid: haemolysis	Tygerberg Hospital wc TBH|Ward A6	Chemistry	Troponin T (high-sensitivity)	ST02301278
Tygerberg Laboratory	Lab error (non-reportable)	Tygerberg Hospital wc TBH|Ward A5 Unit	Lab Support	Spare 1	ST02301321
Tygerberg Laboratory	Lab error (non-reportable)	Tygerberg Hospital wc TBH|Ward A5 Unit	Lab Support	Spare 1	ST02301327
Tygerberg Laboratory	Cancel by gatekeeping	Kraaifontein CHC wc KFP|ARV Clinic	Virology	HIV Viral Load	ST02301335
Tygerberg Laboratory	Specimen insufficient	Tygerberg Hospital wc TBH|Ward C1 West	Haematology	Erythrocyte Sedimentation Rate	ST02301343
Tygerberg Laboratory	Cancel by gatekeeping	Kraaifontein CHC wc KFP|ARV Clinic	Virology	HIV Viral Load	ST02301347
Tygerberg Laboratory	Unsuit: EDTA clotted	Tygerberg Hospital wc TBH|Ward not stated	Haematology	Full Blood Count	ST02301354
Tygerberg Laboratory	Unsuit: EDTA clotted	Tygerberg Hospital wc TBH|Ward not stated	Haematology	Differential Count	ST02301354
Tygerberg Laboratory	Unsuit: EDTA clotted	Tygerberg Hospital wc TBH|Ward not stated	Haematology	Peripheral Blood Morphology	ST02301354
Tygerberg Laboratory	Unsuit: too old	Tygerberg Hospital wc TBH|Ward not stated	Haematology	Activated Partial Thromboplastin Time	ST02301354
Tygerberg Laboratory	Unsuit: too old	Tygerberg Hospital wc TBH|Ward not stated	Haematology	Fibrinogen	ST02301354
Tygerberg Laboratory	Unsuit: too old	Tygerberg Hospital wc TBH|Ward A5 Unit	Haematology	Activated Partial Thromboplastin Time	ST02301383
Tygerberg Laboratory	Unsuit: citrate clotted	Tygerberg Hospital wc TBH|Ward A5 Unit	Haematology	Int Normalised Ratio (INR)	ST02301385
Tygerberg Laboratory	Unsuit: haemolysed	Tygerberg Hospital wc TBH|Ward A5 Unit	Virology	HIV Viral Load	ST02301385
Tygerberg Laboratory	Cancel by gatekeeping	Michael Mapongwana CDC wc MMP|ARV Clinic	Virology	HIV Viral Load	ST02301403
Tygerberg Laboratory	Unsuit for additional test: processed	Helderberg Hospital wc HHH|Casualty	Chemistry	Urine creatinine	ST02301410
Tygerberg Laboratory	Unsuit for additional test: processed	Helderberg Hospital wc HHH|Casualty	Chemistry	Urine protein	ST02301410
Tygerberg Laboratory	Invalid: haemolysis	Eerste River Hospital wc ERH|Ward A (Paediatric)	Chemistry	Potassium	ST02301429
Tygerberg Laboratory	Invalid: haemolysis	Eerste River Hospital wc ERH|Ward A (Paediatric)	Chemistry	Alanine transaminase (ALT)	ST02301429
Tygerberg Laboratory	Invalid: haemolysis	Eerste River Hospital wc ERH|Casualty Unit	Chemistry	Potassium	ST02301441
Tygerberg Laboratory	Not done: no patient name/surname	Helderberg Hospital wc HHH|Ward not stated	Chemistry	Urine creatinine	ST02301488
Tygerberg Laboratory	Not done: no patient name/surname	Helderberg Hospital wc HHH|Ward not stated	Chemistry	Urine protein	ST02301488
Tygerberg Laboratory	Not done: no patient name/surname	Helderberg Hospital wc HHH|Ward not stated	Chemistry	Urine collection (no charge)	ST02301488
Tygerberg Laboratory	Cancel by lab (incorrect test)	Kraaifontein CHC wc KFP|ARV Clinic	Haematology	Rhesus Blood Group	ST02301495
Tygerberg Laboratory	Cancel by gatekeeping	Kraaifontein CHC wc KFP|ARV Clinic	Immunology	CD4 ARV	ST02301497
Tygerberg Laboratory	Cancel by gatekeeping	Kraaifontein CHC wc KFP|ARV Clinic	Virology	HIV Viral Load	ST02301497
Tygerberg Laboratory	Cancel by gatekeeping	Delft South Clinic wc DFS|Ward not stated	Immunology	CD4 ARV	ST02301521
Tygerberg Laboratory	Require EDTA specimen	Delft CHC wc DFP|Ward not stated	Virology	HIV-1 Qualitative PCR	ST02301533
Tygerberg Laboratory	No request form received	Montagu Clinic wc MGH|Ward not stated	Lab Support	Spare 1	ST02301538
Tygerberg Laboratory	Cancel phoning	Tygerberg Hospital wc TBH|Ward A1 Burns	Lab Support	Results Phoning	ST02301550
Tygerberg Laboratory	Info does not match	Michael Mapongwana CDC wc MMP|Ward not stated	Chemistry	Creatinine (plus MDRD)	ST02301557
Tygerberg Laboratory	Info does not match	Michael Mapongwana CDC wc MMP|Ward not stated	Chemistry	Serum indices	ST02301557
Tygerberg Laboratory	Info does not match	Michael Mapongwana CDC wc MMP|Ward not stated	Haematology	Haemoglobin	ST02301557
Tygerberg Laboratory	Info does not match	Michael Mapongwana CDC wc MMP|Ward not stated	Immunology	CD4 ARV	ST02301557
Tygerberg Laboratory	Cancel by gatekeeping	Michael Mapongwana CDC wc MMP|Ward not stated	Virology	HIV Viral Load	ST02301557
Tygerberg Laboratory	Cancel phoning	Tygerberg Hospital wc TBH|Ward not stated	Lab Support	Results Phoning	ST02301572
Tygerberg Laboratory	Require protected vs light specimen	Tygerberg Hospital wc TBH|Ward A5 Unit	Chemistry	Urine porphyrins (screen)	ST02301588
Tygerberg Laboratory	Invalid: haemolysis	Tygerberg Hospital wc TBH|Ward A9 Unit	Chemistry	Potassium	ST02301612
Tygerberg Laboratory	Unsuit: clotted	Tygerberg Hospital wc TBH|Ward A9 Unit	Haematology	Full Blood Count	ST02301614
Tygerberg Laboratory	Unsuit: clotted	Tygerberg Hospital wc TBH|Ward A9 Unit	Haematology	Differential Count	ST02301614
Tygerberg Laboratory	Unsuit: clotted	Tygerberg Hospital wc TBH|Ward A9 Unit	Haematology	Full Blood Count	ST02301618
Tygerberg Laboratory	Unsuit: clotted	Tygerberg Hospital wc TBH|Ward A9 Unit	Haematology	Differential Count	ST02301618
Tygerberg Laboratory	Invalid: haemolysis	Tygerberg Hospital wc TBH|Ward A9 Unit	Chemistry	Potassium	ST02301620
Tygerberg Laboratory	Dupl registration (non-reportable)	Tygerberg Hospital wc TBH|C1A Trauma	Chemistry	Creatinine (plus MDRD)	ST02301623
Tygerberg Laboratory	Dupl registration (non-reportable)	Tygerberg Hospital wc TBH|C1A Trauma	Chemistry	Sodium	ST02301623
Tygerberg Laboratory	Dupl registration (non-reportable)	Tygerberg Hospital wc TBH|C1A Trauma	Chemistry	Potassium	ST02301623
Tygerberg Laboratory	Dupl registration (non-reportable)	Tygerberg Hospital wc TBH|C1A Trauma	Chemistry	Urea	ST02301623
Tygerberg Laboratory	Dupl registration (non-reportable)	Tygerberg Hospital wc TBH|C1A Trauma	Chemistry	Serum indices	ST02301623
Tygerberg Laboratory	Dupl registration (non-reportable)	Tygerberg Hospital wc TBH|C1A Trauma	Haematology	Full Blood Count	ST02301623
Tygerberg Laboratory	Dupl registration (non-reportable)	Tygerberg Hospital wc TBH|C1A Trauma	Haematology	Int Normalised Ratio (INR)	ST02301623
Tygerberg Laboratory	Dupl registration (non-reportable)	Tygerberg Hospital wc TBH|C1A Trauma	Haematology	Activated Partial Thromboplastin Time	ST02301623
Tygerberg Laboratory	Invalid: haemolysis	Tygerberg Hospital wc TBH|Ward C1 West	Chemistry	Potassium	ST02301634
Tygerberg Laboratory	Invalid: haemolysis	Tygerberg Hospital wc TBH|Ward C1 West	Chemistry	Alanine transaminase (ALT)	ST02301634
Tygerberg Laboratory	Invalid: haemolysis	Tygerberg Hospital wc TBH|Ward C1 West	Chemistry	Aspartate transaminase (AST)	ST02301634
Tygerberg Laboratory	Invalid: haemolysis	Tygerberg Hospital wc TBH|Ward C1 West	Chemistry	Alkaline phosphatase (ALP)	ST02301634
Tygerberg Laboratory	Invalid: haemolysis	Tygerberg Hospital wc TBH|Ward C1 West	Chemistry	Lactate dehydrogenase (LD)	ST02301634
Tygerberg Laboratory	Specimen not received	Durbanville CDC wc DVP|Ward not stated	Chemistry	Creatinine (plus MDRD)	ST02301647
Tygerberg Laboratory	Specimen not received	Delft South Clinic wc DFS|Ward not stated	Cytology	Cytology Gynaecology Report	ST02301670
Tygerberg Laboratory	Cancel by gatekeeping	Delft CHC wc DFP|ARV Clinic	Virology	HIV Viral Load	ST02301677
Tygerberg Laboratory	Specimen not received	Delft South Clinic wc DFS|Ward not stated	Cytology	Cytology Gynaecology Report	ST02301680
Tygerberg Laboratory	Specimen not received	Delft South Clinic wc DFS|Ward not stated	Cytology	Cytology Gynaecology Report	ST02301686
Tygerberg Laboratory	Specimen not received	Delft South Clinic wc DFS|Ward not stated	Cytology	Cytology Gynaecology Report	ST02301692
Tygerberg Laboratory	Specimen not received	Kuilsriver Clinic wc KUI|Ward not stated	Cytology	Cytology Gynaecology Report	ST02301697
Tygerberg Laboratory	Specimen insufficient	Kraaifontein CHC wc KFP|Ward not stated	Chemistry	Valproate / Epilim	ST02301701
Tygerberg Laboratory	Specimen not received	Kraaifontein CHC wc KFP|Ward not stated	Haematology	Haemoglobin	ST02301701
Tygerberg Laboratory	Lab error (non-reportable)	Eerste River Hospital wc ERH|Ward not stated	Cytology	Cytology Gynaecology Report	ST02301703
Tygerberg Laboratory	Specimen not received	Eerste River Hospital wc ERH|Ward not stated	Cytology	Cytology FNA Report	ST02301703
Tygerberg Laboratory	Specimen not received	Ikhwezi CDC wc IKW|Ward not stated	Cytology	Cytology Gynaecology Report	ST02301710
Tygerberg Laboratory	Specimen not received	Paarl Hospital wc PAH|Ward not stated	Cytology	Cytology Gynaecology Report	ST02301717
Tygerberg Laboratory	Specimen not received	Delft CHC wc DFP|ARV Clinic	Haematology	Full Blood Count	ST02301719
Tygerberg Laboratory	Specimen not received	Delft CHC wc DFP|ARV Clinic	Haematology	Differential Count	ST02301719
Tygerberg Laboratory	Specimen not received	Delft CHC wc DFP|ARV Clinic	Virology	HIV Viral Load	ST02301719
Tygerberg Laboratory	Specimen not received	Prince Alfred Hamlet Clinic wc PAL|Ward not stated	Cytology	Cytology Gynaecology Report	ST02301722
Tygerberg Laboratory	Specimen not received	Villiersdorp Clinic wc VDP|Ward not stated	Cytology	Cytology Gynaecology Report	ST02301728
Tygerberg Laboratory	Cancel by gatekeeping	Kraaifontein CHC wc KFP|Ward not stated	Virology	HIV Viral Load	ST02301736
Tygerberg Laboratory	Specimen insufficient	Tygerberg Hospital wc TBH|Ward G1	Genetics/PRF	Chromosome analysis: Blood (constitutional)	ST02301739
Tygerberg Laboratory	No test set requested	Tygerberg Hospital wc TBH|C3BO|Obstetrics	Lab Support	Test Request Details	ST02301744
Tygerberg Laboratory	No test set requested	Kraaifontein CHC wc KFP|Ward not stated	Lab Support	Test Request Details	ST02301760
Tygerberg Laboratory	Specimen not received	Mfuleni CDC wc MFU|Ward not stated	Immunology	CD4 ARV	ST02301761
Tygerberg Laboratory	Not done: done within last 3 months	Tygerberg Hospital wc TBH|X-Block|Hema Chemotherapy	Genetics/PRF	QR-PCR: t(9;22) BCR/ABL1 Mbcr CML	ST02301803
Tygerberg Laboratory	Cancel: replaced by another test	Tygerberg Hospital wc TBH|X-Block|Haematology	Virology	Polyomavirus BK PCR	ST02301809
Tygerberg Laboratory	No test set requested	Ubuntu Clinic (Khayelitsha)|Ward not stated	Lab Support	Test Request Details	ST02301857
Tygerberg Laboratory	Invalid: haemolysis	Tygerberg Hospital wc TBH|Ward G3	Chemistry	Aspartate transaminase (AST)	ST02301884
Tygerberg Laboratory	Specimen insufficient	Tygerberg Hospital wc TBH|Ward G3	Haematology	Full Blood Count	ST02301884
Tygerberg Laboratory	Specimen insufficient	Tygerberg Hospital wc TBH|Ward G3	Haematology	Differential Count	ST02301884
Tygerberg Laboratory	Invalid: haemolysis	Tygerberg Hospital wc TBH|X-Block|Chemotherapy	Chemistry	Lactate dehydrogenase (LD)	ST02301887
Tygerberg Laboratory	Lab error (non-reportable)	Tygerberg Hospital wc TBH|Ward not stated	Lab Support	Spare 1	ST02301944
Tygerberg Laboratory	Specimen not received	Tygerberg Hospital wc TBH|Ward A2	Chemistry	Creatinine (plus MDRD)	ST02301973
Tygerberg Laboratory	Specimen not received	Tygerberg Hospital wc TBH|Ward A2	Chemistry	Sodium	ST02301973
Tygerberg Laboratory	Specimen not received	Tygerberg Hospital wc TBH|Ward A2	Chemistry	Potassium	ST02301973
Tygerberg Laboratory	Specimen not received	Tygerberg Hospital wc TBH|Ward A2	Chemistry	Chloride	ST02301973
Tygerberg Laboratory	Specimen not received	Tygerberg Hospital wc TBH|Ward A2	Chemistry	Urea	ST02301973
Tygerberg Laboratory	Specimen not received	Tygerberg Hospital wc TBH|Ward A2	Chemistry	Calcium	ST02301973
Tygerberg Laboratory	Specimen not received	Tygerberg Hospital wc TBH|Ward A2	Chemistry	Magnesium	ST02301973
Tygerberg Laboratory	Specimen not received	Tygerberg Hospital wc TBH|Ward A2	Chemistry	Serum indices	ST02301973
Tygerberg Laboratory	Cancel by gatekeeping	Tygerberg Hospital wc TBH|Ward D8	Chemistry	Uric acid	ST02302000
Tygerberg Laboratory	Require on ice specimen	Tygerberg Hospital wc TBH|C3AW|Paed General	Immunology	Total complement (classic)	ST02302012
Tygerberg Laboratory	Lab error (non-reportable)	Tygerberg Hospital wc TBH|C3AW|Paed General	Lab Support	Spare 1	ST02302012
Tygerberg Laboratory	Cancel by gatekeeping	Tygerberg Hospital wc TBH|C7C|Paed Rheumatology	Chemistry	C-reactive protein	ST02302024
Tygerberg Laboratory	Invalid: haemolysis	Tygerberg Hospital wc TBH|C7C|Paed Rheumatology	Chemistry	Aspartate transaminase (AST)	ST02302024
Tygerberg Laboratory	Invalid: haemolysis	Tygerberg Hospital wc TBH|C7C|Paed Rheumatology	Chemistry	Lactate dehydrogenase (LD)	ST02302024
Tygerberg Laboratory	Lab error (non-reportable)	Tygerberg Hospital wc TBH|C7C|Paed Rheumatology	Lab Support	Spare 1	ST02302024
Tygerberg Laboratory	Lab error (non-reportable)	Tygerberg Hospital wc TBH|C3AW|Prem High Risk	Lab Support	Spare 1	ST02302026
Tygerberg Laboratory	Cancel by lab (duplicate request)	Tygerberg Hospital wc TBH|C7C|Paed Rheumatology	Microbiology	Anti-streptolysin O titre (manual)	ST02302029
Tygerberg Laboratory	Lab error (non-reportable)	Tygerberg Hospital wc TBH|C7C|Paed Rheumatology	Lab Support	Spare 1	ST02302029
Tygerberg Laboratory	Lab error (non-reportable)	Karl Bremer Hospital wc KBH|Emergency Centre	Lab Support	Spare 1	ST02302032
Tygerberg Laboratory	Lab error (non-reportable)	Tygerberg Hospital wc TBH|Ward A10	Lab Support	Test Request Details	ST02302055
Tygerberg Laboratory	Lab error (non-reportable)	Tygerberg Hospital wc TBH|Ward A10	Lab Support	Spare 1	ST02302055
Tygerberg Laboratory	Lab error (non-reportable)	Karl Bremer Hospital wc KBH|Emergency Centre	Lab Support	Spare 1	ST02302058
Tygerberg Laboratory	Lab error (non-reportable)	Tygerberg Hospital wc TBH|Ward A10	Lab Support	Spare 1	ST02302060
Tygerberg Laboratory	No test set requested	Tygerberg Hospital wc TBH|Ward A10	Lab Support	Test Request Details	ST02302060
Tygerberg Laboratory	Cancel by gatekeeping	Karl Bremer Hospital wc KBH|Emergency Centre	Virology	Hep B Surface Ag	ST02302067
Tygerberg Laboratory	Lab error (non-reportable)	Tygerberg Hospital wc TBH|C8AO|Infectious Diseases	Lab Support	Spare 1	ST02302069
Tygerberg Laboratory	Lab error (non-reportable)	Tygerberg Hospital wc TBH|C8AO|Infectious Diseases	Lab Support	Spare 2	ST02302069
Tygerberg Laboratory	Lab error (non-reportable)	Tygerberg Hospital wc TBH|Ward A3 West	Lab Support	Spare 1	ST02302075
Tygerberg Laboratory	Require fluoride specimen	Tygerberg Hospital wc TBH|Ward A10	Chemistry	Glucose (random)	ST02302079
Tygerberg Laboratory	Specimen not received	Tygerberg Hospital wc TBH|C7BW|Gastro Enterology	Chemistry	Creatinine (plus MDRD)	ST02302096
Tygerberg Laboratory	Unsuit: clotted	Tygerberg Hospital wc TBH|C7BW|Gastro Enterology	Haematology	Full Blood Count	ST02302096
Tygerberg Laboratory	Specimen not labeled	Tygerberg Hospital wc TBH|C3BO|Obst High Risks	Haematology	Int Normalised Ratio (INR)	ST02302130
Tygerberg Laboratory	Cancel by gatekeeping	Tygerberg Hospital wc TBH|X-Block|Haematology	Virology	HIV Viral Load	ST02302151
Tygerberg Laboratory	No test set requested	Tygerberg Hospital wc TBH|X-Block|Haematology	Lab Support	Test Request Details	ST02302164
Tygerberg Laboratory	Cancel phoning	Tygerberg Hospital wc TBH|X-Block|Haematology	Haematology	Haematology Results Phoning	ST02302231
Tygerberg Laboratory	Specimen insufficient	Tygerberg Hospital wc TBH|X-Block|Haematology	Virology	HIV Viral Load	ST02302231
Tygerberg Laboratory	Lab error (non-reportable)	Swellendam PHC Clinic wc SHC|Ward not stated	Cytology	Cytology Gynaecology Report	ST02302262
Tygerberg Laboratory	Invalid: haemolysis	Eerste River Hospital wc ERH|Ward A (Paediatric)	Chemistry	Creatinine (plus MDRD)	ST02302268
Tygerberg Laboratory	Invalid: haemolysis	Eerste River Hospital wc ERH|Ward A (Paediatric)	Chemistry	Alanine transaminase (ALT)	ST02302268
Tygerberg Laboratory	Not done: coag underfilled	Tygerberg Hospital wc TBH|Ward J4	Haematology	Int Normalised Ratio (INR)	ST02302272
Tygerberg Laboratory	Not done: coag underfilled	Tygerberg Hospital wc TBH|Ward J4	Haematology	Activated Partial Thromboplastin Time	ST02302272
Tygerberg Laboratory	Invalid result. Repeat.	Eerste River Hospital wc ERH|Casualty Unit	Immunology	CD4 ARV	ST02302277
Tygerberg Laboratory	Invalid: haemolysis	Eerste River Hospital wc ERH|Casualty Unit	Chemistry	Potassium	ST02302285
Tygerberg Laboratory	Invalid: haemolysis	Eerste River Hospital wc ERH|Casualty Unit	Chemistry	Conjugated bilirubin	ST02302285
Tygerberg Laboratory	Invalid: haemolysis	Eerste River Hospital wc ERH|Casualty Unit	Chemistry	Alanine transaminase (ALT)	ST02302285
Tygerberg Laboratory	Invalid: haemolysis	Eerste River Hospital wc ERH|Casualty Unit	Chemistry	Aspartate transaminase (AST)	ST02302285
Tygerberg Laboratory	Invalid: haemolysis	Eerste River Hospital wc ERH|Casualty Unit	Chemistry	Alkaline phosphatase (ALP)	ST02302285
Tygerberg Laboratory	Invalid: haemolysis	Eerste River Hospital wc ERH|Casualty Unit	Chemistry	Gamma-glutamyl transferase (GGT)	ST02302285
Tygerberg Laboratory	Not done: coag underfilled	Tygerberg Hospital wc TBH|Ward G1	Haematology	Int Normalised Ratio (INR)	ST02302309
Tygerberg Laboratory	Not done: coag underfilled	Tygerberg Hospital wc TBH|Ward G1	Haematology	Activated Partial Thromboplastin Time	ST02302309
Tygerberg Laboratory	Dupl registration (non-reportable)	Tygerberg Hospital wc TBH|C7CH|Rheumatology	Chemistry	Creatinine (plus MDRD)	ST02302313
Tygerberg Laboratory	Dupl registration (non-reportable)	Tygerberg Hospital wc TBH|C7CH|Rheumatology	Chemistry	Urea	ST02302313
Tygerberg Laboratory	Dupl registration (non-reportable)	Tygerberg Hospital wc TBH|C7CH|Rheumatology	Chemistry	Serum indices	ST02302313
Tygerberg Laboratory	Dupl registration (non-reportable)	Tygerberg Hospital wc TBH|C7CH|Rheumatology	Haematology	Haemoglobin	ST02302313
Tygerberg Laboratory	Dupl registration (non-reportable)	Tygerberg Hospital wc TBH|C7CH|Rheumatology	Haematology	Platelet Count	ST02302313
Tygerberg Laboratory	Invalid: haemolysis	Tygerberg Hospital wc TBH|C3AW|Prem High Risk	Chemistry	Aspartate transaminase (AST)	ST02302314
Tygerberg Laboratory	Invalid: haemolysis	Tygerberg Hospital wc TBH|Ward D6	Chemistry	Potassium	ST02302340
Tygerberg Laboratory	Specimen insufficient	Tygerberg Hospital wc TBH|Ward G Ground	Chemistry	Fluid protein	ST02302342
Tygerberg Laboratory	Specimen insufficient	Tygerberg Hospital wc TBH|Ward G Ground	Chemistry	Fluid LD	ST02302342
Tygerberg Laboratory	Specimen insufficient	Tygerberg Hospital wc TBH|Ward G Ground	Chemistry	Fluid adenosine deaminase	ST02302342
Tygerberg Laboratory	Require EDTA specimen	Tygerberg Hospital wc TBH|C7CH|Rheumatology	Haematology	Full Blood Count	ST02302346
Tygerberg Laboratory	Require EDTA specimen	Tygerberg Hospital wc TBH|C7CH|Rheumatology	Haematology	Differential Count	ST02302346
Tygerberg Laboratory	Cancel by lab (incorrect test)	Tygerberg Hospital wc TBH|Ward C2A	Haematology	ABO Blood Group	ST02302355
Tygerberg Laboratory	Cancel by lab (incorrect test)	Tygerberg Hospital wc TBH|Ward C2A	Haematology	Rhesus Blood Group	ST02302355
Tygerberg Laboratory	Specimen insufficient	Tygerberg Hospital wc TBH|Ward G2	Chemistry	C-reactive protein	ST02302357
Tygerberg Laboratory	Specimen insufficient	Tygerberg Hospital wc TBH|Ward G2	Chemistry	Serum indices	ST02302357
Tygerberg Laboratory	Require on ice specimen	Tygerberg Hospital wc TBH|Ward D2	Chemistry	Gastrin	ST02302358
Tygerberg Laboratory	Cancel by gatekeeping	Tygerberg Hospital wc TBH|C8AW|Occupational Health	Immunology	CD4 ARV	ST02302368
Tygerberg Laboratory	Cancel phoning	Tygerberg Hospital wc TBH|C7CH|Rheumatology	Haematology	Haematology Results Phoning	ST02302378
Tygerberg Laboratory	Specimen not received	Tygerberg Hospital wc TBH|Ward C2A	Haematology	White Cell Count	ST02302379
Tygerberg Laboratory	Specimen not received	Tygerberg Hospital wc TBH|Ward C2A	Haematology	Platelet Count	ST02302379
Tygerberg Laboratory	Cancel by gatekeeping	Tygerberg Hospital wc TBH|X-Block|Haematology	Chemistry	Uric acid	ST02302392
Tygerberg Laboratory	Cancel by gatekeeping	Tygerberg Hospital wc TBH|X-Block|Haematology	Virology	HIV-1/2 Ab/Ag (Screen)	ST02302392
Tygerberg Laboratory	Not done: coag underfilled	Tygerberg Hospital wc TBH|Ward C1 West	Haematology	Int Normalised Ratio (INR)	ST02302394
Tygerberg Laboratory	Invalid: haemolysis	Tygerberg Hospital wc TBH|Ward J Ground	Chemistry	Potassium	ST02302412
Tygerberg Laboratory	Invalid: haemolysis	Tygerberg Hospital wc TBH|Ward J Ground	Chemistry	Conjugated bilirubin	ST02302412
Tygerberg Laboratory	No test set requested	Tygerberg Hospital wc TBH|Ward J Ground	Lab Support	Test Request Details	ST02302419
Tygerberg Laboratory	Specimen not received	Tygerberg Hospital wc TBH|Ward C1 East	Chemistry	Creatinine (plus MDRD)	ST02302437
Tygerberg Laboratory	Invalid: haemolysis	Tygerberg Hospital wc TBH|Ward C2A	Chemistry	Potassium	ST02302450
Tygerberg Laboratory	Invalid: haemolysis	Tygerberg Hospital wc TBH|Ward C2A	Chemistry	Alanine transaminase (ALT)	ST02302450
Tygerberg Laboratory	Invalid: haemolysis	Tygerberg Hospital wc TBH|Ward C2A	Chemistry	Aspartate transaminase (AST)	ST02302450
Tygerberg Laboratory	Invalid: haemolysis	Tygerberg Hospital wc TBH|Ward C2A	Chemistry	Alkaline phosphatase (ALP)	ST02302450
Tygerberg Laboratory	Invalid: haemolysis	Tygerberg Hospital wc TBH|Ward C2A	Chemistry	Gamma-glutamyl transferase (GGT)	ST02302450
Tygerberg Laboratory	Invalid: haemolysis	Tygerberg Hospital wc TBH|Ward C2A	Chemistry	Lactate dehydrogenase (LD)	ST02302450
Tygerberg Laboratory	Unsuit: clotted	Tygerberg Hospital wc TBH|Ward C2A	Haematology	Full Blood Count	ST02302450
Tygerberg Laboratory	Cancel phoning	Tygerberg Hospital wc TBH|Ward G Ground	Haematology	Haematology Results Phoning	ST02302483
Tygerberg Laboratory	Require citrate (blue top) specimen	Tygerberg Hospital wc TBH|C3BW|Gynaecology	Haematology	Int Normalised Ratio (INR)	ST02302487
Tygerberg Laboratory	Require citrate (blue top) specimen	Tygerberg Hospital wc TBH|C3BW|Gynaecology	Haematology	Lupus sensitive APTT	ST02302487
Tygerberg Laboratory	Require citrate (blue top) specimen	Tygerberg Hospital wc TBH|C3BW|Gynaecology	Haematology	Lupus Anticoagulant	ST02302487
Tygerberg Laboratory	Lab error (non-reportable)	Karl Bremer Hospital wc KBH|Gynaecology OPD	Cytology	Cytology Gynaecology Report	ST02302506
Tygerberg Laboratory	Invalid: haemolysis	Tygerberg Hospital wc TBH|X-Block|Haematology	Chemistry	Lactate dehydrogenase (LD)	ST02302511
Tygerberg Laboratory	Invalid: haemolysis	Tygerberg Hospital wc TBH|X-Block|Haematology	Chemistry	Vitamin B12	ST02302511
Tygerberg Laboratory	Invalid: haemolysis	Tygerberg Hospital wc TBH|X-Block|Haematology	Chemistry	Serum folate	ST02302511
Tygerberg Laboratory	Unsuit: haemolysed	Tygerberg Oral Health Centre wc TCO|No ward	Haematology	Int Normalised Ratio (INR)	ST02302514
Tygerberg Laboratory	Unsuit: haemolysed	Tygerberg Oral Health Centre wc TCO|No ward	Haematology	Activated Partial Thromboplastin Time	ST02302514
Tygerberg Laboratory	Not done: unsuitable	Eerste River Hospital wc ERH|Casualty Unit	Microbiology	GeneXpert Ultra	ST02302530
Tygerberg Laboratory	Specimen insufficient	Tygerberg Hospital wc TBH|Ward A5 Unit	Microbiology	GeneXpert Ultra	ST02302550
Tygerberg Laboratory	Cancel phoning	Tygerberg Hospital wc TBH|Ward A8 West	Haematology	Haematology Results Phoning	ST02302551
Tygerberg Laboratory	Dupl registration (non-reportable)	Tygerberg Hospital wc TBH|Ward A8 West	Virology	Parvovirus B19 Qualitative PCR	ST02302551
Tygerberg Laboratory	Dupl registration (non-reportable)	Springbok PHC Clinic|No ward	Cytology	Cytology Gynaecology Report	ST02302556
Tygerberg Laboratory	Unsuit: leaked	Karl Bremer Hospital wc KBH|4B Medical Ward	Microbiology	TB culture liquid medium	ST02302590
Tygerberg Laboratory	Unsuit: leaked	Karl Bremer Hospital wc KBH|4B Medical Ward	Microbiology	GeneXpert Ultra	ST02302590
Tygerberg Laboratory	Unsuit: leaked	Tygerberg Hospital wc TBH|Ward not stated	Microbiology	Gram stain resp/sputum	ST02302652
Tygerberg Laboratory	Unsuit: leaked	Tygerberg Hospital wc TBH|Ward not stated	Microbiology	Culture resp/sputum	ST02302652
Tygerberg Laboratory	Cancel by gatekeeping	Bishop Lavis CDC wc BLP|ARV Clinic	Chemistry	Glycated haemoglobin (HbA1c)	ST02302653
Tygerberg Laboratory	Cancel by gatekeeping	Bishop Lavis CDC wc BLP|ARV Clinic	Chemistry	Total cholesterol	ST02302653
Tygerberg Laboratory	Unsuit: EDTA clotted	Tygerberg Hospital wc TBH|Ward C1 East	Haematology	Haemoglobin	ST02302660
Tygerberg Laboratory	Unsuit: EDTA clotted	Tygerberg Hospital wc TBH|Ward C1 East	Haematology	Platelet Count	ST02302660
Tygerberg Laboratory	No test set requested	Tygerberg Hospital wc TBH|F1 Emergency Unit	Lab Support	Spare 1	ST02302677
Tygerberg Laboratory	Not done: unsuitable	Mfuleni CDC wc MFU|Ward not stated	Microbiology	GeneXpert Ultra	ST02302690
Tygerberg Laboratory	Lab error (non-reportable)	Tygerberg Hospital wc TBH|Ward D7	Lab Support	Spare 1	ST02302720
Tygerberg Laboratory	Lab error (non-reportable)	Tygerberg Hospital wc TBH|Ward D7	Lab Support	Spare 2	ST02302720
Tygerberg Laboratory	Cancel by gatekeeping	Tygerberg Hospital wc TBH|Ward not stated	Chemistry	C-reactive protein	ST02302726
Tygerberg Laboratory	No test set requested	Tygerberg Hospital wc TBH|Ward not stated	Lab Support	Test Request Details	ST02302726
Tygerberg Laboratory	Cancel: not clin indicated	Tygerberg Hospital wc TBH|C7CH|Rheumatology	Virology	Hepatitis B E Ag	ST02302738
Tygerberg Laboratory	Cancel: not clin indicated	Tygerberg Hospital wc TBH|C7CH|Rheumatology	Virology	Hepatitis B E Ab	ST02302738
Tygerberg Laboratory	Cancel by gatekeeping	Tygerberg Hospital wc TBH|C7BW|Gastro Enterology	Chemistry	Transferrin	ST02302746
Tygerberg Laboratory	Invalid: haemolysis	Tygerberg Hospital wc TBH|Ward G2	Chemistry	Potassium	ST02302754
Tygerberg Laboratory	Specimen insufficient	Tygerberg Hospital wc TBH|Ward G Ground	Haematology	Erythrocyte Sedimentation Rate	ST02302764
Tygerberg Laboratory	Cancel by lab (incorrect test)	Tygerberg Hospital wc TBH|Ward G Ground	Microbiology	Anti-streptolysin O titre (manual)	ST02302764
Tygerberg Laboratory	Lab error (non-reportable)	Tygerberg Hospital wc TBH|C7BW|Gastro Enterology	Lab Support	Spare 1	ST02302776
Tygerberg Laboratory	Lab error (non-reportable)	Tygerberg Hospital wc TBH|C7BW|Gastro Enterology	Lab Support	Spare 2	ST02302776
Tygerberg Laboratory	Require protected vs light specimen	Tygerberg Hospital wc TBH|Ward D Lower Ground	Chemistry	Vitamin B1 (thiamine)	ST02302785
Tygerberg Laboratory	Invalid: haemolysis	Eerste River Hospital wc ERH|Casualty Unit	Chemistry	Potassium	ST02302788
Tygerberg Laboratory	Invalid: haemolysis	Eerste River Hospital wc ERH|Casualty Unit	Chemistry	Conjugated bilirubin	ST02302788
Tygerberg Laboratory	Invalid: haemolysis	Eerste River Hospital wc ERH|Casualty Unit	Chemistry	Alanine transaminase (ALT)	ST02302788
Tygerberg Laboratory	Invalid: haemolysis	Eerste River Hospital wc ERH|Casualty Unit	Chemistry	Aspartate transaminase (AST)	ST02302788
Tygerberg Laboratory	Invalid: haemolysis	Eerste River Hospital wc ERH|Casualty Unit	Chemistry	Alkaline phosphatase (ALP)	ST02302788
Tygerberg Laboratory	Cancel by gatekeeping	Tygerberg Hospital wc TBH|F1 Emergency Unit	Chemistry	C-reactive protein	ST02302790
Tygerberg Laboratory	Invalid: haemolysis	Tygerberg Hospital wc TBH|Ward D10	Chemistry	Potassium	ST02302793
Tygerberg Laboratory	Dupl registration (non-reportable)	Tygerberg Hospital wc TBH|Ward D2	Chemistry	Creatinine (plus MDRD)	ST02302802
Tygerberg Laboratory	Dupl registration (non-reportable)	Tygerberg Hospital wc TBH|Ward D2	Chemistry	Sodium	ST02302802
Tygerberg Laboratory	Dupl registration (non-reportable)	Tygerberg Hospital wc TBH|Ward D2	Chemistry	Potassium	ST02302802
Tygerberg Laboratory	Dupl registration (non-reportable)	Tygerberg Hospital wc TBH|Ward D2	Chemistry	Urea	ST02302802
Tygerberg Laboratory	Dupl registration (non-reportable)	Tygerberg Hospital wc TBH|Ward D2	Chemistry	Albumin	ST02302802
Tygerberg Laboratory	Dupl registration (non-reportable)	Tygerberg Hospital wc TBH|Ward D2	Chemistry	Total bilirubin	ST02302802
Tygerberg Laboratory	Dupl registration (non-reportable)	Tygerberg Hospital wc TBH|Ward D2	Chemistry	Conjugated bilirubin	ST02302802
Tygerberg Laboratory	Dupl registration (non-reportable)	Tygerberg Hospital wc TBH|Ward D2	Chemistry	Alanine transaminase (ALT)	ST02302802
Tygerberg Laboratory	Dupl registration (non-reportable)	Tygerberg Hospital wc TBH|Ward D2	Chemistry	Aspartate transaminase (AST)	ST02302802
Tygerberg Laboratory	Dupl registration (non-reportable)	Tygerberg Hospital wc TBH|Ward D2	Chemistry	Alkaline phosphatase (ALP)	ST02302802
Tygerberg Laboratory	Dupl registration (non-reportable)	Tygerberg Hospital wc TBH|Ward D2	Chemistry	Gamma-glutamyl transferase (GGT)	ST02302802
Tygerberg Laboratory	Dupl registration (non-reportable)	Tygerberg Hospital wc TBH|Ward D2	Chemistry	Carcinoembryonic Ag (CEA)	ST02302802
Tygerberg Laboratory	Dupl registration (non-reportable)	Tygerberg Hospital wc TBH|Ward D2	Chemistry	Serum indices	ST02302802
Tygerberg Laboratory	Dupl registration (non-reportable)	Tygerberg Hospital wc TBH|Ward D2	Haematology	Full Blood Count	ST02302802
Tygerberg Laboratory	Dupl registration (non-reportable)	Tygerberg Hospital wc TBH|Ward D2	Virology	HIV-1/2 Ab/Ag (Screen)	ST02302802
Tygerberg Laboratory	Cancel by gatekeeping	Tygerberg Hospital wc TBH|Ward D2	Chemistry	Albumin	ST02302807
Tygerberg Laboratory	Cancel by gatekeeping	Tygerberg Hospital wc TBH|Ward D2	Chemistry	Total bilirubin	ST02302807
Tygerberg Laboratory	Cancel by gatekeeping	Tygerberg Hospital wc TBH|Ward D2	Chemistry	Conjugated bilirubin	ST02302807
Tygerberg Laboratory	Cancel by gatekeeping	Tygerberg Hospital wc TBH|Ward D2	Chemistry	Aspartate transaminase (AST)	ST02302807
Tygerberg Laboratory	Cancel by gatekeeping	Tygerberg Hospital wc TBH|Ward D2	Chemistry	Alkaline phosphatase (ALP)	ST02302807
Tygerberg Laboratory	Cancel by gatekeeping	Tygerberg Hospital wc TBH|Ward D2	Chemistry	Gamma-glutamyl transferase (GGT)	ST02302807
Tygerberg Laboratory	Cancel by gatekeeping	Tygerberg Hospital wc TBH|Ward D2	Chemistry	Carcinoembryonic Ag (CEA)	ST02302807
Tygerberg Laboratory	Require sputum specimen	Tygerberg Hospital wc TBH|Ward D Lower Ground	Chemistry	Vitamin B1 (thiamine)	ST02302808
Tygerberg Laboratory	Lab error (non-reportable)	Tygerberg Hospital wc TBH|Ward D Lower Ground	Lab Support	Test Request Details	ST02302808
Tygerberg Laboratory	Lab error (non-reportable)	Tygerberg Hospital wc TBH|C7CO|General Respiratory	Lab Support	Spare 1	ST02302814
Tygerberg Laboratory	Lab error (non-reportable)	Tygerberg Hospital wc TBH|Ward A8 West	Lab Support	Spare 1	ST02302816
Tygerberg Laboratory	Lab error (non-reportable)	Tygerberg Hospital wc TBH|C7CH|Rheumatology	Lab Support	Spare 1	ST02302828
Tygerberg Laboratory	Require clotted specimen	Tygerberg Hospital wc TBH|Ward D Lower Ground	Chemistry	Vitamin B1 (thiamine)	ST02302830
Tygerberg Laboratory	Require ESR specimen	Tygerberg Hospital wc TBH|C4A|Private Out Patients	Chemistry	Renin	ST02302836
Tygerberg Laboratory	Invalid: haemolysis	Tygerberg Hospital wc TBH|Ward D9	Chemistry	Potassium	ST02302838
Tygerberg Laboratory	Unsuit: patient age for HIVPCR	Tygerberg Hospital wc TBH|C4A|Private Out Patients	Virology	HIV-1 Qualitative PCR	ST02302849
Tygerberg Laboratory	Lab error (non-reportable)	Tygerberg Hospital wc TBH|Ward J LG Psychology Adult	Lab Support	Spare 1	ST02302850
Tygerberg Laboratory	No test set requested	Bishop Lavis CDC wc BLP|Ward not stated	Lab Support	Test Request Details	ST02302862
Tygerberg Laboratory	Specimen insufficient	Tygerberg Hospital wc TBH|C7CH|Rheumatology	Chemistry	CA 125	ST02302890
Tygerberg Laboratory	Lab error (non-reportable)	Tygerberg Hospital wc TBH|C7CH|Rheumatology	Lab Support	Spare 1	ST02302890
Tygerberg Laboratory	Invalid: haemolysis	Tygerberg Hospital wc TBH|Ward D2	Chemistry	Potassium	ST02302891
Tygerberg Laboratory	Invalid: haemolysis	Tygerberg Hospital wc TBH|Ward D2	Chemistry	Conjugated bilirubin	ST02302891
Tygerberg Laboratory	Invalid: haemolysis	Tygerberg Hospital wc TBH|Ward D2	Chemistry	Aspartate transaminase (AST)	ST02302891
Tygerberg Laboratory	Lab error (non-reportable)	Tygerberg Hospital wc TBH|C8CW|Derma General	Lab Support	Spare 1	ST02302894
Tygerberg Laboratory	Cancel by lab (incorrect test)	Tygerberg Hospital wc TBH|Ward J5 Babies	Haematology	Direct Coombs (typing)	ST02302896
Tygerberg Laboratory	Cancel: not clin indicated	Tygerberg Hospital wc TBH|Ward J5 Babies	Haematology	Direct Coombs (screening)	ST02302896
Tygerberg Laboratory	Invalid: EDTA contamination	Tygerberg Hospital wc TBH|Ward D8	Chemistry	Potassium	ST02302918
Tygerberg Laboratory	Lab error (non-reportable)	Tygerberg Hospital wc TBH|Ward not stated	Lab Support	Spare 1	ST02302921
Tygerberg Laboratory	No test set requested	Tygerberg Hospital wc TBH|Ward G Ground	Lab Support	Spare 1	ST02302926
Tygerberg Laboratory	Invalid: haemolysis	Tygerberg Hospital wc TBH|Ward C1 West	Chemistry	Aspartate transaminase (AST)	ST02302932
Tygerberg Laboratory	No test set requested	Tygerberg Hospital wc TBH|Ward A5 Unit	Lab Support	Spare 1	ST02302933
Tygerberg Laboratory	Unsuit: citrate clotted	Tygerberg Hospital wc TBH|Ward G Ground	Haematology	Int Normalised Ratio (INR)	ST02302936
Tygerberg Laboratory	Unsuit: citrate clotted	Tygerberg Hospital wc TBH|Ward G Ground	Haematology	Activated Partial Thromboplastin Time	ST02302936
Tygerberg Laboratory	Specimen insufficient	Tygerberg Hospital wc TBH|Ward G8	Chemistry	Thyroid stimulating hormone (TSH)	ST02302938
Tygerberg Laboratory	Specimen insufficient	Tygerberg Hospital wc TBH|Ward G8	Chemistry	Thyroxine (free T4)	ST02302938
Tygerberg Laboratory	Specimen insufficient	Tygerberg Hospital wc TBH|Ward G8	Chemistry	Serum indices	ST02302938
Tygerberg Laboratory	Not done: coag underfilled	Tygerberg Hospital wc TBH|C8BW|Cardiology	Haematology	Int Normalised Ratio (INR)	ST02302942
Tygerberg Laboratory	Invalid: haemolysis	Tygerberg Hospital wc TBH|Ward C1 West	Chemistry	Potassium	ST02302944
Tygerberg Laboratory	Invalid: haemolysis	Tygerberg Hospital wc TBH|Ward C1 West	Chemistry	Inorganic phosphate	ST02302944
Tygerberg Laboratory	Invalid: haemolysis	Tygerberg Hospital wc TBH|Ward C1 West	Chemistry	Conjugated bilirubin	ST02302944
Tygerberg Laboratory	Invalid: haemolysis	Tygerberg Hospital wc TBH|Ward C1 West	Chemistry	Alanine transaminase (ALT)	ST02302944
Tygerberg Laboratory	Invalid: haemolysis	Tygerberg Hospital wc TBH|Ward C1 West	Chemistry	Aspartate transaminase (AST)	ST02302944
Tygerberg Laboratory	Invalid: haemolysis	Tygerberg Hospital wc TBH|Ward C1 West	Chemistry	Alkaline phosphatase (ALP)	ST02302944
Tygerberg Laboratory	Invalid: haemolysis	Tygerberg Hospital wc TBH|Ward C1 West	Chemistry	Troponin T (high-sensitivity)	ST02302944
Tygerberg Laboratory	Unsuit: EDTA clotted	Tygerberg Hospital wc TBH|Ward C1 West	Haematology	Full Blood Count	ST02302944
Tygerberg Laboratory	Not done: coag underfilled	Tygerberg Hospital wc TBH|Ward A1 West	Haematology	Int Normalised Ratio (INR)	ST02302946
Tygerberg Laboratory	Not done: coag underfilled	Tygerberg Hospital wc TBH|Ward A1 West	Haematology	Activated Partial Thromboplastin Time	ST02302946
Tygerberg Laboratory	Not done: lost in transit	Tygerberg Hospital wc TBH|C8BW|Cardiology	Chemistry	Angiotensin converting enzyme	ST02302949
Tygerberg Laboratory	Cancel by gatekeeping	Tygerberg Hospital wc TBH|C3BO|Obstetrics	Virology	HIV Viral Load	ST02302958
Tygerberg Laboratory	Require EDTA specimen	Tygerberg Hospital wc TBH|C3BW|Gynaecology	Haematology	Rhesus Blood Group	ST02302960
Tygerberg Laboratory	Unsuit: too old	Tygerberg Hospital wc TBH|C3BW|Gynaecology	Virology	HIV Viral Load	ST02302960
Tygerberg Laboratory	No test set requested	Eerste River Hospital wc ERH|Casualty Unit	Lab Support	Test Request Details	ST02302966
Tygerberg Laboratory	No test set requested	Tygerberg Hospital wc TBH|Ward A9 Unit	Lab Support	Test Request Details	ST02302968
Tygerberg Laboratory	Unsuit: citrate clotted	Tygerberg Hospital wc TBH|Ward A9 Unit	Haematology	Int Normalised Ratio (INR)	ST02302973
Tygerberg Laboratory	Unsuit: citrate clotted	Tygerberg Hospital wc TBH|Ward A9 Unit	Haematology	Activated Partial Thromboplastin Time	ST02302973
Tygerberg Laboratory	Unsuit: citrate clotted	Tygerberg Hospital wc TBH|Ward A9 Unit	Haematology	Fibrinogen	ST02302973
Tygerberg Laboratory	Unsuit: citrate clotted	Tygerberg Hospital wc TBH|Ward A9 Unit	Haematology	Int Normalised Ratio (INR)	ST02302977
Tygerberg Laboratory	Unsuit: citrate clotted	Tygerberg Hospital wc TBH|Ward A9 Unit	Haematology	Activated Partial Thromboplastin Time	ST02302977
Tygerberg Laboratory	Unsuit: citrate clotted	Tygerberg Hospital wc TBH|Ward A9 Unit	Haematology	Fibrinogen	ST02302977
Tygerberg Laboratory	Unsuit: citrate clotted	Tygerberg Hospital wc TBH|Ward A9 Unit	Haematology	D-Dimer	ST02302977
Tygerberg Laboratory	Unsuit: citrate clotted	Tygerberg Hospital wc TBH|Ward A9 Unit	Haematology	Protein S	ST02302977
Tygerberg Laboratory	Unsuit: citrate clotted	Tygerberg Hospital wc TBH|Ward A9 Unit	Haematology	Protein C	ST02302977
Tygerberg Laboratory	Invalid: haemolysis	Eerste River Hospital wc ERH|Ward not stated	Chemistry	Potassium	ST02302984
Tygerberg Laboratory	Invalid: haemolysis	Eerste River Hospital wc ERH|Ward not stated	Chemistry	Conjugated bilirubin	ST02302984
Tygerberg Laboratory	Invalid: haemolysis	Eerste River Hospital wc ERH|Ward not stated	Chemistry	Alanine transaminase (ALT)	ST02302984
Tygerberg Laboratory	Invalid: haemolysis	Eerste River Hospital wc ERH|Ward not stated	Chemistry	Aspartate transaminase (AST)	ST02302984
Tygerberg Laboratory	Not done: unsuitable	Eerste River Hospital wc ERH|Ward A (Paediatric)	Microbiology	GeneXpert Ultra	ST02303000
Tygerberg Laboratory	No test set requested	Eerste River Hospital wc ERH|Ward A (Paediatric)	Lab Support	Test Request Details	ST02303000
Tygerberg Laboratory	Invalid: haemolysis	Tygerberg Hospital wc TBH|Ward C1 East	Chemistry	Potassium	ST02303009
Tygerberg Laboratory	Unsuit: > 3 days old	Eerste River Hospital wc ERH|Out Patient Department	Chemistry	Faecal occult blood	ST02303018
Tygerberg Laboratory	Specimen insufficient	Tygerberg Hospital wc TBH|Ward J5 Mothers	Chemistry	Total bilirubin	ST02303025
Tygerberg Laboratory	Specimen insufficient	Tygerberg Hospital wc TBH|Ward J5 Mothers	Chemistry	Serum indices	ST02303025
Tygerberg Laboratory	No test set requested	Bishop Lavis CDC wc BLP|ARV Clinic	Lab Support	Test Request Details	ST02303048
Tygerberg Laboratory	No test set requested	Bishop Lavis CDC wc BLP|ARV Clinic	Lab Support	Test Request Details	ST02303061
Tygerberg Laboratory	Unsuit: EDTA clotted	Tygerberg Hospital wc TBH|Ward G2	Haematology	Full Blood Count	ST02303064
Tygerberg Laboratory	Cancel by gatekeeping	Bloekombos Clinic wc BLO|ARV Clinic	Chemistry	Prostate-specific Ag (PSA)	ST02303085
Tygerberg Laboratory	Invalid: haemolysis	Tygerberg Hospital wc TBH|Ward A9 Unit	Chemistry	Potassium	ST02303123
Tygerberg Laboratory	Unsuit: haemolysed	Tygerberg Hospital wc TBH|Ward A9 Unit	Haematology	Int Normalised Ratio (INR)	ST02303123
Tygerberg Laboratory	Unsuit: haemolysed	Tygerberg Hospital wc TBH|Ward A9 Unit	Haematology	Activated Partial Thromboplastin Time	ST02303123
Tygerberg Laboratory	Unsuit: haemolysed	Tygerberg Hospital wc TBH|Ward A9 Unit	Haematology	Fibrinogen	ST02303123
Tygerberg Laboratory	Cancel by gatekeeping	Tygerberg Hospital wc TBH|Ward C1 West	Chemistry	C-reactive protein	ST02303131
Tygerberg Laboratory	No test set requested	Tygerberg Hospital wc TBH|Ward C1 West	Lab Support	Test Request Details	ST02303131
Tygerberg Laboratory	Unsuit: too old	Tygerberg Hospital wc TBH|Ward C1 West	Haematology	Activated Partial Thromboplastin Time	ST02303138
Tygerberg Laboratory	Lab error (non-reportable)	Tygerberg Hospital wc TBH|Ward C1 West	Chemistry	Creatinine (plus MDRD)	ST02303139
Tygerberg Laboratory	Lab error (non-reportable)	Tygerberg Hospital wc TBH|Ward C1 West	Chemistry	Sodium	ST02303139
Tygerberg Laboratory	Lab error (non-reportable)	Tygerberg Hospital wc TBH|Ward C1 West	Chemistry	Potassium	ST02303139
Tygerberg Laboratory	Lab error (non-reportable)	Tygerberg Hospital wc TBH|Ward C1 West	Chemistry	Urea	ST02303139
Tygerberg Laboratory	Lab error (non-reportable)	Tygerberg Hospital wc TBH|Ward C1 West	Chemistry	Serum indices	ST02303139
Tygerberg Laboratory	Lab error (non-reportable)	Tygerberg Hospital wc TBH|Ward C1 West	Haematology	Full Blood Count	ST02303139
Tygerberg Laboratory	Invalid: haemolysis	Tygerberg Hospital wc TBH|Ward D1	Chemistry	Potassium	ST02303143
Tygerberg Laboratory	Not done: unsuitable	Helderberg Hospital wc HHH|Ward not stated	Microbiology	GeneXpert Ultra	ST02303152
Tygerberg Laboratory	Cancel by gatekeeping	Michael Mapongwana CDC wc MMP|Ward not stated	Virology	HIV Viral Load	ST02303156
Tygerberg Laboratory	Unsuit: leaked	Macassar CDC wc MCP|Ward not stated	Chemistry	Faecal occult blood	ST02303183
Tygerberg Laboratory	Unsuit: leaked	Macassar CDC wc MCP|Ward not stated	Microbiology	Stool wet preparation	ST02303183
Tygerberg Laboratory	Unsuit: leaked	Macassar CDC wc MCP|Ward not stated	Microbiology	Culture stool	ST02303183
Tygerberg Laboratory	Cancel by lab (duplicate request)	Bishop Lavis CDC wc BLP|Ward not stated	Chemistry	Total cholesterol	ST02303195
Tygerberg Laboratory	Specimen not received	Bishop Lavis CDC wc BLP|Ward not stated	Chemistry	Lipid profile	ST02303198
Tygerberg Laboratory	Lab error (non-reportable)	Bishop Lavis CDC wc BLP|Ward not stated	Lab Support	Spare 1	ST02303206
Tygerberg Laboratory	Lab error (non-reportable)	Bishop Lavis CDC wc BLP|Ward not stated	Lab Support	Spare 1	ST02303222
Tygerberg Laboratory	Invalid: haemolysis	Tygerberg Hospital wc TBH|Ward J6	Chemistry	Potassium	ST02303227
Tygerberg Laboratory	Lab error (non-reportable)	Karl Bremer Hospital wc KBH|Emergency Centre	Lab Support	Spare 1	ST02303228
Tygerberg Laboratory	Specimen not received	Michael Mapongwana CDC wc MMP|Ward not stated	Immunology	CD4 ARV	ST02303231
Tygerberg Laboratory	Specimen not received	Michael Mapongwana CDC wc MMP|ARV Clinic	Immunology	CD4 ARV	ST02303232
Tygerberg Laboratory	Lab error (non-reportable)	Tygerberg Hospital wc TBH|Ward D1	Lab Support	Spare 1	ST02303233
Tygerberg Laboratory	Cancel by gatekeeping	Ubuntu Clinic (Khayelitsha)|Ward not stated	Immunology	CD4 ARV	ST02303249
Tygerberg Laboratory	Cancel by gatekeeping	Kraaifontein CHC wc KFP|Ward not stated	Immunology	CD4 ARV	ST02303263
Tygerberg Laboratory	Specimen not received	Kraaifontein CHC wc KFP|Ward not stated	Immunology	CD4 ARV	ST02303268
Tygerberg Laboratory	Lab error (non-reportable)	Michael Mapongwana CDC wc MMP|ARV Clinic	Lab Support	Spare 1	ST02303270
Tygerberg Laboratory	Invalid: haemolysis	Elsies River CHC wc ERP|ARV Clinic	Chemistry	Creatinine (plus MDRD)	ST02303285
Tygerberg Laboratory	Invalid: haemolysis	Elsies River CHC wc ERP|ARV Clinic	Chemistry	Potassium	ST02303285
Tygerberg Laboratory	Invalid: haemolysis	Elsies River CHC wc ERP|ARV Clinic	Chemistry	Total cholesterol	ST02303285
Tygerberg Laboratory	Invalid: haemolysis	Tygerberg Hospital wc TBH|Ward C1 West	Chemistry	Potassium	ST02303292
Tygerberg Laboratory	Specimen insufficient	Kraaifontein CHC wc KFP|Ward not stated	Immunology	RPR (Syphilis)	ST02303293
Tygerberg Laboratory	Cancel by lab (duplicate request)	Tygerberg Hospital wc TBH|Ward C1 West	Chemistry	HDL cholesterol	ST02303296
Tygerberg Laboratory	Invalid: haemolysis	Tygerberg Hospital wc TBH|Ward C1 West	Chemistry	Conjugated bilirubin	ST02303296
Tygerberg Laboratory	Invalid: haemolysis	Tygerberg Hospital wc TBH|Ward C1 West	Chemistry	Aspartate transaminase (AST)	ST02303296
Tygerberg Laboratory	Lab error (non-reportable)	Tygerberg Hospital wc TBH|C6AW|Urology General	Lab Support	Spare 1	ST02303302
Tygerberg Laboratory	Lab error (non-reportable)	Elsies River CHC wc ERP|ARV Clinic	Lab Support	Spare 1	ST02303303
Tygerberg Laboratory	Cancel by gatekeeping	Kraaifontein CHC wc KFP|ARV Clinic	Virology	HIV Viral Load	ST02303319
Tygerberg Laboratory	Cancel by gatekeeping	Kraaifontein CHC wc KFP|ARV Clinic	Virology	HIV Viral Load	ST02303322
Tygerberg Laboratory	Unsuit: too old	Elsies River CHC wc ERP|ARV Clinic	Haematology	Erythrocyte Sedimentation Rate	ST02303328
Tygerberg Laboratory	Unsuit: too old	Elsies River CHC wc ERP|ARV Clinic	Haematology	Erythrocyte Sedimentation Rate	ST02303335
Tygerberg Laboratory	Specimen not received	Kayamandi Clinic wc KMP|Ward not stated	Immunology	CD4 ARV	ST02303351
Tygerberg Laboratory	Specimen not received	Macassar CDC wc MCP|Ward not stated	Haematology	Lupus Anticoagulant	ST02303358
Tygerberg Laboratory	Cancel by gatekeeping	Bishop Lavis CDC wc BLP|Ward not stated	Virology	HIV Viral Load	ST02303363
Tygerberg Laboratory	Invalid: haemolysis	Delft South Clinic wc DFS|Ward not stated	Chemistry	Potassium	ST02303371
Tygerberg Laboratory	Specimen insufficient	Elsies River CHC wc ERP|Ward not stated	Chemistry	Creatinine (plus MDRD)	ST02303373
Tygerberg Laboratory	Specimen insufficient	Elsies River CHC wc ERP|Ward not stated	Chemistry	Serum indices	ST02303373
Tygerberg Laboratory	Specimen not labeled	Tygerberg Hospital wc TBH|Ward C2A	Chemistry	Creatinine (plus MDRD)	ST02303387
Tygerberg Laboratory	Specimen not labeled	Tygerberg Hospital wc TBH|Ward C2A	Chemistry	Sodium	ST02303387
Tygerberg Laboratory	Specimen not labeled	Tygerberg Hospital wc TBH|Ward C2A	Chemistry	Potassium	ST02303387
Tygerberg Laboratory	Specimen not labeled	Tygerberg Hospital wc TBH|Ward C2A	Chemistry	Urea	ST02303387
Tygerberg Laboratory	Specimen not labeled	Tygerberg Hospital wc TBH|Ward C2A	Chemistry	Serum indices	ST02303387
Tygerberg Laboratory	Specimen not labeled	Tygerberg Hospital wc TBH|Ward C2A	Haematology	Haemoglobin	ST02303387
Tygerberg Laboratory	Specimen not labeled	Tygerberg Hospital wc TBH|Ward C2A	Haematology	Platelet Count	ST02303387
Tygerberg Laboratory	Cancel by gatekeeping	Gansbaai Clinic wc GBP|Ward not stated	Virology	HIV Viral Load	ST02303392
Tygerberg Laboratory	Invalid: haemolysis	Eerste River Hospital wc ERH|Casualty Unit	Chemistry	Potassium	ST02303394
Tygerberg Laboratory	Lab error (non-reportable)	Karl Bremer Hospital wc KBH|Emergency Centre	Lab Support	Spare 1	ST02303396
Tygerberg Laboratory	No test set requested	Eerste River Hospital wc ERH|Casualty Unit	Lab Support	Test Request Details	ST02303407
Tygerberg Laboratory	Lab error (non-reportable)	Tygerberg Hospital wc TBH|C7CW|Endocrine	Lab Support	Spare 1	ST02303419
Tygerberg Laboratory	Cancel by lab (duplicate request)	Wallacedene Clinic wc WAL|Ward not stated	Chemistry	Creatinine (plus MDRD)	ST02303421
Tygerberg Laboratory	Cancel by lab (duplicate request)	Wallacedene Clinic wc WAL|Ward not stated	Chemistry	Serum indices	ST02303421
Tygerberg Laboratory	Unsuit: too old	Wallacedene Clinic wc WAL|Ward not stated	Virology	HIV Viral Load	ST02303421
Tygerberg Laboratory	Cancel by gatekeeping	Fisantekraal Clinic wc FSK|Ward not stated	Virology	HIV Viral Load	ST02303422
Tygerberg Laboratory	Cancel by gatekeeping	Wallacedene Clinic wc WAL|Ward not stated	Virology	HIV Viral Load	ST02303425
Tygerberg Laboratory	Lab error (non-reportable)	Michael Mapongwana CDC wc MMP|ARV Clinic	Lab Support	Spare 1	ST02303426
Tygerberg Laboratory	Unsuit: too old	Ikhwezi CDC wc IKW|ARV Clinic	Haematology	Full Blood Count	ST02303433
Tygerberg Laboratory	Unsuit: too old	Ikhwezi CDC wc IKW|ARV Clinic	Haematology	Differential Count	ST02303433
Tygerberg Laboratory	Unsuit: too old	Ikhwezi CDC wc IKW|ARV Clinic	Haematology	Erythrocyte Sedimentation Rate	ST02303433
Tygerberg Laboratory	Require EDTA specimen	Aan-het-Pad Clinic wc AHP|ARV Clinic	Haematology	Full Blood Count	ST02303454
Tygerberg Laboratory	Specimen not received	Elsies River CHC wc ERP|Ward not stated	Immunology	Anti-streptolysin O titre (automated)	ST02303456
Tygerberg Laboratory	Specimen not received	Elsies River CHC wc ERP|Ward not stated	Immunology	Anti-DNase B	ST02303456
Tygerberg Laboratory	Specimen not received	Durbanville CDC wc DVP|Ward not stated	Immunology	CD4 ARV	ST02303472
Tygerberg Laboratory	Cancel by gatekeeping	Kleinvlei CDC wc KVP|Ward not stated	Virology	HIV Viral Load	ST02303490
Tygerberg Laboratory	Specimen not received	Bloekombos Clinic wc BLO|Ward not stated	Haematology	Haemoglobin	ST02303491
Tygerberg Laboratory	Specimen not received	Bloekombos Clinic wc BLO|Ward not stated	Haematology	Rhesus Blood Group	ST02303491
Tygerberg Laboratory	Invalid: haemolysis	Tygerberg Hospital wc TBH|Ward G Ground	Chemistry	Conjugated bilirubin	ST02303497
Tygerberg Laboratory	Specimen insufficient	Tygerberg Hospital wc TBH|Ward G Ground	Haematology	Full Blood Count	ST02303497
Tygerberg Laboratory	Specimen insufficient	Tygerberg Hospital wc TBH|Ward G Ground	Haematology	Differential Count	ST02303497
Tygerberg Laboratory	Require EDTA specimen	Durbanville CDC wc DVP|Ward not stated	Immunology	CD4 ARV	ST02303498
Tygerberg Laboratory	Dupl registration (non-reportable)	Tygerberg Hospital wc TBH|Ward G7	Haematology	Red Cell Count	ST02303504
Tygerberg Laboratory	Dupl registration (non-reportable)	Tygerberg Hospital wc TBH|Ward G7	Haematology	Haematocrit	ST02303504
Tygerberg Laboratory	No test set requested	Sarepta Clinic wc SAR|ARV Clinic	Lab Support	Test Request Details	ST02303510
Tygerberg Laboratory	No test set requested	Wallacedene Clinic wc WAL|ARV Clinic	Virology	HIV-1 Qualitative PCR	ST02303535
Tygerberg Laboratory	Lab error (non-reportable)	Kleinvlei CDC wc KVP|ARV Clinic	Lab Support	Test Request Details	ST02303581
Tygerberg Laboratory	No test set requested	Kleinvlei CDC wc KVP|ARV Clinic	Virology	HIV-1 Qualitative PCR	ST02303581
Tygerberg Laboratory	Invalid: haemolysis	Tygerberg Hospital wc TBH|Ward A1 West	Chemistry	Potassium	ST02303607
Tygerberg Laboratory	No test set requested	Delft CHC wc DFP|Ward not stated	Lab Support	Test Request Details	ST02303611
Tygerberg Laboratory	Cancel by gatekeeping	Parow CDC wc PHC|Ward not stated	Chemistry	Alpha-feto protein (AFP)	ST02303634
Tygerberg Laboratory	Not done: not offered in this lab	Kraaifontein CHC wc KFP|ARV Clinic	Virology	Hepatitis A IgG	ST02303672
Tygerberg Laboratory	Cancel by gatekeeping	Delft CHC wc DFP|Ward not stated	Virology	HIV Viral Load	ST02303688
Tygerberg Laboratory	Require EDTA specimen	Delft CHC wc DFP|Ward not stated	Haematology	Full Blood Count	ST02303690
Tygerberg Laboratory	Require EDTA specimen	Delft CHC wc DFP|Ward not stated	Haematology	Differential Count	ST02303690
Tygerberg Laboratory	Require EDTA specimen	Delft CHC wc DFP|Ward not stated	Immunology	CD4 ARV	ST02303690
Tygerberg Laboratory	No test set requested	Kraaifontein CHC wc KFP|ARV Clinic	Lab Support	Test Request Details	ST02303693
Tygerberg Laboratory	Invalid: haemolysis	Kraaifontein CHC wc KFP|ARV Clinic	Chemistry	Potassium	ST02303701
Tygerberg Laboratory	Cancel by lab (incorrect test)	Eerste River Hospital wc ERH|Out Patient Department	Immunology	CAST	ST02303706
Tygerberg Laboratory	Invalid: haemolysis	Tygerberg Hospital wc TBH|F1 Emergency Unit	Chemistry	Conjugated bilirubin	ST02303727
Tygerberg Laboratory	Invalid: haemolysis	Tygerberg Hospital wc TBH|F1 Emergency Unit	Chemistry	Aspartate transaminase (AST)	ST02303727
Tygerberg Laboratory	Unsuit: leaked	Tygerberg Hospital wc TBH|F1 Emergency Unit	Chemistry	CA 15-3	ST02303727
Tygerberg Laboratory	Unsuit: citrate clotted	Tygerberg Hospital wc TBH|F1 Emergency Unit	Haematology	Int Normalised Ratio (INR)	ST02303727
Tygerberg Laboratory	Unsuit: EDTA clotted	Tygerberg Hospital wc TBH|F1 Emergency Unit	Haematology	Full Blood Count	ST02303727
Tygerberg Laboratory	Unsuit: EDTA clotted	Tygerberg Hospital wc TBH|F1 Emergency Unit	Haematology	Full Blood Count	ST02303749
Tygerberg Laboratory	Cancel by lab (incorrect test)	Tygerberg Hospital wc TBH|Ward C1 West	Virology	Hepatitis A Total Ab	ST02303751
Tygerberg Laboratory	Specimen not received	Tygerberg Hospital wc TBH|F1 Emergency Unit	Chemistry	Glucose (random)	ST02303771
Tygerberg Laboratory	Cancel by gatekeeping	Tygerberg Hospital wc TBH|F1 Emergency Unit	Virology	Hepatitis B Core Total Ab	ST02303771
Tygerberg Laboratory	Cancel by gatekeeping	Grabouw CDC wc GHC|Ward not stated	Chemistry	Total cholesterol	ST02303780
Tygerberg Laboratory	Unsuit: leaked	Karl Bremer Hospital wc KBH|Overnight Ward	Microbiology	Auramine (with TB culture)	ST02303781
Tygerberg Laboratory	Unsuit: leaked	Karl Bremer Hospital wc KBH|Overnight Ward	Microbiology	TB culture liquid medium	ST02303781
Tygerberg Laboratory	No test set requested	Eerste River Hospital wc ERH|Casualty Unit	Lab Support	Test Request Details	ST02303796
Tygerberg Laboratory	Invalid: haemolysis	Eerste River Hospital wc ERH|Casualty Unit	Chemistry	Potassium	ST02303802
Tygerberg Laboratory	Specimen insufficient	Tygerberg Hospital wc TBH|Ward C1 West	Haematology	Erythrocyte Sedimentation Rate	ST02303803
Tygerberg Laboratory	Invalid: haemolysis	Tygerberg Hospital wc TBH|C8BW|Cardiology	Chemistry	Potassium	ST02303820
Tygerberg Laboratory	Invalid: haemolysis	Tygerberg Hospital wc TBH|C8BW|Cardiology	Chemistry	Conjugated bilirubin	ST02303820
Tygerberg Laboratory	Invalid: haemolysis	Tygerberg Hospital wc TBH|C8BW|Cardiology	Chemistry	Aspartate transaminase (AST)	ST02303820
Tygerberg Laboratory	Cancel by gatekeeping	Ubuntu Clinic (Khayelitsha)|Ward not stated	Virology	HIV Viral Load	ST02303851
Tygerberg Laboratory	Invalid: haemolysis	Karl Bremer Hospital wc KBH|Emergency Centre	Chemistry	Conjugated bilirubin	ST02303862
Tygerberg Laboratory	Cancel by gatekeeping	Karl Bremer Hospital wc KBH|Medical OPD	Chemistry	Total cholesterol	ST02303869
Tygerberg Laboratory	Lab error (non-reportable)	Karl Bremer Hospital wc KBH|Paediatric Emergency Centre	Lab Support	Spare 1	ST02303873
Tygerberg Laboratory	Specimen insufficient	Nkqubela Clinic wc NQB|Ward not stated	Virology	HIV-1 Qualitative PCR	ST02303929
Tygerberg Laboratory	Lab error (non-reportable)	Kayamandi Clinic wc KMP|Ward not stated	Lab Support	Spare 1	ST02303937
Tygerberg Laboratory	Not done: done within last 3 months	Tygerberg Hospital wc TBH|X-Block|Hema Chemotherapy	Genetics/PRF	QR-PCR: t(9;22) BCR/ABL1 Mbcr CML	ST02303939
Tygerberg Laboratory	Lab error (non-reportable)	Hermanus CDC wc HCO|Ward not stated	Lab Support	Spare 1	ST02303952
Tygerberg Laboratory	Cancel by gatekeeping	Hermanus CDC wc HCO|Ward not stated	Chemistry	C-reactive protein	ST02303954
Tygerberg Laboratory	Cancel by gatekeeping	Tygerberg Hospital wc TBH|Ward not stated	Chemistry	Glycated haemoglobin (HbA1c)	ST02303970
Tygerberg Laboratory	Cancel by gatekeeping	Tygerberg Hospital wc TBH|Ward not stated	Chemistry	Lipid profile	ST02303970
Tygerberg Laboratory	Cancel by gatekeeping	Hermanus CDC wc HCO|Ward not stated	Chemistry	Thyroxine (free T4)	ST02303976
Tygerberg Laboratory	Lab error (non-reportable)	Tygerberg Hospital wc TBH|F1 Emergency Unit	Haematology	Morphology (no-charge)	ST02303977
Tygerberg Laboratory	Cancel by gatekeeping	Tygerberg Hospital wc TBH|Ward D8	Chemistry	Serum folate	ST02304011
Tygerberg Laboratory	Cancel by gatekeeping	Tygerberg Hospital wc TBH|Ward not stated	Chemistry	Uric acid	ST02304014
Tygerberg Laboratory	Cancel by lab (duplicate request)	Tygerberg Hospital wc TBH|Ward D8	Haematology	Full Blood Count	ST02304021
Tygerberg Laboratory	Cancel by lab (duplicate request)	Tygerberg Hospital wc TBH|Ward D8	Haematology	Differential Count	ST02304021
Tygerberg Laboratory	Cancel by gatekeeping	Tygerberg Hospital wc TBH|Ward A9 Unit	Chemistry	Total protein	ST02304036
Tygerberg Laboratory	Specimen insufficient	Tygerberg Hospital wc TBH|Ward C2A	Haematology	Int Normalised Ratio (INR)	ST02304049
Tygerberg Laboratory	Specimen insufficient	Tygerberg Hospital wc TBH|Ward C2A	Haematology	Activated Partial Thromboplastin Time	ST02304049
Tygerberg Laboratory	Specimen insufficient	Tygerberg Hospital wc TBH|Ward C2A	Haematology	Fibrinogen	ST02304049
Tygerberg Laboratory	Lab error (non-reportable)	Tygerberg Hospital wc TBH|E1 Triage General	Lab Support	Spare 1	ST02304067
Tygerberg Laboratory	Cancel by lab (incorrect test)	Hermanus CDC wc HCO|ARV Clinic	Haematology	ABO Blood Group	ST02304068
Tygerberg Laboratory	Not done: not offered in this lab	Tygerberg Hospital wc TBH|Ward J Ground	Microbiology	Urine cell count/ml	ST02304085
Tygerberg Laboratory	Not done: not offered in this lab	Tygerberg Hospital wc TBH|Ward J Ground	Microbiology	Culture urine	ST02304085
Tygerberg Laboratory	Lab error (non-reportable)	Karl Bremer Hospital wc KBH|Emergency Centre	Lab Support	Spare 1	ST02304115
Tygerberg Laboratory	Lab error (non-reportable)	Karl Bremer Hospital wc KBH|Emergency Centre	Lab Support	Spare 1	ST02304117
Tygerberg Laboratory	Lab error (non-reportable)	Karl Bremer Hospital wc KBH|Emergency Centre	Lab Support	Spare 2	ST02304117
Tygerberg Laboratory	Unsuit: clotted	Tygerberg Hospital wc TBH|Ward G2	Haematology	Full Blood Count	ST02304122
Tygerberg Laboratory	Unsuit: clotted	Tygerberg Hospital wc TBH|Ward G2	Haematology	Differential Count	ST02304122
Tygerberg Laboratory	Specimen insufficient	Tygerberg Hospital wc TBH|Ward G2	Haematology	Differential Count	ST02304125
Tygerberg Laboratory	Lab error (non-reportable)	Tygerberg Hospital wc TBH|C7BW|Gastro Enterology	Lab Support	Spare 1	ST02304136
Tygerberg Laboratory	Cancel by doctor	Tygerberg Hospital wc TBH|Ward D8	Haematology	Bone Marrow Procedure	ST02304146
Tygerberg Laboratory	Cancel by gatekeeping	Tygerberg Hospital wc TBH|Ward J5 Mothers	Chemistry	Glycated haemoglobin (HbA1c)	ST02304147
Tygerberg Laboratory	Cancel by doctor	Tygerberg Hospital wc TBH|Ward D8	Haematology	Bone Marrow Procedure	ST02304150
Tygerberg Laboratory	Invalid: haemolysis	Tygerberg Hospital wc TBH|Ward C2A	Chemistry	Potassium	ST02304151
Tygerberg Laboratory	Invalid: haemolysis	Tygerberg Hospital wc TBH|Ward A9 Unit	Chemistry	Potassium	ST02304171
Tygerberg Laboratory	Specimen not received	Khayelitsha (Site B) CHC wc KHC|Ward not stated	Chemistry	Creatinine (plus MDRD)	ST02304182
Tygerberg Laboratory	Specimen not received	Khayelitsha (Site B) CHC wc KHC|Ward not stated	Chemistry	Potassium	ST02304182
Tygerberg Laboratory	Specimen not received	Khayelitsha (Site B) CHC wc KHC|Ward not stated	Chemistry	Glycated haemoglobin (HbA1c)	ST02304182
Tygerberg Laboratory	Specimen not received	Khayelitsha (Site B) CHC wc KHC|Ward not stated	Chemistry	Total cholesterol	ST02304182
Tygerberg Laboratory	Unsuit: formed stool	Tygerberg Hospital wc TBH|Ward G9	Chemistry	Faecal osmolality	ST02304201
Tygerberg Laboratory	Invalid: haemolysis	Tygerberg Hospital wc TBH|C3BW|Gynaecology	Chemistry	Potassium	ST02304235
Tygerberg Laboratory	Invalid: haemolysis	Tygerberg Hospital wc TBH|X-Block|Hema Chemotherapy	Chemistry	Potassium	ST02304294
Tygerberg Laboratory	No test set requested	Tygerberg Hospital wc TBH|X-Block|Hema Chemotherapy	Lab Support	Test Request Details	ST02304299
Tygerberg Laboratory	Invalid: haemolysis	Tygerberg Hospital wc TBH|X-Block|Hema Chemotherapy	Chemistry	Potassium	ST02304347
Tygerberg Laboratory	Invalid: haemolysis	Tygerberg Hospital wc TBH|X-Block|Hema Chemotherapy	Chemistry	Lactate dehydrogenase (LD)	ST02304347
Tygerberg Laboratory	Invalid: haemolysis	Tygerberg Hospital wc TBH|C3AW|Paed General	Chemistry	Potassium	ST02304365
Tygerberg Laboratory	No test set requested	Tygerberg Hospital wc TBH|Ward G3	Lab Support	Test Request Details	ST02304367
Tygerberg Laboratory	Lab error (non-reportable)	Tygerberg Hospital wc TBH|C3AW|Paed Endo/Diabetic	Lab Support	Spare 1	ST02304381
Tygerberg Laboratory	Lab error (non-reportable)	Tygerberg Hospital wc TBH|C3AW|Prem High Risk	Lab Support	Spare 1	ST02304383
Tygerberg Laboratory	Invalid: haemolysis	Tygerberg Hospital wc TBH|C7CO|Nephrology	Chemistry	Potassium	ST02304392
Tygerberg Laboratory	Require EDTA specimen	Tygerberg Hospital wc TBH|C7CO|Nephrology	Haematology	White Cell Count	ST02304401
Tygerberg Laboratory	No test set requested	Tygerberg Hospital wc TBH|C7CO|Nephrology	Lab Support	Test Request Details	ST02304401
Tygerberg Laboratory	Failed after repeated attempts	Tygerberg Hospital wc TBH|Ward A5 Unit	Virology	Resp Viruses Multiplex PCR	ST02304404
Tygerberg Laboratory	Specimen insufficient	Tygerberg Hospital wc TBH|X-Block|Haematology	Chemistry	C-peptide	ST02304409
Tygerberg Laboratory	Cancel by lab (duplicate request)	Tygerberg Hospital wc TBH|X-Block|Chemotherapy	Microbiology	Rheumatoid factor	ST02304436
Tygerberg Laboratory	Invalid: haemolysis	Tygerberg Hospital wc TBH|Ward not stated	Chemistry	Potassium	ST02304464
Tygerberg Laboratory	Lab error (non-reportable)	Tygerberg Hospital wc TBH|Ward not stated	Lab Support	Spare 1	ST02304464
Tygerberg Laboratory	Lab error (non-reportable)	Tygerberg Hospital wc TBH|Ward not stated	Lab Support	Spare 2	ST02304464
Tygerberg Laboratory	Lab error (non-reportable)	Tygerberg Hospital wc TBH|Ward A1 West	Haematology	Morphology (no-charge)	ST02304481
Tygerberg Laboratory	Cancel by gatekeeping	Tygerberg Hospital wc TBH|Ward G Ground	Chemistry	Alanine transaminase (ALT)	ST02304487
Tygerberg Laboratory	Invalid: haemolysis	Tygerberg Hospital wc TBH|Ward G Ground	Chemistry	Potassium	ST02304490
Tygerberg Laboratory	Specimen insufficient	Tygerberg Hospital wc TBH|Ward G Ground	Virology	HIV-1 Qualitative PCR	ST02304490
Tygerberg Laboratory	Lab error (non-reportable)	Tygerberg Hospital wc TBH|C7CO|Lupus	Lab Support	Spare 1	ST02304532
Tygerberg Laboratory	Lab error (non-reportable)	Tygerberg Hospital wc TBH|C7CO|Lupus	Lab Support	Spare 2	ST02304532
Tygerberg Laboratory	No test set requested	Tygerberg Hospital wc TBH|Ward D5	Lab Support	Test Request Details	ST02304536
Tygerberg Laboratory	Invalid result. Repeat.	Tygerberg Hospital wc TBH|Ward not stated	Haematology	Erythrocyte Sedimentation Rate	ST02304549
Tygerberg Laboratory	Specimen not received	Tygerberg Hospital wc TBH|C3AW|Paed General	Immunology	Total IgE	ST02304554
Tygerberg Laboratory	Invalid: EDTA contamination	Tygerberg Hospital wc TBH|C3AW|Paed General	Chemistry	Potassium	ST02304569
Tygerberg Laboratory	Lab error (non-reportable)	Paulshoek Clinic|No ward	Cytology	Cytology Gynaecology Report	ST02304572
Tygerberg Laboratory	No test set requested	Tygerberg Hospital wc TBH|Ward J4	Lab Support	Test Request Details	ST02304573
Tygerberg Laboratory	Specimen insufficient	Tygerberg Hospital wc TBH|Ward C2A	Haematology	Full Blood Count	ST02304575
Tygerberg Laboratory	Specimen insufficient	Tygerberg Hospital wc TBH|Ward C2A	Haematology	Peripheral Blood Morphology	ST02304575
Tygerberg Laboratory	Specimen insufficient	Tygerberg Hospital wc TBH|Ward C1 West	Microbiology	GeneXpert Ultra	ST02304597
Tygerberg Laboratory	Unsuit: leaked	Karl Bremer Hospital wc KBH|2C Theatre	Microbiology	Gram stain tissue	ST02304598
[truncated: 7,480 more rows]

## Sheet: Cancelled_tests_summary
Rejected specimens	December 2018
Incorrect blood to additive ratio	134
Aged specimen	70
Clotted specimen	135
Haemolyzed specimen	75
Total	414
			Rejected specimens excluded from data	Number
			Lupus sensitive aPTT	19
			Lupus Anticoagulant	20
			Cryoglobulins	1
			Anti-factor X activity assay	3
