# Supplementary material for: The impact of laboratory staff training workshops on coagulation specimen rejection rates
Source: PLoS One. 2022 Jun 3;17(6):e0268764. doi: 10.1371/journal.pone.0268764 (PMC9165799; doi:10.1371/journal.pone.0268764)
Supplement: S6 Data — (XLSX) [file pone.0268764.s006.xlsx]

## Sheet: Specimens_received_Jan 2019
Department	Test Set	Test Set Description	Count	Min Hours	Max Hours	Average Hours	Average Days	Priority
HAEMATOLOGY	H001	Full Blood Count	4097	0.05	100.10	3.48	0.14	R
	H001	Full Blood Count	6888	0.03	403.05	2.56	0.11	S
	H001	Full Blood Count	19	0.55	3.78	1.98	0.08	T
	H001	Full Blood Count	1333	0.25	59.03	2.47	0.10	U
	H001	Full Blood Count	2	1.00	4.05	3.67	0.15	V
	H005	Differential Count	1383	0.10	533.80	8.75	0.36	R
	H005	Differential Count	2555	0.10	403.03	4.67	0.19	S
	H005	Differential Count	5	0.85	3.78	2.46	0.10	T
	H005	Differential Count	272	0.57	165.97	4.83	0.20	U
	H005	Differential Count	2	1.00	4.05	3.67	0.15	V
	H010	White Cell Count	537	0.50	23.00	4.02	0.17	R
	H010	White Cell Count	291	0.10	22.35	2.72	0.11	S
	H010	White Cell Count	76	0.52	8.17	2.34	0.10	U
	H015	Red Cell Count	21	0.92	41.02	6.83	0.28	R
	H015	Red Cell Count	28	0.85	4.60	2.60	0.11	S
	H015	Red Cell Count	8	0.75	6.17	2.55	0.11	U
	H020	Haemoglobin	1391	0.07	36.82	4.91	0.20	R
	H020	Haemoglobin	858	0.05	25.82	2.45	0.10	S
	H020	Haemoglobin	1	1.00	1.58	1.58	0.07	T
	H020	Haemoglobin	175	0.33	40.22	2.90	0.12	U
	H025	Haematocrit	20	0.92	41.03	6.96	0.29	R
	H025	Haematocrit	28	0.85	4.60	2.61	0.11	S
	H025	Haematocrit	8	0.77	6.33	3.14	0.13	U
	H030	Mean Cell Volume	8	1.00	6.33	3.73	0.16	R
	H030	Mean Cell Volume	2	1.00	4.12	3.63	0.15	S
	H030	Mean Cell Volume	1	1.00	1.78	1.78	0.07	U
	H035	Platelet Count	239	0.07	15.80	2.27	0.09	R
	H035	Platelet Count	572	0.08	15.08	2.22	0.09	S
	H035	Platelet Count	2	1.00	1.58	1.55	0.06	T
	H035	Platelet Count	106	0.37	16.28	2.53	0.11	U
	H040	Reticulocyte Count Automated	175	0.17	67.23	6.12	0.25	R
	H040	Reticulocyte Count Automated	200	0.13	31.23	2.94	0.12	S
	H040	Reticulocyte Count Automated	29	0.77	11.38	3.79	0.16	U
	H055	Erythrocyte Sedimentation Rate	315	1.00	33.83	5.57	0.23	R
	H055	Erythrocyte Sedimentation Rate	338	1.00	21.45	5.49	0.23	S
	H055	Erythrocyte Sedimentation Rate	97	1.00	18.07	6.61	0.28	U
	H070	Peripheral Blood Morphology	858	1.00	479.08	35.36	1.47	R
	H070	Peripheral Blood Morphology	617	0.87	127.37	13.27	0.55	S
	H070	Peripheral Blood Morphology	2	1.00	16.67	10.34	0.43	T
	H070	Peripheral Blood Morphology	129	1.00	44.77	16.84	0.70	U
	H071	Morphology (no-charge)	136	1.00	120.87	21.94	0.91	R
	H071	Morphology (no-charge)	174	0.58	553.97	24.22	1.01	S
	H071	Morphology (no-charge)	31	1.00	57.73	17.08	0.71	U
	H085	Int Normalised Ratio (INR)	660	0.73	527.13	10.90	0.45	R
	H085	Int Normalised Ratio (INR)	1719	0.52	105.37	3.22	0.13	S
	H085	Int Normalised Ratio (INR)	1	1.00	2.85	2.85	0.12	T
	H085	Int Normalised Ratio (INR)	155	0.83	533.20	7.45	0.31	U
	H085	Int Normalised Ratio (INR)	1	1.00	4.38	4.38	0.18	V
	H090	Activated Partial Thromboplastin Time	221	0.73	22.05	2.88	0.12	R
	H090	Activated Partial Thromboplastin Time	543	0.52	24.53	3.05	0.13	S
	H090	Activated Partial Thromboplastin Time	77	0.83	9.02	3.23	0.13	U
	H090	Activated Partial Thromboplastin Time	1	1.00	4.42	4.42	0.18	V
	H091	Lupus sensitive APTT	27	1.00	1027.13	239.65	9.99	R
	H091	Lupus sensitive APTT	22	1.00	554.22	149.83	6.24	S
	H091	Lupus sensitive APTT	5	1.00	665.95	347.94	14.50	U
	H095	Fibrinogen	67	0.88	20.12	4.06	0.17	R
	H095	Fibrinogen	180	0.78	13.00	3.17	0.13	S
	H095	Fibrinogen	27	1.00	21.48	4.22	0.18	U
	H105	D-Dimer	82	0.90	50.28	5.44	0.23	R
	H105	D-Dimer	115	0.92	10.68	3.15	0.13	S
	H105	D-Dimer	22	1.00	28.87	5.47	0.23	U
	H120	Thrombin Time	18	1.00	744.87	155.69	6.49	R
	H120	Thrombin Time	13	1.00	552.65	125.89	5.25	S
	H120	Thrombin Time	4	1.00	332.10	88.72	3.70	U
	H135	Factor II (F2)	2	1.00	24.27	22.64	0.94	S
	H150	Factor VIII (F8)	3	1.00	99.23	68.73	2.86	R
	H150	Factor VIII (F8)	3	1.00	122.42	114.67	4.78	S
	H155	Factor IX (F9)	1	1.00	2.18	2.18	0.09	S
	H160	Factor X (F10)	1	0.62	1.00	0.62	0.03	R
	H160	Factor X (F10)	4	1.00	21.02	7.80	0.33	S
	H165	Factor XI (F11)	2	1.00	83.82	52.42	2.18	S
	H170	Factor XII (F12)	2	1.00	21.02	16.90	0.70	S
	H185	Factor VIII (F8) Inhibitor	1	1.00	121.18	121.18	5.05	R
	H185	Factor VIII (F8) Inhibitor	1	1.00	99.65	99.65	4.15	S
	H195	Factor IX (F9) Inhibitor	1	1.00	267.07	267.07	11.13	S
	H210	Lupus Anticoagulant	26	1.00	767.67	210.09	8.75	R
	H210	Lupus Anticoagulant	22	1.00	554.23	149.84	6.24	S
	H210	Lupus Anticoagulant	5	1.00	665.52	347.86	14.49	U
	H230	Anti-Thrombin III	9	1.00	869.33	439.84	18.33	R
	H230	Anti-Thrombin III	10	1.00	674.78	313.73	13.07	S
	H230	Anti-Thrombin III	8	1.00	864.62	549.56	22.90	U
	H235	Protein S	20	1.00	883.92	454.00	18.92	R
	H235	Protein S	9	1.00	697.02	307.14	12.80	S
	H235	Protein S	14	1.00	885.93	520.76	21.70	U
	H240	Protein C	20	1.00	862.80	442.10	18.42	R
	H240	Protein C	10	1.00	675.68	304.74	12.70	S
	H240	Protein C	14	1.00	865.12	505.04	21.04	U
	H245	Activated Protein C Resistance	3	1.00	456.22	291.79	12.16	R
	H245	Activated Protein C Resistance	3	1.00	484.37	395.39	16.47	S
	H245	Activated Protein C Resistance	7	1.00	1126.88	590.60	24.61	U
	H260	vWF: Antigen	2	1.00	99.23	69.83	2.91	R
	H260	vWF: Antigen	4	1.00	1753.23	523.75	21.82	S
	H260	vWF: Antigen	1	1.00	169.98	169.98	7.08	U
	H261	vWF: Activity	2	1.00	1753.23	1043.16	43.46	S
	H262	vWF: Collagen Binding Assay	2	1.00	1753.23	1043.16	43.46	S
	H264	von Willebrand Multimers	2	1.00	1753.23	1043.16	43.46	S
	H290	Anticoagulant Dosing	83	1.00	210.15	18.13	0.76	R
	H290	Anticoagulant Dosing	310	1.00	59.27	17.10	0.71	S
	H290	Anticoagulant Dosing	12	1.00	17.72	13.22	0.55	U
	H295	Direct Coombs (screening)	34	0.35	68.93	28.40	1.18	R
	H295	Direct Coombs (screening)	56	1.00	103.03	19.36	0.81	S
	H295	Direct Coombs (screening)	7	1.00	42.58	16.98	0.71	U
	H300	Direct Coombs (typing)	25	0.35	51.88	22.13	0.92	R
	H300	Direct Coombs (typing)	54	1.00	194.70	25.78	1.07	S
	H300	Direct Coombs (typing)	6	1.00	42.58	17.13	0.71	U
	H305	Hb Electrophoresis	2	1.00	213.75	209.81	8.74	R
	H305	Hb Electrophoresis	1	1.00	175.08	175.08	7.30	S
	H325	G6PD Qualitative	2	1.00	142.05	97.97	4.08	R
	H325	G6PD Qualitative	1	1.00	45.93	45.93	1.91	S
	H355	Kleihauer Test	3	1.00	499.77	173.05	7.21	S
	H420	Bone Marrow Procedure	49	1.00	553.68	282.40	11.77	R
	H425	Bone Marrow Aspirate Morphology	49	1.00	479.18	272.07	11.34	R
	H425	Bone Marrow Aspirate Morphology	1	1.00	214.15	214.15	8.92	U
	H430	Bone Marrow Myelogram	47	1.00	479.20	268.66	11.19	R
	H430	Bone Marrow Myelogram	1	1.00	214.18	214.18	8.92	U
	H435	BMT Macroscopic	52	1.00	796.60	288.31	12.01	R
	H435	BMT Macroscopic	1	1.00	214.18	214.18	8.92	U
	H440	BMT Microscopic	52	1.00	553.62	284.53	11.86	R
	H440	BMT Microscopic	1	1.00	214.17	214.17	8.92	U
	H445	Consolidated Bone Marrow Report	51	1.00	553.67	283.31	11.80	R
	H445	Consolidated Bone Marrow Report	1	1.00	214.18	214.18	8.92	U
	H450	Supplementary Bone Marrow Report	6	1.00	1203.05	686.46	28.60	R
	H455	CSF Cytospin	13	0.13	66.00	29.52	1.23	R
	H455	CSF Cytospin	31	1.00	97.43	32.27	1.34	S
	H455	CSF Cytospin	3	1.00	13.62	13.62	0.57	U
	H460	Fluid Cytospin	147	1.00	452.37	49.84	2.08	R
	H460	Fluid Cytospin	47	1.00	144.45	41.41	1.73	S
	H460	Fluid Cytospin	27	1.00	84.87	34.15	1.42	U
	H465	Eosinophil Smear	3	1.00	108.90	83.31	3.47	R
	H500	Flowcytometry	19	1.00	80.45	38.22	1.59	R
	H500	Flowcytometry	1	1.00	9.30	9.30	0.39	S
	H505	Acute Leukemia Panel	18	1.00	80.45	33.12	1.38	R
	H505	Acute Leukemia Panel	1	1.00	9.05	9.05	0.38	S
	H510	Chronic Panel	8	1.00	80.45	43.14	1.80	R
	H515	Cytoplasmic Panel	9	1.00	80.45	37.48	1.56	R
	H515	Cytoplasmic Panel	1	1.00	9.30	9.30	0.39	S
	H520	Plasma Cell Dyscrasia Panel	3	1.00	80.45	75.59	3.15	R
	H551	PNH Panel (dual neg)	1	1.00	49.48	49.48	2.06	R
	H575	Consolidated Flow Report	21	1.00	76.65	29.84	1.24	R
	H575	Consolidated Flow Report	1	1.00	9.33	9.33	0.39	S
	H630	Haemosiderin	2	1.00	110.58	66.36	2.76	U
	H635	Malaria	42	1.00	167.28	38.32	1.60	R
	H635	Malaria	17	1.00	211.30	35.47	1.48	S
	H635	Malaria	13	1.00	80.38	34.79	1.45	U
	H640	Malaria Rapid Screen	7	1.00	19.00	7.80	0.33	R
	H640	Malaria Rapid Screen	14	0.50	6.00	2.99	0.12	S
	H640	Malaria Rapid Screen	6	1.00	11.38	3.63	0.15	U
	H655	Buffy Layer Examination	9	1.00	703.98	319.94	13.33	R
	H655	Buffy Layer Examination	1	1.00	28.08	28.08	1.17	S
	H660	ABO Blood Group	213	0.12	116.62	42.72	1.78	R
	H660	ABO Blood Group	4	1.00	42.33	21.68	0.90	S
	H660	ABO Blood Group	2	1.00	47.08	42.92	1.79	U
	H665	Rhesus Blood Group	437	0.12	175.15	43.04	1.79	R
	H665	Rhesus Blood Group	28	1.00	76.23	26.69	1.11	S
	H665	Rhesus Blood Group	9	1.00	47.08	25.58	1.07	U
	H666	Rhesus Confirm	127	1.00	130.80	42.82	1.78	R
	H666	Rhesus Confirm	20	1.00	120.50	35.17	1.47	S
	H666	Rhesus Confirm	3	1.00	16.43	16.09	0.67	U
	H670	Indirect Coombs	380	0.13	175.17	43.21	1.80	R
	H670	Indirect Coombs	25	1.00	78.83	30.42	1.27	S
	H670	Indirect Coombs	8	1.00	47.08	24.37	1.02	U
	H675	Atypical Ab Identification	14	1.00	175.13	87.82	3.66	R
	H675	Atypical Ab Identification	5	1.00	212.43	64.97	2.71	S
	H675	Atypical Ab Identification	1	1.00	17.07	17.07	0.71	U
	H676	Atypical Ab ID Panel (no charge)	22	0.18	175.15	68.41	2.85	R
	H676	Atypical Ab ID Panel (no charge)	6	1.00	47.65	28.29	1.18	S
	H676	Atypical Ab ID Panel (no charge)	1	1.00	17.08	17.08	0.71	U
	H685	Postnatal Blood Group Serology	86	1.00	89.73	38.42	1.60	R
	H685	Postnatal Blood Group Serology	81	1.00	121.27	25.28	1.05	S
	H685	Postnatal Blood Group Serology	21	1.00	67.15	26.04	1.09	U
	H776	Cryptococcal Ag (LFA) reflex	425	1.00	145.87	39.01	1.63	R
	H776	Cryptococcal Ag (LFA) reflex	41	1.00	117.47	42.36	1.77	S
	H776	Cryptococcal Ag (LFA) reflex	1	1.00	27.97	27.97	1.17	T
	H776	Cryptococcal Ag (LFA) reflex	9	1.00	57.78	35.81	1.49	U
	H800	Interpretation	4	1.00	138.32	82.63	3.44	R
	H800	Interpretation	4	1.00	284.22	127.75	5.32	S
	H805	Interpretation DIC	1	1.00	403.93	403.93	16.83	R
	H910	Haematology Results Phoning	54	1.00	170.82	14.40	0.60	R
	H910	Haematology Results Phoning	116	0.45	99.78	6.38	0.27	S
	H910	Haematology Results Phoning	16	1.00	38.40	6.44	0.27	U
	H915	Haematology Phoning (manual)	9	1.00	193.85	44.60	1.86	R
	H915	Haematology Phoning (manual)	9	1.00	11.02	4.56	0.19	S
	H915	Haematology Phoning (manual)	1	1.00	5.17	5.17	0.22	U
	H930	Haematology Comment	40	0.10	598.40	143.46	5.98	R
	H930	Haematology Comment	15	0.82	425.42	73.44	3.06	S
	H930	Haematology Comment	2	1.00	535.27	269.48	11.23	U

## Sheet: Specimens_received_summary
January 2019	Number
Total coagulation specimens received and included in the study:	4168
Specimens excluded from January data:
PNH Panel (dual neg)	1
von Willebrand Factor Activity	2
Von Willebrand Multimers	2
von Willebrand Factor Collagen Binding Assay	2

## Sheet: Cancelled_tests_Jan 2019
Usersite	Reason	Patient Location	Laboratory	Test Description	Episode
Ngwelezana Laboratory	Spec container empty	Ngwelezana Hospital - Ward A2 (Female)	Immunology	TSH receptor Ab	BF03330567
Grey's Laboratory	Unsuit: too old	Grey's Hospital - E2 Paediatric ICU	Chemistry	Urine myoglobin (screen)	ED01769413
Taylor Bequest Laboratory	Specimen insufficient	Tayler Bequest Hospital [Matatiele] - Male Ward	Virology	Epstein Barr Virus NA IgG	EK00473542
Taylor Bequest Laboratory	No test set requested	Tayler Bequest Hospital [Matatiele] - Paediatric Ward	Virology	CMV Qualitative PCR	EK00473654
Taylor Bequest Laboratory	Cancel by lab (incorrect test)	Tayler Bequest Hospital [Matatiele] - Male Ward	Virology	Epstein Barr Virus VCA IgG	EK00475519
Nelson Mandela Children's Hospital Laboratory	Not done: discarded	Nelson Mandela Children's Hospital - Dialysis Clinic	Virology	Polyomavirus BK PCR	HC00013886
Chris Hani Baragwanath Laboratory	Cancel by lab (incorrect test)	Chris Hani Baragwanath Hospital - Main ICU	Virology	Meningitis Screen PCR	HG06328539
Chris Hani Baragwanath Laboratory	Cancel by lab (incorrect test)	Chris Hani Baragwanath Hospital - Ward H2	Virology	Meningitis Screen PCR	HG06357864
Chris Hani Baragwanath Laboratory	Cancel by lab (incorrect test)	Chris Hani Baragwanath Hospital - Ward 24	Virology	Hepatitis B Viral Load	HG06361920
Chris Hani Baragwanath Laboratory	Cancel by lab (incorrect test)	Chris Hani Baragwanath Hospital - Ward G2	Virology	Meningitis Screen PCR	HG06363548
Chris Hani Baragwanath Laboratory	Cancel by lab (incorrect test)	Chris Hani Baragwanath Hospital - Intensive Care Unit	Virology	Meningitis Screen PCR	HG06376474
Chris Hani Baragwanath Laboratory	Lab error (non-reportable)	Chris Hani Baragwanath Hospital - Ward 15	Lab Support	Test Request Details	HG06386613
Charlotte Maxeke Johannesburg Academic Hospital	Not done: discarded	Charlotte Maxeke Hospital - Area 296 Paeds Renal OAA0	Virology	Polyomavirus BK PCR	HN02595647
Charlotte Maxeke Johannesburg Academic Hospital	Not done: discarded	Charlotte Maxeke Hospital - Area 296 Paeds Renal OAA0	Virology	Polyomavirus BK PCR	HN02610107
Charlotte Maxeke Johannesburg Academic Hospital	Not done: discarded	Charlotte Maxeke Hospital - Area 296 Paeds Renal OAA0	Virology	Polyomavirus BK PCR	HN02610200
Charlotte Maxeke Johannesburg Academic Hospital	Not done: discarded	Charlotte Maxeke Hospital - Area 296 Paeds Renal OAA0	Virology	Polyomavirus BK PCR	HN02610209
Kopanong Laboratory	Cancel: consultation required	Kopanong Hospital - Ward 12	Virology	RSV Rapid	IE00719039
Kopanong Laboratory	Cancel: consultation required	Kopanong Hospital - Ward 12	Virology	Rotavirus ELISA	IE00719039
Pelonomi Laboratory	Cancel by lab (duplicate request)	Pelonomi Hospital - Medical Main	Chemistry	Aquaporin-4 IgG Antibodies	JE01893619
Springbok Laboratory	Cancel by lab (incorrect test)	Okiep CHC - No ward	Microbiology	Enterotoxin test	KE00147179
Springbok Laboratory	Cancel by lab (incorrect test)	Dr Van Niekerk Hospital - Out Patient Department	Virology	Hepatitis B Core IgM	KE00147368
Springbok Laboratory	Not done: not offered in this lab	Dr Van Niekerk Hospital - Out Patient Department	Virology	Hepatitis A IgG	KE00147368
Springbok Laboratory	Cancel by lab (incorrect test)	Dr Van Niekerk Hospital - Out Patient Department	Virology	Hepatitis B Core IgM	KE00147370
Springbok Laboratory	Not done: not offered in this lab	Dr Van Niekerk Hospital - Out Patient Department	Virology	Hepatitis A IgG	KE00147370
Springbok Laboratory	Require fluoride specimen	Dr Van Niekerk Hospital - Out Patient Department	Chemistry	Fluid glucose	KE00147375
Springbok Laboratory	Specimen not received	Dr Van Niekerk Hospital - Out Patient Department	Haematology	Fluid Cytospin	KE00147375
Springbok Laboratory	Cancel by lab (incorrect test)	Dr Van Niekerk Hospital - Out Patient Department	Virology	Hepatitis B Core IgM	KE00147383
Springbok Laboratory	Not done: not offered in this lab	Dr Van Niekerk Hospital - Out Patient Department	Virology	Hepatitis A IgG	KE00147383
Springbok Laboratory	Cancel by lab (incorrect test)	Dr Van Niekerk Hospital - Out Patient Department	Virology	Hepatitis B Core IgM	KE00147384
Springbok Laboratory	Not done: not offered in this lab	Dr Van Niekerk Hospital - Out Patient Department	Virology	Hepatitis A IgG	KE00147384
Springbok Laboratory	Cancel by lab (incorrect test)	Dr Van Niekerk Hospital - Out Patient Department	Virology	Hepatitis B Core IgM	KE00147385
Springbok Laboratory	Not done: not offered in this lab	Dr Van Niekerk Hospital - Out Patient Department	Virology	Hepatitis A IgG	KE00147385
Springbok Laboratory	Not done: not offered in this lab	Dr Van Niekerk Hospital - Out Patient Department	Virology	Hepatitis A IgG	KE00147387
Springbok Laboratory	Cancel by lab (incorrect test)	Dr Van Niekerk Hospital - Out Patient Department	Virology	Hepatitis B Core IgM	KE00147389
Springbok Laboratory	Not done: not offered in this lab	Dr Van Niekerk Hospital - Out Patient Department	Virology	Hepatitis A IgG	KE00147389
Springbok Laboratory	Require EDTA specimen	Dr Van Niekerk Hospital - Out Patient Department	Chemistry	Glycated haemoglobin (HbA1c)	KE00147390
Springbok Laboratory	Cancel by lab (incorrect test)	Dr Van Niekerk Hospital - Out Patient Department	Virology	Hepatitis B Core IgM	KE00147391
Springbok Laboratory	Not done: not offered in this lab	Dr Van Niekerk Hospital - Out Patient Department	Virology	Hepatitis A IgG	KE00147391
Springbok Laboratory	Cancel by lab (incorrect test)	Dr Van Niekerk Hospital - Out Patient Department	Virology	Hepatitis B Core IgM	KE00147510
Springbok Laboratory	Not done: not offered in this lab	Dr Van Niekerk Hospital - Out Patient Department	Virology	Hepatitis A IgG	KE00147510
Springbok Laboratory	Specimen insufficient	Port Nolloth Hospital - Ward not stated	Chemistry	Beta-HCG	KE00147551
Springbok Laboratory	Specimen insufficient	Port Nolloth Hospital - Ward not stated	Chemistry	Serum indices	KE00147551
Springbok Laboratory	Cancel by lab (incorrect test)	Dr Van Niekerk Hospital - Out Patient Department	Virology	HIV-1/2 Ab/Ag (Screen)	KE00147682
Springbok Laboratory	Cancel by lab (incorrect test)	Dr Van Niekerk Hospital - Out Patient Department	Virology	Hepatitis A IgG	KE00147682
Springbok Laboratory	Cancel by lab (incorrect test)	Dr Van Niekerk Hospital - Out Patient Department	Virology	Hepatitis B Core IgM	KE00147682
Springbok Laboratory	Specimen insufficient	Dr Van Niekerk Hospital - Out Patient Department	Chemistry	Thyroid stimulating hormone (TSH)	KE00147684
Springbok Laboratory	Specimen insufficient	Dr Van Niekerk Hospital - Out Patient Department	Chemistry	Tri-iodo thyronine (free T3)	KE00147684
Springbok Laboratory	Cancel by lab (incorrect test)	Dr Van Niekerk Hospital - Out Patient Department	Virology	Hepatitis A IgG	KE00147685
Springbok Laboratory	Cancel by lab (incorrect test)	Dr Van Niekerk Hospital - Out Patient Department	Virology	Hepatitis B Core IgM	KE00147685
Springbok Laboratory	Specimen insufficient	Dr Van Niekerk Hospital - Out Patient Department	Virology	Hepatitis A IgM	KE00147685
Springbok Laboratory	Specimen insufficient	Dr Van Niekerk Hospital - Out Patient Department	Virology	Hepatitis A Total Ab	KE00147685
Springbok Laboratory	Specimen insufficient	Dr Van Niekerk Hospital - Out Patient Department	Virology	Hep B Surface Ag	KE00147685
Springbok Laboratory	Specimen insufficient	Dr Van Niekerk Hospital - Out Patient Department	Virology	Hep B Surface Ab	KE00147685
Springbok Laboratory	Specimen insufficient	Dr Van Niekerk Hospital - Out Patient Department	Virology	Hepatitis B Core Total Ab	KE00147685
Springbok Laboratory	Specimen insufficient	Dr Van Niekerk Hospital - Out Patient Department	Virology	Hepatitis C Antibody	KE00147685
Springbok Laboratory	Cancel by lab (incorrect test)	Dr Van Niekerk Hospital - Out Patient Department	Virology	Hepatitis A IgG	KE00147765
Springbok Laboratory	Cancel by lab (incorrect test)	Dr Van Niekerk Hospital - Out Patient Department	Virology	Hepatitis B Rapid	KE00147765
Springbok Laboratory	Cancel by lab (incorrect test)	Dr Van Niekerk Hospital - Out Patient Department	Virology	Hepatitis B Core IgM	KE00147765
Springbok Laboratory	Unsuit: > 3 days old	Dr Van Niekerk Hospital - Out Patient Department	Microbiology	Urine cell count/ml	KE00147822
Springbok Laboratory	Unsuit: > 3 days old	Dr Van Niekerk Hospital - Out Patient Department	Microbiology	Culture urine	KE00147822
Springbok Laboratory	Specimen not received	Dr Van Niekerk Hospital - General Ward	Haematology	Fluid Cytospin	KE00147835
Springbok Laboratory	Not done: not offered in this lab	Kamieskroon Clinic - No ward	Virology	Hepatitis A IgG	KE00147861
Springbok Laboratory	Specimen not received	Dr Van Niekerk Hospital - Out Patient Department	Chemistry	Total cholesterol	KE00147920
Springbok Laboratory	Specimen not received	Dr Van Niekerk Hospital - Out Patient Department	Chemistry	Serum indices	KE00147920
Springbok Laboratory	Cancel by lab (incorrect test)	Dr Van Niekerk Hospital - Out Patient Department	Virology	Hepatitis A IgG	KE00148094
Springbok Laboratory	Cancel by lab (incorrect test)	Dr Van Niekerk Hospital - Out Patient Department	Virology	Hepatitis A IgG	KE00148117
Springbok Laboratory	Cancel by lab (incorrect test)	Dr Van Niekerk Hospital - Out Patient Department	Virology	Hepatitis A IgG	KE00148119
Springbok Laboratory	Cancel by lab (incorrect test)	Dr Van Niekerk Hospital - Out Patient Department	Virology	Hepatitis A IgG	KE00148121
Springbok Laboratory	Cancel by lab (incorrect test)	Dr Van Niekerk Hospital - Out Patient Department	Microbiology	TPHA (Syphilis)	KE00148200
Springbok Laboratory	Not done: not offered in this lab	Dr Van Niekerk Hospital - General Ward	Virology	Hepatitis A IgG	KE00148213
Springbok Laboratory	No test set requested	Kamieskroon Clinic - No ward	Virology	Hep B Surface Ab	KE00148225
Springbok Laboratory	Not done: unsuitable	Dr Van Niekerk Hospital - Labour Ward	Chemistry	Urine protein	KE00148452
Springbok Laboratory	Not done: unsuitable	Dr Van Niekerk Hospital - Labour Ward	Chemistry	Urine collection (no charge)	KE00148452
Springbok Laboratory	Cancel by lab (incorrect test)	Dr Van Niekerk Hospital - Out Patient Department	Virology	Hepatitis B Core IgM	KE00148458
Springbok Laboratory	Not done: not offered in this lab	Dr Van Niekerk Hospital - Out Patient Department	Virology	Hepatitis A IgG	KE00148458
Springbok Laboratory	Cancel by lab (incorrect test)	Concordia Clinic - No ward	Microbiology	Anti-streptolysin O titre (manual)	KE00148716
Springbok Laboratory	Not done: not offered in this lab	Dr Van Niekerk Hospital - Out Patient Department	Virology	Hepatitis A IgG	KE00148749
Springbok Laboratory	Not done: not offered in this lab	Dr Van Niekerk Hospital - Out Patient Department	Virology	Hepatitis A IgG	KE00148754
Springbok Laboratory	Specimen insufficient	Springbok PHC Clinic - No ward	Chemistry	Calcium	KE00148761
Springbok Laboratory	Specimen insufficient	Springbok PHC Clinic - No ward	Chemistry	Thyroid stimulating hormone (TSH)	KE00148761
Springbok Laboratory	Specimen insufficient	Springbok PHC Clinic - No ward	Chemistry	Thyroxine (free T4)	KE00148761
Springbok Laboratory	Specimen insufficient	Springbok PHC Clinic - No ward	Chemistry	Tri-iodo thyronine (free T3)	KE00148761
Springbok Laboratory	Specimen insufficient	Springbok PHC Clinic - No ward	Chemistry	Serum indices	KE00148761
Springbok Laboratory	Cancel by lab (incorrect test)	Dr Van Niekerk Hospital - Out Patient Department	Virology	Hepatitis A IgG	KE00148809
Springbok Laboratory	Specimen insufficient	Nababeep PHC Clinic - No ward	Chemistry	Thyroid stimulating hormone (TSH)	KE00148858
Springbok Laboratory	Specimen insufficient	Nababeep PHC Clinic - No ward	Chemistry	Thyroxine (free T4)	KE00148858
Springbok Laboratory	Specimen insufficient	Nababeep PHC Clinic - No ward	Chemistry	Tri-iodo thyronine (free T3)	KE00148858
Springbok Laboratory	Specimen insufficient	Nababeep PHC Clinic - No ward	Chemistry	Serum indices	KE00148858
Springbok Laboratory	Info does not match	Springbok PHC Clinic - No ward	Haematology	Rhesus Blood Group	KE00148997
Springbok Laboratory	Info does not match	Springbok PHC Clinic - No ward	Haematology	Indirect Coombs	KE00148997
Springbok Laboratory	Specimen insufficient	Dr Van Niekerk Hospital - Out Patient Department	Chemistry	Total cholesterol	KE00149157
Springbok Laboratory	Specimen insufficient	Dr Van Niekerk Hospital - Out Patient Department	Chemistry	Thyroid stimulating hormone (TSH)	KE00149157
Springbok Laboratory	Specimen insufficient	Dr Van Niekerk Hospital - Out Patient Department	Chemistry	Thyroxine (free T4)	KE00149157
Springbok Laboratory	Specimen insufficient	Dr Van Niekerk Hospital - Out Patient Department	Chemistry	Tri-iodo thyronine (free T3)	KE00149157
Springbok Laboratory	Specimen insufficient	Dr Van Niekerk Hospital - Out Patient Department	Chemistry	Serum indices	KE00149157
Springbok Laboratory	Specimen not received	Kharkams PHC Clinic - No ward	Immunology	CD4 ARV	KE00149186
Springbok Laboratory	Require protected vs light specimen	Dr Van Niekerk Hospital - Out Patient Department	Chemistry	Vitamin B1 (thiamine)	KE00149265
Springbok Laboratory	Cancel by lab (incorrect test)	Dr Van Niekerk Hospital - General Ward	Virology	Hepatitis A IgG	KE00149327
Springbok Laboratory	Cancel by lab (incorrect test)	Dr Van Niekerk Hospital - General Ward	Virology	Herpes Simplex Virus 1 IgG	KE00149327
Springbok Laboratory	Specimen insufficient	Dr Van Niekerk Hospital - Labour Ward	Chemistry	Thyroid stimulating hormone (TSH)	KE00149453
Springbok Laboratory	Specimen insufficient	Dr Van Niekerk Hospital - Labour Ward	Chemistry	Thyroxine (free T4)	KE00149453
Springbok Laboratory	Specimen insufficient	Dr Van Niekerk Hospital - General Ward	Microbiology	GeneXpert Ultra	KE00149546
Springbok Laboratory	Cancel by lab (incorrect test)	Dr Van Niekerk Hospital - Out Patient Department	Virology	Hepatitis A IgG	KE00149609
Springbok Laboratory	Invalid: haemolysis	Dr Van Niekerk Hospital - Out Patient Department	Chemistry	Glucose (random)	KE00149616
Rahima Moosa Laboratory	Cancel by lab (incorrect test)	Rahima Moosa Hospital - Paediatric Ward Unit 3	Virology	HSV 1&2 PCR	LB00209029
Helen Joseph Laboratory	Invalid: haemolysis	Helen Joseph Hospital - Emergency Department	Immunology	TSH receptor Ab	LD02808882
Helen Joseph Laboratory	Cancel: replaced by another test	Helen Joseph Hospital - Ward 9	Virology	CMV Qualitative PCR	LD02813645
Helen Joseph Laboratory	Cancel: replaced by another test	Helen Joseph Hospital - Ward 9	Virology	EBV Viral Load	LD02813645
Helen Joseph Laboratory	Cancel by lab (incorrect test)	Helen Joseph Hospital - Eye Clinic	Virology	Polyomavirus JC PCR	LD02817358
Helen Joseph Laboratory	Cancel by lab (incorrect test)	Helen Joseph Hospital - Eye Clinic	Virology	Polyomavirus JC PCR	LD02817365
Helen Joseph Laboratory	Cancel by lab (incorrect test)	Helen Joseph Hospital - Ward 10	Virology	Meningitis Screen PCR	LD02818953
Helen Joseph Laboratory	Unsuit: haemolysed	Helen Joseph Hospital - Ward 13	Virology	Hep B Qualitative PCR	LD02821061
Tshwane Academic Laboratory	Cancel by lab (incorrect test)	Steve Biko Academic Hospital - 9.4 Neurology Ward	Virology	Varicella Zoster Virus PCR	MG03626586
Tshwane Academic Laboratory	Cancel: replaced by another test	Steve Biko Academic Hospital - 9.4 Neurology Ward	Virology	Varicella Zoster Virus PCR	MG03626645
Tshwane Academic Laboratory	Cancel: replaced by another test	Steve Biko Academic Hospital - 9.4 Neurology Ward	Virology	Varicella Zoster Virus PCR	MG03628524
Tshwane Academic Laboratory	Cancel: replaced by another test	Steve Biko Academic Hospital - 9.4 Neurology Ward	Virology	CMV Qualitative PCR	MG03628524
Tshwane Academic Laboratory	Cancel: replaced by another test	Steve Biko Academic Hospital - 9.4 Neurology Ward	Virology	EBV Qualitative PCR	MG03628524
Tshwane Academic Laboratory	Specimen insufficient	Tshwane District Hospital - Casualty	Virology	Polyomavirus JC PCR	MG03644172
Tshwane Academic Laboratory	Specimen insufficient	Tshwane District Hospital - Casualty	Virology	Meningitis Screen PCR	MG03644172
Tshwane Academic Laboratory	Failed after repeated attempts	Steve Biko Academic Hospital - 8.7 Paediatric Medical ICU	Virology	Resp Viruses Multiplex PCR	MG03646053
Tshwane Academic Laboratory	Unsuit: haemolysed	Eersterus Clinic [Eersterus] - Ward not stated	Virology	Hep B Qualitative PCR	MG03661057
Tshwane Academic Laboratory	Cancel by lab (incorrect test)	Eersterus Clinic [Eersterus] - Ward not stated	Virology	Hep B Qualitative PCR	MG03666057
Tshwane Academic Laboratory	Cancel by lab (duplicate request)	Steve Biko Academic Hospital - 9.5 Paediatric Medical Ward	Virology	CMV Qualitative PCR	MG03671365
Witbank Laboratory	Cancel by lab (incorrect test)	Witbank Hospital - Family Medicine OPD	Virology	CMV Qualitative PCR	PS01081222
Groote Schuur Laboratory	Cancel: replaced by another test	UCT Private Academic Hospital - F4 Haematology ICU (Private)	Virology	Adenovirus Shell Vial Culture	SA02561370
Groote Schuur Laboratory	Unsuit: lipaemic	False Bay Hospital wc FBH - Ward not stated	Haematology	Anti-Thrombin III	SA02651259
Groote Schuur Laboratory	No test set requested	Nolungile CDC wc NHC - Ward not stated	Virology	Hepatitis E PCR	SA02652272
Groote Schuur Laboratory	Invalid: haemolysis	Groote Schuur Hospital wc GSH - F16 Surgical Ward	Chemistry	Homocysteine	SA02652817
Groote Schuur Laboratory	Cancel by lab (incorrect test)	Groote Schuur Hospital wc GSH - G12 Medical Ward	Microbiology	PCR Pneumocystis jirovecii	SA02653922
Groote Schuur Laboratory	Specimen insufficient	Victoria Hospital wc VHW - Sandes Medical Female Ward	Haematology	Activated Protein C Resistance	SA02657462
Groote Schuur Laboratory	Invalid: haemolysis	Groote Schuur Hospital wc GSH - F16 Surgical Ward	Chemistry	Homocysteine	SA02661528
Groote Schuur Laboratory	Not done: lab error	UCT Private Academic Hospital - Surgical Ward	Haematology	Protein S	SA02663774
Groote Schuur Laboratory	Specimen not received	Groote Schuur Hospital wc GSH - Liver Clinic E57	Virology	Hepatitis E PCR	SA02665482
Groote Schuur Laboratory	Cancel: consultation required	Groote Schuur Hospital wc GSH - E13 Renal Clinic	Virology	HIV Drug Resistance Genotyping	SA02667526
Groote Schuur Laboratory	Specimen insufficient	2 Military Hospital wc MAA - Laboratory	Chemistry	25-OH Vitamin D (Immunoassay)	SA02668356
Groote Schuur Laboratory	Invalid: haemolysis	Groote Schuur Hospital wc GSH - F16 Surgical Ward	Chemistry	Homocysteine	SA02673971
Groote Schuur Laboratory	Specimen insufficient	Groote Schuur Hospital wc GSH - G23 Dermatology Ward	Chemistry	Serum free light chains	SA02674607
Groote Schuur Laboratory	Cancel by lab (incorrect test)	Groote Schuur Hospital wc GSH - C15 Emergency Unit	Virology	HSV 1&2 PCR	SA02677041
Groote Schuur Laboratory	Specimen insufficient	Groote Schuur Hospital wc GSH - E5 Haematology Clinic	Chemistry	Serum free light chains	SA02677661
Groote Schuur Laboratory	Specimen insufficient	Groote Schuur Hospital wc GSH - E5 Haematology Clinic	Chemistry	Serum free light chains	SA02677688
Groote Schuur Laboratory	Specimen insufficient	Groote Schuur Hospital wc GSH - E5 Haematology Clinic	Chemistry	Serum free light chains	SA02677697
Groote Schuur Laboratory	Specimen insufficient	Victoria Hospital wc VHW - Casualty Department	Immunology	Anti-streptolysin O titre (automated)	SA02679246
Groote Schuur Laboratory	Specimen insufficient	Victoria Hospital wc VHW - Casualty Department	Immunology	Anti-DNase B	SA02679246
Groote Schuur Laboratory	Cancel: not clin indicated	Groote Schuur Hospital wc GSH - D14 Orthopaedics Ward	Virology	HIV Drug Resistance Genotyping	SA02682141
Groote Schuur Laboratory	Cancel: not clin indicated	Groote Schuur Hospital wc GSH - G22 Psychiatry Ward	Virology	Hep C Genotyping/DRT	SA02689447
Groote Schuur Laboratory	Unsuit: > 3 days old	Bothasig CDC wc BLD - Ward not stated	Chemistry	Faecal occult blood	SA02692037
Groote Schuur Laboratory	Require EDTA specimen	Groote Schuur Hospital wc GSH - F16 Surgical Ward	Chemistry	Homocysteine	SA02694578
Groote Schuur Laboratory	Require EDTA specimen	Groote Schuur Hospital wc GSH - F16 Surgical Ward	Chemistry	EDTA Plasma indices	SA02694578
Groote Schuur Laboratory	Specimen insufficient	Groote Schuur Hospital wc GSH - E5 Haematology Clinic	Chemistry	Serum free light chains	SA02695870
Groote Schuur Laboratory	Specimen insufficient	Groote Schuur Hospital wc GSH - D22 Cardiothoracic ICU	Chemistry	25-OH Vitamin D (Immunoassay)	SA02697648
Groote Schuur Laboratory	Unsuit: too old	False Bay Hospital wc FBH - Ward not stated	Chemistry	Faecal occult blood	SA02698367
Groote Schuur Laboratory	Specimen insufficient	Groote Schuur Hospital wc GSH - E13 Renal Clinic	Chemistry	Beta 2-microglobulin	SA02700480
Groote Schuur Laboratory	Specimen insufficient	Groote Schuur Hospital wc GSH - F25 Surgical Ward	Chemistry	Serum free light chains	SA02700985
Groote Schuur Laboratory	Specimen insufficient	Groote Schuur Hospital wc GSH - G25 Medical Ward	Chemistry	Serum indices	SA02703146
Groote Schuur Laboratory	Specimen insufficient	Groote Schuur Hospital wc GSH - G25 Medical Ward	Chemistry	Serum free light chains	SA02703146
Groote Schuur Laboratory	Unsuit: > 3 days old	Groote Schuur Hospital wc GSH - D14 Orthopaedics Ward	Chemistry	Faecal occult blood	SA02703634
Groote Schuur Laboratory	Invalid: haemolysis	Groote Schuur Hospital wc GSH - Endocrine Clinic F58	Chemistry	25-OH Vitamin D (Immunoassay)	SA02706007
Groote Schuur Laboratory	Specimen insufficient	Groote Schuur Hospital wc GSH - G16 Medical Ward	Chemistry	Creatine kinase MB mass (CK-MB)	SA02713840
Groote Schuur Laboratory	Unsuit: haemolysed	Groote Schuur Hospital wc GSH - C12 High Care	Haematology	Anti-Thrombin III	SA02716626
Red Cross Children's Hospital	Cancel by lab (duplicate request)	Red Cross Children's Hospital wc RXH - S12 Medical Emergency (Med Reg)	Microbiology	Anti-streptolysin O titre (manual)	SG00310979
Red Cross Children's Hospital	Cancel by lab (duplicate request)	Red Cross Children's Hospital wc RXH - S12 Medical Emergency (Med Reg)	Microbiology	Anti-streptolysin O titre (manual)	SG00311632
Red Cross Children's Hospital	Specimen insufficient	Red Cross Children's Hospital wc RXH - Ward not stated	Immunology	Complement C3	SG00315667
Red Cross Children's Hospital	Specimen insufficient	Red Cross Children's Hospital wc RXH - Ward not stated	Immunology	Complement C4	SG00315667
Red Cross Children's Hospital	Cancel by lab (incorrect test)	Red Cross Children's Hospital wc RXH - E2 Medical Ward	Chemistry	Aquaporin-4 IgG Antibodies	SG00317355
Nelson Mandela Academic Laboratory	Specimen insufficient	Nelson Mandela Academic Hosp - Neonatal High Care	Virology	HSV 1&2 IgG	SN01054146
Nelson Mandela Academic Laboratory	Specimen insufficient	Nelson Mandela Academic Hosp - Neonatal High Care	Virology	Herpes Simplex Virus IgM	SN01054146
Nelson Mandela Academic Laboratory	Not done: not offered in this lab	Nelson Mandela Academic Hosp - Paediatric OPD	Virology	Epstein Barr Virus VCA IgG	SN01055995
Nelson Mandela Academic Laboratory	Not done: not offered in this lab	Nelson Mandela Academic Hosp - Paediatric OPD	Virology	Adenovirus ELISA	SN01055995
Nelson Mandela Academic Laboratory	Not done: not offered in this lab	Mthatha General Hospital - Labour Ward	Virology	Herpes Simplex Virus 1 IgG	SN01056149
Nelson Mandela Academic Laboratory	Not done: not offered in this lab	Mthatha General Hospital - Labour Ward	Virology	Herpes Simplex Virus 2 IgG	SN01056149
Nelson Mandela Academic Laboratory	Specimen insufficient	Nelson Mandela Academic Hosp - Labour Ward	Virology	HSV 1&2 IgG	SN01058956
Nelson Mandela Academic Laboratory	Specimen insufficient	Nelson Mandela Academic Hosp - Labour Ward	Virology	Herpes Simplex Virus IgM	SN01058956
Nelson Mandela Academic Laboratory	Specimen insufficient	Nelson Mandela Academic Hosp - Labour Ward	Virology	Cytomegalovirus IgM	SN01058956
Nelson Mandela Academic Laboratory	Not done: not offered in this lab	Nelson Mandela Academic Hosp - Paediatric OPD	Virology	Herpes Simplex Virus 1 IgG	SN01058981
Nelson Mandela Academic Laboratory	Not done: not offered in this lab	Nelson Mandela Academic Hosp - Paediatric OPD	Virology	Herpes Simplex Virus 2 IgG	SN01058981
Nelson Mandela Academic Laboratory	Specimen insufficient	Nelson Mandela Academic Hosp - Intensive Care Unit	Immunology	Complement C3	SN01059507
Nelson Mandela Academic Laboratory	Specimen insufficient	Nelson Mandela Academic Hosp - Intensive Care Unit	Immunology	Complement C4	SN01059507
Nelson Mandela Academic Laboratory	Cancel by lab (incorrect test)	Nelson Mandela Academic Hosp - Female Medical Ward A	Immunology	Anti-neutrophil cytoplasmic Ab (IFA)	SN01059610
Nelson Mandela Academic Laboratory	Not done: not offered in this lab	Mthatha General Hospital - Paediatric Ward Level 1	Virology	Epstein Barr Virus VCA IgG	SN01059731
Nelson Mandela Academic Laboratory	Not done: discarded	Mthatha General Hospital - Casualty	Immunology	Complement C3	SN01060027
Nelson Mandela Academic Laboratory	Not done: discarded	Mthatha General Hospital - Casualty	Immunology	Complement C4	SN01060027
Nelson Mandela Academic Laboratory	Cancel by lab (incorrect test)	Mthatha General Hospital - Casualty	Microbiology	Anti-DNase B	SN01060027
Nelson Mandela Academic Laboratory	Not done: lost in transit	Nelson Mandela Academic Hosp - Accident & Emergency Unit	Immunology	Anti-nuclear factor (IFA)	SN01060069
Nelson Mandela Academic Laboratory	Cancel by lab (incorrect test)	Nelson Mandela Academic Hosp - Gynaecology OPD	Immunology	Anti-beta 2 glycoprotein-1 Ab (ELISA)	SN01060594
Nelson Mandela Academic Laboratory	Cancel by lab (incorrect test)	Mthatha General Hospital - Paediatric Ward Level 1	Virology	Herpes Simplex Virus 1 IgG	SN01061036
Nelson Mandela Academic Laboratory	Cancel by lab (incorrect test)	Mthatha General Hospital - Paediatric Ward Level 1	Virology	Herpes Simplex Virus 2 IgG	SN01061036
Nelson Mandela Academic Laboratory	Cancel by lab (incorrect test)	Mthatha General Hospital - Paediatric Ward Level 1	Virology	Herpes Simplex Virus 1 IgG	SN01061051
Nelson Mandela Academic Laboratory	Cancel by lab (incorrect test)	Mthatha General Hospital - Paediatric Ward Level 1	Virology	Herpes Simplex Virus 2 IgG	SN01061051
Nelson Mandela Academic Laboratory	Not done: not offered in this lab	Nelson Mandela Academic Hosp - Female Medical Ward C	Virology	Epstein Barr Virus VCA IgG	SN01061691
Nelson Mandela Academic Laboratory	Require specific temp specimen	Nelson Mandela Academic Hosp - Paediatric Ward East	Chemistry	Faecal reducing substance screen	SN01062384
Nelson Mandela Academic Laboratory	Cancel by lab (incorrect test)	Nelson Mandela Academic Hosp - Female Medical Ward C	Genetics/PRF	ENaC R563Q mutation for Liddle syndrome	SN01062448
Nelson Mandela Academic Laboratory	Cancel by lab (incorrect test)	Nelson Mandela Academic Hosp - Eye Clinic	Virology	Herpes Simplex Virus 1 IgG	SN01064144
Nelson Mandela Academic Laboratory	Cancel by lab (incorrect test)	Nelson Mandela Academic Hosp - Eye Clinic	Virology	Herpes Simplex Virus 2 IgG	SN01064144
Nelson Mandela Academic Laboratory	Spec container empty	Mthatha General Hospital - Casualty	Immunology	Anti-nuclear factor (IFA)	SN01065154
Nelson Mandela Academic Laboratory	Cancel by lab (incorrect test)	Nelson Mandela Academic Hosp - Female Medical Ward C	Immunology	Anti-neutrophil cytoplasmic Ab (IFA)	SN01065646
Nelson Mandela Academic Laboratory	Cancel by lab (incorrect test)	Nelson Mandela Academic Hosp - Female Medical Ward C	Immunology	Anti-beta 2 glycoprotein-1 Ab (ELISA)	SN01065646
Nelson Mandela Academic Laboratory	Require on ice specimen	Nelson Mandela Academic Hosp - Neonatal High Care	Chemistry	Faecal reducing substance screen	SN01065778
Nelson Mandela Academic Laboratory	Not done: not offered in this lab	Mthatha General Hospital - Female Medical Ward	Virology	Epstein Barr Virus Early Ag	SN01065783
Nelson Mandela Academic Laboratory	Not done: not offered in this lab	Mthatha General Hospital - Female Medical Ward	Virology	Epstein Barr Virus VCA IgG	SN01065783
Nelson Mandela Academic Laboratory	Cancel by lab (incorrect test)	Nelson Mandela Academic Hosp - Male Medical Ward B	Virology	HIV-1/2 Ab/Ag (Screen)	SN01066473
Nelson Mandela Academic Laboratory	Cancel by lab (incorrect test)	Mthatha General Hospital - Out Patient Department	Virology	Epstein Barr Virus VCA IgG	SN01066555
Nelson Mandela Academic Laboratory	Cancel by lab (incorrect test)	Nelson Mandela Academic Hosp - Gynaecology Ward	Virology	Herpes Simplex Virus 1 IgG	SN01067212
Nelson Mandela Academic Laboratory	Cancel by lab (incorrect test)	Nelson Mandela Academic Hosp - Gynaecology Ward	Virology	Herpes Simplex Virus 2 IgG	SN01067212
Nelson Mandela Academic Laboratory	Cancel by lab (incorrect test)	Nelson Mandela Academic Hosp - Medical OPD	Chemistry	Anti-thyroid peroxidase Ab	SN01067311
Nelson Mandela Academic Laboratory	Not done: not offered in this lab	Nelson Mandela Academic Hosp - Paediatric OPD	Virology	Herpes Simplex Virus 1 IgG	SN01068198
Nelson Mandela Academic Laboratory	Not done: not offered in this lab	Nelson Mandela Academic Hosp - Paediatric OPD	Virology	Herpes Simplex Virus 2 IgG	SN01068198
Nelson Mandela Academic Laboratory	Not done: not offered in this lab	Nelson Mandela Academic Hosp - Eye Clinic	Virology	Herpes Simplex Virus 1 IgG	SN01068785
Nelson Mandela Academic Laboratory	Not done: not offered in this lab	Nelson Mandela Academic Hosp - Eye Clinic	Virology	Herpes Simplex Virus 2 IgG	SN01068785
Nelson Mandela Academic Laboratory	Cancel by lab (incorrect test)	Nelson Mandela Academic Hosp - Paediatric Ward East	Microbiology	Anti-DNase B	SN01070490
Nelson Mandela Academic Laboratory	Cancel by lab (incorrect test)	Nelson Mandela Academic Hosp - Paediatric OPD	Virology	Epstein Barr Virus VCA IgG	SN01071164
Nelson Mandela Academic Laboratory	Cancel by lab (incorrect test)	Mthatha General Hospital - Female Medical Ward	Microbiology	Anti-DNase B	SN01072080
Nelson Mandela Academic Laboratory	Cancel by lab (incorrect test)	Mthatha General Hospital - Female Medical Ward	Microbiology	Anti-DNase B	SN01075096
Nelson Mandela Academic Laboratory	Cancel by lab (incorrect test)	Nelson Mandela Academic Hosp - Paediatric Ward East	Virology	Herpes Simplex Virus 1 IgG	SN01075156
Nelson Mandela Academic Laboratory	Cancel by lab (incorrect test)	Nelson Mandela Academic Hosp - Paediatric Ward East	Virology	Herpes Simplex Virus 2 IgG	SN01075156
Nelson Mandela Academic Laboratory	Cancel by lab (incorrect test)	Nelson Mandela Academic Hosp - Neonatal High Care	Virology	Herpes Simplex Virus 1 IgG	SN01075570
Nelson Mandela Academic Laboratory	Cancel by lab (incorrect test)	Nelson Mandela Academic Hosp - Neonatal High Care	Virology	Herpes Simplex Virus 2 IgG	SN01075570
Nelson Mandela Academic Laboratory	Cancel by lab (incorrect test)	Nelson Mandela Academic Hosp - Neonatal High Care	Virology	Herpes Simplex Virus 1 IgG	SN01075631
Nelson Mandela Academic Laboratory	Cancel by lab (incorrect test)	Nelson Mandela Academic Hosp - Neonatal High Care	Virology	Herpes Simplex Virus 2 IgG	SN01075631
Nelson Mandela Academic Laboratory	Cancel by lab (incorrect test)	Mthatha General Hospital - Casualty	Virology	Epstein Barr Virus VCA IgG	SN01075755
Nelson Mandela Academic Laboratory	Cancel by lab (incorrect test)	Nelson Mandela Academic Hosp - Skin Clinic	Virology	Herpes Simplex Virus 1 IgG	SN01075989
Nelson Mandela Academic Laboratory	Cancel by lab (incorrect test)	Nelson Mandela Academic Hosp - Skin Clinic	Virology	Herpes Simplex Virus 2 IgG	SN01075989
Nelson Mandela Academic Laboratory	Cancel by lab (incorrect test)	Nelson Mandela Academic Hosp - Paediatric Ward East	Virology	Herpes Simplex Virus 1 IgG	SN01076228
Nelson Mandela Academic Laboratory	Cancel by lab (incorrect test)	Nelson Mandela Academic Hosp - Paediatric Ward East	Virology	Herpes Simplex Virus 2 IgG	SN01076228
Tygerberg Laboratory	Lab error (non-reportable)	Tygerberg Hospital wc TBH - Ward C1 East	Chemistry	Creatinine (plus MDRD)	ST01898075
Tygerberg Laboratory	Lab error (non-reportable)	Tygerberg Hospital wc TBH - Ward C1 East	Chemistry	Sodium	ST01898075
Tygerberg Laboratory	Lab error (non-reportable)	Tygerberg Hospital wc TBH - Ward C1 East	Chemistry	Potassium	ST01898075
Tygerberg Laboratory	Lab error (non-reportable)	Tygerberg Hospital wc TBH - Ward C1 East	Chemistry	Urea	ST01898075
Tygerberg Laboratory	Lab error (non-reportable)	Tygerberg Hospital wc TBH - Ward C1 East	Chemistry	Albumin	ST01898075
Tygerberg Laboratory	Lab error (non-reportable)	Tygerberg Hospital wc TBH - Ward C1 East	Chemistry	Total bilirubin	ST01898075
Tygerberg Laboratory	Lab error (non-reportable)	Tygerberg Hospital wc TBH - Ward C1 East	Chemistry	Conjugated bilirubin	ST01898075
Tygerberg Laboratory	Lab error (non-reportable)	Tygerberg Hospital wc TBH - Ward C1 East	Chemistry	Serum indices	ST01898075
Tygerberg Laboratory	Lab error (non-reportable)	Tygerberg Hospital wc TBH - Ward C1 East	Lab Support	Spare 1	ST01898075
Tygerberg Laboratory	Lab error (non-reportable)	Tygerberg Hospital wc TBH - Ward C1 East	Virology	HIV-1/2 Ab/Ag (Screen)	ST01898075
Tygerberg Laboratory	Lab error (non-reportable)	Tygerberg Hospital wc TBH - Ward C1 East	Virology	HIV Viral Load	ST01898075
Tygerberg Laboratory	Lab error (non-reportable)	Helderberg Hospital wc HHH - Day Theater	Histology	Histology Internal Referral	ST02163664
Tygerberg Laboratory	Not done: lost in transit	Tygerberg Hospital wc TBH - C7CO - Lung Functions	Microbiology	Beta-D-glucan	ST02194902
Tygerberg Laboratory	Not done: lost in transit	Tygerberg Hospital wc TBH - Ward A8 West	Microbiology	Beta-D-glucan	ST02199321
Tygerberg Laboratory	Cancel: replaced by another test	Tygerberg Hospital wc TBH - C3AW - Paed Endo/Diabetic	Genetics/PRF	Exome seq targeted mitochondrial disease	ST02212927
Tygerberg Laboratory	Cancel: replaced by another test	Tygerberg Hospital wc TBH - C3AW - Paed Endo/Diabetic	Genetics/PRF	Exome seq targeted rare IMD	ST02212927
Tygerberg Laboratory	Cancel by lab (duplicate request)	Tygerberg Hospital wc TBH - C1R Resuscitation	Lab Support	Telephonic Requests	ST02261563
Tygerberg Laboratory	Unsuit: too old	Delft CHC wc DFP - Ward not stated	Haematology	Haemoglobin	ST02264566
Tygerberg Laboratory	Cancel by lab (incorrect test)	Tygerberg Hospital wc TBH - Ward D7	Lab Support	Telephonic Requests	ST02264947
Tygerberg Laboratory	Cancel by lab (incorrect test)	Tygerberg Hospital wc TBH - X-Block - Haematology	Lab Support	Telephonic Requests	ST02265744
Tygerberg Laboratory	Cancel by lab (incorrect test)	Tygerberg Hospital wc TBH - Ward C1 West	Lab Support	Telephonic Requests	ST02266802
Tygerberg Laboratory	Cancel by lab (incorrect test)	Tygerberg Hospital wc TBH - Ward D1	Lab Support	Telephonic Requests	ST02267093
Tygerberg Laboratory	Cancel by lab (duplicate request)	Tygerberg Hospital wc TBH - Ward C1 West	Lab Support	Telephonic Requests	ST02267737
Tygerberg Laboratory	Cancel by lab (duplicate request)	Tygerberg Hospital wc TBH - Ward C1 East	Lab Support	Telephonic Requests	ST02268008
Tygerberg Laboratory	Cancel by lab (duplicate request)	Tygerberg Hospital wc TBH - Ward A8 East	Lab Support	Telephonic Requests	ST02268864
Tygerberg Laboratory	Not done: discarded	Tygerberg Hospital wc TBH - Ward G4	Chemistry	Albumin	ST02271749
Tygerberg Laboratory	Cancel by lab (duplicate request)	Tygerberg Hospital wc TBH - Ward C1 West	Lab Support	Telephonic Requests	ST02273728
Tygerberg Laboratory	Cancel by lab (incorrect test)	Tygerberg Hospital wc TBH - Ward C1 West	Lab Support	Telephonic Requests	ST02275433
Tygerberg Laboratory	Cancel by lab (duplicate request)	Tygerberg Hospital wc TBH - X-Block - Haematology	Lab Support	Telephonic Requests	ST02275708
Tygerberg Laboratory	Specimen insufficient	Eerste River Hospital wc ERH - Ward C (Neonatal)	Haematology	Cryptococcal Ag (LFA) reflex	ST02279391
Tygerberg Laboratory	Cancel by lab (incorrect test)	Tygerberg Hospital wc TBH - X-Block - Hema Chemotherapy	Lab Support	Telephonic Requests	ST02280235
Tygerberg Laboratory	Specimen not received	Dr Ivan Toms Clinic wc IVT - Ward not stated	Virology	HIV-1 Qualitative PCR	ST02282444
Tygerberg Laboratory	Not done: discarded	Tygerberg Hospital wc TBH - Ward C2A	Chemistry	C-reactive protein	ST02282772
Tygerberg Laboratory	Cancel by lab (incorrect test)	Tygerberg Hospital wc TBH - Ward D10	Lab Support	Telephonic Requests	ST02285214
Tygerberg Laboratory	Failed after repeated attempts	Helderberg Hospital wc HHH - Maternity Ward	Virology	HIV-1 Qualitative PCR	ST02285435
Tygerberg Laboratory	Cancel by lab (duplicate request)	Tygerberg Hospital wc TBH - Ward A9 Unit	Lab Support	Telephonic Requests	ST02285577
Tygerberg Laboratory	Specimen insufficient	Tygerberg Hospital wc TBH - Ward A3 West	Virology	HIV-1 Qualitative PCR	ST02289918
Tygerberg Laboratory	Cancel by lab (incorrect test)	Tygerberg Hospital wc TBH - Ward C1 West	Lab Support	Telephonic Requests	ST02292079
Tygerberg Laboratory	Lab error (non-reportable)	Tygerberg Hospital wc TBH - Ward G Ground Paediatrics	Cytology	Cytology Special Stains	ST02294140
Tygerberg Laboratory	Specimen insufficient	Tygerberg Hospital wc TBH - Ward G2	Virology	HIV-1 Qualitative PCR	ST02296805
Tygerberg Laboratory	Specimen insufficient	Tygerberg Hospital wc TBH - Ward G Ground	Virology	HIV-1 Qualitative PCR	ST02296974
Tygerberg Laboratory	Specimen not received	Bloekombos Clinic wc BLO - ARV Clinic	Virology	HIV-1 Qualitative PCR	ST02297552
Tygerberg Laboratory	Specimen insufficient	Tygerberg Hospital wc TBH - Ward G1	Virology	Measles & Rubella PCR	ST02301468
Tygerberg Laboratory	Specimen not received	Tygerberg Hospital wc TBH - Ward J2 Babies	Virology	HIV-1 Qualitative PCR	ST02302294
Tygerberg Laboratory	Specimen insufficient	Kraaifontein CHC wc KFP - ARV Clinic	Virology	HIV-1 Qualitative PCR	ST02303672
Tygerberg Laboratory	Dupl registration (non-reportable)	Paulshoek Clinic - No ward	Cytology	Cytology Gynaecology Report	ST02304592
Tygerberg Laboratory	Dupl registration (non-reportable)	Tygerberg Hospital wc TBH - Ward not stated	Cytology	Cytology Supplementary Report	ST02306680
Tygerberg Laboratory	Dupl registration (non-reportable)	Tygerberg Hospital wc TBH - Ward A10	Chemistry	Urine cortisol	ST02306954
Tygerberg Laboratory	Specimen not received	Symphony Way CDC wc SYM - Ward not stated	Cytology	Cytology Gynaecology Report	ST02307014
Tygerberg Laboratory	Lab error (non-reportable)	Tygerberg Hospital wc TBH - C3AW - Paed Allergy	Lab Support	Tests Referred	ST02307448
Tygerberg Laboratory	Specimen insufficient	Eerste River Hospital wc ERH - Casualty Unit	Virology	HIV-1 Qualitative PCR	ST02310471
Tygerberg Laboratory	Failed after repeated attempts	Tygerberg Hospital wc TBH - Ward G2	Virology	HIV-1 Qualitative PCR	ST02315120
Tygerberg Laboratory	Lab error (non-reportable)	Kraaifontein CHC wc KFP - Ward not stated	Haematology	Anticoagulant Dosing	ST02315340
Tygerberg Laboratory	Lab error (non-reportable)	Kraaifontein CHC wc KFP - Ward not stated	Haematology	Anticoagulant Dosing	ST02315341
Tygerberg Laboratory	Lab error (non-reportable)	Kraaifontein CHC wc KFP - Ward not stated	Haematology	Anticoagulant Dosing	ST02315343
Tygerberg Laboratory	Require citrate (blue top) specimen	Tygerberg Hospital wc TBH - C3AW - Paed Oncology	Haematology	Int Normalised Ratio (INR)	ST02317177
Tygerberg Laboratory	Require citrate (blue top) specimen	Tygerberg Hospital wc TBH - C3AW - Paed Oncology	Haematology	Lupus sensitive APTT	ST02317177
Tygerberg Laboratory	Require citrate (blue top) specimen	Tygerberg Hospital wc TBH - C3AW - Paed Oncology	Haematology	Lupus Anticoagulant	ST02317177
Tygerberg Laboratory	Specimen insufficient	Tygerberg Hospital wc TBH - Ward G Ground	Virology	HIV-1 Qualitative PCR	ST02317772
Tygerberg Laboratory	Specimen not received	Khayelitsha (Site B) CHC wc KHC - Ward not stated	Virology	HIV-1 Qualitative PCR	ST02318730
Tygerberg Laboratory	Lab error (non-reportable)	Tygerberg Hospital wc TBH - Ward G3	Haematology	Morphology (no-charge)	ST02319259
Tygerberg Laboratory	Specimen insufficient	Tygerberg Hospital wc TBH - Ward G2	Virology	HIV-1 Qualitative PCR	ST02321187
Tygerberg Laboratory	Specimen insufficient	Tygerberg Hospital wc TBH - Ward G2	Virology	HIV-1 Qualitative PCR	ST02321194
Tygerberg Laboratory	Failed after repeated attempts	Tygerberg Hospital wc TBH - C7BW - Gastro Enterology	Virology	Hepatitis C Viral Load	ST02322081
Tygerberg Laboratory	Specimen not received	Tygerberg Hospital wc TBH - Ward G Ground	Virology	HIV-1 Qualitative PCR	ST02322273
Tygerberg Laboratory	Specimen not received	Breerivier Clinic wc BRV - Ward not stated	Virology	HIV-1 Qualitative PCR	ST02322923
Tygerberg Laboratory	Cancel by lab (incorrect test)	Tygerberg Hospital wc TBH - Ward A9 Unit	Virology	HIV-1/2 Ab/Ag (Screen)	ST02323179
Tygerberg Laboratory	Specimen insufficient	Tygerberg Hospital wc TBH - Ward A9 Unit	Virology	HIV-1 Qualitative PCR	ST02323179
Tygerberg Laboratory	Dupl registration (non-reportable)	Tygerberg Hospital wc TBH - Ward A1 West	Haematology	Anti Factor Xa Assay	ST02325176
Tygerberg Laboratory	Not done: lab error	Tygerberg Hospital wc TBH - C3BO - Obst High Risks	Haematology	Anti Factor Xa Assay	ST02325546
Tygerberg Laboratory	Not done: no ward/clinic	NHLS - Tygerberg Laboratory	Cytology	Cytology Gynaecology Report	ST02325894
Tygerberg Laboratory	Unsuit: too old	Robertson Hospital wc ROB - Casualty	Haematology	Sickle Test	ST02326291
Tygerberg Laboratory	Specimen not received	Eerste River Hospital wc ERH - Casualty Unit	Haematology	CSF Cytospin	ST02327026
Tygerberg Laboratory	Withdrawn: patient ID in doubt	Kraaifontein CHC wc KFP - ARV Clinic	Cytology	Cytology Gynaecology Report	ST02327149
Tygerberg Laboratory	Specimen not received	Tygerberg Hospital wc TBH - E1 Triage General	Virology	HIV-1 Qualitative PCR	ST02328336
Tygerberg Laboratory	Cancel: replaced by another test	Tygerberg Hospital wc TBH - Ward G7	Genetics/PRF	Mitochondrial DNA mutation screen	ST02329913
Tygerberg Laboratory	Lab error (non-reportable)	Tygerberg Hospital wc TBH - C6BO - Orthopaedics General	Haematology	Morphology (no-charge)	ST02329989
Tygerberg Laboratory	Cancel: replaced by another test	Tygerberg Hospital wc TBH - Ward D5	Haematology	CSF Cytospin	ST02330173
Tygerberg Laboratory	Lab error (non-reportable)	Gustrouw CDC wc GCH - Ward not stated	Lab Support	Spare 1	ST02330787
Tygerberg Laboratory	Lab error (non-reportable)	Michael Mapongwana CDC wc MMP - Ward not stated	Lab Support	Spare 1	ST02330797
Tygerberg Laboratory	Lab error (non-reportable)	Michael Mapongwana CDC wc MMP - Ward not stated	Lab Support	Spare 1	ST02330800
Tygerberg Laboratory	Lab error (non-reportable)	Ubuntu Clinic (Khayelitsha) - Ward not stated	Lab Support	Spare 1	ST02330809
Tygerberg Laboratory	Lab error (non-reportable)	Grabouw CDC wc GHC - Ward not stated	Lab Support	Spare 1	ST02330823
Tygerberg Laboratory	Lab error (non-reportable)	Mfuleni CDC wc MFU - Ward not stated	Lab Support	Spare 1	ST02330825
Tygerberg Laboratory	Lab error (non-reportable)	Grabouw CDC wc GHC - Ward not stated	Lab Support	Spare 1	ST02330868
Tygerberg Laboratory	Lab error (non-reportable)	Tygerberg Hospital wc TBH - Ward not stated	Lab Support	Spare 1	ST02330922
Tygerberg Laboratory	Lab error (non-reportable)	Michael Mapongwana CDC wc MMP - Ward not stated	Lab Support	Spare 1	ST02330956
Tygerberg Laboratory	Lab error (non-reportable)	Michael Mapongwana CDC wc MMP - Ward not stated	Lab Support	Spare 1	ST02331020
Tygerberg Laboratory	Lab error (non-reportable)	Tygerberg Hospital wc TBH - C1A Trauma	Lab Support	Spare 1	ST02331028
Tygerberg Laboratory	Lab error (non-reportable)	Prince Alfred Hamlet Clinic wc PAL - Ward not stated	Lab Support	Spare 1	ST02331050
Tygerberg Laboratory	Failed after repeated attempts	Hermanus Hospital wc HER - Ward not stated	Virology	HIV-1 Qualitative PCR	ST02331205
Tygerberg Laboratory	Specimen not received	Wallacedene Clinic wc WAL - Ward not stated	Haematology	Fluid Cell Count (automated)	ST02331427
Tygerberg Laboratory	Lab error (non-reportable)	Tygerberg Hospital wc TBH - C3BO - Obst High Risks	Lab Support	Spare 1	ST02331725
Tygerberg Laboratory	Lab error (non-reportable)	Tygerberg Hospital wc TBH - Ward J1	Lab Support	Spare 1	ST02331726
Tygerberg Laboratory	Lab error (non-reportable)	Tygerberg Hospital wc TBH - Ward D Ground	Lab Support	Spare 2	ST02331742
Tygerberg Laboratory	Lab error (non-reportable)	Tygerberg Hospital wc TBH - Ward A4 West	Lab Support	Spare 1	ST02331762
Tygerberg Laboratory	Lab error (non-reportable)	Tygerberg Hospital wc TBH - Ward D10	Lab Support	Spare 1	ST02331776
Tygerberg Laboratory	Lab error (non-reportable)	Tygerberg Hospital wc TBH - Ward C1 West	Lab Support	Spare 1	ST02331839
Tygerberg Laboratory	Lab error (non-reportable)	Tygerberg Hospital wc TBH - Ward C2A	Lab Support	Test Request Details	ST02331864
Tygerberg Laboratory	Lab error (non-reportable)	Eerste River Hospital wc ERH - ARV Clinic	Lab Support	Spare 1	ST02331880
Tygerberg Laboratory	Lab error (non-reportable)	Eerste River Hospital wc ERH - Out Patient Department	Lab Support	Spare 1	ST02331888
Tygerberg Laboratory	Lab error (non-reportable)	Tygerberg Hospital wc TBH - Ward G Ground	Lab Support	Spare 1	ST02331926
Tygerberg Laboratory	Lab error (non-reportable)	Tygerberg Hospital wc TBH - Ward G Ground	Lab Support	Spare 2	ST02331926
Tygerberg Laboratory	Lab error (non-reportable)	Tygerberg Hospital wc TBH - Ward G Ground	Lab Support	Spare 3	ST02331926
Tygerberg Laboratory	Lab error (non-reportable)	Tygerberg Hospital wc TBH - Ward A3 West	Lab Support	Spare 1	ST02331936
Tygerberg Laboratory	Lab error (non-reportable)	Tygerberg Hospital wc TBH - Ward G Ground	Lab Support	Tests Referred	ST02331968
Tygerberg Laboratory	Lab error (non-reportable)	Karl Bremer Hospital wc KBH - Emergency Centre	Lab Support	Spare 1	ST02332362
Tygerberg Laboratory	Lab error (non-reportable)	Karl Bremer Hospital wc KBH - Emergency Centre	Lab Support	Spare 2	ST02332362
Tygerberg Laboratory	Lab error (non-reportable)	Karl Bremer Hospital wc KBH - Emergency Centre	Lab Support	Spare 1	ST02332368
Tygerberg Laboratory	Lab error (non-reportable)	Karl Bremer Hospital wc KBH - Emergency Centre	Lab Support	Spare 2	ST02332368
Tygerberg Laboratory	Lab error (non-reportable)	Karl Bremer Hospital wc KBH - Emergency Centre	Lab Support	Spare 3	ST02332368
Tygerberg Laboratory	Lab error (non-reportable)	Karl Bremer Hospital wc KBH - 3C Maternity Ward	Lab Support	Spare 1	ST02332477
Tygerberg Laboratory	Lab error (non-reportable)	Karl Bremer Hospital wc KBH - Emergency Centre	Lab Support	Spare 1	ST02332533
Tygerberg Laboratory	Lab error (non-reportable)	Karl Bremer Hospital wc KBH - Emergency Centre	Lab Support	Spare 2	ST02332533
Tygerberg Laboratory	Lab error (non-reportable)	Karl Bremer Hospital wc KBH - Emergency Centre	Lab Support	Spare 1	ST02332534
Tygerberg Laboratory	Lab error (non-reportable)	Karl Bremer Hospital wc KBH - Emergency Centre	Lab Support	Spare 2	ST02332534
Tygerberg Laboratory	Lab error (non-reportable)	Karl Bremer Hospital wc KBH - Emergency Centre	Lab Support	Spare 1	ST02332542
Tygerberg Laboratory	Lab error (non-reportable)	Tygerberg Hospital wc TBH - Ward D8	Lab Support	Spare 1	ST02332572
Tygerberg Laboratory	Lab error (non-reportable)	Karl Bremer Hospital wc KBH - Emergency Centre	Lab Support	Spare 1	ST02332582
Tygerberg Laboratory	Lab error (non-reportable)	Karl Bremer Hospital wc KBH - Emergency Centre	Lab Support	Spare 1	ST02332588
Tygerberg Laboratory	Lab error (non-reportable)	Tygerberg Hospital wc TBH - Ward A8 East	Lab Support	Test Request Details	ST02332721
Tygerberg Laboratory	Lab error (non-reportable)	Tygerberg Hospital wc TBH - Ward A8 East	Lab Support	Spare 1	ST02332721
Tygerberg Laboratory	Lab error (non-reportable)	Tygerberg Hospital wc TBH - Ward D10	Lab Support	Spare 1	ST02332722
Tygerberg Laboratory	Lab error (non-reportable)	Tygerberg Hospital wc TBH - Ward A2	Lab Support	Spare 1	ST02332754
Tygerberg Laboratory	Lab error (non-reportable)	Tygerberg Hospital wc TBH - Ward J2 Mothers	Lab Support	Test Request Details	ST02332871
Tygerberg Laboratory	Lab error (non-reportable)	Tygerberg Hospital wc TBH - E1 Triage General	Lab Support	Test Request Details	ST02332913
Tygerberg Laboratory	Lab error (non-reportable)	Karl Bremer Hospital wc KBH - Emergency Centre	Lab Support	Spare 1	ST02333076
Tygerberg Laboratory	Lab error (non-reportable)	Karl Bremer Hospital wc KBH - Emergency Centre	Lab Support	Spare 2	ST02333076
Tygerberg Laboratory	Lab error (non-reportable)	Karl Bremer Hospital wc KBH - Emergency Centre	Lab Support	Spare 1	ST02333077
Tygerberg Laboratory	Lab error (non-reportable)	Karl Bremer Hospital wc KBH - Emergency Centre	Lab Support	Spare 1	ST02333078
Tygerberg Laboratory	Lab error (non-reportable)	Karl Bremer Hospital wc KBH - Emergency Centre	Lab Support	Spare 2	ST02333078
Tygerberg Laboratory	Lab error (non-reportable)	Karl Bremer Hospital wc KBH - Emergency Centre	Lab Support	Spare 1	ST02333115
Tygerberg Laboratory	Lab error (non-reportable)	Karl Bremer Hospital wc KBH - Emergency Centre	Lab Support	Spare 2	ST02333115
Tygerberg Laboratory	Lab error (non-reportable)	Karl Bremer Hospital wc KBH - Emergency Centre	Lab Support	Spare 1	ST02333117
Tygerberg Laboratory	Lab error (non-reportable)	Karl Bremer Hospital wc KBH - Emergency Centre	Lab Support	Spare 2	ST02333117
Tygerberg Laboratory	Lab error (non-reportable)	Karl Bremer Hospital wc KBH - Emergency Centre	Lab Support	Spare 1	ST02333118
Tygerberg Laboratory	Lab error (non-reportable)	Karl Bremer Hospital wc KBH - 4C Peadiatric ward	Lab Support	Spare 1	ST02333122
Tygerberg Laboratory	Lab error (non-reportable)	Eerste River Hospital wc ERH - Casualty Unit	Lab Support	Spare 1	ST02333140
Tygerberg Laboratory	Lab error (non-reportable)	Eerste River Hospital wc ERH - Ward not stated	Lab Support	Spare 1	ST02333203
Tygerberg Laboratory	Lab error (non-reportable)	Karl Bremer Hospital wc KBH - Emergency Centre	Lab Support	Spare 1	ST02333205
Tygerberg Laboratory	Lab error (non-reportable)	Karl Bremer Hospital wc KBH - Emergency Centre	Lab Support	Spare 1	ST02333208
Tygerberg Laboratory	Lab error (non-reportable)	Eerste River Hospital wc ERH - Casualty Unit	Lab Support	Spare 1	ST02333209
Tygerberg Laboratory	Lab error (non-reportable)	Eerste River Hospital wc ERH - Ward E (Medical)	Lab Support	Test Request Details	ST02333283
Tygerberg Laboratory	Lab error (non-reportable)	Karl Bremer Hospital wc KBH - Emergency Centre	Lab Support	Spare 1	ST02333566
Tygerberg Laboratory	Lab error (non-reportable)	Tygerberg Hospital wc TBH - F1 Emergency Unit	Lab Support	Spare 1	ST02333569
Tygerberg Laboratory	Lab error (non-reportable)	Vredenburg Hospital wc VBG - Ward not stated	Lab Support	Spare 1	ST02333608
Tygerberg Laboratory	Lab error (non-reportable)	Clanwilliam Hospital wc CLH - Ward not stated	Lab Support	Test Request Details	ST02333611
Tygerberg Laboratory	Lab error (non-reportable)	Tygerberg Hospital wc TBH - Ward G2	Lab Support	Spare 1	ST02333631
Tygerberg Laboratory	Lab error (non-reportable)	Tygerberg Hospital wc TBH - Ward G2	Lab Support	Spare 2	ST02333631
Tygerberg Laboratory	Lab error (non-reportable)	Karl Bremer Hospital wc KBH - Emergency Centre	Lab Support	Spare 1	ST02333666
Tygerberg Laboratory	Lab error (non-reportable)	Tygerberg Hospital wc TBH - Ward A5 Unit	Lab Support	Spare 2	ST02333737
Tygerberg Laboratory	Lab error (non-reportable)	Tygerberg Hospital wc TBH - Ward C1 West	Lab Support	Spare 1	ST02333740
Tygerberg Laboratory	Lab error (non-reportable)	Karl Bremer Hospital wc KBH - Emergency Centre	Lab Support	Spare 1	ST02333744
Tygerberg Laboratory	Lab error (non-reportable)	Tygerberg Hospital wc TBH - Ward A9 Unit	Lab Support	Spare 1	ST02333862
Tygerberg Laboratory	Lab error (non-reportable)	Tygerberg Hospital wc TBH - Ward A9 Unit	Lab Support	Spare 2	ST02333862
Tygerberg Laboratory	Lab error (non-reportable)	Tygerberg Hospital wc TBH - Ward A4 West	Lab Support	Spare 1	ST02333984
Tygerberg Laboratory	Lab error (non-reportable)	Tygerberg Hospital wc TBH - Ward A4 West	Lab Support	Spare 1	ST02333986
Tygerberg Laboratory	Lab error (non-reportable)	Tygerberg Hospital wc TBH - Ward A4 West	Lab Support	Spare 1	ST02333989
Tygerberg Laboratory	Lab error (non-reportable)	Helderberg Hospital wc HHH - Ward A	Lab Support	Spare 1	ST02334494
Tygerberg Laboratory	Lab error (non-reportable)	Tygerberg Hospital wc TBH - Ward J4	Lab Support	Spare 1	ST02334988
Tygerberg Laboratory	Lab error (non-reportable)	Tygerberg Hospital wc TBH - Ward not stated	Lab Support	Spare 1	ST02334989
Tygerberg Laboratory	Lab error (non-reportable)	Karl Bremer Hospital wc KBH - Emergency Centre	Lab Support	Spare 1	ST02335058
Tygerberg Laboratory	Lab error (non-reportable)	Karl Bremer Hospital wc KBH - Emergency Centre	Lab Support	Spare 2	ST02335058
Tygerberg Laboratory	Lab error (non-reportable)	Tygerberg Hospital wc TBH - Ward J7	Lab Support	Spare 1	ST02335063
Tygerberg Laboratory	Lab error (non-reportable)	Karl Bremer Hospital wc KBH - 3C Maternity Ward	Lab Support	Spare 1	ST02335078
Tygerberg Laboratory	Lab error (non-reportable)	Eerste River Hospital wc ERH - Ward not stated	Lab Support	Spare 1	ST02335084
Tygerberg Laboratory	Lab error (non-reportable)	Tygerberg Hospital wc TBH - Ward G Ground	Lab Support	Spare 1	ST02335087
Tygerberg Laboratory	Lab error (non-reportable)	Karl Bremer Hospital wc KBH - Emergency Centre	Lab Support	Spare 1	ST02335089
Tygerberg Laboratory	Lab error (non-reportable)	Eerste River Hospital wc ERH - Casualty Unit	Lab Support	Spare 1	ST02335092
Tygerberg Laboratory	Lab error (non-reportable)	Eerste River Hospital wc ERH - Casualty Unit	Lab Support	Spare 2	ST02335092
Tygerberg Laboratory	Lab error (non-reportable)	Tygerberg Hospital wc TBH - Ward C1 West	Lab Support	Spare 1	ST02335108
Tygerberg Laboratory	Lab error (non-reportable)	Tygerberg Hospital wc TBH - Ward C1 West	Lab Support	Spare 2	ST02335108
Tygerberg Laboratory	Lab error (non-reportable)	Karl Bremer Hospital wc KBH - Emergency Centre	Lab Support	Spare 1	ST02335166
Tygerberg Laboratory	Lab error (non-reportable)	Karl Bremer Hospital wc KBH - Emergency Centre	Lab Support	Spare 2	ST02335166
Tygerberg Laboratory	Lab error (non-reportable)	Karl Bremer Hospital wc KBH - 3C Maternity Ward	Lab Support	Test Request Details	ST02335187
Tygerberg Laboratory	Lab error (non-reportable)	Tygerberg Hospital wc TBH - Ward G1	Lab Support	Spare 1	ST02335190
Tygerberg Laboratory	Specimen insufficient	Tygerberg Hospital wc TBH - Ward J5 Babies	Virology	HSV 1&2 IgG	ST02335219
Tygerberg Laboratory	Specimen insufficient	Tygerberg Hospital wc TBH - Ward J5 Babies	Virology	Herpes Simplex Virus IgM	ST02335219
Tygerberg Laboratory	Lab error (non-reportable)	Tygerberg Hospital wc TBH - Ward C1 West	Chemistry	Troponin T (high-sensitivity)	ST02335413
Tygerberg Laboratory	Lab error (non-reportable)	Tygerberg Hospital wc TBH - Ward C1 West	Haematology	Peripheral Blood Morphology	ST02335701
Tygerberg Laboratory	Lab error (non-reportable)	Karl Bremer Hospital wc KBH - Emergency Centre	Lab Support	Spare 1	ST02335706
Tygerberg Laboratory	Lab error (non-reportable)	Karl Bremer Hospital wc KBH - Emergency Centre	Lab Support	Spare 2	ST02335706
Tygerberg Laboratory	Lab error (non-reportable)	Tygerberg Hospital wc TBH - Ward C1 West	Lab Support	Test Request Details	ST02335787
Tygerberg Laboratory	Lab error (non-reportable)	Tygerberg Hospital wc TBH - Ward D8	Haematology	Peripheral Blood Morphology	ST02335857
Tygerberg Laboratory	Unsuit: clotted	Tygerberg Hospital wc TBH - Ward G3	Haematology	Differential Count	ST02336164
Tygerberg Laboratory	Specimen insufficient	Tygerberg Hospital wc TBH - Ward G1	Chemistry	Lipoprotein (a)	ST02336387
Tygerberg Laboratory	Lab error (non-reportable)	Tygerberg Hospital wc TBH - Ward G1	Lab Support	Spare 1	ST02336387
Tygerberg Laboratory	Lab error (non-reportable)	Tygerberg Hospital wc TBH - Ward A5 West	Lab Support	Spare 1	ST02336397
Tygerberg Laboratory	Lab error (non-reportable)	Elsies River CHC wc ERP - Ward not stated	Lab Support	Spare 1	ST02336505
Tygerberg Laboratory	Lab error (non-reportable)	Eerste River Hospital wc ERH - Ward B (General)	Lab Support	Spare 1	ST02336514
Tygerberg Laboratory	Lab error (non-reportable)	Eerste River Hospital wc ERH - Ward B (General)	Lab Support	Spare 2	ST02336514
Tygerberg Laboratory	Lab error (non-reportable)	Tygerberg Hospital wc TBH - Ward G1	Lab Support	Spare 1	ST02336524
Tygerberg Laboratory	Failed after repeated attempts	Delft CHC wc DFP - Ward not stated	Virology	HIV-1 Qualitative PCR	ST02336539
Tygerberg Laboratory	Lab error (non-reportable)	Tygerberg Hospital wc TBH - C3BW - Gynaecology	Lab Support	Spare 1	ST02336546
Tygerberg Laboratory	Lab error (non-reportable)	Tygerberg Hospital wc TBH - C3BO - Obst High Risks	Lab Support	Spare 1	ST02336552
Tygerberg Laboratory	Lab error (non-reportable)	Tygerberg Hospital wc TBH - C3BO - Obst High Risks	Lab Support	Spare 2	ST02336552
Tygerberg Laboratory	Lab error (non-reportable)	Eerste River Hospital wc ERH - Casualty Unit	Lab Support	Spare 1	ST02336579
Tygerberg Laboratory	Lab error (non-reportable)	Eerste River Hospital wc ERH - Casualty Unit	Lab Support	Spare 1	ST02336580
Tygerberg Laboratory	Lab error (non-reportable)	Tygerberg Hospital wc TBH - Ward A8 West	Lab Support	Spare 1	ST02336611
Tygerberg Laboratory	Lab error (non-reportable)	Tygerberg Hospital wc TBH - Ward A8 West	Lab Support	Spare 2	ST02336611
Tygerberg Laboratory	Lab error (non-reportable)	Tygerberg Hospital wc TBH - Ward G7	Lab Support	Spare 1	ST02336657
Tygerberg Laboratory	Lab error (non-reportable)	Tygerberg Hospital wc TBH - Ward G1	Lab Support	Spare 1	ST02336659
Tygerberg Laboratory	Cancel by lab (duplicate request)	Tygerberg Hospital wc TBH - Ward G Ground	Microbiology	Anti-streptolysin O titre (manual)	ST02336704
Tygerberg Laboratory	Failed after repeated attempts	Michael Mapongwana CDC wc MMP - Ward not stated	Virology	HIV-1 Qualitative PCR	ST02336906
Tygerberg Laboratory	Cancel by lab (duplicate request)	Tygerberg Hospital wc TBH - Ward C1 West	Microbiology	Anti-streptolysin O titre (manual)	ST02337014
Tygerberg Laboratory	Lab error (non-reportable)	Delft CHC wc DFP - Ward not stated	Lab Support	Spare 1	ST02337154
Tygerberg Laboratory	Specimen insufficient	Tygerberg Hospital wc TBH - Ward G2	Virology	HIV-1 Qualitative PCR	ST02337403
Tygerberg Laboratory	Cancel by doctor	Tygerberg Hospital wc TBH - Ward not stated	Immunology	Anti-thyroid Ab (haemagglutination)	ST02337739
Tygerberg Laboratory	Cancel by doctor	Tygerberg Hospital wc TBH - Ward not stated	Immunology	Anti-dsDNA Ab (ELISA)	ST02337739
Tygerberg Laboratory	Cancel by doctor	Tygerberg Hospital wc TBH - Ward not stated	Immunology	Anti-Sm Ab (ELISA)	ST02337739
Tygerberg Laboratory	Cancel by doctor	Tygerberg Hospital wc TBH - Ward not stated	Immunology	Anti-RNP Ab (ELISA)	ST02337739
Tygerberg Laboratory	Lab error (non-reportable)	Tygerberg Hospital wc TBH - Ward not stated	Lab Support	Test Request Details	ST02337739
Tygerberg Laboratory	Not done: discarded	Tygerberg Hospital wc TBH - Ward A9 Unit	Immunology	Lymphocyte Subsets (Multitest)	ST02337754
Tygerberg Laboratory	Specimen insufficient	Tygerberg Hospital wc TBH - Ward G1	Virology	HSV 1&2 IgG	ST02337928
Tygerberg Laboratory	Specimen insufficient	Tygerberg Hospital wc TBH - Ward G1	Virology	Herpes Simplex Virus IgM	ST02337928
Tygerberg Laboratory	Specimen insufficient	Tygerberg Hospital wc TBH - Ward G1	Immunology	T.pallidum antibodies	ST02337931
Tygerberg Laboratory	Cancel by lab (duplicate request)	Tygerberg Hospital wc TBH - Ward J Ground	Microbiology	Anti-streptolysin O titre (manual)	ST02337954
Tygerberg Laboratory	Cancel by lab (duplicate request)	Tygerberg Hospital wc TBH - Ward A4 West	Microbiology	TPHA (Syphilis)	ST02337990
Tygerberg Laboratory	Lab error (non-reportable)	Tygerberg Hospital wc TBH - Ward A4 West	Lab Support	Spare 1	ST02337991
Tygerberg Laboratory	Lab error (non-reportable)	Tygerberg Hospital wc TBH - Ward A5 Unit	Lab Support	Spare 1	ST02337992
Tygerberg Laboratory	Cancel by lab (incorrect test)	Bishop Lavis CDC wc BLP - Ward not stated	Virology	Hepatitis A Total Ab	ST02337997
Tygerberg Laboratory	Require clotted specimen	Tygerberg Hospital wc TBH - Ward G Lower Ground	Chemistry	CSF IgG / albumin index	ST02338009
Tygerberg Laboratory	Lab error (non-reportable)	Tygerberg Hospital wc TBH - Ward A4 East	Lab Support	Spare 1	ST02338034
Tygerberg Laboratory	Lab error (non-reportable)	Tygerberg Hospital wc TBH - Ward C1 West	Lab Support	Spare 1	ST02338056
Tygerberg Laboratory	Lab error (non-reportable)	Tygerberg Hospital wc TBH - Ward C1 West	Lab Support	Spare 1	ST02338058
Tygerberg Laboratory	Lab error (non-reportable)	Tygerberg Hospital wc TBH - Ward J Ground	Lab Support	Spare 1	ST02338068
Tygerberg Laboratory	Failed after repeated attempts	Delft CHC wc DFP - Ward not stated	Virology	HIV-1 Qualitative PCR	ST02338106
Tygerberg Laboratory	Failed after repeated attempts	Delft CHC wc DFP - ARV Clinic	Virology	HIV-1 Qualitative PCR	ST02338108
Tygerberg Laboratory	Lab error (non-reportable)	Michael Mapongwana CDC wc MMP - Ward not stated	Lab Support	Spare 1	ST02338233
Tygerberg Laboratory	Lab error (non-reportable)	Wesbank Clinic wc WES - ARV Clinic	Lab Support	Spare 1	ST02338300
Tygerberg Laboratory	Lab error (non-reportable)	Karl Bremer Hospital wc KBH - Emergency Centre	Lab Support	Spare 1	ST02338327
Tygerberg Laboratory	Lab error (non-reportable)	Karl Bremer Hospital wc KBH - Emergency Centre	Lab Support	Spare 2	ST02338327
Tygerberg Laboratory	Lab error (non-reportable)	Karl Bremer Hospital wc KBH - Emergency Centre	Lab Support	Spare 1	ST02338338
Tygerberg Laboratory	Lab error (non-reportable)	Karl Bremer Hospital wc KBH - Emergency Centre	Lab Support	Spare 2	ST02338338
Tygerberg Laboratory	Lab error (non-reportable)	Karl Bremer Hospital wc KBH - Emergency Centre	Lab Support	Spare 1	ST02338339
Tygerberg Laboratory	Specimen insufficient	Delft South Clinic wc DFS - Ward not stated	Virology	Hep B Surface Ab	ST02338342
Tygerberg Laboratory	Specimen insufficient	Delft South Clinic wc DFS - Ward not stated	Virology	Hepatitis B Core Total Ab	ST02338342
Tygerberg Laboratory	Cancel by lab (duplicate request)	Eerste River Hospital wc ERH - Ward not stated	Microbiology	Anti-streptolysin O titre (manual)	ST02338423
Tygerberg Laboratory	Cancel by lab (duplicate request)	Karl Bremer Hospital wc KBH - Emergency Centre	Microbiology	TPHA (Syphilis)	ST02338522
Tygerberg Laboratory	Not done: unsuitable	Dr Ivan Toms Clinic wc IVT - Ward not stated	Microbiology	GeneXpert Ultra	ST02338593
Tygerberg Laboratory	Lab error (non-reportable)	Karl Bremer Hospital wc KBH - Emergency Centre	Lab Support	Spare 1	ST02338812
Tygerberg Laboratory	Lab error (non-reportable)	Karl Bremer Hospital wc KBH - Emergency Centre	Lab Support	Spare 1	ST02338816
Tygerberg Laboratory	Lab error (non-reportable)	Karl Bremer Hospital wc KBH - Emergency Centre	Lab Support	Spare 2	ST02338816
Tygerberg Laboratory	Lab error (non-reportable)	Tygerberg Hospital wc TBH - Ward A6	Lab Support	Spare 1	ST02338835
Tygerberg Laboratory	Lab error (non-reportable)	Karl Bremer Hospital wc KBH - Emergency Centre	Lab Support	Spare 1	ST02338840
Tygerberg Laboratory	Cancel phoning	Karl Bremer Hospital wc KBH - Ward not stated	Haematology	Haematology Results Phoning	ST02339012
Tygerberg Laboratory	Unsuit: patient age for HIVPCR	Tygerberg Hospital wc TBH - Ward C2A	Virology	HIV-1 Qualitative PCR	ST02339216
Tygerberg Laboratory	Cancel phoning	Tygerberg Hospital wc TBH - Ward C1 West	Haematology	Haematology Results Phoning	ST02339286
Tygerberg Laboratory	Lab error (non-reportable)	Tygerberg Hospital wc TBH - Ward A4 West	Lab Support	Spare 1	ST02339298
Tygerberg Laboratory	Lab error (non-reportable)	Tygerberg Hospital wc TBH - Ward C1 West	Lab Support	Spare 1	ST02339299
Tygerberg Laboratory	Lab error (non-reportable)	Tygerberg Hospital wc TBH - Ward D1	Lab Support	Spare 1	ST02339314
Tygerberg Laboratory	Lab error (non-reportable)	Karl Bremer Hospital wc KBH - Emergency Centre	Lab Support	Spare 1	ST02339334
Tygerberg Laboratory	Lab error (non-reportable)	Karl Bremer Hospital wc KBH - Emergency Centre	Lab Support	Spare 2	ST02339334
Tygerberg Laboratory	Lab error (non-reportable)	Karl Bremer Hospital wc KBH - Emergency Centre	Lab Support	Spare 1	ST02339342
Tygerberg Laboratory	Lab error (non-reportable)	Karl Bremer Hospital wc KBH - Emergency Centre	Lab Support	Spare 1	ST02339349
Tygerberg Laboratory	Lab error (non-reportable)	Eerste River Hospital wc ERH - Casualty Unit	Lab Support	Spare 1	ST02339352
Tygerberg Laboratory	Lab error (non-reportable)	Tygerberg Hospital wc TBH - Ward D1	Lab Support	Spare 1	ST02339369
Tygerberg Laboratory	Lab error (non-reportable)	Tygerberg Hospital wc TBH - Ward A2	Lab Support	Spare 1	ST02339374
Tygerberg Laboratory	Lab error (non-reportable)	Karl Bremer Hospital wc KBH - Emergency Centre	Lab Support	Spare 1	ST02339398
Tygerberg Laboratory	Lab error (non-reportable)	Karl Bremer Hospital wc KBH - Emergency Centre	Lab Support	Spare 1	ST02339415
Tygerberg Laboratory	Lab error (non-reportable)	Karl Bremer Hospital wc KBH - Emergency Centre	Lab Support	Spare 2	ST02339415
Tygerberg Laboratory	Lab error (non-reportable)	Karl Bremer Hospital wc KBH - Emergency Centre	Lab Support	Spare 1	ST02339419
Tygerberg Laboratory	Specimen insufficient	Tygerberg Hospital wc TBH - Ward G1	Chemistry	Anti-Mullerian Hormone	ST02339431
Tygerberg Laboratory	Specimen insufficient	Tygerberg Hospital wc TBH - Ward G1	Chemistry	Human growth hormone	ST02339584
Tygerberg Laboratory	Specimen insufficient	Tygerberg Hospital wc TBH - Ward A9 Unit	Haematology	Differential Count	ST02339632
Tygerberg Laboratory	Specimen insufficient	Tygerberg Hospital wc TBH - Ward A9 Unit	Chemistry	Urine reducing substance screen	ST02339634
Tygerberg Laboratory	Unsuit: too old	Tygerberg Hospital wc TBH - Ward G5	Virology	HIV Viral Load	ST02339656
Tygerberg Laboratory	Specimen insufficient	Karl Bremer Hospital wc KBH - Emergency Centre	Microbiology	GeneXpert Ultra	ST02339745
Tygerberg Laboratory	Not done: technical problem	Tygerberg Hospital wc TBH - Ward A9 Unit	Microbiology	GXP Toxigenic C. difficile	ST02339847
Tygerberg Laboratory	Cancel by lab (incorrect test)	Tygerberg Hospital wc TBH - Ward G Ground	Virology	Cytomegalovirus IgG	ST02339920
Tygerberg Laboratory	Cancel by lab (incorrect test)	Tygerberg Hospital wc TBH - Ward G Ground	Virology	Cytomegalovirus IgM	ST02339920
Tygerberg Laboratory	Specimen insufficient	Tygerberg Hospital wc TBH - Ward G2	Haematology	Differential Count	ST02339960
Tygerberg Laboratory	Lab error (non-reportable)	Tygerberg Hospital wc TBH - Ward A9 Unit	Haematology	Differential Count	ST02340028
Tygerberg Laboratory	Unsuit: too viscous	Tygerberg Hospital wc TBH - Ward G7	Chemistry	Faecal sodium	ST02340113
Tygerberg Laboratory	Unsuit: too viscous	Tygerberg Hospital wc TBH - Ward G7	Chemistry	Faecal potassium	ST02340113
Tygerberg Laboratory	Unsuit: too viscous	Tygerberg Hospital wc TBH - Ward G7	Chemistry	Faecal osmolality (calculated)	ST02340113
Tygerberg Laboratory	Lab error (non-reportable)	Tygerberg Hospital wc TBH - Ward D9	Virology	Human Herpes Virus-8 PCR	ST02340153
Tygerberg Laboratory	Cancel by lab (incorrect test)	Kraaifontein CHC wc KFP - Ward not stated	Virology	Hepatitis A Total Ab	ST02340241
Tygerberg Laboratory	Specimen insufficient	Tygerberg Hospital wc TBH - C3BO - Obstetrics	Virology	HSV 1&2 IgG	ST02340301
Tygerberg Laboratory	Specimen insufficient	Tygerberg Hospital wc TBH - C3BO - Obstetrics	Virology	Herpes Simplex Virus IgM	ST02340301
Tygerberg Laboratory	Specimen insufficient	Tygerberg Hospital wc TBH - Ward A8 West	Immunology	Anti-nuclear factor (IFA)	ST02340342
Tygerberg Laboratory	Specimen insufficient	Tygerberg Hospital wc TBH - Ward A8 West	Immunology	Anti-SS-A (Ro) Ab (ELISA)	ST02340342
Tygerberg Laboratory	Specimen insufficient	Tygerberg Hospital wc TBH - Ward A8 West	Immunology	Anti-SS-B (La) Ab (ELISA)	ST02340342
Tygerberg Laboratory	Lab error (non-reportable)	Tygerberg Hospital wc TBH - Ward G3	Haematology	Differential Count	ST02340357
Tygerberg Laboratory	Unsuit: too old	Scottsdene CDC wc SDC - Ward not stated	Chemistry	Faecal occult blood	ST02340360
Tygerberg Laboratory	Specimen insufficient	Tygerberg Hospital wc TBH - Ward G1	Chemistry	Thyroid stimulating hormone (TSH)	ST02340375
Tygerberg Laboratory	Specimen insufficient	Tygerberg Hospital wc TBH - Ward G1	Chemistry	Tri-iodo thyronine (free T3)	ST02340375
Tygerberg Laboratory	Specimen insufficient	Tygerberg Hospital wc TBH - Ward G1	Chemistry	Insulin-like growth factor I	ST02340375
Tygerberg Laboratory	Cancel: not indicated (result)	Tygerberg Hospital wc TBH - Ward G3	Haematology	Flowcytometry	ST02340382
Tygerberg Laboratory	Cancel by lab (incorrect test)	Tygerberg Hospital wc TBH - Ward C2A	Haematology	Rhesus Blood Group	ST02340424
Tygerberg Laboratory	Cancel by lab (incorrect test)	Tygerberg Hospital wc TBH - Ward C2A	Haematology	Rhesus Blood Group	ST02340429
Tygerberg Laboratory	Cancel by lab (incorrect test)	Tygerberg Hospital wc TBH - Ward C2A	Haematology	Direct Coombs (screening)	ST02340431
Tygerberg Laboratory	Cancel by lab (incorrect test)	Tygerberg Hospital wc TBH - Ward C2A	Haematology	Direct Coombs (typing)	ST02340431
Tygerberg Laboratory	Cancel by lab (incorrect test)	Tygerberg Hospital wc TBH - Ward C2A	Haematology	ABO Blood Group	ST02340431
Tygerberg Laboratory	Cancel by lab (incorrect test)	Tygerberg Hospital wc TBH - Ward C2A	Haematology	Rhesus Blood Group	ST02340431
Tygerberg Laboratory	Unsuit: EDTA clotted	Tygerberg Hospital wc TBH - Ward C2A	Immunology	CD4 ARV	ST02340432
Tygerberg Laboratory	Lab error (non-reportable)	Tygerberg Hospital wc TBH - Ward C1 West	Lab Support	Spare 1	ST02340445
Tygerberg Laboratory	Cancel by lab (incorrect test)	Tygerberg Hospital wc TBH - Ward C1 West	Virology	Hepatitis A Total Ab	ST02340445
Tygerberg Laboratory	Lab error (non-reportable)	Michael Mapongwana CDC wc MMP - Ward not stated	Lab Support	Spare 1	ST02340451
Tygerberg Laboratory	Lab error (non-reportable)	Michael Mapongwana CDC wc MMP - Ward not stated	Lab Support	Spare 1	ST02340452
Tygerberg Laboratory	Lab error (non-reportable)	Michael Mapongwana CDC wc MMP - Ward not stated	Lab Support	Spare 1	ST02340470
Tygerberg Laboratory	Lab error (non-reportable)	Tygerberg Hospital wc TBH - Ward C1 West	Lab Support	Spare 1	ST02340473
Tygerberg Laboratory	Lab error (non-reportable)	Michael Mapongwana CDC wc MMP - Ward not stated	Lab Support	Spare 1	ST02340477
Tygerberg Laboratory	Lab error (non-reportable)	Tygerberg Hospital wc TBH - Ward not stated	Lab Support	Spare 1	ST02340513
Tygerberg Laboratory	Cancel: not indicated (result)	Tygerberg Hospital wc TBH - Ward A5 Unit	Haematology	Lupus sensitive APTT	ST02340521
Tygerberg Laboratory	Cancel: not indicated (result)	Tygerberg Hospital wc TBH - Ward A5 Unit	Haematology	Lupus Anticoagulant	ST02340521
Tygerberg Laboratory	Not done: lab error	Tygerberg Hospital wc TBH - Ward A5 Unit	Haematology	Activated Partial Thromboplastin Time	ST02340521
Tygerberg Laboratory	Lab error (non-reportable)	Tygerberg Hospital wc TBH - Ward D1	Lab Support	Spare 1	ST02340527
Tygerberg Laboratory	Lab error (non-reportable)	Tygerberg Hospital wc TBH - Ward not stated	Lab Support	Spare 1	ST02340529
Tygerberg Laboratory	Lab error (non-reportable)	Tygerberg Hospital wc TBH - F1 Emergency Unit	Lab Support	Spare 1	ST02340560
Tygerberg Laboratory	Lab error (non-reportable)	Tygerberg Hospital wc TBH - X-Block - Haematology	Lab Support	Spare 1	ST02340566
Tygerberg Laboratory	Lab error (non-reportable)	Tygerberg Hospital wc TBH - Ward C1 East	Lab Support	Spare 1	ST02340579
Tygerberg Laboratory	Specimen insufficient	Eerste River Hospital wc ERH - Admissions	Haematology	Haemoglobin	ST02340599
Tygerberg Laboratory	Info does not match	Gustrouw CDC wc GCH - ARV Clinic	Chemistry	Creatinine (plus MDRD)	ST02340610
Tygerberg Laboratory	Info does not match	Gustrouw CDC wc GCH - ARV Clinic	Chemistry	Serum indices	ST02340610
Tygerberg Laboratory	Info does not match	Gustrouw CDC wc GCH - ARV Clinic	Haematology	Haemoglobin	ST02340610
Tygerberg Laboratory	Info does not match	Gustrouw CDC wc GCH - ARV Clinic	Immunology	T.pallidum antibodies	ST02340610
Tygerberg Laboratory	Info does not match	Gustrouw CDC wc GCH - ARV Clinic	Immunology	CD4 ARV	ST02340610
Tygerberg Laboratory	Invalid: haemolysis	Tygerberg Hospital wc TBH - F1 Emergency Unit	Chemistry	Potassium	ST02340641
Tygerberg Laboratory	Cancel by lab (incorrect test)	Kraaifontein CHC wc KFP - Ward not stated	Haematology	ABO Blood Group	ST02340644
Tygerberg Laboratory	Require PPT specimen	Ikhwezi CDC wc IKW - Ward not stated	Virology	HIV Viral Load	ST02340655
Tygerberg Laboratory	Require PPT specimen	Delft CHC wc DFP - Ward not stated	Virology	HIV Viral Load	ST02340668
Tygerberg Laboratory	Require ESR specimen	Delft CHC wc DFP - Ward not stated	Haematology	Erythrocyte Sedimentation Rate	ST02340673
Tygerberg Laboratory	Invalid: haemolysis	Tygerberg Hospital wc TBH - Ward C1 West	Chemistry	Potassium	ST02340684
Tygerberg Laboratory	Cancel by gatekeeping	Tygerberg Hospital wc TBH - Ward A1 West	Chemistry	Uric acid	ST02340688
Tygerberg Laboratory	Require citrate (blue top) specimen	Tygerberg Hospital wc TBH - Ward A1 West	Haematology	Int Normalised Ratio (INR)	ST02340688
Tygerberg Laboratory	Require citrate (blue top) specimen	Tygerberg Hospital wc TBH - Ward A1 West	Haematology	Activated Partial Thromboplastin Time	ST02340688
Tygerberg Laboratory	Cancel by gatekeeping	Tygerberg Hospital wc TBH - Ward C1 West	Chemistry	Total protein	ST02340690
Tygerberg Laboratory	Cancel by gatekeeping	Tygerberg Hospital wc TBH - Ward C1 West	Chemistry	Albumin	ST02340690
Tygerberg Laboratory	Invalid: haemolysis	Tygerberg Hospital wc TBH - Ward C1 West	Chemistry	Conjugated bilirubin	ST02340690
Tygerberg Laboratory	Invalid: haemolysis	Tygerberg Hospital wc TBH - Ward C1 West	Chemistry	Aspartate transaminase (AST)	ST02340690
Tygerberg Laboratory	Cancel by lab (duplicate request)	Tygerberg Hospital wc TBH - Ward C2A	Chemistry	Serum indices	ST02340710
Tygerberg Laboratory	Cancel by gatekeeping	Tygerberg Hospital wc TBH - F1 Emergency Unit	Chemistry	Total protein	ST02340715
Tygerberg Laboratory	Cancel by gatekeeping	Tygerberg Hospital wc TBH - F1 Emergency Unit	Chemistry	Total bilirubin	ST02340715
Tygerberg Laboratory	Cancel by gatekeeping	Tygerberg Hospital wc TBH - F1 Emergency Unit	Chemistry	Conjugated bilirubin	ST02340715
Tygerberg Laboratory	Cancel by gatekeeping	Tygerberg Hospital wc TBH - F1 Emergency Unit	Chemistry	Alanine transaminase (ALT)	ST02340715
Tygerberg Laboratory	Cancel by gatekeeping	Tygerberg Hospital wc TBH - F1 Emergency Unit	Chemistry	Aspartate transaminase (AST)	ST02340715
Tygerberg Laboratory	Cancel by gatekeeping	Tygerberg Hospital wc TBH - F1 Emergency Unit	Chemistry	Alkaline phosphatase (ALP)	ST02340715
Tygerberg Laboratory	Cancel by gatekeeping	Tygerberg Hospital wc TBH - F1 Emergency Unit	Chemistry	Gamma-glutamyl transferase (GGT)	ST02340715
Tygerberg Laboratory	Cancel by gatekeeping	Tygerberg Hospital wc TBH - F1 Emergency Unit	Chemistry	Lactate dehydrogenase (LD)	ST02340715
Tygerberg Laboratory	Cancel by gatekeeping	Tygerberg Hospital wc TBH - F1 Emergency Unit	Chemistry	Lipase	ST02340715
Tygerberg Laboratory	Cancel by gatekeeping	Tygerberg Hospital wc TBH - F1 Emergency Unit	Chemistry	C-reactive protein	ST02340715
Tygerberg Laboratory	Not done: lab error	Karl Bremer Hospital wc KBH - Emergency Centre	Haematology	Activated Partial Thromboplastin Time	ST02340718
Tygerberg Laboratory	Not done: coag underfilled	Karl Bremer Hospital wc KBH - Ward not stated	Haematology	D-Dimer	ST02340720
Tygerberg Laboratory	Cancel by gatekeeping	Eerste River Hospital wc ERH - Ward E (Medical)	Chemistry	Glycated haemoglobin (HbA1c)	ST02340728
Tygerberg Laboratory	No test set requested	Tygerberg Hospital wc TBH - Ward G2	Lab Support	Spare 1	ST02340730
Tygerberg Laboratory	Specimen insufficient	Eerste River Hospital wc ERH - Ward not stated	Haematology	Erythrocyte Sedimentation Rate	ST02340733
Tygerberg Laboratory	Unsuit: clotted	Tygerberg Hospital wc TBH - Ward G Ground	Haematology	Full Blood Count	ST02340734
Tygerberg Laboratory	Unsuit: clotted	Tygerberg Hospital wc TBH - Ward G Ground	Haematology	Differential Count	ST02340734
Tygerberg Laboratory	Unsuit: clotted	Tygerberg Hospital wc TBH - Ward G Ground	Haematology	Peripheral Blood Morphology	ST02340734
Tygerberg Laboratory	Invalid: haemolysis	Karl Bremer Hospital wc KBH - Emergency Centre	Chemistry	Potassium	ST02340772
Tygerberg Laboratory	No test set requested	Karl Bremer Hospital wc KBH - Emergency Centre	Lab Support	Spare 1	ST02340795
Tygerberg Laboratory	No test set requested	Tygerberg Hospital wc TBH - C1A Trauma	Lab Support	Test Request Details	ST02340800
Tygerberg Laboratory	Invalid: haemolysis	Eerste River Hospital wc ERH - Casualty Unit	Chemistry	Potassium	ST02340802
Tygerberg Laboratory	Cancel by gatekeeping	Eerste River Hospital wc ERH - Casualty Unit	Chemistry	Thyroid stimulating hormone (TSH)	ST02340805
Tygerberg Laboratory	Specimen not received	Karl Bremer Hospital wc KBH - Emergency Centre	Haematology	Full Blood Count	ST02340809
Tygerberg Laboratory	Unsuit: EDTA clotted	Tygerberg Hospital wc TBH - Ward C1 West	Haematology	Full Blood Count	ST02340817
Tygerberg Laboratory	Invalid: haemolysis	Eerste River Hospital wc ERH - Casualty Unit	Chemistry	Potassium	ST02340826
Tygerberg Laboratory	No test set requested	Tygerberg Hospital wc TBH - Ward A9 Unit	Lab Support	Test Request Details	ST02340830
Tygerberg Laboratory	Lab error (non-reportable)	Tygerberg Hospital wc TBH - Ward A9 Unit	Lab Support	Spare 1	ST02340832
Tygerberg Laboratory	Lab error (non-reportable)	Tygerberg Hospital wc TBH - Ward A9 Unit	Lab Support	Spare 1	ST02340835
Tygerberg Laboratory	Lab error (non-reportable)	Tygerberg Hospital wc TBH - Ward A9 Unit	Lab Support	Spare 2	ST02340835
Tygerberg Laboratory	Specimen insufficient	Tygerberg Hospital wc TBH - Ward A9 Unit	Chemistry	Creatinine (plus MDRD)	ST02340838
Tygerberg Laboratory	Specimen insufficient	Tygerberg Hospital wc TBH - Ward A9 Unit	Chemistry	Urea	ST02340838
Tygerberg Laboratory	Invalid: haemolysis	Tygerberg Hospital wc TBH - Ward C1 West	Chemistry	Potassium	ST02340844
Tygerberg Laboratory	Invalid: haemolysis	Tygerberg Hospital wc TBH - Ward C1 West	Chemistry	Vitamin B12	ST02340844
Tygerberg Laboratory	Specimen insufficient	Tygerberg Hospital wc TBH - Ward C1 West	Chemistry	Serum folate	ST02340844
Tygerberg Laboratory	Cancel by gatekeeping	Tygerberg Hospital wc TBH - Ward D8	Chemistry	Uric acid	ST02340849
Tygerberg Laboratory	Cancel by gatekeeping	Tygerberg Hospital wc TBH - Ward C1 East	Chemistry	Total protein	ST02340854
Tygerberg Laboratory	Invalid: haemolysis	Tygerberg Hospital wc TBH - Ward C1 East	Chemistry	Aspartate transaminase (AST)	ST02340854
Tygerberg Laboratory	Unsuit: citrate clotted	Tygerberg Hospital wc TBH - Ward C1 East	Haematology	Int Normalised Ratio (INR)	ST02340870
Tygerberg Laboratory	Unsuit: citrate clotted	Tygerberg Hospital wc TBH - Ward C1 East	Haematology	Activated Partial Thromboplastin Time	ST02340870
Tygerberg Laboratory	Unsuit: citrate clotted	Tygerberg Hospital wc TBH - Ward C1 East	Haematology	Fibrinogen	ST02340870
Tygerberg Laboratory	Unsuit: citrate clotted	Tygerberg Hospital wc TBH - Ward C1 East	Haematology	D-Dimer	ST02340870
Tygerberg Laboratory	Lab error (non-reportable)	Tygerberg Hospital wc TBH - Ward G Ground	Lab Support	Spare 1	ST02340905
Tygerberg Laboratory	Cancel by gatekeeping	Helderberg Hospital wc HHH - High Care	Virology	HIV Viral Load	ST02340907
Tygerberg Laboratory	Cancel phoning	Tygerberg Hospital wc TBH - Ward D9	Haematology	Haematology Results Phoning	ST02340921
Tygerberg Laboratory	Specimen not received	Tygerberg Hospital wc TBH - Ward D6	Haematology	Full Blood Count	ST02340933
Tygerberg Laboratory	Specimen insufficient	Tygerberg Hospital wc TBH - Ward G8	Chemistry	Total bilirubin	ST02340938
Tygerberg Laboratory	Specimen insufficient	Tygerberg Hospital wc TBH - Ward G8	Chemistry	Serum indices	ST02340938
Tygerberg Laboratory	Lab error (non-reportable)	Tygerberg Hospital wc TBH - Ward A4 West	Lab Support	Spare 1	ST02340943
Tygerberg Laboratory	Lab error (non-reportable)	Tygerberg Hospital wc TBH - Ward A4 West	Lab Support	Spare 1	ST02340944
Tygerberg Laboratory	Not done: coag underfilled	Tygerberg Hospital wc TBH - Ward D4	Haematology	Int Normalised Ratio (INR)	ST02340946
Tygerberg Laboratory	Cancel by gatekeeping	Tygerberg Hospital wc TBH - Ward A6	Chemistry	Thyroid stimulating hormone (TSH)	ST02340948
Tygerberg Laboratory	Invalid: haemolysis	Tygerberg Hospital wc TBH - Ward A7	Chemistry	Potassium	ST02340951
Tygerberg Laboratory	Cancel by gatekeeping	Tygerberg Hospital wc TBH - F1 Emergency Unit	Chemistry	C-reactive protein	ST02340958
Tygerberg Laboratory	Lab error (non-reportable)	Tygerberg Hospital wc TBH - Ward D10	Lab Support	Spare 1	ST02340967
Tygerberg Laboratory	Lab error (non-reportable)	Tygerberg Hospital wc TBH - Ward D10	Lab Support	Spare 2	ST02340967
Tygerberg Laboratory	Specimen not labeled	Tygerberg Hospital wc TBH - Ward D2	Chemistry	Creatinine (plus MDRD)	ST02340969
Tygerberg Laboratory	Specimen not labeled	Tygerberg Hospital wc TBH - Ward D2	Chemistry	Sodium	ST02340969
Tygerberg Laboratory	Specimen not labeled	Tygerberg Hospital wc TBH - Ward D2	Chemistry	Potassium	ST02340969
Tygerberg Laboratory	Specimen not labeled	Tygerberg Hospital wc TBH - Ward D2	Chemistry	Chloride	ST02340969
Tygerberg Laboratory	Specimen not labeled	Tygerberg Hospital wc TBH - Ward D2	Chemistry	Urea	ST02340969
Tygerberg Laboratory	Specimen not labeled	Tygerberg Hospital wc TBH - Ward D2	Chemistry	Serum indices	ST02340969
Tygerberg Laboratory	Lab error (non-reportable)	Tygerberg Hospital wc TBH - Ward D1	Lab Support	Spare 1	ST02341004
Tygerberg Laboratory	Specimen insufficient	Tygerberg Hospital wc TBH - Ward G2	Chemistry	Sodium	ST02341013
Tygerberg Laboratory	Specimen insufficient	Tygerberg Hospital wc TBH - Ward G2	Chemistry	Total bilirubin	ST02341013
Tygerberg Laboratory	Specimen insufficient	Tygerberg Hospital wc TBH - Ward G2	Chemistry	Serum indices	ST02341013
Tygerberg Laboratory	Unsuit: clotted	Tygerberg Hospital wc TBH - Ward G1	Haematology	Full Blood Count	ST02341015
Tygerberg Laboratory	Unsuit: clotted	Tygerberg Hospital wc TBH - Ward G1	Haematology	Differential Count	ST02341015
Tygerberg Laboratory	Require EDTA specimen	Masincedane Clinic wc MAS - Ward not stated	Haematology	ABO Blood Group	ST02341021
Tygerberg Laboratory	Require EDTA specimen	Masincedane Clinic wc MAS - Ward not stated	Haematology	Rhesus Blood Group	ST02341021
Tygerberg Laboratory	Require EDTA specimen	Swellendam Hospital wc SWE - Ward not stated	Haematology	ABO Blood Group	ST02341026
Tygerberg Laboratory	Cancel by gatekeeping	Ubuntu Clinic (Khayelitsha) - Ward not stated	Virology	Hep B Surface Ag	ST02341027
Tygerberg Laboratory	Specimen insufficient	Tygerberg Hospital wc TBH - Ward G1	Chemistry	Total bilirubin	ST02341029
Tygerberg Laboratory	Specimen insufficient	Tygerberg Hospital wc TBH - Ward G1	Chemistry	Serum indices	ST02341029
Tygerberg Laboratory	Require EDTA specimen	Tygerberg Hospital wc TBH - Ward C2A	Virology	HIV-1 Qualitative PCR	ST02341031
Tygerberg Laboratory	Lab error (non-reportable)	Tygerberg Hospital wc TBH - Ward J1	Lab Support	Spare 1	ST02341032
Tygerberg Laboratory	No test set requested	Kraaifontein CHC wc KFP - Ward not stated	Lab Support	Test Request Details	ST02341041
Tygerberg Laboratory	No test set requested	Kraaifontein CHC wc KFP - Ward not stated	Lab Support	Spare 1	ST02341041
Tygerberg Laboratory	Lab error (non-reportable)	Macassar CDC wc MCP - Ward not stated	Lab Support	Spare 1	ST02341042
Tygerberg Laboratory	Specimen not received	Kraaifontein CHC wc KFP - Ward not stated	Haematology	Full Blood Count	ST02341044
Tygerberg Laboratory	No test set requested	Delft CHC wc DFP - Ward not stated	Lab Support	Test Request Details	ST02341046
Tygerberg Laboratory	Specimen not received	Delft CHC wc DFP - Ward not stated	Virology	HIV Viral Load	ST02341046
Tygerberg Laboratory	Specimen not received	Karl Bremer Hospital wc KBH - 4A Medical Ward	Chemistry	Creatinine (plus MDRD)	ST02341054
Tygerberg Laboratory	Specimen not received	Karl Bremer Hospital wc KBH - 4A Medical Ward	Chemistry	Sodium	ST02341054
Tygerberg Laboratory	Specimen not received	Karl Bremer Hospital wc KBH - 4A Medical Ward	Chemistry	Potassium	ST02341054
Tygerberg Laboratory	Specimen not received	Karl Bremer Hospital wc KBH - 4A Medical Ward	Chemistry	Urea	ST02341054
Tygerberg Laboratory	Specimen not received	Karl Bremer Hospital wc KBH - 4A Medical Ward	Chemistry	Calcium	ST02341054
Tygerberg Laboratory	Specimen not received	Karl Bremer Hospital wc KBH - 4A Medical Ward	Chemistry	Magnesium	ST02341054
Tygerberg Laboratory	Specimen not received	Karl Bremer Hospital wc KBH - 4A Medical Ward	Chemistry	Inorganic phosphate	ST02341054
Tygerberg Laboratory	Specimen not received	Karl Bremer Hospital wc KBH - 4A Medical Ward	Chemistry	Albumin	ST02341054
Tygerberg Laboratory	Specimen not received	Karl Bremer Hospital wc KBH - 4A Medical Ward	Chemistry	Alanine transaminase (ALT)	ST02341054
Tygerberg Laboratory	Specimen not received	Karl Bremer Hospital wc KBH - 4A Medical Ward	Chemistry	Alkaline phosphatase (ALP)	ST02341054
Tygerberg Laboratory	Specimen not received	Karl Bremer Hospital wc KBH - 4A Medical Ward	Chemistry	Serum indices	ST02341054
Tygerberg Laboratory	Specimen not received	Karl Bremer Hospital wc KBH - 4A Medical Ward	Virology	Hep B Surface Ag	ST02341054
Tygerberg Laboratory	Specimen not received	Karl Bremer Hospital wc KBH - 4A Medical Ward	Virology	Hep B Surface Ab	ST02341054
Tygerberg Laboratory	Specimen not received	Karl Bremer Hospital wc KBH - 4A Medical Ward	Virology	Hepatitis B Core Total Ab	ST02341054
Tygerberg Laboratory	Lab error (non-reportable)	Karl Bremer Hospital wc KBH - Emergency Centre	Lab Support	Spare 1	ST02341055
Tygerberg Laboratory	Cancel by lab (incorrect test)	Karl Bremer Hospital wc KBH - Emergency Centre	Haematology	Rhesus Blood Group	ST02341057
Tygerberg Laboratory	Lab error (non-reportable)	Karl Bremer Hospital wc KBH - Emergency Centre	Lab Support	Spare 1	ST02341057
Tygerberg Laboratory	Lab error (non-reportable)	Karl Bremer Hospital wc KBH - Emergency Centre	Lab Support	Spare 1	ST02341062
Tygerberg Laboratory	Invalid: haemolysis	Karl Bremer Hospital wc KBH - Emergency Centre	Chemistry	Potassium	ST02341065
Tygerberg Laboratory	Invalid: haemolysis	Karl Bremer Hospital wc KBH - Emergency Centre	Chemistry	Alanine transaminase (ALT)	ST02341065
Tygerberg Laboratory	No test set requested	Karl Bremer Hospital wc KBH - 4A Medical Ward	Lab Support	Test Request Details	ST02341067
Tygerberg Laboratory	Unsuit: clotted	Tygerberg Hospital wc TBH - Ward C2A	Haematology	Haemoglobin	ST02341076
Tygerberg Laboratory	Unsuit: clotted	Tygerberg Hospital wc TBH - Ward C2A	Haematology	Platelet Count	ST02341076
Tygerberg Laboratory	Invalid: haemolysis	Karl Bremer Hospital wc KBH - Emergency Centre	Chemistry	Potassium	ST02341079
Tygerberg Laboratory	Invalid: haemolysis	Karl Bremer Hospital wc KBH - Emergency Centre	Chemistry	Aspartate transaminase (AST)	ST02341079
Tygerberg Laboratory	Invalid: haemolysis	Karl Bremer Hospital wc KBH - Emergency Centre	Chemistry	Lactate dehydrogenase (LD)	ST02341079
Tygerberg Laboratory	Invalid: haemolysis	Karl Bremer Hospital wc KBH - Emergency Centre	Chemistry	Iron	ST02341079
Tygerberg Laboratory	Invalid: haemolysis	Karl Bremer Hospital wc KBH - Emergency Centre	Chemistry	Potassium	ST02341081
Tygerberg Laboratory	Invalid: haemolysis	Karl Bremer Hospital wc KBH - Emergency Centre	Chemistry	Aspartate transaminase (AST)	ST02341081
Tygerberg Laboratory	Invalid: haemolysis	Karl Bremer Hospital wc KBH - Emergency Centre	Chemistry	Lactate dehydrogenase (LD)	ST02341081
Tygerberg Laboratory	Invalid: haemolysis	Karl Bremer Hospital wc KBH - Emergency Centre	Chemistry	Iron	ST02341081
Tygerberg Laboratory	Invalid: haemolysis	Tygerberg Hospital wc TBH - Ward A7	Chemistry	Creatinine (plus MDRD)	ST02341092
Tygerberg Laboratory	Invalid: haemolysis	Tygerberg Hospital wc TBH - Ward A7	Chemistry	Potassium	ST02341092
Tygerberg Laboratory	Invalid: haemolysis	Tygerberg Hospital wc TBH - Ward A7	Chemistry	Magnesium	ST02341092
Tygerberg Laboratory	Unsuit: clotted	Tygerberg Hospital wc TBH - Ward G Ground	Haematology	Full Blood Count	ST02341111
Tygerberg Laboratory	Unsuit: clotted	Tygerberg Hospital wc TBH - Ward G Ground	Haematology	Differential Count	ST02341111
Tygerberg Laboratory	Unsuit: clotted	Tygerberg Hospital wc TBH - Ward G Ground	Haematology	Reticulocyte Count Automated	ST02341111
Tygerberg Laboratory	Unsuit: clotted	Tygerberg Hospital wc TBH - Ward G Ground	Haematology	Peripheral Blood Morphology	ST02341111
Tygerberg Laboratory	Cancel: not indicated (policy)	Tygerberg Hospital wc TBH - Ward G Ground	Virology	HIV-1/2 Ab/Ag (Confirm)	ST02341111
Tygerberg Laboratory	Cancel by lab (incorrect test)	Eerste River Hospital wc ERH - Casualty Unit	Virology	Measles & Rubella PCR	ST02341118
Tygerberg Laboratory	Specimen container broken	Tygerberg Hospital wc TBH - Ward A6	Haematology	Int Normalised Ratio (INR)	ST02341123
Tygerberg Laboratory	Specimen container broken	Tygerberg Hospital wc TBH - Ward A6	Haematology	Activated Partial Thromboplastin Time	ST02341123
Tygerberg Laboratory	Invalid: haemolysis	Tygerberg Hospital wc TBH - Ward C1 West	Chemistry	Potassium	ST02341142
Tygerberg Laboratory	Unsuit: haemolysed	Tygerberg Hospital wc TBH - Ward C1 West	Haematology	Int Normalised Ratio (INR)	ST02341142
Tygerberg Laboratory	Cancel by gatekeeping	Tygerberg Hospital wc TBH - Ward C1 West	Chemistry	Glycated haemoglobin (HbA1c)	ST02341144
Tygerberg Laboratory	Invalid: haemolysis	Tygerberg Hospital wc TBH - Ward C1 West	Chemistry	Aspartate transaminase (AST)	ST02341148
Tygerberg Laboratory	Invalid: haemolysis	Tygerberg Hospital wc TBH - Ward C1 West	Chemistry	Vitamin B12	ST02341148
Tygerberg Laboratory	Invalid: haemolysis	Tygerberg Hospital wc TBH - Ward C1 West	Chemistry	Serum folate	ST02341148
Tygerberg Laboratory	Invalid: haemolysis	Karl Bremer Hospital wc KBH - Emergency Centre	Chemistry	Potassium	ST02341153
Tygerberg Laboratory	Unsuit: clotted	Karl Bremer Hospital wc KBH - Ward not stated	Haematology	Full Blood Count	ST02341154
Tygerberg Laboratory	Unsuit: clotted	Karl Bremer Hospital wc KBH - Ward not stated	Haematology	Differential Count	ST02341154
Tygerberg Laboratory	Unsuit: citrate clotted	Karl Bremer Hospital wc KBH - Ward not stated	Haematology	Int Normalised Ratio (INR)	ST02341154
Tygerberg Laboratory	Invalid: haemolysis	Karl Bremer Hospital wc KBH - Emergency Centre	Chemistry	Potassium	ST02341155
Tygerberg Laboratory	Unsuit: clotted	Karl Bremer Hospital wc KBH - Emergency Centre	Haematology	Full Blood Count	ST02341155
Tygerberg Laboratory	Invalid: haemolysis	Tygerberg Hospital wc TBH - Ward C2A	Chemistry	Potassium	ST02341171
Tygerberg Laboratory	Invalid: haemolysis	Tygerberg Hospital wc TBH - Ward C2A	Chemistry	Aspartate transaminase (AST)	ST02341171
Tygerberg Laboratory	Invalid: haemolysis	Tygerberg Hospital wc TBH - Ward C2A	Chemistry	Lactate dehydrogenase (LD)	ST02341171
Tygerberg Laboratory	Unsuit: haemolysed	Tygerberg Hospital wc TBH - Ward C2A	Haematology	Int Normalised Ratio (INR)	ST02341171
Tygerberg Laboratory	Unsuit: haemolysed	Tygerberg Hospital wc TBH - Ward C2A	Haematology	Activated Partial Thromboplastin Time	ST02341171
Tygerberg Laboratory	Unsuit: haemolysed	Tygerberg Hospital wc TBH - Ward C2A	Haematology	Fibrinogen	ST02341171
Tygerberg Laboratory	No test set requested	Tygerberg Hospital wc TBH - Ward A5 Unit	Lab Support	Spare 1	ST02341173
Tygerberg Laboratory	Invalid: haemolysis	Eerste River Hospital wc ERH - Casualty Unit	Chemistry	Potassium	ST02341199
Tygerberg Laboratory	Invalid: haemolysis	Karl Bremer Hospital wc KBH - Emergency Centre	Chemistry	Potassium	ST02341213
Tygerberg Laboratory	Invalid: haemolysis	Karl Bremer Hospital wc KBH - Emergency Centre	Chemistry	Potassium	ST02341215
Tygerberg Laboratory	Cancel by gatekeeping	Tygerberg Hospital wc TBH - Ward C2A	Chemistry	C-reactive protein	ST02341237
Tygerberg Laboratory	Unsuit: clotted	Tygerberg Hospital wc TBH - Ward G1	Haematology	Full Blood Count	ST02341242
Tygerberg Laboratory	Unsuit: clotted	Tygerberg Hospital wc TBH - Ward G1	Haematology	Differential Count	ST02341242
Tygerberg Laboratory	Unsuit: clotted	Tygerberg Hospital wc TBH - Ward G1	Haematology	Reticulocyte Count Automated	ST02341242
Tygerberg Laboratory	Unsuit: clotted	Tygerberg Hospital wc TBH - Ward G1	Haematology	Peripheral Blood Morphology	ST02341242
Tygerberg Laboratory	Unsuit: clotted	Tygerberg Hospital wc TBH - Ward G Ground	Haematology	Full Blood Count	ST02341251
Tygerberg Laboratory	Unsuit: clotted	Tygerberg Hospital wc TBH - Ward G Ground	Haematology	Differential Count	ST02341251
Tygerberg Laboratory	Unsuit: clotted	Tygerberg Hospital wc TBH - Ward J3	Haematology	Full Blood Count	ST02341254
Tygerberg Laboratory	Unsuit: clotted	Tygerberg Hospital wc TBH - Ward J3	Haematology	Differential Count	ST02341254
Tygerberg Laboratory	Unsuit: clotted	Tygerberg Hospital wc TBH - Ward J3	Haematology	Peripheral Blood Morphology	ST02341254
Tygerberg Laboratory	No test set requested	Tygerberg Hospital wc TBH - Ward C1 West	Lab Support	Spare 1	ST02341267
Tygerberg Laboratory	Lab error (non-reportable)	Tygerberg Hospital wc TBH - Ward C1 West	Lab Support	Spare 1	ST02341269
Tygerberg Laboratory	Lab error (non-reportable)	Tygerberg Hospital wc TBH - Ward C1 West	Lab Support	Spare 2	ST02341269
Tygerberg Laboratory	Specimen insufficient	Eerste River Hospital wc ERH - Ward E (Medical)	Chemistry	Chromogranin A	ST02341289
Tygerberg Laboratory	Invalid: haemolysis	Karl Bremer Hospital wc KBH - Emergency Centre	Chemistry	Potassium	ST02341290
Tygerberg Laboratory	Invalid: haemolysis	Karl Bremer Hospital wc KBH - Emergency Centre	Chemistry	Alkaline phosphatase (ALP)	ST02341290
Tygerberg Laboratory	Lab error (non-reportable)	Karl Bremer Hospital wc KBH - Emergency Centre	Lab Support	Spare 1	ST02341290
Tygerberg Laboratory	Lab error (non-reportable)	Eerste River Hospital wc ERH - Ward E (Medical)	Lab Support	Spare 1	ST02341291
Tygerberg Laboratory	Invalid: haemolysis	Karl Bremer Hospital wc KBH - Emergency Centre	Chemistry	Potassium	ST02341293
Tygerberg Laboratory	Invalid: haemolysis	Karl Bremer Hospital wc KBH - Emergency Centre	Chemistry	Alanine transaminase (ALT)	ST02341293
Tygerberg Laboratory	Lab error (non-reportable)	Karl Bremer Hospital wc KBH - Emergency Centre	Lab Support	Spare 1	ST02341294
Tygerberg Laboratory	Lab error (non-reportable)	Karl Bremer Hospital wc KBH - Emergency Centre	Lab Support	Spare 2	ST02341294
Tygerberg Laboratory	Lab error (non-reportable)	Tygerberg Hospital wc TBH - E1 Triage General	Lab Support	Spare 1	ST02341295
Tygerberg Laboratory	Invalid: haemolysis	Tygerberg Hospital wc TBH - C1A Trauma	Chemistry	Aspartate transaminase (AST)	ST02341330
Tygerberg Laboratory	Invalid: haemolysis	Tygerberg Hospital wc TBH - C1A Trauma	Chemistry	Lactate dehydrogenase (LD)	ST02341330
Tygerberg Laboratory	Lab error (non-reportable)	Tygerberg Hospital wc TBH - Ward C1 West	Lab Support	Spare 1	ST02341336
Tygerberg Laboratory	Cancel by doctor	Tygerberg Hospital wc TBH - Ward J6	Haematology	Bone Marrow Procedure	ST02341357
Tygerberg Laboratory	Cancel by doctor	Tygerberg Hospital wc TBH - Ward D8	Haematology	Bone Marrow Procedure	ST02341358
Tygerberg Laboratory	Lab error (non-reportable)	Tygerberg Hospital wc TBH - Ward C2A	Lab Support	Spare 1	ST02341362
Tygerberg Laboratory	Specimen not received	Tygerberg Hospital wc TBH - Ward not stated	Haematology	Flowcytometry	ST02341364
Tygerberg Laboratory	Not done: technical problem	Helderberg Hospital wc HHH - Ward G	Microbiology	GXP Toxigenic C. difficile	ST02341372
Tygerberg Laboratory	Not done: unsuitable	Tygerberg Hospital wc TBH - Ward A5 Unit	Microbiology	Gram stain resp/sputum	ST02341398
Tygerberg Laboratory	Not done: unsuitable	Tygerberg Hospital wc TBH - Ward A5 Unit	Microbiology	Culture resp/sputum	ST02341398
Tygerberg Laboratory	Lab error (non-reportable)	Tygerberg Hospital wc TBH - Ward G3	Lab Support	Tests Referred	ST02341429
Tygerberg Laboratory	Invalid: haemolysis	Karl Bremer Hospital wc KBH - Emergency Centre	Chemistry	Potassium	ST02341444
Tygerberg Laboratory	Not done: technical problem	Tygerberg Hospital wc TBH - Ward D8	Microbiology	GXP Toxigenic C. difficile	ST02341451
Tygerberg Laboratory	Cancel by gatekeeping	Karl Bremer Hospital wc KBH - Emergency Centre	Chemistry	Vitamin B12	ST02341453
Tygerberg Laboratory	Specimen insufficient	Tygerberg Hospital wc TBH - Ward G2	Microbiology	GeneXpert Ultra	ST02341455
Tygerberg Laboratory	Not done: technical problem	Tygerberg Hospital wc TBH - Ward A7	Microbiology	GXP Toxigenic C. difficile	ST02341456
Tygerberg Laboratory	Not done: coag underfilled	Tygerberg Hospital wc TBH - C1R Resuscitation	Haematology	Int Normalised Ratio (INR)	ST02341457
Tygerberg Laboratory	Not done: coag underfilled	Tygerberg Hospital wc TBH - C1R Resuscitation	Haematology	Activated Partial Thromboplastin Time	ST02341457
Tygerberg Laboratory	Specimen insufficient	Tygerberg Hospital wc TBH - Ward G2	Microbiology	GeneXpert Ultra	ST02341460
Tygerberg Laboratory	Not done: unsuitable	Tygerberg Hospital wc TBH - Ward A9 Unit	Microbiology	GeneXpert Ultra	ST02341463
Tygerberg Laboratory	Not done: no patient name/surname	Helderberg Hospital wc HHH - Day Theater	Histology	Histology (TBH)	ST02341464
Tygerberg Laboratory	Not done: unsuitable	Tygerberg Hospital wc TBH - Ward A9 Unit	Microbiology	GeneXpert Ultra	ST02341465
Tygerberg Laboratory	Specimen insufficient	Tygerberg Hospital wc TBH - Ward G2	Microbiology	GeneXpert Ultra	ST02341470
Tygerberg Laboratory	Specimen insufficient	Tygerberg Hospital wc TBH - Ward G2	Microbiology	GeneXpert Ultra	ST02341471
Tygerberg Laboratory	Cancel by gatekeeping	Tygerberg Hospital wc TBH - X-Block - Bronchi	Chemistry	Carcinoembryonic Ag (CEA)	ST02341472
Tygerberg Laboratory	Cancel: not indicated (result)	Tygerberg Hospital wc TBH - X-Block - Bronchi	Chemistry	Serum indices	ST02341472
Tygerberg Laboratory	Cancel by gatekeeping	Tygerberg Hospital wc TBH - Ward C1 West	Chemistry	Total cholesterol	ST02341484
Tygerberg Laboratory	Invalid: haemolysis	Tygerberg Hospital wc TBH - Ward C1 West	Chemistry	Serum folate	ST02341489
Tygerberg Laboratory	Cancel phoning	Tygerberg Hospital wc TBH - X-Block - Haematology	Haematology	Haematology Results Phoning	ST02341497
Tygerberg Laboratory	Invalid: haemolysis	Tygerberg Hospital wc TBH - Ward J6	Chemistry	Potassium	ST02341518
Tygerberg Laboratory	Unsuit: clotted	Tygerberg Hospital wc TBH - Ward J6	Haematology	Full Blood Count	ST02341518
Tygerberg Laboratory	Specimen not received	Tygerberg Hospital wc TBH - Ward A9 Unit	Chemistry	Creatinine (plus MDRD)	ST02341521
Tygerberg Laboratory	Specimen not received	Tygerberg Hospital wc TBH - Ward A9 Unit	Chemistry	Sodium	ST02341521
Tygerberg Laboratory	Specimen not received	Tygerberg Hospital wc TBH - Ward A9 Unit	Chemistry	Potassium	ST02341521
Tygerberg Laboratory	Specimen not received	Tygerberg Hospital wc TBH - Ward A9 Unit	Chemistry	Chloride	ST02341521
Tygerberg Laboratory	Specimen not received	Tygerberg Hospital wc TBH - Ward A9 Unit	Chemistry	Urea	ST02341521
Tygerberg Laboratory	Specimen not received	Tygerberg Hospital wc TBH - Ward A9 Unit	Chemistry	Calcium	ST02341521
Tygerberg Laboratory	Specimen not received	Tygerberg Hospital wc TBH - Ward A9 Unit	Chemistry	Magnesium	ST02341521
Tygerberg Laboratory	Specimen not received	Tygerberg Hospital wc TBH - Ward A9 Unit	Chemistry	Inorganic phosphate	ST02341521
Tygerberg Laboratory	Specimen not received	Tygerberg Hospital wc TBH - Ward A9 Unit	Chemistry	C-reactive protein	ST02341521
Tygerberg Laboratory	Specimen not received	Tygerberg Hospital wc TBH - Ward A9 Unit	Chemistry	Serum indices	ST02341521
Tygerberg Laboratory	Specimen not received	Tygerberg Hospital wc TBH - Ward A9 Unit	Haematology	Full Blood Count	ST02341521
Tygerberg Laboratory	Specimen not received	Tygerberg Hospital wc TBH - Ward A9 Unit	Haematology	Differential Count	ST02341521
Tygerberg Laboratory	Cancel by gatekeeping	Tygerberg Hospital wc TBH - Ward D9	Chemistry	Glycated haemoglobin (HbA1c)	ST02341538
Tygerberg Laboratory	Cancel by gatekeeping	Tygerberg Hospital wc TBH - Ward D9	Chemistry	Uric acid	ST02341538
Tygerberg Laboratory	Invalid: haemolysis	Tygerberg Hospital wc TBH - Ward A9 Unit	Chemistry	Potassium	ST02341547
Tygerberg Laboratory	Invalid: haemolysis	Tygerberg Hospital wc TBH - Ward A9 Unit	Chemistry	Inorganic phosphate	ST02341547
Tygerberg Laboratory	Not done: no collection date or time	Tygerberg Hospital wc TBH - Ward A5 High Care	Haematology	Activated Partial Thromboplastin Time	ST02341554
Tygerberg Laboratory	Invalid: haemolysis	Tygerberg Hospital wc TBH - Ward H1X	Chemistry	Potassium	ST02341576
Tygerberg Laboratory	Cancel by gatekeeping	Tygerberg Hospital wc TBH - Ward J Ground	Virology	HIV Viral Load	ST02341587
Tygerberg Laboratory	Cancel by gatekeeping	Tygerberg Hospital wc TBH - Ward A7	Chemistry	Iron	ST02341595
Tygerberg Laboratory	Cancel by gatekeeping	Tygerberg Hospital wc TBH - Ward A7	Chemistry	Transferrin	ST02341595
Tygerberg Laboratory	Cancel by gatekeeping	Tygerberg Hospital wc TBH - X-Block - Bronchi	Chemistry	Carcinoembryonic Ag (CEA)	ST02341647
Tygerberg Laboratory	Cancel by gatekeeping	Tygerberg Hospital wc TBH - Ward A8 East	Chemistry	Total protein	ST02341649
Tygerberg Laboratory	Specimen insufficient	Tygerberg Hospital wc TBH - Ward not stated	Chemistry	Serum indices	ST02341652
Tygerberg Laboratory	Lab error (non-reportable)	Tygerberg Hospital wc TBH - Ward G9	Lab Support	Tests Referred	ST02341659
Tygerberg Laboratory	Lab error (non-reportable)	Tygerberg Hospital wc TBH - Ward G Ground	Virology	CMV Viral Load	ST02341702
Tygerberg Laboratory	Cancel by gatekeeping	Tygerberg Hospital wc TBH - Ward not stated	Chemistry	C-reactive protein	ST02341708
Tygerberg Laboratory	Unsuit: clotted	Tygerberg Oral Health Centre wc TCO - No ward	Haematology	Int Normalised Ratio (INR)	ST02341711
Tygerberg Laboratory	Unsuit: clotted	Tygerberg Oral Health Centre wc TCO - No ward	Haematology	Activated Partial Thromboplastin Time	ST02341711
Tygerberg Laboratory	Not done: discarded	Tygerberg Hospital wc TBH - Ward A1 Burns	Microbiology	Gram stain sterile sites	ST02341718
Tygerberg Laboratory	Not done: discarded	Tygerberg Hospital wc TBH - Ward A1 Burns	Microbiology	Culture sterile sites	ST02341718
Tygerberg Laboratory	Invalid: haemolysis	Tygerberg Hospital wc TBH - Ward D8	Chemistry	Potassium	ST02341733
Tygerberg Laboratory	Invalid: haemolysis	Tygerberg Hospital wc TBH - Ward D8	Chemistry	Lactate dehydrogenase (LD)	ST02341733
Tygerberg Laboratory	Unsuit: haemolysed	Tygerberg Hospital wc TBH - Ward J Ground	Haematology	Int Normalised Ratio (INR)	ST02341738
Tygerberg Laboratory	Unsuit: haemolysed	Tygerberg Hospital wc TBH - Ward J Ground	Haematology	Activated Partial Thromboplastin Time	ST02341738
Tygerberg Laboratory	Unsuit: haemolysed	Tygerberg Hospital wc TBH - Ward J Ground	Haematology	Fibrinogen	ST02341738
Tygerberg Laboratory	Unsuit: haemolysed	Tygerberg Hospital wc TBH - Ward J Ground	Haematology	D-Dimer	ST02341738
Tygerberg Laboratory	Cancel by gatekeeping	Tygerberg Hospital wc TBH - Ward J Ground	Virology	Hepatitis A IgM	ST02341738
Tygerberg Laboratory	Specimen not received	Tygerberg Hospital wc TBH - Ward C2A	Chemistry	Creatinine (plus MDRD)	ST02341742
Tygerberg Laboratory	Specimen not received	Tygerberg Hospital wc TBH - Ward C2A	Chemistry	Potassium	ST02341742
Tygerberg Laboratory	Specimen not received	Tygerberg Hospital wc TBH - Ward C2A	Chemistry	Urea	ST02341742
Tygerberg Laboratory	Specimen not received	Tygerberg Hospital wc TBH - Ward C2A	Chemistry	Aspartate transaminase (AST)	ST02341742
Tygerberg Laboratory	Specimen not received	Tygerberg Hospital wc TBH - Ward C2A	Chemistry	Lactate dehydrogenase (LD)	ST02341742
Tygerberg Laboratory	Specimen not received	Tygerberg Hospital wc TBH - Ward C2A	Chemistry	C-reactive protein	ST02341742
Tygerberg Laboratory	Specimen not received	Tygerberg Hospital wc TBH - Ward C2A	Chemistry	Thyroid stimulating hormone (TSH)	ST02341742
Tygerberg Laboratory	Specimen not received	Tygerberg Hospital wc TBH - Ward C2A	Chemistry	Serum indices	ST02341742
Tygerberg Laboratory	Specimen insufficient	Tygerberg Hospital wc TBH - Ward C2A	Microbiology	GeneXpert Ultra	ST02341750
Tygerberg Laboratory	No test set requested	Tygerberg Hospital wc TBH - Ward D8	Lab Support	Test Request Details	ST02341754
Tygerberg Laboratory	No test set requested	Tygerberg Hospital wc TBH - Ward D7	Lab Support	Test Request Details	ST02341756
Tygerberg Laboratory	Cancel by gatekeeping	Tygerberg Hospital wc TBH - C3BO - Obstetrics	Chemistry	Glycated haemoglobin (HbA1c)	ST02341785
Tygerberg Laboratory	Invalid: haemolysis	Tygerberg Hospital wc TBH - X-Block - Hema Chemotherapy	Chemistry	Potassium	ST02341797
Tygerberg Laboratory	Invalid: haemolysis	Tygerberg Hospital wc TBH - Ward not stated	Chemistry	Potassium	ST02341807
Tygerberg Laboratory	Require EDTA specimen	Tygerberg Hospital wc TBH - Ward C2A	Virology	HIV-1 Qualitative PCR	ST02341823
Tygerberg Laboratory	Dupl registration (non-reportable)	Tygerberg Hospital wc TBH - Ward J3	Chemistry	Creatinine (plus MDRD)	ST02341824
Tygerberg Laboratory	Dupl registration (non-reportable)	Tygerberg Hospital wc TBH - Ward J3	Chemistry	Sodium	ST02341824
Tygerberg Laboratory	Dupl registration (non-reportable)	Tygerberg Hospital wc TBH - Ward J3	Chemistry	Potassium	ST02341824
Tygerberg Laboratory	Dupl registration (non-reportable)	Tygerberg Hospital wc TBH - Ward J3	Chemistry	Chloride	ST02341824
Tygerberg Laboratory	Dupl registration (non-reportable)	Tygerberg Hospital wc TBH - Ward J3	Chemistry	Urea	ST02341824
Tygerberg Laboratory	Dupl registration (non-reportable)	Tygerberg Hospital wc TBH - Ward J3	Chemistry	Calcium	ST02341824
Tygerberg Laboratory	Dupl registration (non-reportable)	Tygerberg Hospital wc TBH - Ward J3	Chemistry	Magnesium	ST02341824
Tygerberg Laboratory	Dupl registration (non-reportable)	Tygerberg Hospital wc TBH - Ward J3	Chemistry	Inorganic phosphate	ST02341824
Tygerberg Laboratory	Dupl registration (non-reportable)	Tygerberg Hospital wc TBH - Ward J3	Chemistry	Alkaline phosphatase (ALP)	ST02341824
Tygerberg Laboratory	Dupl registration (non-reportable)	Tygerberg Hospital wc TBH - Ward J3	Chemistry	C-reactive protein	ST02341824
Tygerberg Laboratory	Dupl registration (non-reportable)	Tygerberg Hospital wc TBH - Ward J3	Chemistry	Serum indices	ST02341824
Tygerberg Laboratory	Unsuit: clotted	Tygerberg Hospital wc TBH - Ward J3	Haematology	Full Blood Count	ST02341824
Tygerberg Laboratory	Unsuit: clotted	Tygerberg Hospital wc TBH - Ward J3	Haematology	Reticulocyte Count Automated	ST02341824
Tygerberg Laboratory	Specimen insufficient	Tygerberg Hospital wc TBH - Ward G1	Chemistry	Thyroid stimulating hormone (TSH)	ST02341826
Tygerberg Laboratory	Specimen insufficient	Tygerberg Hospital wc TBH - Ward G1	Haematology	Int Normalised Ratio (INR)	ST02341826
Tygerberg Laboratory	Specimen insufficient	Tygerberg Hospital wc TBH - Ward G1	Haematology	Activated Partial Thromboplastin Time	ST02341826
Tygerberg Laboratory	Specimen insufficient	Tygerberg Hospital wc TBH - Ward G8	Chemistry	Glucose (random)	ST02341830
Tygerberg Laboratory	Specimen insufficient	Tygerberg Hospital wc TBH - Ward G8	Chemistry	Human growth hormone	ST02341830
Tygerberg Laboratory	Unsuit: too old	Tygerberg Hospital wc TBH - Ward not stated	Virology	HIV Viral Load	ST02341838
Tygerberg Laboratory	Invalid: haemolysis	Tygerberg Hospital wc TBH - Ward G1	Chemistry	Potassium	ST02341842
Tygerberg Laboratory	Specimen not labeled	Tygerberg Hospital wc TBH - C3BO - Obstetrics	Chemistry	Creatinine (plus MDRD)	ST02341857
Tygerberg Laboratory	Lab error (non-reportable)	Bishop Lavis CDC wc BLP - Ward not stated	Lab Support	Spare 1	ST02341858
Tygerberg Laboratory	Lab error (non-reportable)	Eerste River Hospital wc ERH - Casualty Unit	Lab Support	Spare 1	ST02341871
Tygerberg Laboratory	Cancel by gatekeeping	Tygerberg Hospital wc TBH - Ward not stated	Chemistry	C-reactive protein	ST02341881
Tygerberg Laboratory	Invalid: haemolysis	Tygerberg Hospital wc TBH - X-Block - Haematology	Chemistry	Potassium	ST02341892
Tygerberg Laboratory	No test set requested	Tygerberg Hospital wc TBH - Ward A9 Unit	Lab Support	Test Request Details	ST02341893
Tygerberg Laboratory	Unsuit: transport medium	Tygerberg Hospital wc TBH - Ward A9 Unit	Microbiology	Gram stain resp/sputum	ST02341906
Tygerberg Laboratory	Unsuit: transport medium	Tygerberg Hospital wc TBH - Ward A9 Unit	Microbiology	Culture resp/sputum	ST02341906
Tygerberg Laboratory	Unsuit: EDTA clotted	Tygerberg Hospital wc TBH - Ward J7	Haematology	Full Blood Count	ST02341909
Tygerberg Laboratory	Lab error (non-reportable)	Tygerberg Hospital wc TBH - Ward not stated	Lab Support	Spare 1	ST02341913
Tygerberg Laboratory	Cancel by gatekeeping	Tygerberg Hospital wc TBH - C3BO - Obstetrics	Immunology	CD4 ARV	ST02341939
Tygerberg Laboratory	No request form received	Tygerberg Hospital wc TBH - Ward not stated	Lab Support	Test Request Details	ST02341956
Tygerberg Laboratory	No request form received	Tygerberg Hospital wc TBH - Ward not stated	Lab Support	Spare 1	ST02341956
Tygerberg Laboratory	No test set requested	Tygerberg Hospital wc TBH - X-Block - Bronchi	Lab Support	Test Request Details	ST02341957
Tygerberg Laboratory	No test set requested	Tygerberg Hospital wc TBH - X-Block - Bronchi	Lab Support	Spare 1	ST02341957
Tygerberg Laboratory	No test set requested	Tygerberg Hospital wc TBH - X-Block - Bronchi	Lab Support	Test Request Details	ST02341959
Tygerberg Laboratory	Unsuit: leaked	Tygerberg Hospital wc TBH - Ward D9	Chemistry	Angiotensin converting enzyme	ST02341961
Tygerberg Laboratory	Lab error (non-reportable)	Tygerberg Hospital wc TBH - Ward D9	Lab Support	Spare 1	ST02341961
Tygerberg Laboratory	Specimen insufficient	Bishop Lavis CDC wc BLP - Ward not stated	Haematology	Erythrocyte Sedimentation Rate	ST02341966
Tygerberg Laboratory	Cancel phoning	Tygerberg Hospital wc TBH - Ward A3 East	Chemistry	Chemistry Results Phoning	ST02341971
Tygerberg Laboratory	Unsuit: too old	Tygerberg Hospital wc TBH - Ward A3 East	Chemistry	Potassium	ST02341971
Tygerberg Laboratory	Specimen insufficient	Tygerberg Hospital wc TBH - Ward G2	Haematology	Full Blood Count	ST02341975
Tygerberg Laboratory	Specimen insufficient	Tygerberg Hospital wc TBH - Ward G2	Haematology	Differential Count	ST02341975
Tygerberg Laboratory	Cancel by gatekeeping	Tygerberg Hospital wc TBH - Ward A3 East	Chemistry	Thyroid stimulating hormone (TSH)	ST02341977
Tygerberg Laboratory	Unsuit: EDTA clotted	Tygerberg Hospital wc TBH - Ward G2	Haematology	Full Blood Count	ST02341978
Tygerberg Laboratory	Unsuit: EDTA clotted	Tygerberg Hospital wc TBH - Ward G2	Haematology	Differential Count	ST02341978
Tygerberg Laboratory	Unsuit: EDTA clotted	Tygerberg Hospital wc TBH - Ward G2	Haematology	Reticulocyte Count Automated	ST02341978
Tygerberg Laboratory	Lab error (non-reportable)	Tygerberg Hospital wc TBH - C1A Trauma	Lab Support	Spare 1	ST02341988
Tygerberg Laboratory	Lab error (non-reportable)	Tygerberg Hospital wc TBH - Ward G Ground	Lab Support	Spare 1	ST02341995
Tygerberg Laboratory	Specimen insufficient	Tygerberg Hospital wc TBH - Ward G1	Haematology	Full Blood Count	ST02342004
Tygerberg Laboratory	Specimen insufficient	Tygerberg Hospital wc TBH - Ward G1	Haematology	Differential Count	ST02342004
Tygerberg Laboratory	Unsuit: EDTA clotted	Delft CHC wc DFP - Ward not stated	Immunology	CD4 ARV	ST02342005
Tygerberg Laboratory	Specimen insufficient	Tygerberg Hospital wc TBH - Ward G1	Chemistry	Sodium	ST02342006
Tygerberg Laboratory	Lab error (non-reportable)	Tygerberg Hospital wc TBH - Ward G Ground	Lab Support	Spare 1	ST02342034
Tygerberg Laboratory	Unsuit: patient age for HIVPCR	Tygerberg Hospital wc TBH - F1 Emergency Unit	Virology	HIV-1 Qualitative PCR	ST02342044
Tygerberg Laboratory	Require clotted specimen	Tygerberg Hospital wc TBH - Ward D5	Chemistry	Creatinine (plus MDRD)	ST02342045
Tygerberg Laboratory	Require clotted specimen	Tygerberg Hospital wc TBH - Ward D5	Chemistry	Sodium	ST02342045
Tygerberg Laboratory	Require clotted specimen	Tygerberg Hospital wc TBH - Ward D5	Chemistry	Potassium	ST02342045
Tygerberg Laboratory	Require clotted specimen	Tygerberg Hospital wc TBH - Ward D5	Chemistry	Urea	ST02342045
Tygerberg Laboratory	Require clotted specimen	Tygerberg Hospital wc TBH - Ward D5	Chemistry	Serum indices	ST02342045
Tygerberg Laboratory	Lab error (non-reportable)	Tygerberg Hospital wc TBH - Ward D Ground	Lab Support	Spare 1	ST02342049
Tygerberg Laboratory	Unsuit: EDTA clotted	Tygerberg Hospital wc TBH - Ward J7	Haematology	Full Blood Count	ST02342051
Tygerberg Laboratory	Require clotted specimen	Tygerberg Hospital wc TBH - Ward C2A	Chemistry	Creatinine (plus MDRD)	ST02342061
Tygerberg Laboratory	Require clotted specimen	Tygerberg Hospital wc TBH - Ward C2A	Chemistry	Urea	ST02342061
Tygerberg Laboratory	Require clotted specimen	Tygerberg Hospital wc TBH - Ward C2A	Chemistry	Aspartate transaminase (AST)	ST02342061
Tygerberg Laboratory	Require clotted specimen	Tygerberg Hospital wc TBH - Ward C2A	Chemistry	Lactate dehydrogenase (LD)	ST02342061
Tygerberg Laboratory	Require clotted specimen	Tygerberg Hospital wc TBH - Ward C2A	Chemistry	C-reactive protein	ST02342061
Tygerberg Laboratory	Require clotted specimen	Tygerberg Hospital wc TBH - Ward C2A	Chemistry	Thyroid stimulating hormone (TSH)	ST02342061
Tygerberg Laboratory	Require clotted specimen	Tygerberg Hospital wc TBH - Ward C2A	Chemistry	Serum indices	ST02342061
Tygerberg Laboratory	Invalid: haemolysis	Tygerberg Hospital wc TBH - C1R Resuscitation	Chemistry	Potassium	ST02342066
Tygerberg Laboratory	Unsuit: EDTA clotted	Tygerberg Hospital wc TBH - C1R Resuscitation	Haematology	Full Blood Count	ST02342066
Tygerberg Laboratory	Lab error (non-reportable)	Tygerberg Hospital wc TBH - Ward G Ground	Lab Support	Spare 1	ST02342080
Tygerberg Laboratory	Unsuit: too old	Eerste River Hospital wc ERH - Ward not stated	Haematology	Activated Partial Thromboplastin Time	ST02342087
Tygerberg Laboratory	Unsuit: too old	Eerste River Hospital wc ERH - Ward not stated	Haematology	Fibrinogen	ST02342087
Tygerberg Laboratory	Unsuit: too old	Eerste River Hospital wc ERH - Ward not stated	Haematology	D-Dimer	ST02342087
Tygerberg Laboratory	Lab error (non-reportable)	Tygerberg Hospital wc TBH - Ward F Ground	Lab Support	Spare 1	ST02342098
Tygerberg Laboratory	Lab error (non-reportable)	Tygerberg Hospital wc TBH - Ward G Ground	Lab Support	Spare 1	ST02342100
Tygerberg Laboratory	Lab error (non-reportable)	Tygerberg Hospital wc TBH - Ward F4	Lab Support	Spare 1	ST02342102
Tygerberg Laboratory	No test set requested	Eerste River Hospital wc ERH - Casualty Unit	Lab Support	Spare 1	ST02342110
Tygerberg Laboratory	Require EDTA specimen	Eerste River Hospital wc ERH - Casualty Unit	Chemistry	Glycated haemoglobin (HbA1c)	ST02342111
Tygerberg Laboratory	Cancel by gatekeeping	Elsies River CHC wc ERP - Ward not stated	Chemistry	Glycated haemoglobin (HbA1c)	ST02342116
Tygerberg Laboratory	Cancel by gatekeeping	Elsies River CHC wc ERP - Ward not stated	Chemistry	Total cholesterol	ST02342116
Tygerberg Laboratory	Unsuit: patient age for HIVPCR	Tygerberg Hospital wc TBH - Ward J6	Virology	HIV-1 Qualitative PCR	ST02342139
Tygerberg Laboratory	Unsuit: 3 days old	Tygerberg Hospital wc TBH - Ward not stated	Chemistry	Potassium	ST02342142
Tygerberg Laboratory	Unsuit: > 3 days old	Tygerberg Hospital wc TBH - Ward not stated	Haematology	Full Blood Count	ST02342142
Tygerberg Laboratory	Unsuit: > 3 days old	Tygerberg Hospital wc TBH - Ward not stated	Haematology	Differential Count	ST02342142
Tygerberg Laboratory	Cancel by gatekeeping	Tygerberg Hospital wc TBH - Ward not stated	Chemistry	Carcinoembryonic Ag (CEA)	ST02342150
Tygerberg Laboratory	Unsuit: EDTA clotted	Tygerberg Hospital wc TBH - E1 Triage General	Haematology	Full Blood Count	ST02342153
Tygerberg Laboratory	Unsuit: patient age for HIVPCR	Tygerberg Hospital wc TBH - E1 Triage General	Virology	HIV-1 Qualitative PCR	ST02342153
Tygerberg Laboratory	Invalid: haemolysis	Tygerberg Hospital wc TBH - Ward C1 West	Chemistry	Potassium	ST02342155
Tygerberg Laboratory	Invalid: haemolysis	Eerste River Hospital wc ERH - Ward B (General)	Chemistry	Potassium	ST02342156
Tygerberg Laboratory	Invalid: haemolysis	Tygerberg Hospital wc TBH - Ward C1 West	Chemistry	Creatinine (plus MDRD)	ST02342157
Tygerberg Laboratory	Invalid: haemolysis	Tygerberg Hospital wc TBH - Ward C1 West	Chemistry	Sodium	ST02342157
Tygerberg Laboratory	Invalid: haemolysis	Tygerberg Hospital wc TBH - Ward C1 West	Chemistry	Potassium	ST02342157
Tygerberg Laboratory	Invalid: haemolysis	Tygerberg Hospital wc TBH - Ward C1 West	Chemistry	Urea	ST02342157
Tygerberg Laboratory	Invalid: haemolysis	Tygerberg Hospital wc TBH - Ward C1 West	Chemistry	Lipase	ST02342157
Tygerberg Laboratory	Invalid: haemolysis	Tygerberg Hospital wc TBH - Ward C1 West	Chemistry	Total cholesterol	ST02342157
Tygerberg Laboratory	Invalid: haemolysis	Tygerberg Hospital wc TBH - Ward C1 West	Chemistry	C-reactive protein	ST02342157
Tygerberg Laboratory	Require EDTA specimen	Eerste River Hospital wc ERH - Ward E (Medical)	Haematology	White Cell Count	ST02342158
Tygerberg Laboratory	Invalid: haemolysis	Eerste River Hospital wc ERH - Ward not stated	Chemistry	Potassium	ST02342159
Tygerberg Laboratory	Cancel by lab (incorrect test)	Tygerberg Hospital wc TBH - Ward C2A	Haematology	Direct Coombs (screening)	ST02342179
Tygerberg Laboratory	Cancel by lab (incorrect test)	Tygerberg Hospital wc TBH - Ward C2A	Haematology	Direct Coombs (typing)	ST02342179
Tygerberg Laboratory	Cancel by gatekeeping	Eerste River Hospital wc ERH - Casualty Unit	Chemistry	Total protein	ST02342190
Tygerberg Laboratory	No test set requested	Eerste River Hospital wc ERH - Casualty Unit	Lab Support	Spare 1	ST02342197
Tygerberg Laboratory	Invalid: haemolysis	Tygerberg Hospital wc TBH - Ward J Ground	Chemistry	Potassium	ST02342200
Tygerberg Laboratory	Cancel by gatekeeping	Tygerberg Hospital wc TBH - Ward J Ground	Chemistry	Total protein	ST02342203
Tygerberg Laboratory	Invalid: haemolysis	Tygerberg Hospital wc TBH - Ward J Ground	Chemistry	Conjugated bilirubin	ST02342203
Tygerberg Laboratory	Invalid: haemolysis	Tygerberg Hospital wc TBH - Ward J Ground	Chemistry	Aspartate transaminase (AST)	ST02342203
Tygerberg Laboratory	Invalid: haemolysis	Tygerberg Hospital wc TBH - Ward J Ground	Chemistry	Lactate dehydrogenase (LD)	ST02342203
Tygerberg Laboratory	Invalid: haemolysis	Eerste River Hospital wc ERH - Ward E (Medical)	Chemistry	Potassium	ST02342210
Tygerberg Laboratory	Invalid: haemolysis	Eerste River Hospital wc ERH - Ward E (Medical)	Chemistry	Conjugated bilirubin	ST02342210
Tygerberg Laboratory	Unsuit: patient age for HIVPCR	Tygerberg Hospital wc TBH - F1 Emergency Unit	Virology	HIV-1 Qualitative PCR	ST02342211
Tygerberg Laboratory	Require urine specimen	Caledon Hospital wc CLD - Ward not stated	Microbiology	Culture urine	ST02342212
Tygerberg Laboratory	Invalid: haemolysis	Eerste River Hospital wc ERH - Ward E (Medical)	Chemistry	Potassium	ST02342217
Tygerberg Laboratory	Cancel by gatekeeping	Eerste River Hospital wc ERH - Ward E (Medical)	Chemistry	Vitamin B12	ST02342227
Tygerberg Laboratory	No request form received	Caledon Clinic wc CAL - Ward not stated	Lab Support	Test Request Details	ST02342233
Tygerberg Laboratory	No request form received	Caledon Clinic wc CAL - Ward not stated	Lab Support	Spare 1	ST02342233
Tygerberg Laboratory	No request form received	Caledon Clinic wc CAL - Ward not stated	Lab Support	Spare 2	ST02342233
Tygerberg Laboratory	No request form received	Caledon Clinic wc CAL - Ward not stated	Lab Support	Spare 3	ST02342233
Tygerberg Laboratory	Unsuit: EDTA clotted	Tygerberg Hospital wc TBH - Ward C2A	Haematology	Full Blood Count	ST02342235
Tygerberg Laboratory	Unsuit: EDTA clotted	Tygerberg Hospital wc TBH - Ward C2A	Haematology	Differential Count	ST02342235
Tygerberg Laboratory	Unsuit: EDTA clotted	Tygerberg Hospital wc TBH - Ward C2A	Haematology	Peripheral Blood Morphology	ST02342235
Tygerberg Laboratory	Require EDTA specimen	Bishop Lavis CDC wc BLP - Ward not stated	Haematology	Haemoglobin	ST02342242
Tygerberg Laboratory	Require fluoride specimen	Bishop Lavis CDC wc BLP - Ward not stated	Chemistry	Glucose (fasting)	ST02342250
Tygerberg Laboratory	Cancel by gatekeeping	Dr Ivan Toms Clinic wc IVT - Ward not stated	Virology	HIV Viral Load	ST02342253
Tygerberg Laboratory	Failed after repeated attempts	Wallacedene Clinic wc WAL - Ward not stated	Immunology	CD4 ARV	ST02342255
Tygerberg Laboratory	Invalid: haemolysis	Tygerberg Hospital wc TBH - Ward G2	Chemistry	Lactate dehydrogenase (LD)	ST02342263
Tygerberg Laboratory	Require EDTA specimen	Bishop Lavis CDC wc BLP - Ward not stated	Haematology	Erythrocyte Sedimentation Rate	ST02342264
Tygerberg Laboratory	Require clotted specimen	Delft CHC wc DFP - Ward not stated	Chemistry	Valproate / Epilim	ST02342272
Tygerberg Laboratory	Lab error (non-reportable)	Michael Mapongwana CDC wc MMP - Ward not stated	Lab Support	Spare 1	ST02342274
Tygerberg Laboratory	Require EDTA specimen	Tygerberg Hospital wc TBH - Ward C1 West	Haematology	Differential Count	ST02342277
Tygerberg Laboratory	Require EDTA specimen	Tygerberg Hospital wc TBH - Ward C1 West	Haematology	White Cell Count	ST02342277
Tygerberg Laboratory	Require EDTA specimen	Tygerberg Hospital wc TBH - Ward C1 West	Haematology	Erythrocyte Sedimentation Rate	ST02342277
Tygerberg Laboratory	Require EDTA specimen	Tygerberg Hospital wc TBH - Ward C1 West	Haematology	Peripheral Blood Morphology	ST02342277
Tygerberg Laboratory	Specimen insufficient	Tygerberg Hospital wc TBH - Ward C1 West	Immunology	Rheumatoid factor	ST02342277
Tygerberg Laboratory	Lab error (non-reportable)	Michael Mapongwana CDC wc MMP - Ward not stated	Lab Support	Spare 1	ST02342279
Tygerberg Laboratory	Unsuit: leaked	Eerste River Hospital wc ERH - Ward not stated	Chemistry	Creatinine (plus MDRD)	ST02342280
Tygerberg Laboratory	Unsuit: leaked	Eerste River Hospital wc ERH - Ward not stated	Chemistry	Serum indices	ST02342280
Tygerberg Laboratory	Lab error (non-reportable)	Tygerberg Hospital wc TBH - F1 Emergency Unit	Lab Support	Spare 1	ST02342290
Tygerberg Laboratory	Invalid: haemolysis	Ikhwezi CDC wc IKW - Ward not stated	Chemistry	Creatinine (plus MDRD)	ST02342295
Tygerberg Laboratory	Lab error (non-reportable)	Tygerberg Hospital wc TBH - Ward not stated	Lab Support	Spare 1	ST02342299
Tygerberg Laboratory	Invalid: haemolysis	Tygerberg Hospital wc TBH - Ward D9	Chemistry	Potassium	ST02342302
Tygerberg Laboratory	Require EDTA specimen	Kraaifontein CHC wc KFP - Ward not stated	Haematology	Full Blood Count	ST02342313
Tygerberg Laboratory	Lab error (non-reportable)	Michael Mapongwana CDC wc MMP - Ward not stated	Lab Support	Spare 1	ST02342355
Tygerberg Laboratory	Lab error (non-reportable)	Michael Mapongwana CDC wc MMP - Ward not stated	Lab Support	Spare 1	ST02342363
Tygerberg Laboratory	Lab error (non-reportable)	Ubuntu Clinic (Khayelitsha) - Ward not stated	Lab Support	Spare 1	ST02342369
Tygerberg Laboratory	Lab error (non-reportable)	Michael Mapongwana CDC wc MMP - Ward not stated	Lab Support	Spare 1	ST02342372
Tygerberg Laboratory	Lab error (non-reportable)	Michael Mapongwana CDC wc MMP - ARV Clinic	Lab Support	Spare 1	ST02342385
Tygerberg Laboratory	Lab error (non-reportable)	Karl Bremer Hospital wc KBH - Emergency Centre	Lab Support	Spare 1	ST02342386
Tygerberg Laboratory	Lab error (non-reportable)	Karl Bremer Hospital wc KBH - Emergency Centre	Lab Support	Spare 2	ST02342386
Tygerberg Laboratory	Lab error (non-reportable)	Karl Bremer Hospital wc KBH - Emergency Centre	Lab Support	Spare 3	ST02342386
Tygerberg Laboratory	Lab error (non-reportable)	Eerste River Hospital wc ERH - Casualty Unit	Lab Support	Spare 1	ST02342399
Tygerberg Laboratory	Lab error (non-reportable)	Karl Bremer Hospital wc KBH - Emergency Centre	Lab Support	Spare 1	ST02342400
Tygerberg Laboratory	Cancel by gatekeeping	Mfuleni CDC wc MFU - Ward not stated	Virology	HIV Viral Load	ST02342405
Tygerberg Laboratory	Require clotted specimen	Hermanus CDC wc HCO - Ward not stated	Chemistry	Creatinine (plus MDRD)	ST02342412
Tygerberg Laboratory	Require clotted specimen	Hermanus CDC wc HCO - Ward not stated	Chemistry	Sodium	ST02342412
Tygerberg Laboratory	Require clotted specimen	Hermanus CDC wc HCO - Ward not stated	Chemistry	Potassium	ST02342412
Tygerberg Laboratory	Require clotted specimen	Hermanus CDC wc HCO - Ward not stated	Chemistry	Urea	ST02342412
Tygerberg Laboratory	Require clotted specimen	Hermanus CDC wc HCO - Ward not stated	Chemistry	Serum indices	ST02342412
Tygerberg Laboratory	Unsuit: EDTA clotted	Hermanus CDC wc HCO - Ward not stated	Haematology	Full Blood Count	ST02342412
Tygerberg Laboratory	Unsuit: EDTA clotted	Hermanus CDC wc HCO - Ward not stated	Haematology	Differential Count	ST02342412
Tygerberg Laboratory	Unsuit: EDTA clotted	Hermanus CDC wc HCO - Ward not stated	Haematology	White Cell Count	ST02342412
Tygerberg Laboratory	Require EDTA specimen	Mfuleni CDC wc MFU - Ward not stated	Haematology	Full Blood Count	ST02342421
Tygerberg Laboratory	Unsuit: EDTA clotted	Karl Bremer Hospital wc KBH - 3E Nursery	Haematology	Full Blood Count	ST02342487
Tygerberg Laboratory	Unsuit: EDTA clotted	Karl Bremer Hospital wc KBH - 3E Nursery	Haematology	Reticulocyte Count Automated	ST02342487
Tygerberg Laboratory	Unsuit: EDTA clotted	Tygerberg Hospital wc TBH - Ward G1	Haematology	Full Blood Count	ST02342491
Tygerberg Laboratory	Unsuit: EDTA clotted	Tygerberg Hospital wc TBH - Ward G1	Haematology	Differential Count	ST02342491
Tygerberg Laboratory	Not done: coag underfilled	Tygerberg Hospital wc TBH - Ward A1 West	Haematology	Int Normalised Ratio (INR)	ST02342516
Tygerberg Laboratory	Not done: coag underfilled	Tygerberg Hospital wc TBH - Ward A1 West	Haematology	Activated Partial Thromboplastin Time	ST02342516
Tygerberg Laboratory	Cancel by gatekeeping	Tygerberg Hospital wc TBH - F1 Emergency Unit	Chemistry	C-reactive protein	ST02342517
Tygerberg Laboratory	Info does not match	Tygerberg Hospital wc TBH - Ward C1 West	Haematology	Int Normalised Ratio (INR)	ST02342518
Tygerberg Laboratory	Info does not match	Tygerberg Hospital wc TBH - Ward C1 West	Haematology	Activated Partial Thromboplastin Time	ST02342518
Tygerberg Laboratory	Info does not match	Tygerberg Hospital wc TBH - Ward C1 West	Haematology	Fibrinogen	ST02342518
Tygerberg Laboratory	Invalid: haemolysis	Tygerberg Hospital wc TBH - Ward C1 West	Chemistry	Potassium	ST02342534
Tygerberg Laboratory	Invalid: haemolysis	Tygerberg Hospital wc TBH - Ward C1 West	Chemistry	Inorganic phosphate	ST02342534
Tygerberg Laboratory	Invalid: EDTA contamination	Tygerberg Hospital wc TBH - E1 Triage General	Chemistry	Potassium	ST02342536
Tygerberg Laboratory	Invalid: EDTA contamination	Tygerberg Hospital wc TBH - E1 Triage General	Chemistry	Conjugated bilirubin	ST02342536
Tygerberg Laboratory	Invalid: EDTA contamination	Tygerberg Hospital wc TBH - E1 Triage General	Chemistry	Aspartate transaminase (AST)	ST02342536
Tygerberg Laboratory	Invalid: EDTA contamination	Tygerberg Hospital wc TBH - E1 Triage General	Chemistry	Alkaline phosphatase (ALP)	ST02342536
Tygerberg Laboratory	Require fluoride specimen	Tygerberg Hospital wc TBH - E1 Triage General	Chemistry	Glucose (random)	ST02342537
Tygerberg Laboratory	No test set requested	Empilisweni (Worcester) Clinic wc EMP - Ward not stated	Lab Support	Test Request Details	ST02342547
Tygerberg Laboratory	Require blood specimen	Elsies River CHC wc ERP - Ward not stated	Chemistry	Prostate-specific Ag (PSA)	ST02342603
Tygerberg Laboratory	Require blood specimen	Elsies River CHC wc ERP - Ward not stated	Chemistry	Serum indices	ST02342603
Tygerberg Laboratory	Lab error (non-reportable)	Karl Bremer Hospital wc KBH - Emergency Centre	Lab Support	Spare 1	ST02342661
Tygerberg Laboratory	Invalid: haemolysis	Karl Bremer Hospital wc KBH - Emergency Centre	Chemistry	Potassium	ST02342664
Tygerberg Laboratory	Cancel by lab (incorrect test)	Eerste River Hospital wc ERH - Casualty Unit	Haematology	Rhesus Blood Group	ST02342666
Tygerberg Laboratory	Lab error (non-reportable)	Karl Bremer Hospital wc KBH - Emergency Centre	Lab Support	Spare 1	ST02342669
Tygerberg Laboratory	Lab error (non-reportable)	Karl Bremer Hospital wc KBH - Emergency Centre	Lab Support	Spare 2	ST02342669
Tygerberg Laboratory	Unsuit: too old	Eerste River Hospital wc ERH - Casualty Unit	Virology	HIV Viral Load	ST02342673
Tygerberg Laboratory	Invalid: haemolysis	Tygerberg Hospital wc TBH - Ward C2A	Chemistry	Potassium	ST02342674
Tygerberg Laboratory	No test set requested	Karl Bremer Hospital wc KBH - 3C Maternity Ward	Lab Support	Spare 1	ST02342675
Tygerberg Laboratory	No test set requested	Karl Bremer Hospital wc KBH - 3C Maternity Ward	Lab Support	Spare 2	ST02342675
Tygerberg Laboratory	Lab error (non-reportable)	Karl Bremer Hospital wc KBH - Emergency Centre	Lab Support	Spare 1	ST02342676
Tygerberg Laboratory	No test set requested	Karl Bremer Hospital wc KBH - Emergency Centre	Lab Support	Spare 2	ST02342676
Tygerberg Laboratory	Invalid: haemolysis	Tygerberg Hospital wc TBH - C1A Trauma	Chemistry	Potassium	ST02342694
Tygerberg Laboratory	Cancel by gatekeeping	Tygerberg Hospital wc TBH - Ward G Ground	Chemistry	C-reactive protein	ST02342732
Tygerberg Laboratory	Specimen insufficient	Tygerberg Hospital wc TBH - Ward G Ground	Chemistry	Potassium	ST02342732
Tygerberg Laboratory	Unsuit: haemolysed	Tygerberg Hospital wc TBH - Ward A2	Haematology	Int Normalised Ratio (INR)	ST02342739
Tygerberg Laboratory	Unsuit: haemolysed	Tygerberg Hospital wc TBH - Ward A2	Haematology	Activated Partial Thromboplastin Time	ST02342739
Tygerberg Laboratory	Lab error (non-reportable)	Tygerberg Hospital wc TBH - Ward C1 West	Lab Support	Spare 1	ST02342750
Tygerberg Laboratory	Not done: poor quality specimen	Tygerberg Hospital wc TBH - X-Block - Haematology	Haematology	Bone Marrow Myelogram	ST02342757
Tygerberg Laboratory	Unsuit: clotted	Helderberg Hospital wc HHH - Maternity Ward	Haematology	Full Blood Count	ST02342758
Tygerberg Laboratory	Unsuit: clotted	Helderberg Hospital wc HHH - Maternity Ward	Haematology	Erythrocyte Sedimentation Rate	ST02342758
Tygerberg Laboratory	Lab error (non-reportable)	Karl Bremer Hospital wc KBH - Emergency Centre	Lab Support	Spare 1	ST02342764
Tygerberg Laboratory	Lab error (non-reportable)	Karl Bremer Hospital wc KBH - Emergency Centre	Lab Support	Spare 2	ST02342764
Tygerberg Laboratory	Lab error (non-reportable)	Karl Bremer Hospital wc KBH - Emergency Centre	Lab Support	Spare 3	ST02342764
Tygerberg Laboratory	Invalid: haemolysis	Karl Bremer Hospital wc KBH - Emergency Centre	Chemistry	Creatinine (plus MDRD)	ST02342770
Tygerberg Laboratory	Invalid: haemolysis	Karl Bremer Hospital wc KBH - Emergency Centre	Chemistry	Sodium	ST02342770
Tygerberg Laboratory	Invalid: haemolysis	Karl Bremer Hospital wc KBH - Emergency Centre	Chemistry	Potassium	ST02342770
Tygerberg Laboratory	Invalid: haemolysis	Karl Bremer Hospital wc KBH - Emergency Centre	Chemistry	Urea	ST02342770
Tygerberg Laboratory	Invalid: haemolysis	Karl Bremer Hospital wc KBH - Emergency Centre	Chemistry	Serum indices	ST02342770
Tygerberg Laboratory	Unsuit: clotted	Karl Bremer Hospital wc KBH - Emergency Centre	Haematology	Full Blood Count	ST02342770
Tygerberg Laboratory	Not done: coag underfilled	Tygerberg Hospital wc TBH - C1R Resuscitation	Haematology	Int Normalised Ratio (INR)	ST02342775
Tygerberg Laboratory	Not done: coag underfilled	Tygerberg Hospital wc TBH - C1R Resuscitation	Haematology	Activated Partial Thromboplastin Time	ST02342775
Tygerberg Laboratory	Invalid: haemolysis	Tygerberg Hospital wc TBH - Ward C2A	Chemistry	Potassium	ST02342776
Tygerberg Laboratory	Not done: ESR overfilled	Tygerberg Hospital wc TBH - Ward G9	Haematology	Erythrocyte Sedimentation Rate	ST02342839
Tygerberg Laboratory	Not done: unsuitable	Eerste River Hospital wc ERH - Ward A (Paediatric)	Microbiology	GeneXpert Ultra	ST02342848
Tygerberg Laboratory	Cancel: replaced by another test	Tygerberg Hospital wc TBH - Ward G Ground	Virology	CMV Shell Vial Culture	ST02342853
Tygerberg Laboratory	Cancel: replaced by another test	Tygerberg Hospital wc TBH - Ward G Ground	Virology	Resp Viruses Shell Vial Culture	ST02342853
Tygerberg Laboratory	Specimen insufficient	Tygerberg Hospital wc TBH - Ward C2A	Chemistry	Creatinine (plus MDRD)	ST02342854
Tygerberg Laboratory	Specimen insufficient	Tygerberg Hospital wc TBH - Ward C2A	Chemistry	Sodium	ST02342854
Tygerberg Laboratory	Specimen insufficient	Tygerberg Hospital wc TBH - Ward C2A	Chemistry	Potassium	ST02342854
Tygerberg Laboratory	Specimen insufficient	Tygerberg Hospital wc TBH - Ward C2A	Chemistry	Urea	ST02342854
Tygerberg Laboratory	Specimen insufficient	Tygerberg Hospital wc TBH - Ward C2A	Chemistry	Serum indices	ST02342854
Tygerberg Laboratory	Cancel by gatekeeping	Tygerberg Hospital wc TBH - Ward J2 Mothers	Chemistry	Thyroid stimulating hormone (TSH)	ST02342869
Tygerberg Laboratory	Invalid: haemolysis	Tygerberg Hospital wc TBH - Ward J2 Mothers	Chemistry	Creatinine (plus MDRD)	ST02342869
Tygerberg Laboratory	Invalid: haemolysis	Tygerberg Hospital wc TBH - F1 Emergency Unit	Chemistry	Creatinine (plus MDRD)	ST02342872
Tygerberg Laboratory	Invalid: haemolysis	Tygerberg Hospital wc TBH - F1 Emergency Unit	Chemistry	Potassium	ST02342872
Tygerberg Laboratory	Unsuit: EDTA clotted	Tygerberg Hospital wc TBH - F1 Emergency Unit	Haematology	Full Blood Count	ST02342872
Tygerberg Laboratory	Cancel: replaced by another test	Tygerberg Hospital wc TBH - Ward G7	Virology	CMV Shell Vial Culture	ST02342881
Tygerberg Laboratory	Cancel: replaced by another test	Tygerberg Hospital wc TBH - Ward G7	Virology	Resp Viruses Shell Vial Culture	ST02342881
Tygerberg Laboratory	Dupl registration (non-reportable)	Tygerberg Hospital wc TBH - X-Block - Hema Chemotherapy	Chemistry	Creatinine (plus MDRD)	ST02342886
Tygerberg Laboratory	Dupl registration (non-reportable)	Tygerberg Hospital wc TBH - X-Block - Hema Chemotherapy	Chemistry	Sodium	ST02342886
Tygerberg Laboratory	Dupl registration (non-reportable)	Tygerberg Hospital wc TBH - X-Block - Hema Chemotherapy	Chemistry	Potassium	ST02342886
Tygerberg Laboratory	Dupl registration (non-reportable)	Tygerberg Hospital wc TBH - X-Block - Hema Chemotherapy	Chemistry	Chloride	ST02342886
Tygerberg Laboratory	Dupl registration (non-reportable)	Tygerberg Hospital wc TBH - X-Block - Hema Chemotherapy	Chemistry	Magnesium	ST02342886
Tygerberg Laboratory	Dupl registration (non-reportable)	Tygerberg Hospital wc TBH - X-Block - Hema Chemotherapy	Chemistry	Serum indices	ST02342886
Tygerberg Laboratory	Dupl registration (non-reportable)	Tygerberg Hospital wc TBH - X-Block - Hema Chemotherapy	Haematology	Full Blood Count	ST02342886
Tygerberg Laboratory	Dupl registration (non-reportable)	Tygerberg Hospital wc TBH - X-Block - Hema Chemotherapy	Haematology	Differential Count	ST02342886
Tygerberg Laboratory	Cancel: replaced by another test	Tygerberg Hospital wc TBH - Ward G Ground	Virology	CMV Shell Vial Culture	ST02342893
Tygerberg Laboratory	Cancel: replaced by another test	Tygerberg Hospital wc TBH - Ward G Ground	Virology	Resp Viruses Shell Vial Culture	ST02342893
Tygerberg Laboratory	Cancel by gatekeeping	Tygerberg Hospital wc TBH - Ward J Ground	Chemistry	Total protein	ST02342897
Tygerberg Laboratory	Not done: not offered in this lab	Tygerberg Hospital wc TBH - Ward J Ground	Chemistry	Gastrin	ST02342897
Tygerberg Laboratory	Invalid: haemolysis	Tygerberg Hospital wc TBH - X-Block - Hema Chemotherapy	Chemistry	Potassium	ST02342906
Tygerberg Laboratory	Invalid: haemolysis	Tygerberg Hospital wc TBH - Ward G5	Chemistry	Potassium	ST02342907
Tygerberg Laboratory	Lab error (non-reportable)	Tygerberg Hospital wc TBH - Ward G2	Lab Support	Spare 1	ST02342922
Tygerberg Laboratory	Cancel by gatekeeping	Tygerberg Hospital wc TBH - Ward G1	Chemistry	Conjugated bilirubin	ST02342930
Tygerberg Laboratory	Unsuit: EDTA clotted	Tygerberg Hospital wc TBH - Ward G1	Haematology	Full Blood Count	ST02342930
Tygerberg Laboratory	Unsuit: EDTA clotted	Tygerberg Hospital wc TBH - Ward G1	Haematology	Differential Count	ST02342930
Tygerberg Laboratory	Unsuit: EDTA clotted	Tygerberg Hospital wc TBH - Ward G1	Haematology	Reticulocyte Count Automated	ST02342930
Tygerberg Laboratory	Unsuit: EDTA clotted	Tygerberg Hospital wc TBH - Ward G1	Haematology	Peripheral Blood Morphology	ST02342930
Tygerberg Laboratory	Lab error (non-reportable)	Tygerberg Hospital wc TBH - Ward G1	Lab Support	Spare 1	ST02342930
Tygerberg Laboratory	Invalid: haemolysis	Tygerberg Hospital wc TBH - X-Block - Hema Chemotherapy	Chemistry	Potassium	ST02342936
Tygerberg Laboratory	Unsuit: clotted	Tygerberg Hospital wc TBH - Ward G3	Haematology	Full Blood Count	ST02342964
Tygerberg Laboratory	Unsuit: clotted	Tygerberg Hospital wc TBH - Ward G3	Haematology	Differential Count	ST02342964
Tygerberg Laboratory	Lab error (non-reportable)	Tygerberg Hospital wc TBH - C6BO - Orthopaedics General	Lab Support	Spare 1	ST02342971
Tygerberg Laboratory	Lab error (non-reportable)	Eerste River Hospital wc ERH - Casualty Unit	Lab Support	Spare 1	ST02342980
Tygerberg Laboratory	Require citrate (blue top) specimen	Eerste River Hospital wc ERH - Casualty Unit	Haematology	D-Dimer	ST02342983
Tygerberg Laboratory	Invalid: jaundice	Tygerberg Hospital wc TBH - F1 Emergency Unit	Chemistry	Troponin T (high-sensitivity)	ST02343016
Tygerberg Laboratory	Dupl registration (non-reportable)	Warm Bokkeveld Corr Centre wc WMB - No ward	Cytology	Cytology Gynaecology Report	ST02343017
Tygerberg Laboratory	Lab error (non-reportable)	Tygerberg Hospital wc TBH - Ward F Ground	Lab Support	Spare 1	ST02343022
Tygerberg Laboratory	No test set requested	Tygerberg Hospital wc TBH - Ward G3	Lab Support	Test Request Details	ST02343025
Tygerberg Laboratory	Lab error (non-reportable)	Tygerberg Hospital wc TBH - C3BO - Obst High Risks	Lab Support	Spare 1	ST02343064
Tygerberg Laboratory	Cancel by gatekeeping	Tygerberg Hospital wc TBH - C3BO - Obst High Risks	Virology	HIV Viral Load	ST02343067
Tygerberg Laboratory	Not done: unsuitable	Otto Du Plessis Hospital wc BRE - Ward not stated	Microbiology	GeneXpert Ultra	ST02343075
Tygerberg Laboratory	Unsuit: clotted	Tygerberg Hospital wc TBH - Ward not stated	Genetics/PRF	Chromosome analysis: Bone marrow	ST02343104
Tygerberg Laboratory	Lab error (non-reportable)	Tygerberg Hospital wc TBH - X-Block - Haematology	Lab Support	Spare 1	ST02343107
Tygerberg Laboratory	Specimen insufficient	Tygerberg Hospital wc TBH - Ward J2 Babies	Chemistry	Total bilirubin	ST02343147
Tygerberg Laboratory	Specimen insufficient	Tygerberg Hospital wc TBH - Ward J2 Babies	Chemistry	Conjugated bilirubin	ST02343147
Tygerberg Laboratory	Specimen insufficient	Tygerberg Hospital wc TBH - Ward J2 Babies	Chemistry	Serum indices	ST02343147
Tygerberg Laboratory	Cancel by gatekeeping	Tygerberg Hospital wc TBH - Ward C2A	Virology	HIV Viral Load	ST02343155
Tygerberg Laboratory	Cancel by gatekeeping	Tygerberg Hospital wc TBH - Ward D Lower Ground	Chemistry	Thyroid stimulating hormone (TSH)	ST02343178
Tygerberg Laboratory	Cancel by gatekeeping	Tygerberg Hospital wc TBH - Ward D Lower Ground	Chemistry	Thyroxine (free T4)	ST02343178
Tygerberg Laboratory	Specimen not labeled	Tygerberg Hospital wc TBH - C3BO - Obst High Risks	Chemistry	Creatinine (plus MDRD)	ST02343180
Tygerberg Laboratory	Specimen not labeled	Tygerberg Hospital wc TBH - C3BO - Obst High Risks	Chemistry	Sodium	ST02343180
Tygerberg Laboratory	Specimen not labeled	Tygerberg Hospital wc TBH - C3BO - Obst High Risks	Chemistry	Potassium	ST02343180
Tygerberg Laboratory	Specimen not labeled	Tygerberg Hospital wc TBH - C3BO - Obst High Risks	Chemistry	Chloride	ST02343180
Tygerberg Laboratory	Specimen not labeled	Tygerberg Hospital wc TBH - C3BO - Obst High Risks	Chemistry	Urea	ST02343180
Tygerberg Laboratory	Specimen not labeled	Tygerberg Hospital wc TBH - C3BO - Obst High Risks	Chemistry	Serum indices	ST02343180
Tygerberg Laboratory	Specimen insufficient	Tygerberg Hospital wc TBH - Ward G9	Immunology	Lymphocyte Subsets (Multitest)	ST02343192
Tygerberg Laboratory	Specimen insufficient	Tygerberg Hospital wc TBH - Ward G Ground	Chemistry	CSF chloride	ST02343224
Tygerberg Laboratory	Specimen insufficient	Tygerberg Hospital wc TBH - Ward G Ground	Chemistry	CSF glucose	ST02343224
Tygerberg Laboratory	Specimen insufficient	Tygerberg Hospital wc TBH - Ward G Ground	Chemistry	CSF protein	ST02343224
Tygerberg Laboratory	Cancel by gatekeeping	Tygerberg Hospital wc TBH - Ward not stated	Chemistry	C-reactive protein	ST02343243
Tygerberg Laboratory	Invalid: haemolysis	Tygerberg Hospital wc TBH - Ward not stated	Chemistry	Aspartate transaminase (AST)	ST02343243
Tygerberg Laboratory	Cancel: not indicated (result)	Tygerberg Hospital wc TBH - Ward D2	Chemistry	Serum indices	ST02343250
Tygerberg Laboratory	Specimen not labeled	Tygerberg Hospital wc TBH - Ward D2	Chemistry	Creatinine (plus MDRD)	ST02343250
Tygerberg Laboratory	Specimen not labeled	Tygerberg Hospital wc TBH - Ward D2	Chemistry	Sodium	ST02343250
Tygerberg Laboratory	Specimen not labeled	Tygerberg Hospital wc TBH - Ward D2	Chemistry	Potassium	ST02343250
Tygerberg Laboratory	Specimen not labeled	Tygerberg Hospital wc TBH - Ward D2	Chemistry	Urea	ST02343250
Tygerberg Laboratory	Specimen not labeled	Tygerberg Hospital wc TBH - Ward D2	Chemistry	C-reactive protein	ST02343250
Tygerberg Laboratory	Specimen not labeled	Tygerberg Hospital wc TBH - Ward D2	Haematology	Full Blood Count	ST02343250
Tygerberg Laboratory	Invalid: haemolysis	Tygerberg Hospital wc TBH - Ward D8	Chemistry	Conjugated bilirubin	ST02343276
Tygerberg Laboratory	Invalid: haemolysis	Tygerberg Hospital wc TBH - Ward D8	Chemistry	Aspartate transaminase (AST)	ST02343276
Tygerberg Laboratory	Unsuit: EDTA clotted	Tygerberg Hospital wc TBH - Ward D8	Haematology	Full Blood Count	ST02343276
Tygerberg Laboratory	Unsuit: EDTA clotted	Tygerberg Hospital wc TBH - Ward D8	Haematology	Differential Count	ST02343276
Tygerberg Laboratory	Specimen insufficient	Tygerberg Hospital wc TBH - Ward D8	Immunology	IgE to Aspergillus	ST02343288
Tygerberg Laboratory	Specimen insufficient	Tygerberg Hospital wc TBH - Ward D8	Immunology	Specific IgE interpretation	ST02343288
Tygerberg Laboratory	Dupl registration (non-reportable)	Tygerberg Hospital wc TBH - Ward G3	Chemistry	Serum indices	ST02343290
Tygerberg Laboratory	Not done: coag underfilled	Tygerberg Hospital wc TBH - Ward J6	Haematology	Int Normalised Ratio (INR)	ST02343301
Tygerberg Laboratory	Not done: unsuitable	Tygerberg Hospital wc TBH - Ward C2A	Microbiology	Gram stain tissue	ST02343327
Tygerberg Laboratory	Not done: unsuitable	Tygerberg Hospital wc TBH - Ward C2A	Microbiology	Culture tissue	ST02343327
Tygerberg Laboratory	Require clotted specimen	Delft CHC wc DFP - Ward not stated	Chemistry	Total bilirubin	ST02343331
Tygerberg Laboratory	Require clotted specimen	Delft CHC wc DFP - Ward not stated	Chemistry	Serum indices	ST02343331
Tygerberg Laboratory	Unsuit: EDTA clotted	Tygerberg Hospital wc TBH - Ward G5	Haematology	Full Blood Count	ST02343345
Tygerberg Laboratory	Invalid: haemolysis	Tygerberg Hospital wc TBH - Ward C1 West	Chemistry	Potassium	ST02343347
Tygerberg Laboratory	Invalid: haemolysis	Study: Lipodystrophy - No ward	Chemistry	Parathyroid hormone (PTH)	ST02343359
Tygerberg Laboratory	Invalid: haemolysis	Tygerberg Hospital wc TBH - Ward A8 East	Chemistry	Potassium	ST02343360
Tygerberg Laboratory	Require sputum specimen	Helderberg Hospital wc HHH - Ward G	Microbiology	Gram stain resp/sputum	ST02343363
Tygerberg Laboratory	Require sputum specimen	Helderberg Hospital wc HHH - Ward G	Microbiology	Culture resp/sputum	ST02343363
Tygerberg Laboratory	Invalid: haemolysis	Tygerberg Hospital wc TBH - Ward A8 West	Chemistry	Potassium	ST02343364
Tygerberg Laboratory	Cancel by gatekeeping	Tygerberg Hospital wc TBH - Ward D5	Chemistry	Total protein	ST02343372
Tygerberg Laboratory	Invalid: haemolysis	Tygerberg Hospital wc TBH - Ward D5	Chemistry	Conjugated bilirubin	ST02343372
Tygerberg Laboratory	Invalid: haemolysis	Tygerberg Hospital wc TBH - Ward D5	Chemistry	Aspartate transaminase (AST)	ST02343372
Tygerberg Laboratory	Invalid: haemolysis	Tygerberg Hospital wc TBH - Ward D5	Chemistry	Lactate dehydrogenase (LD)	ST02343372
Tygerberg Laboratory	Not done: unsuitable	Tygerberg Hospital wc TBH - Ward J Ground	Chemistry	CSF chloride	ST02343373
Tygerberg Laboratory	Not done: unsuitable	Tygerberg Hospital wc TBH - Ward J Ground	Chemistry	CSF protein	ST02343373
Tygerberg Laboratory	Lab error (non-reportable)	Tygerberg Hospital wc TBH - Ward J Ground	Lab Support	Spare 1	ST02343373
Tygerberg Laboratory	Lab error (non-reportable)	Tygerberg Hospital wc TBH - Ward D7	Lab Support	Tests Referred	ST02343384
Tygerberg Laboratory	Cancel by gatekeeping	Tygerberg Hospital wc TBH - Ward D10	Chemistry	Total protein	ST02343388
Tygerberg Laboratory	Cancel by gatekeeping	Tygerberg Hospital wc TBH - Ward D9	Chemistry	Total protein	ST02343391
Tygerberg Laboratory	Cancel by gatekeeping	Tygerberg Hospital wc TBH - C3BO - Obst High Risks	Virology	HIV Viral Load	ST02343402
Tygerberg Laboratory	Cancel by gatekeeping	Tygerberg Hospital wc TBH - C3BW - Gynaecology	Chemistry	Iron	ST02343403
Tygerberg Laboratory	Cancel by gatekeeping	Tygerberg Hospital wc TBH - C3BW - Gynaecology	Chemistry	Transferrin	ST02343403
Tygerberg Laboratory	Require EDTA specimen	Tygerberg Hospital wc TBH - C3BO - Obst High Risks	Chemistry	Glycated haemoglobin (HbA1c)	ST02343407
Tygerberg Laboratory	Invalid: haemolysis	Tygerberg Hospital wc TBH - Ward D10	Chemistry	Potassium	ST02343408
Tygerberg Laboratory	No test set requested	Tygerberg Hospital wc TBH - Ward G7	Lab Support	Test Request Details	ST02343416
Tygerberg Laboratory	Lab error (non-reportable)	Tygerberg Hospital wc TBH - Ward G7	Lab Support	Spare 1	ST02343420
Tygerberg Laboratory	Specimen insufficient	Tygerberg Hospital wc TBH - Ward G3	Haematology	Erythrocyte Sedimentation Rate	ST02343438
Tygerberg Laboratory	Lab error (non-reportable)	Tygerberg Hospital wc TBH - Ward G3	Lab Support	Spare 1	ST02343438
Tygerberg Laboratory	Lab error (non-reportable)	Tygerberg Hospital wc TBH - Ward G3	Lab Support	Spare 2	ST02343438
Tygerberg Laboratory	Require clotted specimen	Tygerberg Hospital wc TBH - Ward A4 East	Chemistry	Transferrin	ST02343439
Tygerberg Laboratory	Specimen not received	Tygerberg Hospital wc TBH - Ward A4 East	Chemistry	CSF glucose	ST02343439
Tygerberg Laboratory	Lab error (non-reportable)	Tygerberg Hospital wc TBH - Ward A6 Unit	Lab Support	Spare 1	ST02343455
Tygerberg Laboratory	Lab error (non-reportable)	Tygerberg Hospital wc TBH - Ward A6 Unit	Lab Support	Spare 2	ST02343455
Tygerberg Laboratory	Unsuit: EDTA clotted	Tygerberg Hospital wc TBH - Ward A9 Unit	Haematology	Full Blood Count	ST02343458
Tygerberg Laboratory	Unsuit: EDTA clotted	Tygerberg Hospital wc TBH - Ward A9 Unit	Haematology	Differential Count	ST02343458
Tygerberg Laboratory	Unsuit: EDTA clotted	Tygerberg Hospital wc TBH - Ward A9 Unit	Haematology	Full Blood Count	ST02343464
Tygerberg Laboratory	Unsuit: EDTA clotted	Tygerberg Hospital wc TBH - Ward A9 Unit	Haematology	Differential Count	ST02343464
Tygerberg Laboratory	Unsuit: EDTA clotted	Tygerberg Hospital wc TBH - Ward A9 Unit	Immunology	Lymphocyte Subsets (Multitest)	ST02343467
Tygerberg Laboratory	Cancel by gatekeeping	Tygerberg Hospital wc TBH - C3BO - Obstetrics	Virology	HIV Viral Load	ST02343469
Tygerberg Laboratory	Unsuit: too old	Tygerberg Hospital wc TBH - C1R Resuscitation	Chemistry	Myoglobin	ST02343482
Tygerberg Laboratory	Lab error (non-reportable)	Tygerberg Hospital wc TBH - C1R Resuscitation	Lab Support	Spare 2	ST02343482
Tygerberg Laboratory	No test set requested	Tygerberg Hospital wc TBH - C1R Resuscitation	Lab Support	Spare 1	ST02343482
Tygerberg Laboratory	Lab error (non-reportable)	Tygerberg Hospital wc TBH - E1 Triage General	Lab Support	Spare 1	ST02343487
Tygerberg Laboratory	Lab error (non-reportable)	Tygerberg Hospital wc TBH - Ward J8	Lab Support	Spare 1	ST02343494
Tygerberg Laboratory	Cancel by gatekeeping	Tygerberg Hospital wc TBH - Ward C2A	Chemistry	Ferritin	ST02343498
Tygerberg Laboratory	Unsuit: citrate clotted	Tygerberg Hospital wc TBH - Ward C2A	Haematology	Int Normalised Ratio (INR)	ST02343498
Tygerberg Laboratory	Unsuit: citrate clotted	Tygerberg Hospital wc TBH - Ward C2A	Haematology	Activated Partial Thromboplastin Time	ST02343498
Tygerberg Laboratory	Cancel by lab (duplicate request)	Tygerberg Hospital wc TBH - Ward C2A	Microbiology	Anti-streptolysin O titre (manual)	ST02343498
Tygerberg Laboratory	Lab error (non-reportable)	Tygerberg Hospital wc TBH - Ward C1 West	Lab Support	Spare 1	ST02343515
Tygerberg Laboratory	Not done: coag incorrect volume	Tygerberg Hospital wc TBH - Ward G2	Haematology	Int Normalised Ratio (INR)	ST02343519
Tygerberg Laboratory	Not done: coag incorrect volume	Tygerberg Hospital wc TBH - Ward G2	Haematology	Activated Partial Thromboplastin Time	ST02343519
Tygerberg Laboratory	Lab error (non-reportable)	Tygerberg Hospital wc TBH - Ward G2	Lab Support	Spare 1	ST02343521
Tygerberg Laboratory	Cancel by gatekeeping	Bishop Lavis CDC wc BLP - Ward not stated	Chemistry	Prostate-specific Ag (PSA)	ST02343535
Tygerberg Laboratory	Cancel by gatekeeping	Bishop Lavis CDC wc BLP - Ward not stated	Chemistry	Total cholesterol	ST02343538
Tygerberg Laboratory	No test set requested	Tygerberg Hospital wc TBH - Ward A5 Unit	Lab Support	Test Request Details	ST02343551
Tygerberg Laboratory	Info does not match	Elsies River CHC wc ERP - Ward not stated	Haematology	Int Normalised Ratio (INR)	ST02343566
Tygerberg Laboratory	Require EDTA specimen	Wallacedene Clinic wc WAL - Ward not stated	Immunology	CD4 ARV	ST02343583
Tygerberg Laboratory	No test set requested	Wallacedene Clinic wc WAL - Ward not stated	Lab Support	Spare 1	ST02343583
Tygerberg Laboratory	No test set requested	Op die Berg Clinic wc ODB - Ward not stated	Lab Support	Test Request Details	ST02343594
Tygerberg Laboratory	Require EDTA specimen	Elsies River CHC wc ERP - Ward not stated	Haematology	Erythrocyte Sedimentation Rate	ST02343601
Tygerberg Laboratory	Invalid: haemolysis	Elsies River CHC wc ERP - Ward not stated	Chemistry	Vitamin B12	ST02343613
Tygerberg Laboratory	Invalid: haemolysis	Elsies River CHC wc ERP - Ward not stated	Chemistry	Serum folate	ST02343613
Tygerberg Laboratory	Cancel by gatekeeping	Tygerberg Hospital wc TBH - Ward G1	Chemistry	Total protein	ST02343630
Tygerberg Laboratory	Not done: coag underfilled	Tygerberg Hospital wc TBH - Ward G1	Haematology	Int Normalised Ratio (INR)	ST02343632
Tygerberg Laboratory	Not done: coag underfilled	Tygerberg Hospital wc TBH - Ward G1	Haematology	Activated Partial Thromboplastin Time	ST02343632
Tygerberg Laboratory	Unsuit: patient age for HIVPCR	Tygerberg Hospital wc TBH - F1 Emergency Unit	Virology	HIV-1 Qualitative PCR	ST02343661
Tygerberg Laboratory	Invalid: haemolysis	Tygerberg Hospital wc TBH - F1 Emergency Unit	Chemistry	Conjugated bilirubin	ST02343667
Tygerberg Laboratory	Invalid: haemolysis	Tygerberg Hospital wc TBH - F1 Emergency Unit	Chemistry	Aspartate transaminase (AST)	ST02343667
Tygerberg Laboratory	Not done: coag incorrect volume	Tygerberg Hospital wc TBH - F1 Emergency Unit	Haematology	Int Normalised Ratio (INR)	ST02343667
Tygerberg Laboratory	Invalid: haemolysis	Eerste River Hospital wc ERH - Casualty Unit	Chemistry	Creatinine (plus MDRD)	ST02343671
Tygerberg Laboratory	Invalid: haemolysis	Eerste River Hospital wc ERH - Casualty Unit	Chemistry	Sodium	ST02343671
Tygerberg Laboratory	Invalid: haemolysis	Eerste River Hospital wc ERH - Casualty Unit	Chemistry	Potassium	ST02343671
Tygerberg Laboratory	Invalid: haemolysis	Eerste River Hospital wc ERH - Casualty Unit	Chemistry	Urea	ST02343671
Tygerberg Laboratory	Invalid: haemolysis	Eerste River Hospital wc ERH - Casualty Unit	Chemistry	Calcium	ST02343671
Tygerberg Laboratory	Invalid: haemolysis	Eerste River Hospital wc ERH - Casualty Unit	Chemistry	Magnesium	ST02343671
Tygerberg Laboratory	Invalid: haemolysis	Eerste River Hospital wc ERH - Casualty Unit	Chemistry	Inorganic phosphate	ST02343671
Tygerberg Laboratory	Unsuit: EDTA clotted	Eerste River Hospital wc ERH - Casualty Unit	Haematology	Full Blood Count	ST02343671
Tygerberg Laboratory	Cancel by gatekeeping	Eerste River Hospital wc ERH - Casualty Unit	Immunology	CD4 ARV	ST02343672
Tygerberg Laboratory	Cancel by gatekeeping	Tygerberg Hospital wc TBH - Ward D10	Virology	Hep B Surface Ab	ST02343678
Tygerberg Laboratory	Cancel by gatekeeping	Tygerberg Hospital wc TBH - Ward D10	Virology	Hepatitis C Antibody	ST02343678
Tygerberg Laboratory	Cancel by lab (incorrect test)	Tygerberg Hospital wc TBH - Ward J2 Mothers	Haematology	Direct Coombs (screening)	ST02343682
Tygerberg Laboratory	Cancel by lab (incorrect test)	Tygerberg Hospital wc TBH - Ward J2 Mothers	Haematology	Rhesus Blood Group	ST02343682
Tygerberg Laboratory	Specimen insufficient	Tygerberg Hospital wc TBH - Ward A7	Haematology	Differential Count	ST02343704
Tygerberg Laboratory	Info does not match	Ubuntu Clinic (Khayelitsha) - ARV Clinic	Chemistry	Creatinine (plus MDRD)	ST02343705
Tygerberg Laboratory	Info does not match	Ubuntu Clinic (Khayelitsha) - ARV Clinic	Chemistry	Serum indices	ST02343705
Tygerberg Laboratory	Info does not match	Ubuntu Clinic (Khayelitsha) - ARV Clinic	Virology	HIV Viral Load	ST02343705
Tygerberg Laboratory	Specimen not labeled	Tygerberg Hospital wc TBH - Ward J6	Chemistry	Creatinine (plus MDRD)	ST02343723
Tygerberg Laboratory	Specimen not labeled	Tygerberg Hospital wc TBH - Ward J6	Chemistry	Sodium	ST02343723
Tygerberg Laboratory	Specimen not labeled	Tygerberg Hospital wc TBH - Ward J6	Chemistry	Potassium	ST02343723
Tygerberg Laboratory	Specimen not labeled	Tygerberg Hospital wc TBH - Ward J6	Chemistry	Chloride	ST02343723
Tygerberg Laboratory	Specimen not labeled	Tygerberg Hospital wc TBH - Ward J6	Chemistry	Urea	ST02343723
Tygerberg Laboratory	Specimen not labeled	Tygerberg Hospital wc TBH - Ward J6	Chemistry	C-reactive protein	ST02343723
Tygerberg Laboratory	Specimen not labeled	Tygerberg Hospital wc TBH - Ward J6	Chemistry	Serum indices	ST02343723
Tygerberg Laboratory	Specimen not labeled	Tygerberg Hospital wc TBH - Ward J6	Haematology	Full Blood Count	ST02343723
Tygerberg Laboratory	Invalid: haemolysis	Tygerberg Hospital wc TBH - Ward G1	Chemistry	Conjugated bilirubin	ST02343726
Tygerberg Laboratory	Invalid: haemolysis	Tygerberg Hospital wc TBH - Ward G1	Chemistry	Lactate dehydrogenase (LD)	ST02343726
Tygerberg Laboratory	Invalid: haemolysis	Tygerberg Hospital wc TBH - Ward C1 West	Chemistry	Conjugated bilirubin	ST02343730
Tygerberg Laboratory	Invalid: haemolysis	Tygerberg Hospital wc TBH - Ward C1 West	Chemistry	Aspartate transaminase (AST)	ST02343730
Tygerberg Laboratory	Invalid: haemolysis	Tygerberg Hospital wc TBH - Ward C1 West	Chemistry	Lactate dehydrogenase (LD)	ST02343730
Tygerberg Laboratory	Invalid: haemolysis	Tygerberg Hospital wc TBH - Ward C1 West	Chemistry	Creatinine (plus MDRD)	ST02343732
Tygerberg Laboratory	Invalid: haemolysis	Tygerberg Hospital wc TBH - Ward C1 West	Chemistry	Sodium	ST02343732
Tygerberg Laboratory	Invalid: haemolysis	Tygerberg Hospital wc TBH - Ward C1 West	Chemistry	Potassium	ST02343732
Tygerberg Laboratory	Invalid: haemolysis	Tygerberg Hospital wc TBH - Ward C1 West	Chemistry	Urea	ST02343732
Tygerberg Laboratory	Invalid: haemolysis	Tygerberg Hospital wc TBH - Ward C1 West	Chemistry	Potassium	ST02343734
Tygerberg Laboratory	Unsuit: bloodstained	Helderstroom Corr Centre wc HBB - Medium	Chemistry	Faecal occult blood	ST02343750
Tygerberg Laboratory	No test set requested	Bishop Lavis CDC wc BLP - Ward not stated	Lab Support	Test Request Details	ST02343761
Tygerberg Laboratory	Lab error (non-reportable)	Kleinvlei CDC wc KVP - Ward not stated	Lab Support	Spare 1	ST02343764
Tygerberg Laboratory	Lab error (non-reportable)	Tygerberg Hospital wc TBH - C8AO - Infectious Diseases	Lab Support	Spare 1	ST02343765
Tygerberg Laboratory	Lab error (non-reportable)	Tygerberg Hospital wc TBH - C8AO - Infectious Diseases	Lab Support	Spare 2	ST02343765
Tygerberg Laboratory	Lab error (non-reportable)	Kleinvlei CDC wc KVP - Ward not stated	Lab Support	Spare 1	ST02343769
Tygerberg Laboratory	Specimen not received	Kleinvlei CDC wc KVP - Ward not stated	Haematology	Erythrocyte Sedimentation Rate	ST02343774
Tygerberg Laboratory	Lab error (non-reportable)	Kleinvlei CDC wc KVP - Ward not stated	Lab Support	Spare 1	ST02343776
Tygerberg Laboratory	Lab error (non-reportable)	Eerste River Hospital wc ERH - Ward not stated	Lab Support	Spare 1	ST02343778
Tygerberg Laboratory	Invalid: haemolysis	Wallacedene Clinic wc WAL - Ward not stated	Chemistry	Potassium	ST02343779
Tygerberg Laboratory	Invalid: haemolysis	Wallacedene Clinic wc WAL - Ward not stated	Chemistry	Iron	ST02343779
Tygerberg Laboratory	Invalid: haemolysis	Tygerberg Hospital wc TBH - C1A Trauma	Chemistry	Potassium	ST02343783
Tygerberg Laboratory	Specimen not received	Tygerberg Hospital wc TBH - Ward C2A	Virology	HIV Viral Load	ST02343785
Tygerberg Laboratory	Lab error (non-reportable)	Tygerberg Hospital wc TBH - Ward C2A	Lab Support	Spare 1	ST02343786
Tygerberg Laboratory	Invalid: EDTA contamination	Tygerberg Hospital wc TBH - C1A Trauma	Chemistry	Potassium	ST02343790
Tygerberg Laboratory	Specimen not received	Tygerberg Hospital wc TBH - C1A Trauma	Haematology	Int Normalised Ratio (INR)	ST02343790
Tygerberg Laboratory	Invalid: haemolysis	Tygerberg Hospital wc TBH - Ward A5 High Care	Chemistry	Potassium	ST02343792
Tygerberg Laboratory	Invalid: haemolysis	Tygerberg Hospital wc TBH - Ward A5 High Care	Chemistry	Conjugated bilirubin	ST02343792
Tygerberg Laboratory	Invalid: haemolysis	Tygerberg Hospital wc TBH - Ward A5 High Care	Chemistry	Alanine transaminase (ALT)	ST02343792
Tygerberg Laboratory	Invalid: haemolysis	Tygerberg Hospital wc TBH - Ward A5 High Care	Chemistry	Aspartate transaminase (AST)	ST02343792
Tygerberg Laboratory	Invalid: haemolysis	Tygerberg Hospital wc TBH - Ward A5 High Care	Chemistry	Lactate dehydrogenase (LD)	ST02343792
Tygerberg Laboratory	Lab error (non-reportable)	Tygerberg Hospital wc TBH - Ward A5 High Care	Lab Support	Spare 1	ST02343792
Tygerberg Laboratory	Specimen insufficient	Scottsdene CDC wc SDC - Ward not stated	Chemistry	Creatinine (plus MDRD)	ST02343796
Tygerberg Laboratory	Specimen insufficient	Scottsdene CDC wc SDC - Ward not stated	Chemistry	Serum indices	ST02343796
Tygerberg Laboratory	Invalid: haemolysis	Tygerberg Hospital wc TBH - Ward D8	Chemistry	Potassium	ST02343797
Tygerberg Laboratory	Lab error (non-reportable)	Tygerberg Hospital wc TBH - Ward D8	Lab Support	Spare 1	ST02343797
Tygerberg Laboratory	No test set requested	Bloekombos Clinic wc BLO - ARV Clinic	Lab Support	Test Request Details	ST02343802
Tygerberg Laboratory	Cancel by gatekeeping	Dr Ivan Toms Clinic wc IVT - Ward not stated	Immunology	CD4 ARV	ST02343806
Tygerberg Laboratory	Lab error (non-reportable)	Kleinvlei CDC wc KVP - Ward not stated	Lab Support	Spare 1	ST02343814
Tygerberg Laboratory	Lab error (non-reportable)	Kleinvlei CDC wc KVP - Ward not stated	Lab Support	Spare 2	ST02343814
Tygerberg Laboratory	Lab error (non-reportable)	Kleinvlei CDC wc KVP - Ward not stated	Lab Support	Spare 1	ST02343815
Tygerberg Laboratory	Lab error (non-reportable)	Michael Mapongwana CDC wc MMP - Ward not stated	Lab Support	Spare 1	ST02343820
Tygerberg Laboratory	Lab error (non-reportable)	Tygerberg Hospital wc TBH - Ward G3	Lab Support	Spare 1	ST02343825
Tygerberg Laboratory	Specimen insufficient	Tygerberg Hospital wc TBH - C1A Trauma	Chemistry	Creatinine (plus MDRD)	ST02343832
Tygerberg Laboratory	Specimen insufficient	Tygerberg Hospital wc TBH - C1A Trauma	Chemistry	Urea	ST02343832
Tygerberg Laboratory	Specimen insufficient	Tygerberg Hospital wc TBH - C1A Trauma	Chemistry	Serum indices	ST02343832
Tygerberg Laboratory	No test set requested	Bella Vista Clinic wc BVC - Ward not stated	Lab Support	Test Request Details	ST02343836
Tygerberg Laboratory	Unsuit: too old	Delft CHC wc DFP - Ward not stated	Virology	HIV Viral Load	ST02343842
Tygerberg Laboratory	Invalid: haemolysis	Delft CHC wc DFP - ARV Clinic	Chemistry	Alanine transaminase (ALT)	ST02343868
Tygerberg Laboratory	No test set requested	Dr Ivan Toms Clinic wc IVT - Ward not stated	Lab Support	Test Request Details	ST02343879
Tygerberg Laboratory	Cancel by gatekeeping	Tygerberg Hospital wc TBH - Ward G8	Chemistry	Alkaline phosphatase (ALP)	ST02343889
Tygerberg Laboratory	Invalid: haemolysis	Lalie Cleophas Clinic wc LCC - Ward not stated	Chemistry	Alanine transaminase (ALT)	ST02343892
Tygerberg Laboratory	Invalid: haemolysis	Tygerberg Hospital wc TBH - Ward not stated	Chemistry	Aspartate transaminase (AST)	ST02343903
Tygerberg Laboratory	Specimen insufficient	Karl Bremer Hospital wc KBH - Paediatric Emergency Centre	Haematology	Erythrocyte Sedimentation Rate	ST02343905
Tygerberg Laboratory	Cancel by gatekeeping	Tygerberg Hospital wc TBH - Ward C2A	Chemistry	Aspartate transaminase (AST)	ST02343907
Tygerberg Laboratory	Cancel by gatekeeping	Tygerberg Hospital wc TBH - Ward C2A	Chemistry	Lactate dehydrogenase (LD)	ST02343907
Tygerberg Laboratory	Cancel by gatekeeping	Tygerberg Hospital wc TBH - Ward C2A	Chemistry	Thyroid stimulating hormone (TSH)	ST02343907
Tygerberg Laboratory	Unsuit: EDTA clotted	Michael Mapongwana CDC wc MMP - Ward not stated	Immunology	CD4 ARV	ST02343916
Tygerberg Laboratory	Cancel by gatekeeping	Ubuntu Clinic (Khayelitsha) - Ward not stated	Chemistry	Total protein	ST02343918
Tygerberg Laboratory	Invalid: haemolysis	Delft CHC wc DFP - Ward not stated	Chemistry	Creatinine (plus MDRD)	ST02343922
Tygerberg Laboratory	Invalid: haemolysis	Delft CHC wc DFP - Ward not stated	Chemistry	Potassium	ST02343922
Tygerberg Laboratory	Invalid: haemolysis	Delft CHC wc DFP - Ward not stated	Chemistry	Calcium	ST02343922
Tygerberg Laboratory	Invalid: haemolysis	Delft CHC wc DFP - Ward not stated	Chemistry	Magnesium	ST02343922
Tygerberg Laboratory	Invalid: haemolysis	Delft CHC wc DFP - Ward not stated	Chemistry	Albumin	ST02343922
Tygerberg Laboratory	Invalid: haemolysis	Delft CHC wc DFP - Ward not stated	Chemistry	Alanine transaminase (ALT)	ST02343922
Tygerberg Laboratory	Cancel by gatekeeping	Delft CHC wc DFP - Ward not stated	Chemistry	C-reactive protein	ST02343923
Tygerberg Laboratory	Cancel by gatekeeping	Delft CHC wc DFP - Ward not stated	Chemistry	Lipid profile	ST02343924
Tygerberg Laboratory	Specimen insufficient	Delft CHC wc DFP - Ward not stated	Chemistry	Glycated haemoglobin (HbA1c)	ST02343924
Tygerberg Laboratory	Specimen insufficient	Eerste River Hospital wc ERH - Casualty Unit	Chemistry	Alanine transaminase (ALT)	ST02343953
Tygerberg Laboratory	Specimen insufficient	Eerste River Hospital wc ERH - Casualty Unit	Chemistry	Serum indices	ST02343953
Tygerberg Laboratory	Specimen insufficient	Eerste River Hospital wc ERH - Casualty Unit	Immunology	T.pallidum antibodies	ST02343953
Tygerberg Laboratory	Unsuit: clotted	Karl Bremer Hospital wc KBH - Emergency Centre	Chemistry	Glycated haemoglobin (HbA1c)	ST02343963
Tygerberg Laboratory	Unsuit: EDTA clotted	Karl Bremer Hospital wc KBH - Emergency Centre	Haematology	Full Blood Count	ST02343963
Tygerberg Laboratory	Cancel by gatekeeping	Eerste River Hospital wc ERH - Casualty Unit	Immunology	CD4 ARV	ST02343967
Tygerberg Laboratory	Invalid: haemolysis	Delft CHC wc DFP - ARV Clinic	Chemistry	Creatinine (plus MDRD)	ST02343996
Tygerberg Laboratory	Invalid: haemolysis	Delft CHC wc DFP - ARV Clinic	Chemistry	Alanine transaminase (ALT)	ST02343996
Tygerberg Laboratory	Require citrate (blue top) specimen	Tygerberg Hospital wc TBH - Ward A1 West	Haematology	Int Normalised Ratio (INR)	ST02344003
Tygerberg Laboratory	Require citrate (blue top) specimen	Tygerberg Hospital wc TBH - Ward A1 West	Haematology	Activated Partial Thromboplastin Time	ST02344003
Tygerberg Laboratory	Invalid: haemolysis	Bella Vista Clinic wc BVC - Ward not stated	Chemistry	Potassium	ST02344008
Tygerberg Laboratory	Cancel by gatekeeping	Delft CHC wc DFP - Ward not stated	Chemistry	Total cholesterol	ST02344028
Tygerberg Laboratory	Require citrate (blue top) specimen	Tygerberg Hospital wc TBH - Ward A5 Unit	Haematology	Int Normalised Ratio (INR)	ST02344034
Tygerberg Laboratory	Specimen not received	Tulbagh Clinic wc TBC - Ward not stated	Chemistry	Glycated haemoglobin (HbA1c)	ST02344037
Tygerberg Laboratory	Not done: coag incorrect volume	Drakenstein Corr Centre wc DCS - Maximum	Haematology	Int Normalised Ratio (INR)	ST02344050
Tygerberg Laboratory	Cancel by gatekeeping	Tygerberg Hospital wc TBH - Ward J Ground	Chemistry	Vitamin B12	ST02344051
Tygerberg Laboratory	Lab error (non-reportable)	Tygerberg Hospital wc TBH - Ward C1 West	Lab Support	Spare 1	ST02344054
Tygerberg Laboratory	Cancel phoning	Tygerberg Hospital wc TBH - Ward D5	Lab Support	Results Phoning	ST02344059
Tygerberg Laboratory	No test set requested	Tygerberg Hospital wc TBH - Ward D5	Lab Support	Spare 1	ST02344059
Tygerberg Laboratory	Invalid: haemolysis	Tygerberg Hospital wc TBH - E1 Triage General	Chemistry	Aspartate transaminase (AST)	ST02344063
Tygerberg Laboratory	Require ESR specimen	Delft CHC wc DFP - ARV Clinic	Haematology	Erythrocyte Sedimentation Rate	ST02344068
Tygerberg Laboratory	Invalid: haemolysis	Delft CHC wc DFP - ARV Clinic	Chemistry	Creatinine (plus MDRD)	ST02344075
Tygerberg Laboratory	Invalid: haemolysis	Delft CHC wc DFP - ARV Clinic	Chemistry	Alanine transaminase (ALT)	ST02344075
Tygerberg Laboratory	Lab error (non-reportable)	Michael Mapongwana CDC wc MMP - Ward not stated	Lab Support	Spare 1	ST02344089
Tygerberg Laboratory	Lab error (non-reportable)	Michael Mapongwana CDC wc MMP - Ward not stated	Lab Support	Spare 1	ST02344095
Tygerberg Laboratory	Lab error (non-reportable)	Michael Mapongwana CDC wc MMP - Ward not stated	Lab Support	Spare 1	ST02344118
Tygerberg Laboratory	Lab error (non-reportable)	Ubuntu Clinic (Khayelitsha) - Ward not stated	Lab Support	Spare 1	ST02344124
Tygerberg Laboratory	Lab error (non-reportable)	Eerste River Hospital wc ERH - Ward C (Neonatal)	Lab Support	Spare 1	ST02344125
Tygerberg Laboratory	Lab error (non-reportable)	Karl Bremer Hospital wc KBH - Emergency Centre	Lab Support	Spare 1	ST02344130
Tygerberg Laboratory	Cancel by lab (incorrect test)	Karl Bremer Hospital wc KBH - Gynaecology OPD	Haematology	Rhesus Blood Group	ST02344132
Tygerberg Laboratory	Specimen not received	Delft CHC wc DFP - Ward not stated	Haematology	Erythrocyte Sedimentation Rate	ST02344133
Tygerberg Laboratory	Lab error (non-reportable)	Karl Bremer Hospital wc KBH - Paediatric Emergency Centre	Lab Support	Spare 1	ST02344134
Tygerberg Laboratory	Cancel by gatekeeping	Delft CHC wc DFP - Ward not stated	Immunology	CD4 ARV	ST02344140
Tygerberg Laboratory	Cancel by gatekeeping	Kraaifontein CHC wc KFP - Ward not stated	Immunology	CD4 ARV	ST02344142
Tygerberg Laboratory	Lab error (non-reportable)	Karl Bremer Hospital wc KBH - Emergency Centre	Lab Support	Spare 1	ST02344143
Tygerberg Laboratory	Lab error (non-reportable)	Michael Mapongwana CDC wc MMP - Ward not stated	Lab Support	Spare 1	ST02344164
Tygerberg Laboratory	Lab error (non-reportable)	Mfuleni CDC wc MFU - Ward not stated	Lab Support	Spare 1	ST02344179
Tygerberg Laboratory	Lab error (non-reportable)	Idas Valley Clinic wc IVC - Ward not stated	Lab Support	Spare 1	ST02344184
Tygerberg Laboratory	Cancel by gatekeeping	Ruyterwacht CDC wc RWC - Ward not stated	Immunology	CD4 ARV	ST02344187
Tygerberg Laboratory	Unsuit: leaked	Michael Mapongwana CDC wc MMP - Ward not stated	Microbiology	Stool wet preparation	ST02344250
Tygerberg Laboratory	Unsuit: leaked	Michael Mapongwana CDC wc MMP - Ward not stated	Microbiology	Culture stool	ST02344250
Tygerberg Laboratory	Unsuit: too old	Tygerberg Hospital wc TBH - Ward A1 West	Haematology	Activated Partial Thromboplastin Time	ST02344254
Tygerberg Laboratory	Cancel by gatekeeping	Hermanus CDC wc HCO - Ward not stated	Virology	HIV Viral Load	ST02344276
Tygerberg Laboratory	Require urine specimen	Dirkie Uys CDC wc DUC - Ward not stated	Chemistry	Urine creatinine	ST02344278
Tygerberg Laboratory	Require urine specimen	Dirkie Uys CDC wc DUC - Ward not stated	Chemistry	Urine protein	ST02344278
Tygerberg Laboratory	Cancel by gatekeeping	Tygerberg Hospital wc TBH - Ward not stated	Chemistry	C-reactive protein	ST02344327
Tygerberg Laboratory	Cancel by gatekeeping	Saron Clinic wc SAC - Ward not stated	Immunology	CD4 ARV	ST02344331
Tygerberg Laboratory	Unsuit: clotted	Tygerberg Hospital wc TBH - Ward A9 Unit	Haematology	Full Blood Count	ST02344341
Tygerberg Laboratory	Unsuit: clotted	Tygerberg Hospital wc TBH - Ward A9 Unit	Haematology	Differential Count	ST02344341
Tygerberg Laboratory	Invalid: haemolysis	Tygerberg Hospital wc TBH - Ward A9 Unit	Chemistry	Potassium	ST02344355
Tygerberg Laboratory	Invalid: haemolysis	Tygerberg Hospital wc TBH - Ward A9 Unit	Chemistry	Conjugated bilirubin	ST02344355
Tygerberg Laboratory	Invalid: haemolysis	Tygerberg Hospital wc TBH - Ward A6 Unit	Chemistry	Potassium	ST02344363
Tygerberg Laboratory	Not done: not offered in this lab	Study: Lipodystrophy - No ward	Chemistry	Urine DPD	ST02344368
Tygerberg Laboratory	Cancel phoning	Tygerberg Hospital wc TBH - Ward C2A	Lab Support	Results Phoning	ST02344418
Tygerberg Laboratory	Specimen not received	Tygerberg Hospital wc TBH - Ward C2A	Chemistry	Total bilirubin	ST02344421
Tygerberg Laboratory	Specimen not received	Tygerberg Hospital wc TBH - Ward C2A	Chemistry	Lactate dehydrogenase (LD)	ST02344421
Tygerberg Laboratory	Specimen not received	Tygerberg Hospital wc TBH - Ward C2A	Chemistry	Serum indices	ST02344421
Tygerberg Laboratory	Cancel by lab (incorrect test)	Tygerberg Hospital wc TBH - Ward C2A	Haematology	Direct Coombs (screening)	ST02344421
Tygerberg Laboratory	Cancel by lab (incorrect test)	Tygerberg Hospital wc TBH - Ward C2A	Haematology	Direct Coombs (typing)	ST02344421
Tygerberg Laboratory	Unsuit: clotted	Tygerberg Hospital wc TBH - Ward C2A	Haematology	Full Blood Count	ST02344441
Tygerberg Laboratory	Not done: unsuitable	Clanwilliam Hospital wc CLH - Ward not stated	Microbiology	GeneXpert Ultra	ST02344446
Tygerberg Laboratory	Cancel by gatekeeping	Hanna Coetzee Clinic wc HAN - Ward not stated	Virology	HIV Viral Load	ST02344455
Tygerberg Laboratory	Unsuit: EDTA clotted	Tygerberg Hospital wc TBH - Ward G2	Haematology	Full Blood Count	ST02344456
Tygerberg Laboratory	Unsuit: EDTA clotted	Tygerberg Hospital wc TBH - Ward G2	Haematology	Differential Count	ST02344456
Tygerberg Laboratory	Invalid: haemolysis	Tygerberg Hospital wc TBH - Ward D2	Chemistry	Potassium	ST02344458
Tygerberg Laboratory	Cancel by gatekeeping	Tygerberg Hospital wc TBH - Ward A9 Unit	Chemistry	Total protein	ST02344466
Tygerberg Laboratory	Specimen insufficient	Tygerberg Hospital wc TBH - Ward A9 Unit	Chemistry	Alanine transaminase (ALT)	ST02344466
Tygerberg Laboratory	No test set requested	Tygerberg Hospital wc TBH - Ward G7	Lab Support	Test Request Details	ST02344473
Tygerberg Laboratory	Invalid: haemolysis	Tygerberg Hospital wc TBH - X-Block - Bronchi	Chemistry	Potassium	ST02344474
Tygerberg Laboratory	Unsuit: EDTA clotted	Tygerberg Hospital wc TBH - Ward A9 Unit	Haematology	Full Blood Count	ST02344493
Tygerberg Laboratory	Unsuit: EDTA clotted	Tygerberg Hospital wc TBH - Ward A9 Unit	Haematology	Differential Count	ST02344493
Tygerberg Laboratory	Not done: coag underfilled	Tygerberg Hospital wc TBH - Ward A2	Haematology	Int Normalised Ratio (INR)	ST02344533
Tygerberg Laboratory	Not done: coag underfilled	Tygerberg Hospital wc TBH - Ward A2	Haematology	Activated Partial Thromboplastin Time	ST02344533
Tygerberg Laboratory	Unsuit: food particles	Tygerberg Hospital wc TBH - Ward G5	Microbiology	GeneXpert Ultra	ST02344544
Tygerberg Laboratory	Unsuit: citrate clotted	Tygerberg Hospital wc TBH - Ward A5 Unit	Haematology	Int Normalised Ratio (INR)	ST02344548
Tygerberg Laboratory	Specimen insufficient	Tygerberg Hospital wc TBH - Ward G10	Microbiology	GeneXpert Ultra	ST02344562
Tygerberg Laboratory	Invalid: haemolysis	Tygerberg Hospital wc TBH - C3BO - Obst High Risks	Chemistry	Potassium	ST02344563
Tygerberg Laboratory	Invalid: haemolysis	Tygerberg Hospital wc TBH - C3BO - Obst High Risks	Chemistry	Inorganic phosphate	ST02344563
Tygerberg Laboratory	Cancel by gatekeeping	Tygerberg Hospital wc TBH - Ward not stated	Chemistry	Uric acid	ST02344579
Tygerberg Laboratory	Not done: unsuitable	Eerste River Hospital wc ERH - Casualty Unit	Microbiology	GeneXpert Ultra	ST02344584
Tygerberg Laboratory	Invalid: haemolysis	Tygerberg Hospital wc TBH - X-Block - Haematology	Chemistry	Potassium	ST02344590
Tygerberg Laboratory	Unsuit: EDTA clotted	Tygerberg Hospital wc TBH - Ward G1	Haematology	Full Blood Count	ST02344607
Tygerberg Laboratory	Unsuit: EDTA clotted	Tygerberg Hospital wc TBH - Ward G1	Haematology	Differential Count	ST02344607
Tygerberg Laboratory	Specimen not labeled	Tygerberg Hospital wc TBH - Ward F2 Mothers	Chemistry	Urine creatinine	ST02344609
Tygerberg Laboratory	Specimen not labeled	Tygerberg Hospital wc TBH - Ward F2 Mothers	Chemistry	Urine protein	ST02344609
Tygerberg Laboratory	Specimen not labeled	Tygerberg Hospital wc TBH - Ward F2 Mothers	Chemistry	Urine collection (no charge)	ST02344609
Tygerberg Laboratory	Unsuit: EDTA clotted	Tygerberg Hospital wc TBH - Ward G1	Haematology	Full Blood Count	ST02344614
Tygerberg Laboratory	Invalid: haemolysis	Tygerberg Hospital wc TBH - Ward D8	Chemistry	Conjugated bilirubin	ST02344633
Tygerberg Laboratory	Invalid: haemolysis	Tygerberg Hospital wc TBH - Ward D8	Chemistry	Aspartate transaminase (AST)	ST02344633
Tygerberg Laboratory	Specimen not received	Tygerberg Hospital wc TBH - Ward G1	Chemistry	Thyroid stimulating hormone (TSH)	ST02344635
Tygerberg Laboratory	Specimen not received	Tygerberg Hospital wc TBH - Ward G1	Chemistry	Serum indices	ST02344635
Tygerberg Laboratory	Cancel by gatekeeping	Eerste River Hospital wc ERH - Ward not stated	Chemistry	C-reactive protein	ST02344678
Tygerberg Laboratory	Cancel by gatekeeping	Tygerberg Hospital wc TBH - Ward A9 Unit	Chemistry	Total protein	ST02344682
Tygerberg Laboratory	Invalid: haemolysis	Tygerberg Hospital wc TBH - Ward A9 Unit	Chemistry	Potassium	ST02344692
Tygerberg Laboratory	Unsuit: clotted	Tygerberg Hospital wc TBH - Ward A9 Unit	Haematology	Full Blood Count	ST02344692
Tygerberg Laboratory	Unsuit: clotted	Tygerberg Hospital wc TBH - Ward A9 Unit	Haematology	Differential Count	ST02344692
Tygerberg Laboratory	Invalid: haemolysis	Tygerberg Hospital wc TBH - Ward not stated	Chemistry	Creatinine (plus MDRD)	ST02344694
Tygerberg Laboratory	Invalid: haemolysis	Tygerberg Hospital wc TBH - Ward not stated	Chemistry	Sodium	ST02344694
Tygerberg Laboratory	Invalid: haemolysis	Tygerberg Hospital wc TBH - Ward not stated	Chemistry	Potassium	ST02344694
Tygerberg Laboratory	Invalid: haemolysis	Tygerberg Hospital wc TBH - Ward not stated	Chemistry	Chloride	ST02344694
Tygerberg Laboratory	Invalid: haemolysis	Tygerberg Hospital wc TBH - Ward not stated	Chemistry	Urea	ST02344694
Tygerberg Laboratory	Invalid: haemolysis	Tygerberg Hospital wc TBH - Ward not stated	Chemistry	Calcium	ST02344694
Tygerberg Laboratory	Invalid: haemolysis	Tygerberg Hospital wc TBH - Ward not stated	Chemistry	Magnesium	ST02344694
Tygerberg Laboratory	Invalid: haemolysis	Tygerberg Hospital wc TBH - Ward not stated	Chemistry	Uric acid	ST02344694
Tygerberg Laboratory	Invalid: haemolysis	Tygerberg Hospital wc TBH - Ward not stated	Chemistry	Albumin	ST02344694
Tygerberg Laboratory	Invalid: haemolysis	Tygerberg Hospital wc TBH - Ward J3	Chemistry	Potassium	ST02344736
Tygerberg Laboratory	Invalid: haemolysis	Tygerberg Hospital wc TBH - Ward J3	Chemistry	Inorganic phosphate	ST02344736
Tygerberg Laboratory	Invalid: haemolysis	Tygerberg Hospital wc TBH - Ward J3	Chemistry	Alkaline phosphatase (ALP)	ST02344736
Tygerberg Laboratory	No test set requested	Tygerberg Hospital wc TBH - Ward A8 East	Lab Support	Test Request Details	ST02344753
Tygerberg Laboratory	Cancel by gatekeeping	Tygerberg Hospital wc TBH - Ward A7	Chemistry	Total protein	ST02344831
Tygerberg Laboratory	Cancel by gatekeeping	Tygerberg Hospital wc TBH - Ward A7	Chemistry	Total cholesterol	ST02344831
Tygerberg Laboratory	Cancel by gatekeeping	Tygerberg Hospital wc TBH - Ward A7	Chemistry	Iron	ST02344831
Tygerberg Laboratory	Cancel by gatekeeping	Tygerberg Hospital wc TBH - Ward A7	Chemistry	Transferrin	ST02344831
Tygerberg Laboratory	Cancel by gatekeeping	Tygerberg Hospital wc TBH - Ward A7	Chemistry	Ferritin	ST02344831
Tygerberg Laboratory	Invalid: haemolysis	Tygerberg Hospital wc TBH - Ward A7	Chemistry	Potassium	ST02344831
Tygerberg Laboratory	Unsuit: haemolysed	Tygerberg Hospital wc TBH - Ward A7	Immunology	T.pallidum antibodies	ST02344831
Tygerberg Laboratory	No test set requested	Tygerberg Hospital wc TBH - Ward A7	Lab Support	Test Request Details	ST02344831
Tygerberg Laboratory	Require fluoride specimen	Tygerberg Hospital wc TBH - C7CO - Nephrology	Chemistry	Glucose (random)	ST02344834
Tygerberg Laboratory	Invalid: haemolysis	Tygerberg Hospital wc TBH - Ward D2	Chemistry	Potassium	ST02344862
Tygerberg Laboratory	Info does not match	Eerste River Hospital wc ERH - Casualty Unit	Microbiology	Automated culture	ST02344874
Tygerberg Laboratory	No test set requested	Kraaifontein CHC wc KFP - Ward not stated	Lab Support	Test Request Details	ST02344888
Tygerberg Laboratory	No test set requested	Kraaifontein CHC wc KFP - Ward not stated	Lab Support	Test Request Details	ST02344889
Tygerberg Laboratory	Unsuit: clotted	Tygerberg Hospital wc TBH - Ward J3	Haematology	Full Blood Count	ST02344911
Tygerberg Laboratory	Unsuit: clotted	Tygerberg Hospital wc TBH - Ward J3	Haematology	Differential Count	ST02344911
Tygerberg Laboratory	Unsuit: clotted	Tygerberg Hospital wc TBH - Ward J3	Haematology	Reticulocyte Count Automated	ST02344911
Tygerberg Laboratory	Specimen not received	Kraaifontein CHC wc KFP - Ward not stated	Haematology	Int Normalised Ratio (INR)	ST02344926
Tygerberg Laboratory	Specimen not received	Kraaifontein CHC wc KFP - Ward not stated	Immunology	CD4 ARV	ST02344934
Tygerberg Laboratory	No test set requested	Kraaifontein CHC wc KFP - Ward not stated	Lab Support	Test Request Details	ST02344934
Tygerberg Laboratory	Specimen not received	Kraaifontein CHC wc KFP - Ward not stated	Virology	HIV Viral Load	ST02344934
Tygerberg Laboratory	Not done: EDTA spun for plasma test	Kraaifontein CHC wc KFP - Ward not stated	Immunology	CD4 ARV	ST02344936
Tygerberg Laboratory	No test set requested	Kraaifontein CHC wc KFP - Ward not stated	Lab Support	Test Request Details	ST02344936
Tygerberg Laboratory	Info does not match	Eerste River Hospital wc ERH - Casualty Unit	Microbiology	Automated culture	ST02344954
Tygerberg Laboratory	Cancel by gatekeeping	Tygerberg Hospital wc TBH - F1 Emergency Unit	Chemistry	C-reactive protein	ST02344975
Tygerberg Laboratory	Cancel by gatekeeping	Tygerberg Hospital wc TBH - Ward not stated	Chemistry	C-reactive protein	ST02344976
Tygerberg Laboratory	Cancel by gatekeeping	Tygerberg Hospital wc TBH - Ward D1	Chemistry	Lipid profile	ST02344990
Tygerberg Laboratory	No test set requested	Tygerberg Hospital wc TBH - Ward not stated	Lab Support	Spare 1	ST02344991
Tygerberg Laboratory	No test set requested	Tygerberg Hospital wc TBH - Ward not stated	Lab Support	Spare 2	ST02344991
Tygerberg Laboratory	No test set requested	Tygerberg Hospital wc TBH - Ward not stated	Lab Support	Spare 3	ST02344991
Tygerberg Laboratory	Specimen not labeled	Tygerberg Hospital wc TBH - C1A Trauma	Chemistry	Creatinine (plus MDRD)	ST02345009
Tygerberg Laboratory	Specimen not labeled	Tygerberg Hospital wc TBH - C1A Trauma	Chemistry	Sodium	ST02345009
Tygerberg Laboratory	Specimen not labeled	Tygerberg Hospital wc TBH - C1A Trauma	Chemistry	Potassium	ST02345009
Tygerberg Laboratory	Specimen not labeled	Tygerberg Hospital wc TBH - C1A Trauma	Chemistry	Chloride	ST02345009
Tygerberg Laboratory	Specimen not labeled	Tygerberg Hospital wc TBH - C1A Trauma	Chemistry	Urea	ST02345009
Tygerberg Laboratory	Specimen not labeled	Tygerberg Hospital wc TBH - C1A Trauma	Chemistry	Creatine kinase (CK)	ST02345009
Tygerberg Laboratory	Specimen not labeled	Tygerberg Hospital wc TBH - C1A Trauma	Chemistry	Serum indices	ST02345009
Tygerberg Laboratory	Specimen not labeled	Tygerberg Hospital wc TBH - C1A Trauma	Haematology	Full Blood Count	ST02345009
Tygerberg Laboratory	Specimen not received	Tygerberg Hospital wc TBH - C3BO - Obst High Risks	Virology	HIV Viral Load	ST02345020
Tygerberg Laboratory	Cancel by gatekeeping	Eerste River Hospital wc ERH - Casualty Unit	Chemistry	Total bilirubin	ST02345022
Tygerberg Laboratory	Cancel by gatekeeping	Eerste River Hospital wc ERH - Casualty Unit	Chemistry	Conjugated bilirubin	ST02345022
Tygerberg Laboratory	Cancel by gatekeeping	Eerste River Hospital wc ERH - Casualty Unit	Chemistry	Aspartate transaminase (AST)	ST02345022
Tygerberg Laboratory	Cancel by gatekeeping	Eerste River Hospital wc ERH - Casualty Unit	Chemistry	Alkaline phosphatase (ALP)	ST02345022
Tygerberg Laboratory	Cancel by gatekeeping	Eerste River Hospital wc ERH - Casualty Unit	Chemistry	Gamma-glutamyl transferase (GGT)	ST02345022
Tygerberg Laboratory	No test set requested	Eerste River Hospital wc ERH - Casualty Unit	Lab Support	Test Request Details	ST02345022
Tygerberg Laboratory	Cancel by gatekeeping	Tygerberg Hospital wc TBH - F1 Emergency Unit	Chemistry	C-reactive protein	ST02345023
Tygerberg Laboratory	Invalid: haemolysis	Tygerberg Hospital wc TBH - F1 Emergency Unit	Chemistry	Potassium	ST02345023
Tygerberg Laboratory	Unsuit: clotted	Tygerberg Hospital wc TBH - F1 Emergency Unit	Haematology	Full Blood Count	ST02345023
Tygerberg Laboratory	Unsuit: clotted	Tygerberg Hospital wc TBH - F1 Emergency Unit	Haematology	Int Normalised Ratio (INR)	ST02345023
Tygerberg Laboratory	Unsuit: clotted	Tygerberg Hospital wc TBH - F1 Emergency Unit	Haematology	Activated Partial Thromboplastin Time	ST02345023
Tygerberg Laboratory	No test set requested	Tygerberg Hospital wc TBH - F1 Emergency Unit	Lab Support	Test Request Details	ST02345025
Tygerberg Laboratory	Unsuit: clotted	Tygerberg Hospital wc TBH - Ward A9 Unit	Haematology	Full Blood Count	ST02345030
Tygerberg Laboratory	Unsuit: clotted	Tygerberg Hospital wc TBH - Ward A9 Unit	Haematology	Differential Count	ST02345030
Tygerberg Laboratory	Invalid: haemolysis	Tygerberg Hospital wc TBH - F1 Emergency Unit	Chemistry	Conjugated bilirubin	ST02345032
Tygerberg Laboratory	Invalid: haemolysis	Tygerberg Hospital wc TBH - F1 Emergency Unit	Chemistry	Aspartate transaminase (AST)	ST02345032
Tygerberg Laboratory	Unsuit: patient age for HIVPCR	Tygerberg Hospital wc TBH - F1 Emergency Unit	Virology	HIV-1 Qualitative PCR	ST02345034
Tygerberg Laboratory	Specimen not received	Tygerberg Hospital wc TBH - X-Block - Haematology	Haematology	Full Blood Count	ST02345039
Tygerberg Laboratory	Specimen not received	Tygerberg Hospital wc TBH - X-Block - Haematology	Haematology	Differential Count	ST02345039
Tygerberg Laboratory	Unsuit: clotted	Tygerberg Hospital wc TBH - Ward not stated	Haematology	Full Blood Count	ST02345046
Tygerberg Laboratory	Invalid: haemolysis	Tygerberg Hospital wc TBH - Ward C1 West	Chemistry	Potassium	ST02345050
Tygerberg Laboratory	Lab error (non-reportable)	Tygerberg Hospital wc TBH - Ward C1 West	Lab Support	Spare 1	ST02345053
Tygerberg Laboratory	Lab error (non-reportable)	Tygerberg Hospital wc TBH - Ward A1 Burns	Lab Support	Spare 1	ST02345055
Tygerberg Laboratory	Cancel by gatekeeping	Tygerberg Hospital wc TBH - Ward C1 West	Chemistry	Iron	ST02345056
Tygerberg Laboratory	Cancel by gatekeeping	Tygerberg Hospital wc TBH - Ward C1 West	Chemistry	Transferrin	ST02345056
Tygerberg Laboratory	Cancel by gatekeeping	Tygerberg Hospital wc TBH - Ward C1 West	Chemistry	Ferritin	ST02345056
Tygerberg Laboratory	Cancel by gatekeeping	Tygerberg Hospital wc TBH - Ward C1 West	Chemistry	Vitamin B12	ST02345056
Tygerberg Laboratory	Cancel by gatekeeping	Tygerberg Hospital wc TBH - Ward C1 West	Chemistry	Serum folate	ST02345056
Tygerberg Laboratory	Cancel by gatekeeping	Tygerberg Hospital wc TBH - Ward not stated	Chemistry	C-reactive protein	ST02345058
Tygerberg Laboratory	Lab error (non-reportable)	Tygerberg Hospital wc TBH - Ward not stated	Lab Support	Spare 1	ST02345059
Tygerberg Laboratory	Lab error (non-reportable)	Tygerberg Hospital wc TBH - Ward not stated	Lab Support	Spare 2	ST02345059
Tygerberg Laboratory	Invalid: haemolysis	Tygerberg Hospital wc TBH - Ward C1 West	Chemistry	Potassium	ST02345061
Tygerberg Laboratory	Lab error (non-reportable)	Tygerberg Hospital wc TBH - Ward C1 West	Lab Support	Spare 1	ST02345061
Tygerberg Laboratory	Unsuit: clotted	Tygerberg Hospital wc TBH - Ward D2	Haematology	Int Normalised Ratio (INR)	ST02345062
Tygerberg Laboratory	Unsuit: clotted	Tygerberg Hospital wc TBH - Ward D2	Haematology	Activated Partial Thromboplastin Time	ST02345062
Tygerberg Laboratory	Require clotted specimen	Tygerberg Hospital wc TBH - Ward J6	Chemistry	CA 125	ST02345066
Tygerberg Laboratory	Require clotted specimen	Tygerberg Hospital wc TBH - Ward J6	Chemistry	CA 19-9	ST02345066
Tygerberg Laboratory	Cancel by gatekeeping	Tygerberg Hospital wc TBH - F1 Emergency Unit	Chemistry	C-reactive protein	ST02345068
Tygerberg Laboratory	Lab error (non-reportable)	Tygerberg Hospital wc TBH - Ward C1 West	Lab Support	Spare 1	ST02345069
Tygerberg Laboratory	Lab error (non-reportable)	Tygerberg Hospital wc TBH - C3BO - Obst High Risks	Lab Support	Spare 1	ST02345070
Tygerberg Laboratory	Lab error (non-reportable)	Tygerberg Hospital wc TBH - C3BO - Obst High Risks	Lab Support	Spare 2	ST02345070
Tygerberg Laboratory	Unsuit: haemolysed	Tygerberg Hospital wc TBH - Ward J6	Haematology	Int Normalised Ratio (INR)	ST02345071
Tygerberg Laboratory	Cancel by gatekeeping	Tygerberg Hospital wc TBH - Ward J Ground	Chemistry	Total protein	ST02345073
Tygerberg Laboratory	Invalid: haemolysis	Tygerberg Hospital wc TBH - Ward J Ground	Chemistry	Conjugated bilirubin	ST02345073
Tygerberg Laboratory	Invalid: haemolysis	Tygerberg Hospital wc TBH - Ward J Ground	Chemistry	Aspartate transaminase (AST)	ST02345073
Tygerberg Laboratory	Invalid: haemolysis	Tygerberg Hospital wc TBH - Ward J Ground	Chemistry	Lactate dehydrogenase (LD)	ST02345073
Tygerberg Laboratory	No test set requested	Bishop Lavis CDC wc BLP - Ward not stated	Lab Support	Test Request Details	ST02345109
Tygerberg Laboratory	Invalid: haemolysis	Tygerberg Hospital wc TBH - Ward D8	Chemistry	Conjugated bilirubin	ST02345114
Tygerberg Laboratory	Unsuit: clotted	Tygerberg Hospital wc TBH - Ward D8	Haematology	Full Blood Count	ST02345114
Tygerberg Laboratory	Unsuit: clotted	Tygerberg Hospital wc TBH - Ward D8	Haematology	Differential Count	ST02345114
Tygerberg Laboratory	Cancel by lab (incorrect test)	Tygerberg Hospital wc TBH - C3BW - Gynaecology	Haematology	Rhesus Blood Group	ST02345124
Tygerberg Laboratory	Require EDTA specimen	Tygerberg Hospital wc TBH - Ward J6	Immunology	CD4 ARV	ST02345130
Tygerberg Laboratory	Require EDTA specimen	Tygerberg Hospital wc TBH - Ward J6	Virology	HIV Viral Load	ST02345130
Tygerberg Laboratory	No test set requested	Eerste River Hospital wc ERH - Casualty Unit	Lab Support	Test Request Details	ST02345153
Tygerberg Laboratory	Specimen insufficient	Wallacedene Clinic wc WAL - Ward not stated	Immunology	CD4 ARV	ST02345158
Tygerberg Laboratory	Invalid: haemolysis	Eerste River Hospital wc ERH - Casualty Unit	Chemistry	Potassium	ST02345179
Tygerberg Laboratory	Cancel phoning	Tygerberg Hospital wc TBH - Ward G1	Chemistry	Chemistry Results Phoning	ST02345182
Tygerberg Laboratory	Require clotted specimen	Tygerberg Hospital wc TBH - Ward G1	Chemistry	Ketones (semi-quantitative)	ST02345182
Tygerberg Laboratory	Unsuit: too old	Tygerberg Hospital wc TBH - Ward G1	Chemistry	Lactate	ST02345182
Tygerberg Laboratory	Unsuit: too old	Tygerberg Hospital wc TBH - Ward G1	Chemistry	Ammonia	ST02345182
Tygerberg Laboratory	Require clotted specimen	Tygerberg Hospital wc TBH - Ward G1	Chemistry	Ketones (semi-quantitative)	ST02345185
Tygerberg Laboratory	Unsuit: too old	Tygerberg Hospital wc TBH - Ward G1	Chemistry	Lactate	ST02345185
Tygerberg Laboratory	Unsuit: too old	Tygerberg Hospital wc TBH - Ward G1	Chemistry	Ammonia	ST02345185
Tygerberg Laboratory	Dupl registration (non-reportable)	Eerste River Hospital wc ERH - Out Patient Department	Chemistry	Fluid protein	ST02345226
Tygerberg Laboratory	Dupl registration (non-reportable)	Eerste River Hospital wc ERH - Out Patient Department	Chemistry	Fluid albumin	ST02345226
Tygerberg Laboratory	Dupl registration (non-reportable)	Eerste River Hospital wc ERH - Out Patient Department	Chemistry	Fluid LD	ST02345226
Tygerberg Laboratory	Dupl registration (non-reportable)	Eerste River Hospital wc ERH - Out Patient Department	Chemistry	Fluid adenosine deaminase	ST02345226
Tygerberg Laboratory	No test set requested	Tygerberg Hospital wc TBH - Ward A5 Unit	Lab Support	Test Request Details	ST02345235
Tygerberg Laboratory	Specimen insufficient	Tygerberg Hospital wc TBH - Ward G1	Chemistry	Human growth hormone	ST02345237
Tygerberg Laboratory	Cancel by gatekeeping	Michael Mapongwana CDC wc MMP - Ward not stated	Chemistry	Total cholesterol	ST02345241
Tygerberg Laboratory	Specimen insufficient	Kleinvlei CDC wc KVP - ARV Clinic	Haematology	Erythrocyte Sedimentation Rate	ST02345251
Tygerberg Laboratory	Specimen not received	Bishop Lavis CDC wc BLP - Ward not stated	Haematology	Full Blood Count	ST02345252
Tygerberg Laboratory	Require EDTA specimen	Elsies River CHC wc ERP - ARV Clinic	Haematology	Full Blood Count	ST02345264
Tygerberg Laboratory	Unsuit: too old	Michael Mapongwana CDC wc MMP - Ward not stated	Chemistry	Creatinine (plus MDRD)	ST02345298
Tygerberg Laboratory	Unsuit: too old	Michael Mapongwana CDC wc MMP - Ward not stated	Chemistry	Potassium	ST02345298
Tygerberg Laboratory	Unsuit: too old	Michael Mapongwana CDC wc MMP - Ward not stated	Chemistry	Calcium	ST02345298
Tygerberg Laboratory	Unsuit: too old	Michael Mapongwana CDC wc MMP - Ward not stated	Chemistry	Magnesium	ST02345298
Tygerberg Laboratory	Unsuit: too old	Michael Mapongwana CDC wc MMP - Ward not stated	Chemistry	Alanine transaminase (ALT)	ST02345298
Tygerberg Laboratory	Unsuit: too old	Michael Mapongwana CDC wc MMP - Ward not stated	Chemistry	C-reactive protein	ST02345298
Tygerberg Laboratory	Unsuit: too old	Michael Mapongwana CDC wc MMP - Ward not stated	Haematology	Full Blood Count	ST02345298
Tygerberg Laboratory	Not done: coag underfilled	Tygerberg Hospital wc TBH - Ward C1 West	Haematology	Int Normalised Ratio (INR)	ST02345308
Tygerberg Laboratory	Not done: coag underfilled	Tygerberg Hospital wc TBH - Ward C1 West	Haematology	Activated Partial Thromboplastin Time	ST02345308
Tygerberg Laboratory	Not done: coag underfilled	Tygerberg Hospital wc TBH - Ward C1 West	Haematology	Fibrinogen	ST02345308
Tygerberg Laboratory	Not done: coag underfilled	Tygerberg Hospital wc TBH - Ward C1 West	Haematology	D-Dimer	ST02345308
Tygerberg Laboratory	Invalid: haemolysis	Michael Mapongwana CDC wc MMP - Ward not stated	Chemistry	Potassium	ST02345323
Tygerberg Laboratory	Require citrate (blue top) specimen	Michael Mapongwana CDC wc MMP - Ward not stated	Haematology	Int Normalised Ratio (INR)	ST02345328
Tygerberg Laboratory	Unsuit: too old	Michael Mapongwana CDC wc MMP - Ward not stated	Chemistry	Creatinine (plus MDRD)	ST02345330
Tygerberg Laboratory	Unsuit: too old	Michael Mapongwana CDC wc MMP - Ward not stated	Chemistry	Potassium	ST02345330
Tygerberg Laboratory	Unsuit: too old	Michael Mapongwana CDC wc MMP - Ward not stated	Chemistry	Total cholesterol	ST02345330
Tygerberg Laboratory	Specimen not received	Eerste River Hospital wc ERH - Casualty Unit	Haematology	Erythrocyte Sedimentation Rate	ST02345339
Tygerberg Laboratory	Invalid: haemolysis	Eerste River Hospital wc ERH - Casualty Unit	Chemistry	Vitamin B12	ST02345345
Tygerberg Laboratory	Unsuit: clotted	Tygerberg Hospital wc TBH - Ward not stated	Haematology	Full Blood Count	ST02345349
Tygerberg Laboratory	Unsuit: clotted	Tygerberg Hospital wc TBH - Ward not stated	Haematology	Differential Count	ST02345349
Tygerberg Laboratory	Invalid: haemolysis	Michael Mapongwana CDC wc MMP - Ward not stated	Chemistry	Alanine transaminase (ALT)	ST02345352
Tygerberg Laboratory	Lab error (non-reportable)	Michael Mapongwana CDC wc MMP - Ward not stated	Lab Support	Spare 1	ST02345352
Tygerberg Laboratory	Lab error (non-reportable)	Michael Mapongwana CDC wc MMP - Ward not stated	Lab Support	Spare 1	ST02345355
Tygerberg Laboratory	Cancel by gatekeeping	Michael Mapongwana CDC wc MMP - Ward not stated	Chemistry	Total cholesterol	ST02345358
Tygerberg Laboratory	Lab error (non-reportable)	Eerste River Hospital wc ERH - Ward not stated	Lab Support	Spare 1	ST02345363
Tygerberg Laboratory	Specimen not received	Eerste River Hospital wc ERH - Casualty Unit	Chemistry	CSF glucose	ST02345366
Tygerberg Laboratory	Invalid: haemolysis	Kleinvlei CDC wc KVP - Ward not stated	Chemistry	Potassium	ST02345372
Tygerberg Laboratory	Lab error (non-reportable)	Gustrouw CDC wc GCH - Ward not stated	Lab Support	Spare 1	ST02345382
Tygerberg Laboratory	Cancel by gatekeeping	Kasselsvlei Clinic wc BSP - Ward not stated	Chemistry	Total cholesterol	ST02345383
Tygerberg Laboratory	Lab error (non-reportable)	Tygerberg Hospital wc TBH - Ward D7	Lab Support	Spare 1	ST02345388
Tygerberg Laboratory	Lab error (non-reportable)	Tygerberg Hospital wc TBH - Ward J4	Lab Support	Spare 1	ST02345392
Tygerberg Laboratory	Invalid: haemolysis	Kleinvlei CDC wc KVP - Ward not stated	Chemistry	Total protein	ST02345394
Tygerberg Laboratory	Invalid: haemolysis	Kleinvlei CDC wc KVP - Ward not stated	Chemistry	Albumin	ST02345394
Tygerberg Laboratory	Invalid: haemolysis	Kleinvlei CDC wc KVP - Ward not stated	Chemistry	Total bilirubin	ST02345394
Tygerberg Laboratory	Invalid: haemolysis	Kleinvlei CDC wc KVP - Ward not stated	Chemistry	Conjugated bilirubin	ST02345394
Tygerberg Laboratory	Invalid: haemolysis	Kleinvlei CDC wc KVP - Ward not stated	Chemistry	Alanine transaminase (ALT)	ST02345394
Tygerberg Laboratory	Invalid: haemolysis	Kleinvlei CDC wc KVP - Ward not stated	Chemistry	Aspartate transaminase (AST)	ST02345394
Tygerberg Laboratory	Invalid: haemolysis	Kleinvlei CDC wc KVP - Ward not stated	Chemistry	Alkaline phosphatase (ALP)	ST02345394
Tygerberg Laboratory	Invalid: haemolysis	Kleinvlei CDC wc KVP - Ward not stated	Chemistry	Gamma-glutamyl transferase (GGT)	ST02345394
Tygerberg Laboratory	Invalid: haemolysis	Kleinvlei CDC wc KVP - Ward not stated	Chemistry	C-reactive protein	ST02345394
Tygerberg Laboratory	Require fluoride specimen	Cogmanskloof Clinic wc CMK - Ward not stated	Chemistry	Glucose (random)	ST02345441
Tygerberg Laboratory	Lab error (non-reportable)	Kuilsriver Clinic wc KUI - Ward not stated	Lab Support	Spare 1	ST02345464
Tygerberg Laboratory	Lab error (non-reportable)	Bloekombos Clinic wc BLO - Ward not stated	Lab Support	Spare 1	ST02345465
Tygerberg Laboratory	Cancel by gatekeeping	Kleinvlei CDC wc KVP - Ward not stated	Virology	HIV Viral Load	ST02345468
Tygerberg Laboratory	Invalid: haemolysis	Durbanville CDC wc DVP - Ward not stated	Chemistry	Alanine transaminase (ALT)	ST02345469
Tygerberg Laboratory	Lab error (non-reportable)	Kleinvlei CDC wc KVP - Ward not stated	Lab Support	Spare 1	ST02345473
Tygerberg Laboratory	Unsuit: too old	Kleinvlei CDC wc KVP - Ward not stated	Chemistry	Creatinine (plus MDRD)	ST02345475
Tygerberg Laboratory	Unsuit: too old	Kleinvlei CDC wc KVP - Ward not stated	Chemistry	Total cholesterol	ST02345475
Tygerberg Laboratory	Unsuit: too old	Kleinvlei CDC wc KVP - Ward not stated	Chemistry	Thyroid stimulating hormone (TSH)	ST02345475
Tygerberg Laboratory	Invalid: haemolysis	Tygerberg Hospital wc TBH - Ward not stated	Chemistry	Potassium	ST02345506
Tygerberg Laboratory	Invalid: haemolysis	Macassar CDC wc MCP - Ward not stated	Chemistry	Vitamin B12	ST02345508
Tygerberg Laboratory	Invalid: haemolysis	Macassar CDC wc MCP - Ward not stated	Chemistry	Serum folate	ST02345508
Tygerberg Laboratory	Require clotted specimen	Dr Ivan Toms Clinic wc IVT - Ward not stated	Lab Support	Test Request Details	ST02345516
Tygerberg Laboratory	Specimen not labeled	Tygerberg Hospital wc TBH - Ward C1 West	Chemistry	Calcium	ST02345519
Tygerberg Laboratory	Specimen not labeled	Tygerberg Hospital wc TBH - Ward C1 West	Chemistry	Magnesium	ST02345519
Tygerberg Laboratory	Specimen not labeled	Tygerberg Hospital wc TBH - Ward C1 West	Chemistry	Inorganic phosphate	ST02345519
Tygerberg Laboratory	Specimen not labeled	Tygerberg Hospital wc TBH - Ward C1 West	Chemistry	Uric acid	ST02345519
Tygerberg Laboratory	Specimen not labeled	Tygerberg Hospital wc TBH - Ward C1 West	Chemistry	Lactate dehydrogenase (LD)	ST02345519
Tygerberg Laboratory	Specimen not labeled	Tygerberg Hospital wc TBH - Ward C1 West	Chemistry	Serum indices	ST02345519
Tygerberg Laboratory	Specimen not labeled	Tygerberg Hospital wc TBH - Ward C1 West	Immunology	Anti-nuclear factor (IFA)	ST02345519
Tygerberg Laboratory	Require EDTA specimen	Delft CHC wc DFP - ARV Clinic	Chemistry	Glycated haemoglobin (HbA1c)	ST02345521
Tygerberg Laboratory	Require ESR specimen	Bergsig Clinic wc BSC - Ward not stated	Haematology	Erythrocyte Sedimentation Rate	ST02345559
Tygerberg Laboratory	Lab error (non-reportable)	Bergsig Clinic wc BSC - Ward not stated	Lab Support	Spare 1	ST02345559
Tygerberg Laboratory	Info does not match	Somerset West Clinic wc SOM - Ward not stated	Haematology	Rhesus Blood Group	ST02345571
Tygerberg Laboratory	Lab error (non-reportable)	Ikhwezi CDC wc IKW - Ward not stated	Lab Support	Spare 1	ST02345588
Tygerberg Laboratory	Unsuit: clotted	Mfuleni CDC wc MFU - Ward not stated	Haematology	Full Blood Count	ST02345600
Tygerberg Laboratory	Unsuit: too old	Tygerberg Hospital wc TBH - Ward not stated	Chemistry	Iron	ST02345602
Tygerberg Laboratory	Unsuit: too old	Tygerberg Hospital wc TBH - Ward not stated	Chemistry	Transferrin	ST02345602
Tygerberg Laboratory	Unsuit: too old	Tygerberg Hospital wc TBH - Ward not stated	Chemistry	Ferritin	ST02345602
Tygerberg Laboratory	Unsuit: too old	Tygerberg Hospital wc TBH - Ward not stated	Chemistry	Thyroid stimulating hormone (TSH)	ST02345602
Tygerberg Laboratory	Unsuit: too old	Tygerberg Hospital wc TBH - Ward not stated	Chemistry	Thyroxine (free T4)	ST02345602
Tygerberg Laboratory	Unsuit: too old	Tygerberg Hospital wc TBH - Ward not stated	Haematology	Full Blood Count	ST02345602
Tygerberg Laboratory	Unsuit: too old	Tygerberg Hospital wc TBH - Ward not stated	Haematology	Differential Count	ST02345602
Tygerberg Laboratory	Unsuit: too old	Tygerberg Hospital wc TBH - Ward not stated	Haematology	Peripheral Blood Morphology	ST02345602
Tygerberg Laboratory	Lab error (non-reportable)	Karl Bremer Hospital wc KBH - Emergency Centre	Lab Support	Spare 1	ST02345605
Tygerberg Laboratory	Unsuit: too old	Tygerberg Hospital wc TBH - C7CW - Endocrine	Chemistry	Thyroid stimulating hormone (TSH)	ST02345610
Tygerberg Laboratory	Unsuit: too old	Tygerberg Hospital wc TBH - C7CW - Endocrine	Chemistry	Thyroxine (free T4)	ST02345610
Tygerberg Laboratory	Unsuit: too old	Tygerberg Hospital wc TBH - C7CW - Endocrine	Chemistry	Tri-iodo thyronine (free T3)	ST02345610
Tygerberg Laboratory	Unsuit: too old	Eerste River Hospital wc ERH - Out Patient Department	Chemistry	Alanine transaminase (ALT)	ST02345614
Tygerberg Laboratory	Unsuit: too old	Eerste River Hospital wc ERH - Out Patient Department	Haematology	Full Blood Count	ST02345614
Tygerberg Laboratory	Lab error (non-reportable)	Karl Bremer Hospital wc KBH - Emergency Centre	Haematology	Peripheral Blood Morphology	ST02345618
Tygerberg Laboratory	No test set requested	Kraaifontein CHC wc KFP - Ward not stated	Lab Support	Spare 1	ST02345621
Tygerberg Laboratory	No test set requested	Kraaifontein CHC wc KFP - Ward not stated	Lab Support	Spare 1	ST02345632
Tygerberg Laboratory	No test set requested	Kraaifontein CHC wc KFP - Ward not stated	Lab Support	Spare 1	ST02345641
Tygerberg Laboratory	Unsuit: clotted	Tygerberg Hospital wc TBH - Ward G2	Haematology	Full Blood Count	ST02345654
Tygerberg Laboratory	Unsuit: clotted	Tygerberg Hospital wc TBH - Ward G2	Haematology	Differential Count	ST02345654
Tygerberg Laboratory	Unsuit: clotted	Tygerberg Hospital wc TBH - Ward G2	Haematology	Full Blood Count	ST02345656
Tygerberg Laboratory	Unsuit: clotted	Tygerberg Hospital wc TBH - Ward G2	Haematology	Differential Count	ST02345656
Tygerberg Laboratory	Cancel by gatekeeping	Tygerberg Hospital wc TBH - Ward C1 East	Virology	Hep B Surface Ag	ST02345657
Tygerberg Laboratory	Cancel by gatekeeping	Tygerberg Hospital wc TBH - Ward C1 East	Virology	Hepatitis C Antibody	ST02345657
Tygerberg Laboratory	Invalid: haemolysis	Tygerberg Hospital wc TBH - C1A Trauma	Chemistry	Potassium	ST02345669
Tygerberg Laboratory	No test set requested	Tygerberg Hospital wc TBH - Ward C2A	Lab Support	Test Request Details	ST02345673
Tygerberg Laboratory	Require EDTA specimen	Mfuleni CDC wc MFU - ARV Clinic	Immunology	CD4 ARV	ST02345701
Tygerberg Laboratory	Unsuit: clotted	Michael Mapongwana CDC wc MMP - Ward not stated	Haematology	Full Blood Count	ST02345711
Tygerberg Laboratory	Specimen not received	Nolungile Clinic wc UBN - Ward not stated	Chemistry	Creatinine (plus MDRD)	ST02345720
Tygerberg Laboratory	Specimen not received	Nolungile Clinic wc UBN - Ward not stated	Chemistry	Glucose (random)	ST02345720
Tygerberg Laboratory	Specimen not received	Nolungile Clinic wc UBN - Ward not stated	Chemistry	C-reactive protein	ST02345720
Tygerberg Laboratory	Specimen not received	Nolungile Clinic wc UBN - Ward not stated	Chemistry	Thyroid stimulating hormone (TSH)	ST02345720
Tygerberg Laboratory	Specimen not received	Nolungile Clinic wc UBN - Ward not stated	Chemistry	Serum indices	ST02345720
Tygerberg Laboratory	Specimen not received	Nolungile Clinic wc UBN - Ward not stated	Haematology	Full Blood Count	ST02345720
Tygerberg Laboratory	Specimen not received	Nolungile Clinic wc UBN - Ward not stated	Haematology	Differential Count	ST02345720
Tygerberg Laboratory	Specimen insufficient	Delft CHC wc DFP - Ward not stated	Chemistry	Valproate / Epilim	ST02345737
Tygerberg Laboratory	Require citrate (blue top) specimen	Delft CHC wc DFP - Ward not stated	Haematology	D-Dimer	ST02345743
Tygerberg Laboratory	Unsuit: clotted	Tygerberg Hospital wc TBH - Ward G Ground	Haematology	Full Blood Count	ST02345768
Tygerberg Laboratory	Unsuit: clotted	Tygerberg Hospital wc TBH - Ward G Ground	Haematology	Differential Count	ST02345768
Tygerberg Laboratory	Unsuit: too old	Tygerberg Hospital wc TBH - Ward G7	Haematology	Hb Electrophoresis	ST02345771
Tygerberg Laboratory	Require fluoride specimen	Tygerberg Hospital wc TBH - Ward J Ground	Chemistry	CSF glucose	ST02345776
Tygerberg Laboratory	Specimen insufficient	Tygerberg Hospital wc TBH - Ward A1 West	Haematology	Full Blood Count	ST02345782
Tygerberg Laboratory	Invalid: haemolysis	Eerste River Hospital wc ERH - Casualty Unit	Chemistry	Potassium	ST02345827
Tygerberg Laboratory	Invalid: haemolysis	Eerste River Hospital wc ERH - Casualty Unit	Chemistry	Potassium	ST02345830
Tygerberg Laboratory	No test set requested	Karl Bremer Hospital wc KBH - Emergency Centre	Lab Support	Spare 1	ST02345833
Tygerberg Laboratory	Lab error (non-reportable)	Tygerberg Hospital wc TBH - Ward A5 Unit	Lab Support	Spare 1	ST02345851
Tygerberg Laboratory	Invalid: haemolysis	Tygerberg Hospital wc TBH - Ward A5 Unit	Chemistry	Potassium	ST02345855
Tygerberg Laboratory	Lab error (non-reportable)	Tygerberg Hospital wc TBH - Ward A5 Unit	Lab Support	Spare 1	ST02345855
Tygerberg Laboratory	Specimen not received	Tygerberg Hospital wc TBH - Ward C1 East	Haematology	Erythrocyte Sedimentation Rate	ST02345861
Tygerberg Laboratory	Require heparin specimen	Delft CHC wc DFP - Ward not stated	Lab Support	Test Request Details	ST02345862
Tygerberg Laboratory	No test set requested	Tygerberg Hospital wc TBH - Ward C1 East	Lab Support	Test Request Details	ST02345864
Tygerberg Laboratory	Lab error (non-reportable)	Grabouw CDC wc GHC - Ward not stated	Lab Support	Spare 1	ST02345879
Tygerberg Laboratory	Lab error (non-reportable)	Hawston Clinic wc HSC - ARV Clinic	Lab Support	Spare 1	ST02345883
Tygerberg Laboratory	Invalid: haemolysis	Tygerberg Hospital wc TBH - Ward C2A	Chemistry	Potassium	ST02345914
Tygerberg Laboratory	Lab error (non-reportable)	Hermanus CDC wc HCO - Ward not stated	Lab Support	Spare 1	ST02345915
Tygerberg Laboratory	Lab error (non-reportable)	Tygerberg Hospital wc TBH - Ward G9	Lab Support	Spare 1	ST02345927
Tygerberg Laboratory	Lab error (non-reportable)	Tygerberg Hospital wc TBH - Ward G9	Lab Support	Spare 2	ST02345927
Tygerberg Laboratory	Cancel by gatekeeping	Parow CDC wc PHC - Ward not stated	Immunology	CD4 ARV	ST02345934
Tygerberg Laboratory	No test set requested	Dirkie Uys CDC wc DUC - Ward not stated	Lab Support	Test Request Details	ST02345943
Tygerberg Laboratory	Cancel by gatekeeping	Tygerberg Hospital wc TBH - X-Block - Haematology	Chemistry	Uric acid	ST02345981
Tygerberg Laboratory	Cancel by gatekeeping	Tygerberg Hospital wc TBH - X-Block - Haematology	Chemistry	C-reactive protein	ST02345981
Tygerberg Laboratory	Lab error (non-reportable)	Tygerberg Hospital wc TBH - X-Block - Haematology	Lab Support	Spare 1	ST02345981
Tygerberg Laboratory	Lab error (non-reportable)	Tygerberg Hospital wc TBH - X-Block - Haematology	Lab Support	Spare 2	ST02345981
Tygerberg Laboratory	No test set requested	Tygerberg Hospital wc TBH - X-Block - Haematology	Virology	Cytomegalovirus IgG	ST02345981
Tygerberg Laboratory	Require clotted specimen	Tygerberg Hospital wc TBH - Ward D8	Chemistry	Creatinine (plus MDRD)	ST02345983
Tygerberg Laboratory	Require clotted specimen	Tygerberg Hospital wc TBH - Ward D8	Chemistry	Sodium	ST02345983
Tygerberg Laboratory	Require clotted specimen	Tygerberg Hospital wc TBH - Ward D8	Chemistry	Potassium	ST02345983
Tygerberg Laboratory	Require clotted specimen	Tygerberg Hospital wc TBH - Ward D8	Chemistry	Urea	ST02345983
Tygerberg Laboratory	Require clotted specimen	Tygerberg Hospital wc TBH - Ward D8	Chemistry	Magnesium	ST02345983
Tygerberg Laboratory	Require clotted specimen	Tygerberg Hospital wc TBH - Ward D8	Chemistry	Serum indices	ST02345983
Tygerberg Laboratory	No test set requested	Tygerberg Hospital wc TBH - Ward D8	Lab Support	Test Request Details	ST02345983
Tygerberg Laboratory	Cancel by gatekeeping	Tygerberg Hospital wc TBH - Ward D8	Chemistry	Uric acid	ST02345994
Tygerberg Laboratory	Lab error (non-reportable)	Tygerberg Hospital wc TBH - Ward A6	Lab Support	Spare 1	ST02346001
Tygerberg Laboratory	Lab error (non-reportable)	Karl Bremer Hospital wc KBH - Emergency Centre	Lab Support	Spare 1	ST02346032
Tygerberg Laboratory	Specimen not labeled	Karl Bremer Hospital wc KBH - Emergency Centre	Chemistry	Creatinine (plus MDRD)	ST02346033
Tygerberg Laboratory	Specimen not labeled	Karl Bremer Hospital wc KBH - Emergency Centre	Chemistry	Troponin T (high-sensitivity)	ST02346033
Tygerberg Laboratory	Specimen not labeled	Karl Bremer Hospital wc KBH - Emergency Centre	Chemistry	Serum indices	ST02346033
Tygerberg Laboratory	Specimen not labeled	Karl Bremer Hospital wc KBH - Emergency Centre	Haematology	White Cell Count	ST02346033
Tygerberg Laboratory	Specimen not labeled	Karl Bremer Hospital wc KBH - Emergency Centre	Lab Support	Spare 1	ST02346033
Tygerberg Laboratory	Lab error (non-reportable)	Karl Bremer Hospital wc KBH - Emergency Centre	Lab Support	Spare 1	ST02346036
Tygerberg Laboratory	Lab error (non-reportable)	Karl Bremer Hospital wc KBH - Ward not stated	Lab Support	Spare 1	ST02346037
Tygerberg Laboratory	Lab error (non-reportable)	Karl Bremer Hospital wc KBH - Ward not stated	Lab Support	Spare 2	ST02346037
Tygerberg Laboratory	Not done: no HCW name/number	Helderberg Hospital wc HHH - Casualty	Microbiology	Gram stain pus	ST02346042
Tygerberg Laboratory	Not done: no patient ID	Helderberg Hospital wc HHH - Casualty	Microbiology	Culture pus	ST02346042
Tygerberg Laboratory	Not done: no patient ID	Helderberg Hospital wc HHH - Casualty	Microbiology	Auramine (with TB culture)	ST02346042
Tygerberg Laboratory	Not done: no patient ID	Helderberg Hospital wc HHH - Casualty	Microbiology	TB culture liquid medium	ST02346042
Tygerberg Laboratory	Unsuit for additional test: processed	Moorreesburg Clinic wc MRB - ARV Clinic	Chemistry	Faecal occult blood	ST02346061
Tygerberg Laboratory	Invalid: haemolysis	Tygerberg Hospital wc TBH - Ward D9	Chemistry	Conjugated bilirubin	ST02346077
Tygerberg Laboratory	Invalid: haemolysis	Tygerberg Hospital wc TBH - Ward D9	Chemistry	Aspartate transaminase (AST)	ST02346077
Tygerberg Laboratory	Invalid: haemolysis	Tygerberg Hospital wc TBH - Ward D9	Chemistry	Lactate dehydrogenase (LD)	ST02346077
Tygerberg Laboratory	Unsuit: too old	Tygerberg Hospital wc TBH - Ward D9	Haematology	Reticulocyte Count Automated	ST02346081
Tygerberg Laboratory	Specimen insufficient	Tygerberg Hospital wc TBH - Ward G10	Microbiology	GeneXpert Ultra	ST02346093
Tygerberg Laboratory	Not done: unsuitable	Lapa Munnik Hospital wc LAP - Ward not stated	Microbiology	GeneXpert Ultra	ST02346099
Tygerberg Laboratory	Dupl registration (non-reportable)	Tygerberg Hospital wc TBH - Ward A5 West	Haematology	Full Blood Count	ST02346109
Tygerberg Laboratory	Unsuit: citrate clotted	Tygerberg Hospital wc TBH - F1 Emergency Unit	Haematology	Int Normalised Ratio (INR)	ST02346110
Tygerberg Laboratory	Cancel by lab (incorrect test)	Tygerberg Hospital wc TBH - Ward not stated	Haematology	Direct Coombs (screening)	ST02346117
Tygerberg Laboratory	Cancel by lab (incorrect test)	Tygerberg Hospital wc TBH - Ward not stated	Haematology	Direct Coombs (typing)	ST02346117
Tygerberg Laboratory	Cancel by lab (incorrect test)	Tygerberg Hospital wc TBH - Ward not stated	Haematology	ABO Blood Group	ST02346117
Tygerberg Laboratory	Cancel by gatekeeping	Tygerberg Hospital wc TBH - Ward A9 Unit	Chemistry	Total protein	ST02346135
Tygerberg Laboratory	Specimen insufficient	Tygerberg Hospital wc TBH - Ward A9 Unit	Haematology	Full Blood Count	ST02346135
Tygerberg Laboratory	Specimen insufficient	Tygerberg Hospital wc TBH - Ward A9 Unit	Haematology	Differential Count	ST02346135
Tygerberg Laboratory	Invalid: haemolysis	Tygerberg Hospital wc TBH - Ward A9 Unit	Chemistry	Potassium	ST02346139
Tygerberg Laboratory	Invalid: haemolysis	Tygerberg Hospital wc TBH - Ward A9 Unit	Chemistry	Potassium	ST02346140
Tygerberg Laboratory	Invalid: haemolysis	Tygerberg Hospital wc TBH - Ward A9 Unit	Chemistry	Inorganic phosphate	ST02346140
Tygerberg Laboratory	Invalid: haemolysis	Tygerberg Hospital wc TBH - Ward A9 Unit	Chemistry	Alanine transaminase (ALT)	ST02346140
Tygerberg Laboratory	No test set requested	Karl Bremer Hospital wc KBH - Emergency Centre	Lab Support	Test Request Details	ST02346144
Tygerberg Laboratory	Invalid: haemolysis	Tygerberg Hospital wc TBH - Ward A5 High Care	Chemistry	Aspartate transaminase (AST)	ST02346149
Tygerberg Laboratory	Unsuit: EDTA clotted	Tygerberg Hospital wc TBH - Ward A5 High Care	Haematology	Full Blood Count	ST02346149
Tygerberg Laboratory	Unsuit: EDTA clotted	Tygerberg Hospital wc TBH - Ward A5 High Care	Haematology	Peripheral Blood Morphology	ST02346149
Tygerberg Laboratory	Invalid: haemolysis	Tygerberg Hospital wc TBH - Ward J7	Chemistry	Potassium	ST02346157
Tygerberg Laboratory	Cancel by gatekeeping	Tygerberg Hospital wc TBH - Ward not stated	Chemistry	C-reactive protein	ST02346167
Tygerberg Laboratory	Unsuit: EDTA clotted	Tygerberg Hospital wc TBH - Ward G5	Haematology	Full Blood Count	ST02346173
Tygerberg Laboratory	Invalid: haemolysis	Tygerberg Hospital wc TBH - Ward C1 East	Chemistry	Conjugated bilirubin	ST02346184
Tygerberg Laboratory	Invalid: haemolysis	Tygerberg Hospital wc TBH - Ward C1 East	Chemistry	Aspartate transaminase (AST)	ST02346184
Tygerberg Laboratory	Unsuit: EDTA clotted	Tygerberg Hospital wc TBH - Ward F2 Mothers	Haematology	Haemoglobin	ST02346189
Tygerberg Laboratory	Unsuit: EDTA clotted	Tygerberg Hospital wc TBH - Ward F2 Mothers	Haematology	Platelet Count	ST02346189
Tygerberg Laboratory	Invalid: haemolysis	Tygerberg Hospital wc TBH - Ward J3	Chemistry	Conjugated bilirubin	ST02346200
Tygerberg Laboratory	Not done: unsuitable	Mitchells Plain CHC wc MHC - ARV Clinic	Microbiology	GeneXpert Ultra	ST02346202
Tygerberg Laboratory	Lab error (non-reportable)	Tygerberg Hospital wc TBH - C1A Trauma	Chemistry	Creatinine (plus MDRD)	ST02346208
Tygerberg Laboratory	Lab error (non-reportable)	Tygerberg Hospital wc TBH - C1A Trauma	Chemistry	Sodium	ST02346208
Tygerberg Laboratory	Lab error (non-reportable)	Tygerberg Hospital wc TBH - C1A Trauma	Chemistry	Potassium	ST02346208
Tygerberg Laboratory	Lab error (non-reportable)	Tygerberg Hospital wc TBH - C1A Trauma	Chemistry	Urea	ST02346208
Tygerberg Laboratory	Lab error (non-reportable)	Tygerberg Hospital wc TBH - C1A Trauma	Chemistry	Creatine kinase (CK)	ST02346208
Tygerberg Laboratory	Lab error (non-reportable)	Tygerberg Hospital wc TBH - C1A Trauma	Chemistry	Serum indices	ST02346208
Tygerberg Laboratory	Lab error (non-reportable)	Tygerberg Hospital wc TBH - C1A Trauma	Haematology	Full Blood Count	ST02346208
Tygerberg Laboratory	Require blood specimen	Tygerberg Hospital wc TBH - Ward C1 West	Chemistry	Serum indices	ST02346209
Tygerberg Laboratory	Require clotted specimen	Tygerberg Hospital wc TBH - Ward C1 West	Chemistry	Troponin T (high-sensitivity)	ST02346209
Tygerberg Laboratory	Unsuit: haemolysed	Tygerberg Hospital wc TBH - Ward C1 West	Haematology	Int Normalised Ratio (INR)	ST02346210
Tygerberg Laboratory	Unsuit: haemolysed	Tygerberg Hospital wc TBH - Ward C1 West	Haematology	Activated Partial Thromboplastin Time	ST02346210
Tygerberg Laboratory	Unsuit: haemolysed	Tygerberg Hospital wc TBH - Ward C1 West	Haematology	Fibrinogen	ST02346210
Tygerberg Laboratory	Unsuit: haemolysed	Tygerberg Hospital wc TBH - Ward C1 West	Haematology	D-Dimer	ST02346210
Tygerberg Laboratory	Invalid: haemolysis	Tygerberg Hospital wc TBH - Ward F Ground	Chemistry	Aspartate transaminase (AST)	ST02346214
Tygerberg Laboratory	Invalid: haemolysis	Tygerberg Hospital wc TBH - Ward F Ground	Chemistry	Lactate dehydrogenase (LD)	ST02346214
Tygerberg Laboratory	Not done: coag underfilled	Tygerberg Hospital wc TBH - Ward F Ground	Haematology	Int Normalised Ratio (INR)	ST02346214
Tygerberg Laboratory	Not done: coag underfilled	Tygerberg Hospital wc TBH - Ward F Ground	Haematology	Activated Partial Thromboplastin Time	ST02346214
Tygerberg Laboratory	Unsuit: EDTA clotted	Tygerberg Hospital wc TBH - Ward G Ground	Haematology	Erythrocyte Sedimentation Rate	ST02346220
Tygerberg Laboratory	Specimen not received	Tygerberg Hospital wc TBH - Ward G2	Chemistry	Sodium	ST02346267
Tygerberg Laboratory	Specimen not received	Tygerberg Hospital wc TBH - Ward G2	Chemistry	Total bilirubin	ST02346267
Tygerberg Laboratory	Specimen not received	Tygerberg Hospital wc TBH - Ward G2	Chemistry	Serum indices	ST02346267
Tygerberg Laboratory	Unsuit: EDTA clotted	Tygerberg Hospital wc TBH - Ward G2	Haematology	Full Blood Count	ST02346271
Tygerberg Laboratory	Unsuit: EDTA clotted	Tygerberg Hospital wc TBH - Ward G2	Haematology	Differential Count	ST02346271
Tygerberg Laboratory	Unsuit: citrate clotted	Tygerberg Hospital wc TBH - Ward C2A	Haematology	Haemoglobin	ST02346276
Tygerberg Laboratory	Unsuit: citrate clotted	Tygerberg Hospital wc TBH - Ward C2A	Haematology	Platelet Count	ST02346276
Tygerberg Laboratory	Specimen not labeled	Tygerberg Hospital wc TBH - Ward G2	Chemistry	C-reactive protein	ST02346278
Tygerberg Laboratory	Specimen not labeled	Tygerberg Hospital wc TBH - Ward G2	Haematology	Full Blood Count	ST02346278
Tygerberg Laboratory	Invalid: haemolysis	Tygerberg Hospital wc TBH - Ward A1 Burns	Chemistry	Potassium	ST02346279
Tygerberg Laboratory	Invalid: haemolysis	Tygerberg Hospital wc TBH - Ward A1 Burns	Chemistry	Inorganic phosphate	ST02346279
Tygerberg Laboratory	Require fluoride specimen	Tygerberg Hospital wc TBH - Ward J Ground	Chemistry	CSF glucose	ST02346280
Tygerberg Laboratory	Cancel by gatekeeping	Tygerberg Hospital wc TBH - F1 Emergency Unit	Chemistry	C-reactive protein	ST02346282
Tygerberg Laboratory	No test set requested	Tygerberg Hospital wc TBH - F1 Emergency Unit	Lab Support	Test Request Details	ST02346282
Tygerberg Laboratory	Specimen not received	Tygerberg Hospital wc TBH - Ward F2 Mothers	Chemistry	Creatinine (plus MDRD)	ST02346296
Tygerberg Laboratory	Specimen not received	Tygerberg Hospital wc TBH - Ward F2 Mothers	Chemistry	Urea	ST02346296
Tygerberg Laboratory	Unsuit: EDTA clotted	Tygerberg Hospital wc TBH - Ward F2 Mothers	Haematology	Haemoglobin	ST02346296
Tygerberg Laboratory	Unsuit: EDTA clotted	Tygerberg Hospital wc TBH - Ward F2 Mothers	Haematology	Platelet Count	ST02346296
Tygerberg Laboratory	Invalid: haemolysis	Eerste River Hospital wc ERH - Casualty Unit	Chemistry	Potassium	ST02346313
Tygerberg Laboratory	No test set requested	Eerste River Hospital wc ERH - Casualty Unit	Lab Support	Test Request Details	ST02346313
Tygerberg Laboratory	Cancel by gatekeeping	Eerste River Hospital wc ERH - Casualty Unit	Chemistry	Prostate-specific Ag (PSA)	ST02346317
Tygerberg Laboratory	No test set requested	Karl Bremer Hospital wc KBH - Emergency Centre	Lab Support	Telephonic Requests	ST02346327
Tygerberg Laboratory	No test set requested	Eerste River Hospital wc ERH - Casualty Unit	Lab Support	Test Request Details	ST02346330
Tygerberg Laboratory	Require separate specimen	Karl Bremer Hospital wc KBH - Emergency Centre	Virology	HIV-1/2 Ab/Ag (Screen)	ST02346337
Tygerberg Laboratory	Specimen not received	Karl Bremer Hospital wc KBH - Emergency Centre	Haematology	Int Normalised Ratio (INR)	ST02346340
Tygerberg Laboratory	Invalid: haemolysis	Tygerberg Hospital wc TBH - E1 Triage General	Chemistry	Potassium	ST02346347
Tygerberg Laboratory	Cancel by gatekeeping	Tygerberg Hospital wc TBH - F1 Emergency Unit	Chemistry	C-reactive protein	ST02346366
Tygerberg Laboratory	Specimen insufficient	Tygerberg Hospital wc TBH - Ward G1	Chemistry	Urine organic acids	ST02346387
Tygerberg Laboratory	Invalid: haemolysis	Tygerberg Hospital wc TBH - Ward C1 West	Chemistry	Potassium	ST02346388
Tygerberg Laboratory	Unsuit: clotted	Tygerberg Hospital wc TBH - Ward C1 West	Haematology	Full Blood Count	ST02346388
Tygerberg Laboratory	Unsuit: clotted	Tygerberg Hospital wc TBH - Ward C1 West	Haematology	Erythrocyte Sedimentation Rate	ST02346388
Tygerberg Laboratory	Specimen not received	Tygerberg Hospital wc TBH - Ward D6	Haematology	Int Normalised Ratio (INR)	ST02346390
Tygerberg Laboratory	Cancel by gatekeeping	Tygerberg Hospital wc TBH - Ward C1 West	Chemistry	Total cholesterol	ST02346391
Tygerberg Laboratory	Invalid: haemolysis	Tygerberg Hospital wc TBH - Ward C1 West	Chemistry	Potassium	ST02346392
Tygerberg Laboratory	Lab error (non-reportable)	Karl Bremer Hospital wc KBH - Emergency Centre	Lab Support	Spare 1	ST02346398
Tygerberg Laboratory	Lab error (non-reportable)	Karl Bremer Hospital wc KBH - Emergency Centre	Lab Support	Spare 1	ST02346401
Tygerberg Laboratory	Lab error (non-reportable)	Karl Bremer Hospital wc KBH - 4C Peadiatric ward	Lab Support	Spare 1	ST02346402
Tygerberg Laboratory	Lab error (non-reportable)	Karl Bremer Hospital wc KBH - Emergency Centre	Lab Support	Spare 1	ST02346403
Tygerberg Laboratory	Lab error (non-reportable)	Karl Bremer Hospital wc KBH - 4C Peadiatric ward	Lab Support	Spare 1	ST02346405
Tygerberg Laboratory	Specimen insufficient	Karl Bremer Hospital wc KBH - 4C Peadiatric ward	Virology	HIV-1/2 Ab/Ag (Confirm)	ST02346405
Tygerberg Laboratory	Cancel by gatekeeping	Karl Bremer Hospital wc KBH - Emergency Centre	Chemistry	Alanine transaminase (ALT)	ST02346412
Tygerberg Laboratory	Cancel by gatekeeping	Karl Bremer Hospital wc KBH - Emergency Centre	Chemistry	Alkaline phosphatase (ALP)	ST02346412
Tygerberg Laboratory	Lab error (non-reportable)	Karl Bremer Hospital wc KBH - Emergency Centre	Lab Support	Spare 1	ST02346412
Tygerberg Laboratory	No test set requested	Karl Bremer Hospital wc KBH - Emergency Centre	Lab Support	Test Request Details	ST02346433
Tygerberg Laboratory	Dupl registration (non-reportable)	Eerste River Hospital wc ERH - Casualty Unit	Chemistry	Creatinine (plus MDRD)	ST02346438
Tygerberg Laboratory	Dupl registration (non-reportable)	Eerste River Hospital wc ERH - Casualty Unit	Chemistry	Sodium	ST02346438
Tygerberg Laboratory	Dupl registration (non-reportable)	Eerste River Hospital wc ERH - Casualty Unit	Chemistry	Potassium	ST02346438
Tygerberg Laboratory	Dupl registration (non-reportable)	Eerste River Hospital wc ERH - Casualty Unit	Chemistry	Urea	ST02346438
Tygerberg Laboratory	Dupl registration (non-reportable)	Eerste River Hospital wc ERH - Casualty Unit	Chemistry	Serum indices	ST02346438
Tygerberg Laboratory	Dupl registration (non-reportable)	Eerste River Hospital wc ERH - Casualty Unit	Haematology	White Cell Count	ST02346438
Tygerberg Laboratory	Dupl registration (non-reportable)	Eerste River Hospital wc ERH - Casualty Unit	Haematology	Haemoglobin	ST02346438
Tygerberg Laboratory	No test set requested	Karl Bremer Hospital wc KBH - Gynaecology Emergency Centre	Lab Support	Test Request Details	ST02346442
Tygerberg Laboratory	Cancel by gatekeeping	Tygerberg Hospital wc TBH - Ward C2A	Chemistry	Aspartate transaminase (AST)	ST02346444
Tygerberg Laboratory	Cancel by gatekeeping	Tygerberg Hospital wc TBH - Ward C2A	Chemistry	Lactate dehydrogenase (LD)	ST02346444
Tygerberg Laboratory	Invalid: haemolysis	Tygerberg Hospital wc TBH - Ward C1 West	Chemistry	Potassium	ST02346448
Tygerberg Laboratory	Lab error (non-reportable)	Tygerberg Hospital wc TBH - Ward A9 Unit	Haematology	Differential Count	ST02346451
Tygerberg Laboratory	Cancel by gatekeeping	Tygerberg Hospital wc TBH - F1 Emergency Unit	Chemistry	Alkaline phosphatase (ALP)	ST02346458
Tygerberg Laboratory	No test set requested	Tygerberg Hospital wc TBH - F1 Emergency Unit	Lab Support	Spare 1	ST02346458
Tygerberg Laboratory	Lab error (non-reportable)	Karl Bremer Hospital wc KBH - Emergency Centre	Lab Support	Spare 1	ST02346459
Tygerberg Laboratory	No test set requested	Karl Bremer Hospital wc KBH - Emergency Centre	Lab Support	Test Request Details	ST02346459
Tygerberg Laboratory	Invalid: haemolysis	Tygerberg Hospital wc TBH - Ward C1 East	Chemistry	Potassium	ST02346462
Tygerberg Laboratory	Lab error (non-reportable)	Eerste River Hospital wc ERH - Casualty Unit	Lab Support	Spare 1	ST02346474
Tygerberg Laboratory	Lab error (non-reportable)	Karl Bremer Hospital wc KBH - Emergency Centre	Lab Support	Spare 1	ST02346482
Tygerberg Laboratory	Lab error (non-reportable)	Eerste River Hospital wc ERH - Casualty Unit	Lab Support	Spare 1	ST02346484
Tygerberg Laboratory	Lab error (non-reportable)	Karl Bremer Hospital wc KBH - Emergency Centre	Lab Support	Spare 1	ST02346486
Tygerberg Laboratory	Lab error (non-reportable)	Karl Bremer Hospital wc KBH - 3B Post-natal Ward	Lab Support	Test Request Details	ST02346487
Tygerberg Laboratory	Lab error (non-reportable)	Tygerberg Hospital wc TBH - Ward C1 East	Lab Support	Spare 1	ST02346498
Tygerberg Laboratory	Invalid: haemolysis	Tygerberg Hospital wc TBH - Ward A9 Unit	Chemistry	Conjugated bilirubin	ST02346499
Tygerberg Laboratory	Invalid: haemolysis	Tygerberg Hospital wc TBH - Ward not stated	Chemistry	Potassium	ST02346502
Tygerberg Laboratory	Invalid: haemolysis	Tygerberg Hospital wc TBH - Ward A5 Unit	Chemistry	Aspartate transaminase (AST)	ST02346510
Tygerberg Laboratory	Invalid: haemolysis	Tygerberg Hospital wc TBH - Ward A5 High Care	Chemistry	Potassium	ST02346516
Tygerberg Laboratory	Specimen not labeled	Tygerberg Hospital wc TBH - Ward G2	Haematology	Full Blood Count	ST02346543
Tygerberg Laboratory	Specimen not labeled	Tygerberg Hospital wc TBH - Ward G2	Haematology	Differential Count	ST02346543
Tygerberg Laboratory	Specimen insufficient	Tygerberg Hospital wc TBH - Ward G2	Haematology	Full Blood Count	ST02346546
Tygerberg Laboratory	Specimen insufficient	Tygerberg Hospital wc TBH - Ward G2	Haematology	Differential Count	ST02346546
Tygerberg Laboratory	Invalid: haemolysis	Tygerberg Hospital wc TBH - Ward D8	Chemistry	Potassium	ST02346575
Tygerberg Laboratory	Invalid: haemolysis	Tygerberg Hospital wc TBH - Ward D8	Chemistry	Conjugated bilirubin	ST02346575
Tygerberg Laboratory	Invalid: haemolysis	Tygerberg Hospital wc TBH - Ward D8	Chemistry	Aspartate transaminase (AST)	ST02346575
Tygerberg Laboratory	Invalid: haemolysis	Tygerberg Hospital wc TBH - Ward D8	Chemistry	Lactate dehydrogenase (LD)	ST02346575
Tygerberg Laboratory	Not done: no patient ID	Delft CHC wc DFP - Ward not stated	Chemistry	Creatinine (plus MDRD)	ST02346576
Tygerberg Laboratory	Not done: no patient ID	Delft CHC wc DFP - Ward not stated	Chemistry	Sodium	ST02346576
Tygerberg Laboratory	Not done: no patient ID	Delft CHC wc DFP - Ward not stated	Chemistry	Potassium	ST02346576
Tygerberg Laboratory	Not done: no patient ID	Delft CHC wc DFP - Ward not stated	Chemistry	Urea	ST02346576
Tygerberg Laboratory	Not done: no patient ID	Delft CHC wc DFP - Ward not stated	Chemistry	C-reactive protein	ST02346576
Tygerberg Laboratory	Not done: no patient ID	Delft CHC wc DFP - Ward not stated	Chemistry	Serum indices	ST02346576
Tygerberg Laboratory	Not done: no patient ID	Delft CHC wc DFP - Ward not stated	Haematology	Full Blood Count	ST02346576
Tygerberg Laboratory	Require clotted specimen	Eerste River Hospital wc ERH - Casualty Unit	Chemistry	Creatinine (plus MDRD)	ST02346582
Tygerberg Laboratory	Require clotted specimen	Eerste River Hospital wc ERH - Casualty Unit	Chemistry	Troponin T (high-sensitivity)	ST02346582
Tygerberg Laboratory	Require clotted specimen	Eerste River Hospital wc ERH - Casualty Unit	Chemistry	Serum indices	ST02346582
Tygerberg Laboratory	Invalid: haemolysis	Tygerberg Hospital wc TBH - Ward A9 Unit	Chemistry	Potassium	ST02346611
Tygerberg Laboratory	Require citrate (blue top) specimen	Tygerberg Hospital wc TBH - Ward D8	Haematology	Int Normalised Ratio (INR)	ST02346615
Tygerberg Laboratory	Require citrate (blue top) specimen	Tygerberg Hospital wc TBH - Ward D8	Haematology	Fibrinogen	ST02346615
Tygerberg Laboratory	Require citrate (blue top) specimen	Tygerberg Hospital wc TBH - Ward D8	Haematology	D-Dimer	ST02346615
Tygerberg Laboratory	Specimen insufficient	Tygerberg Hospital wc TBH - Ward A5 High Care	Haematology	Full Blood Count	ST02346623
Tygerberg Laboratory	Invalid: haemolysis	Tygerberg Hospital wc TBH - X-Block - Haematology	Chemistry	Potassium	ST02346629
Tygerberg Laboratory	Invalid: haemolysis	Tygerberg Hospital wc TBH - X-Block - Haematology	Chemistry	Conjugated bilirubin	ST02346629
Tygerberg Laboratory	Invalid: haemolysis	Tygerberg Hospital wc TBH - X-Block - Haematology	Chemistry	Aspartate transaminase (AST)	ST02346629
Tygerberg Laboratory	Invalid: haemolysis	Tygerberg Hospital wc TBH - X-Block - Haematology	Chemistry	Lactate dehydrogenase (LD)	ST02346629
Tygerberg Laboratory	Not done: coag underfilled	Tygerberg Hospital wc TBH - X-Block - Haematology	Haematology	Int Normalised Ratio (INR)	ST02346629
Tygerberg Laboratory	Invalid: haemolysis	Tygerberg Hospital wc TBH - Ward C2A	Chemistry	Lactate dehydrogenase (LD)	ST02346635
Tygerberg Laboratory	No test set requested	Tygerberg Hospital wc TBH - Ward A5 Unit	Lab Support	Test Request Details	ST02346644
Tygerberg Laboratory	Specimen insufficient	Tygerberg Hospital wc TBH - Ward A9 Unit	Immunology	CD4 ARV	ST02346649
Tygerberg Laboratory	Invalid: haemolysis	Tygerberg Hospital wc TBH - Ward D10	Chemistry	Conjugated bilirubin	ST02346658
Tygerberg Laboratory	Invalid: haemolysis	Tygerberg Hospital wc TBH - Ward D10	Chemistry	Lactate dehydrogenase (LD)	ST02346658
Tygerberg Laboratory	Cancel by gatekeeping	Tygerberg Hospital wc TBH - Ward not stated	Chemistry	C-reactive protein	ST02346665
Tygerberg Laboratory	Not done: coag underfilled	Tygerberg Hospital wc TBH - Ward A6	Haematology	Int Normalised Ratio (INR)	ST02346668
Tygerberg Laboratory	Not done: coag underfilled	Tygerberg Hospital wc TBH - Ward A6	Haematology	Int Normalised Ratio (INR)	ST02346669
Tygerberg Laboratory	Specimen not received	Tygerberg Hospital wc TBH - Ward D6	Chemistry	Blood gas analysis	ST02346672
Tygerberg Laboratory	Cancel by gatekeeping	Tygerberg Hospital wc TBH - Ward C2A	Chemistry	Aspartate transaminase (AST)	ST02346674
Tygerberg Laboratory	Lab error (non-reportable)	Tygerberg Hospital wc TBH - Ward A9 Unit	Haematology	Differential Count	ST02346675
Tygerberg Laboratory	Require citrate (blue top) specimen	Tygerberg Hospital wc TBH - Ward D8	Haematology	Int Normalised Ratio (INR)	ST02346696
Tygerberg Laboratory	Require citrate (blue top) specimen	Tygerberg Hospital wc TBH - Ward D8	Haematology	Activated Partial Thromboplastin Time	ST02346696
Tygerberg Laboratory	Require citrate (blue top) specimen	Tygerberg Hospital wc TBH - Ward D8	Haematology	Fibrinogen	ST02346696
Tygerberg Laboratory	Require citrate (blue top) specimen	Tygerberg Hospital wc TBH - Ward D8	Haematology	D-Dimer	ST02346696
Tygerberg Laboratory	Cancel by gatekeeping	Tygerberg Hospital wc TBH - Ward J Ground	Virology	Hepatitis A IgM	ST02346706
Tygerberg Laboratory	Cancel by gatekeeping	Tygerberg Hospital wc TBH - Ward J Ground	Virology	Hep B Surface Ag	ST02346706
Tygerberg Laboratory	Cancel by gatekeeping	Tygerberg Hospital wc TBH - Ward J Ground	Virology	Hepatitis B Core Total Ab	ST02346706
Tygerberg Laboratory	Cancel by gatekeeping	Tygerberg Hospital wc TBH - Ward J Ground	Virology	Hepatitis C Antibody	ST02346706
Tygerberg Laboratory	Cancel by lab (incorrect test)	Tygerberg Hospital wc TBH - Ward J Ground	Virology	Hepatitis A Total Ab	ST02346706
Tygerberg Laboratory	Cancel by gatekeeping	Tygerberg Hospital wc TBH - F1 Emergency Unit	Chemistry	C-reactive protein	ST02346709
Tygerberg Laboratory	Invalid: haemolysis	Tygerberg Hospital wc TBH - F1 Emergency Unit	Chemistry	Potassium	ST02346710
Tygerberg Laboratory	Invalid: haemolysis	Tygerberg Hospital wc TBH - F1 Emergency Unit	Chemistry	Conjugated bilirubin	ST02346710
Tygerberg Laboratory	Invalid: haemolysis	Tygerberg Hospital wc TBH - F1 Emergency Unit	Chemistry	Aspartate transaminase (AST)	ST02346710
Tygerberg Laboratory	Unsuit: haemolysed	Tygerberg Hospital wc TBH - F1 Emergency Unit	Haematology	Int Normalised Ratio (INR)	ST02346710
Tygerberg Laboratory	Cancel by gatekeeping	Tygerberg Hospital wc TBH - Ward A8 West	Chemistry	Total protein	ST02346711
Tygerberg Laboratory	Cancel by gatekeeping	Tygerberg Hospital wc TBH - Ward A5 High Care	Chemistry	Thyroid stimulating hormone (TSH)	ST02346716
Tygerberg Laboratory	Cancel by gatekeeping	Tygerberg Hospital wc TBH - Ward A5 High Care	Chemistry	Thyroxine (free T4)	ST02346716
Tygerberg Laboratory	Cancel by gatekeeping	Tygerberg Hospital wc TBH - Ward A5 High Care	Chemistry	Tri-iodo thyronine (free T3)	ST02346716
Tygerberg Laboratory	Invalid: haemolysis	Tygerberg Hospital wc TBH - Ward C1 West	Chemistry	Lactate dehydrogenase (LD)	ST02346721
Tygerberg Laboratory	Specimen insufficient	Tygerberg Hospital wc TBH - Ward J3	Chemistry	C-reactive protein	ST02346723
Tygerberg Laboratory	Specimen insufficient	Tygerberg Hospital wc TBH - Ward J3	Chemistry	Serum indices	ST02346723
Tygerberg Laboratory	Cancel by gatekeeping	Tygerberg Hospital wc TBH - Ward D8	Chemistry	Total bilirubin	ST02346727
Tygerberg Laboratory	Cancel by gatekeeping	Tygerberg Hospital wc TBH - Ward D8	Chemistry	Alanine transaminase (ALT)	ST02346727
Tygerberg Laboratory	Cancel by gatekeeping	Tygerberg Hospital wc TBH - Ward D8	Chemistry	Alkaline phosphatase (ALP)	ST02346727
Tygerberg Laboratory	Cancel by gatekeeping	Tygerberg Hospital wc TBH - Ward D8	Chemistry	Gamma-glutamyl transferase (GGT)	ST02346727
Tygerberg Laboratory	Invalid: haemolysis	Tygerberg Hospital wc TBH - Ward D8	Chemistry	Potassium	ST02346727
Tygerberg Laboratory	Invalid: haemolysis	Tygerberg Hospital wc TBH - Ward D8	Chemistry	Conjugated bilirubin	ST02346727
Tygerberg Laboratory	Invalid: haemolysis	Tygerberg Hospital wc TBH - Ward D8	Chemistry	Aspartate transaminase (AST)	ST02346727
Tygerberg Laboratory	Invalid: haemolysis	Tygerberg Hospital wc TBH - Ward D8	Chemistry	Lactate dehydrogenase (LD)	ST02346727
Tygerberg Laboratory	Unsuit: haemolysed	Tygerberg Hospital wc TBH - Ward D8	Haematology	Int Normalised Ratio (INR)	ST02346727
Tygerberg Laboratory	Unsuit: haemolysed	Tygerberg Hospital wc TBH - Ward D8	Haematology	Activated Partial Thromboplastin Time	ST02346727
Tygerberg Laboratory	Unsuit: haemolysed	Tygerberg Hospital wc TBH - Ward D8	Haematology	Fibrinogen	ST02346727
Tygerberg Laboratory	Unsuit: haemolysed	Tygerberg Hospital wc TBH - Ward D8	Haematology	D-Dimer	ST02346727
Tygerberg Laboratory	Lab error (non-reportable)	Tygerberg Hospital wc TBH - Ward C1 West	Lab Support	Spare 1	ST02346730
Tygerberg Laboratory	Lab error (non-reportable)	Tygerberg Hospital wc TBH - Ward C1 West	Lab Support	Spare 2	ST02346730
Tygerberg Laboratory	Lab error (non-reportable)	Tygerberg Hospital wc TBH - Ward G2	Lab Support	Spare 1	ST02346731
Tygerberg Laboratory	Invalid: haemolysis	Tygerberg Hospital wc TBH - Ward G2	Chemistry	Conjugated bilirubin	ST02346733
Tygerberg Laboratory	Require fluoride specimen	Tygerberg Hospital wc TBH - Ward C1 West	Chemistry	CSF glucose	ST02346734
Tygerberg Laboratory	Lab error (non-reportable)	Tygerberg Hospital wc TBH - Ward C1 West	Lab Support	Spare 1	ST02346734
Tygerberg Laboratory	Invalid: haemolysis	Tygerberg Hospital wc TBH - Ward C1 West	Chemistry	Potassium	ST02346736
Tygerberg Laboratory	Invalid: haemolysis	Tygerberg Hospital wc TBH - Ward G2	Chemistry	Conjugated bilirubin	ST02346740
Tygerberg Laboratory	No test set requested	Tygerberg Hospital wc TBH - Ward C1 West	Lab Support	Test Request Details	ST02346743
Tygerberg Laboratory	Unsuit: clotted	Tygerberg Hospital wc TBH - Ward G8	Haematology	Full Blood Count	ST02346749
Tygerberg Laboratory	Unsuit: clotted	Tygerberg Hospital wc TBH - Ward G8	Haematology	Differential Count	ST02346749
Tygerberg Laboratory	Invalid: haemolysis	Tygerberg Hospital wc TBH - Ward G2	Chemistry	Conjugated bilirubin	ST02346751
Tygerberg Laboratory	Specimen insufficient	Karl Bremer Hospital wc KBH - Emergency Centre	Microbiology	TB culture liquid medium	ST02346763
Tygerberg Laboratory	No test set requested	Karl Bremer Hospital wc KBH - Emergency Centre	Lab Support	Test Request Details	ST02346764
Tygerberg Laboratory	No test set requested	Karl Bremer Hospital wc KBH - Emergency Centre	Lab Support	Spare 1	ST02346764
Tygerberg Laboratory	Specimen insufficient	Eerste River Hospital wc ERH - Ward E (Medical)	Virology	HIV Viral Load	ST02346783
Tygerberg Laboratory	Lab error (non-reportable)	Kraaifontein CHC wc KFP - Ward not stated	Lab Support	Spare 1	ST02346786
Tygerberg Laboratory	Specimen insufficient	Eerste River Hospital wc ERH - Casualty Unit	Chemistry	Fluid adenosine deaminase	ST02346787
Tygerberg Laboratory	Specimen not labeled	Tygerberg Hospital wc TBH - C6AW - Urology General	Lab Support	Test Request Details	ST02346794
Tygerberg Laboratory	Lab error (non-reportable)	Tygerberg Hospital wc TBH - Ward D8	Lab Support	Spare 1	ST02346808
Tygerberg Laboratory	Lab error (non-reportable)	Tygerberg Hospital wc TBH - Ward D8	Lab Support	Spare 2	ST02346808
Tygerberg Laboratory	Cancel by gatekeeping	Tygerberg Hospital wc TBH - Ward D8	Virology	Hepatitis C Antibody	ST02346808
Tygerberg Laboratory	Require fluoride specimen	Tygerberg Hospital wc TBH - Ward A4 West	Chemistry	CSF glucose	ST02346818
Tygerberg Laboratory	Lab error (non-reportable)	Eerste River Hospital wc ERH - Casualty Unit	Lab Support	Spare 1	ST02346824
Tygerberg Laboratory	Lab error (non-reportable)	Karl Bremer Hospital wc KBH - Emergency Centre	Lab Support	Spare 1	ST02346828
Tygerberg Laboratory	Lab error (non-reportable)	Karl Bremer Hospital wc KBH - 5B Ward	Lab Support	Spare 1	ST02346832
Tygerberg Laboratory	Lab error (non-reportable)	Karl Bremer Hospital wc KBH - Emergency Centre	Lab Support	Spare 1	ST02346833
Tygerberg Laboratory	Lab error (non-reportable)	Karl Bremer Hospital wc KBH - Emergency Centre	Lab Support	Spare 1	ST02346834
Tygerberg Laboratory	No test set requested	Eerste River Hospital wc ERH - Casualty Unit	Lab Support	Test Request Details	ST02346838
Tygerberg Laboratory	Lab error (non-reportable)	Karl Bremer Hospital wc KBH - Emergency Centre	Lab Support	Spare 1	ST02346842
Tygerberg Laboratory	Invalid: haemolysis	Karl Bremer Hospital wc KBH - Emergency Centre	Chemistry	Vitamin B12	ST02346843
Tygerberg Laboratory	Invalid: haemolysis	Karl Bremer Hospital wc KBH - Emergency Centre	Chemistry	Serum folate	ST02346843
Tygerberg Laboratory	Unsuit: clotted	Karl Bremer Hospital wc KBH - Emergency Centre	Haematology	Int Normalised Ratio (INR)	ST02346843
Tygerberg Laboratory	Lab error (non-reportable)	Karl Bremer Hospital wc KBH - Emergency Centre	Lab Support	Spare 1	ST02346843
Tygerberg Laboratory	No test set requested	Karl Bremer Hospital wc KBH - Emergency Centre	Lab Support	Test Request Details	ST02346843
Tygerberg Laboratory	Cancel by gatekeeping	Tygerberg Hospital wc TBH - Ward C1 West	Chemistry	Glycated haemoglobin (HbA1c)	ST02346847
Tygerberg Laboratory	Cancel by gatekeeping	Tygerberg Hospital wc TBH - Ward C2A	Chemistry	Glycated haemoglobin (HbA1c)	ST02346869
Tygerberg Laboratory	Invalid: haemolysis	Tygerberg Hospital wc TBH - Ward J1	Chemistry	Potassium	ST02346871
Tygerberg Laboratory	No test set requested	Eerste River Hospital wc ERH - Casualty Unit	Lab Support	Test Request Details	ST02346881
Tygerberg Laboratory	Not done: coag underfilled	Karl Bremer Hospital wc KBH - Emergency Centre	Haematology	Int Normalised Ratio (INR)	ST02346882
Tygerberg Laboratory	No test set requested	Karl Bremer Hospital wc KBH - Emergency Centre	Lab Support	Spare 2	ST02346884
Tygerberg Laboratory	Invalid: haemolysis	Tygerberg Hospital wc TBH - Ward D8	Chemistry	Conjugated bilirubin	ST02346891
Tygerberg Laboratory	Invalid: haemolysis	Tygerberg Hospital wc TBH - Ward D8	Chemistry	Aspartate transaminase (AST)	ST02346891
Tygerberg Laboratory	Require separate specimen	Karl Bremer Hospital wc KBH - Emergency Centre	Haematology	Full Blood Count	ST02346892
Tygerberg Laboratory	Lab error (non-reportable)	Tygerberg Hospital wc TBH - Ward not stated	Microbiology	Urine cell count/ml	ST02346899
Tygerberg Laboratory	Lab error (non-reportable)	Tygerberg Hospital wc TBH - Ward not stated	Microbiology	Culture urine	ST02346899
Tygerberg Laboratory	Invalid: haemolysis	Eerste River Hospital wc ERH - Ward E (Medical)	Chemistry	Total cholesterol	ST02346900
Tygerberg Laboratory	Cancel by gatekeeping	Tygerberg Hospital wc TBH - Ward C1 West	Chemistry	Glycated haemoglobin (HbA1c)	ST02346903
Tygerberg Laboratory	Invalid: haemolysis	Eerste River Hospital wc ERH - Casualty Unit	Chemistry	Potassium	ST02346904
Tygerberg Laboratory	Invalid: haemolysis	Karl Bremer Hospital wc KBH - Emergency Centre	Chemistry	Potassium	ST02346927
Tygerberg Laboratory	Cancel by gatekeeping	Karl Bremer Hospital wc KBH - Ward not stated	Chemistry	C-reactive protein	ST02346936
Tygerberg Laboratory	Cancel by gatekeeping	Karl Bremer Hospital wc KBH - Ward not stated	Chemistry	Prostate-specific Ag (PSA)	ST02346936
Tygerberg Laboratory	Cancel by gatekeeping	Karl Bremer Hospital wc KBH - 4B Medical Ward	Chemistry	Vitamin B12	ST02346937
Tygerberg Laboratory	Invalid: haemolysis	Karl Bremer Hospital wc KBH - 4B Medical Ward	Chemistry	Serum folate	ST02346937
Tygerberg Laboratory	Unsuit: EDTA clotted	Karl Bremer Hospital wc KBH - 4B Medical Ward	Haematology	Full Blood Count	ST02346937
Tygerberg Laboratory	Unsuit: EDTA clotted	Karl Bremer Hospital wc KBH - 4B Medical Ward	Haematology	Peripheral Blood Morphology	ST02346937
Tygerberg Laboratory	Invalid: haemolysis	Karl Bremer Hospital wc KBH - 2B Surgical Ward	Chemistry	Potassium	ST02346943
Tygerberg Laboratory	Unsuit: citrate clotted	Eerste River Hospital wc ERH - Ward E (Medical)	Haematology	Int Normalised Ratio (INR)	ST02346948
Tygerberg Laboratory	Unsuit: citrate clotted	Eerste River Hospital wc ERH - Ward E (Medical)	Haematology	D-Dimer	ST02346948
Tygerberg Laboratory	Cancel by gatekeeping	Tygerberg Hospital wc TBH - F1 Emergency Unit	Chemistry	C-reactive protein	ST02346949
Tygerberg Laboratory	No test set requested	Macassar CDC wc MCP - Ward not stated	Lab Support	Spare 1	ST02346953
Tygerberg Laboratory	Specimen insufficient	Tygerberg Hospital wc TBH - Ward A9 Unit	Chemistry	Creatinine (plus MDRD)	ST02346960
Tygerberg Laboratory	Specimen insufficient	Tygerberg Hospital wc TBH - Ward A9 Unit	Chemistry	Sodium	ST02346960
Tygerberg Laboratory	Specimen insufficient	Tygerberg Hospital wc TBH - Ward A9 Unit	Chemistry	Potassium	ST02346960
Tygerberg Laboratory	Specimen insufficient	Tygerberg Hospital wc TBH - Ward A9 Unit	Chemistry	Chloride	ST02346960
Tygerberg Laboratory	Specimen insufficient	Tygerberg Hospital wc TBH - Ward A9 Unit	Chemistry	Urea	ST02346960
Tygerberg Laboratory	Specimen insufficient	Tygerberg Hospital wc TBH - Ward A9 Unit	Chemistry	Calcium	ST02346960
Tygerberg Laboratory	Specimen insufficient	Tygerberg Hospital wc TBH - Ward A9 Unit	Chemistry	Magnesium	ST02346960
Tygerberg Laboratory	Specimen insufficient	Tygerberg Hospital wc TBH - Ward A9 Unit	Chemistry	Inorganic phosphate	ST02346960
Tygerberg Laboratory	Specimen insufficient	Tygerberg Hospital wc TBH - Ward A9 Unit	Chemistry	Alanine transaminase (ALT)	ST02346960
Tygerberg Laboratory	Specimen insufficient	Tygerberg Hospital wc TBH - Ward A9 Unit	Chemistry	Serum indices	ST02346960
Tygerberg Laboratory	Invalid: haemolysis	Tygerberg Hospital wc TBH - Ward C2A	Chemistry	Aspartate transaminase (AST)	ST02346963
Tygerberg Laboratory	Invalid: haemolysis	Tygerberg Hospital wc TBH - Ward C2A	Chemistry	Lactate dehydrogenase (LD)	ST02346963
Tygerberg Laboratory	Require 24 hr urine specimen	Tygerberg Hospital wc TBH - Ward C2A	Chemistry	Urine creatinine	ST02346968
Tygerberg Laboratory	Require 24 hr urine specimen	Tygerberg Hospital wc TBH - Ward C2A	Chemistry	Urine protein	ST02346968
Tygerberg Laboratory	Require 24 hr urine specimen	Tygerberg Hospital wc TBH - Ward C2A	Chemistry	Urine collection (no charge)	ST02346968
Tygerberg Laboratory	Unsuit: too old	Tygerberg Hospital wc TBH - Ward G4	Haematology	Activated Partial Thromboplastin Time	ST02346998
Tygerberg Laboratory	Cancel by doctor	Tygerberg Hospital wc TBH - Ward G Ground	Chemistry	Creatinine (plus MDRD)	ST02346999
Tygerberg Laboratory	Cancel by doctor	Tygerberg Hospital wc TBH - Ward G Ground	Chemistry	Sodium	ST02346999
Tygerberg Laboratory	Cancel by doctor	Tygerberg Hospital wc TBH - Ward G Ground	Chemistry	Potassium	ST02346999
Tygerberg Laboratory	Cancel by doctor	Tygerberg Hospital wc TBH - Ward G Ground	Chemistry	Urea	ST02346999
Tygerberg Laboratory	Cancel by doctor	Tygerberg Hospital wc TBH - Ward G Ground	Chemistry	Alanine transaminase (ALT)	ST02346999
Tygerberg Laboratory	Cancel by doctor	Tygerberg Hospital wc TBH - Ward G Ground	Chemistry	C-reactive protein	ST02346999
Tygerberg Laboratory	Cancel by doctor	Tygerberg Hospital wc TBH - Ward G Ground	Chemistry	Serum indices	ST02346999
Tygerberg Laboratory	Cancel by doctor	Tygerberg Hospital wc TBH - Ward G Ground	Haematology	Full Blood Count	ST02346999
Tygerberg Laboratory	Cancel by doctor	Tygerberg Hospital wc TBH - Ward G Ground	Haematology	Differential Count	ST02346999
Tygerberg Laboratory	Cancel by doctor	Tygerberg Hospital wc TBH - Ward G Ground	Haematology	Int Normalised Ratio (INR)	ST02346999
Tygerberg Laboratory	Cancel by doctor	Tygerberg Hospital wc TBH - Ward G Ground	Haematology	Activated Partial Thromboplastin Time	ST02346999
Tygerberg Laboratory	Cancel by doctor	Tygerberg Hospital wc TBH - Ward G Ground	Lab Support	Telephonic Requests	ST02346999
Tygerberg Laboratory	Lab error (non-reportable)	Tygerberg Hospital wc TBH - Ward A4	Haematology	Morphology (no-charge)	ST02347000
Tygerberg Laboratory	Invalid: haemolysis	Tygerberg Hospital wc TBH - Ward A1 West	Chemistry	Potassium	ST02347009
Tygerberg Laboratory	Invalid: haemolysis	Tygerberg Hospital wc TBH - Ward A1 West	Chemistry	Conjugated bilirubin	ST02347009
Tygerberg Laboratory	Invalid: haemolysis	Tygerberg Hospital wc TBH - Ward A1 West	Chemistry	Aspartate transaminase (AST)	ST02347009
Tygerberg Laboratory	Unsuit: too old	Tygerberg Hospital wc TBH - Ward G Ground	Chemistry	Faecal occult blood	ST02347026
Tygerberg Laboratory	Unsuit: too old	Tygerberg Hospital wc TBH - Ward A1 West	Haematology	Activated Partial Thromboplastin Time	ST02347027
Tygerberg Laboratory	Invalid: haemolysis	Tygerberg Hospital wc TBH - Ward A1 West	Chemistry	Conjugated bilirubin	ST02347028
Tygerberg Laboratory	Invalid: haemolysis	Tygerberg Hospital wc TBH - Ward A1 West	Chemistry	Aspartate transaminase (AST)	ST02347028
Tygerberg Laboratory	Unsuit: too old	Tygerberg Hospital wc TBH - Ward A1 West	Haematology	Activated Partial Thromboplastin Time	ST02347028
Tygerberg Laboratory	Not done: coag underfilled	Tygerberg Hospital wc TBH - Ward A1 West	Haematology	Int Normalised Ratio (INR)	ST02347029
Tygerberg Laboratory	Not done: coag underfilled	Tygerberg Hospital wc TBH - Ward A1 West	Haematology	Activated Partial Thromboplastin Time	ST02347029
Tygerberg Laboratory	Lab error (non-reportable)	Tygerberg Hospital wc TBH - Ward G Ground	Lab Support	Spare 1	ST02347032
Tygerberg Laboratory	Lab error (non-reportable)	Tygerberg Hospital wc TBH - Ward G Ground	Lab Support	Spare 2	ST02347032
Tygerberg Laboratory	Lab error (non-reportable)	Tygerberg Hospital wc TBH - Ward G Ground	Lab Support	Spare 3	ST02347032
Tygerberg Laboratory	Lab error (non-reportable)	Karl Bremer Hospital wc KBH - Emergency Centre	Lab Support	Spare 1	ST02347034
Tygerberg Laboratory	Lab error (non-reportable)	Karl Bremer Hospital wc KBH - Emergency Centre	Lab Support	Spare 2	ST02347034
Tygerberg Laboratory	Lab error (non-reportable)	Karl Bremer Hospital wc KBH - Emergency Centre	Lab Support	Spare 1	ST02347038
Tygerberg Laboratory	Lab error (non-reportable)	Karl Bremer Hospital wc KBH - Overnight Ward	Lab Support	Spare 1	ST02347039
Tygerberg Laboratory	Invalid: haemolysis	Karl Bremer Hospital wc KBH - Emergency Centre	Chemistry	Potassium	ST02347040
Tygerberg Laboratory	Invalid: haemolysis	Karl Bremer Hospital wc KBH - Emergency Centre	Chemistry	Vitamin B12	ST02347040
Tygerberg Laboratory	Invalid: haemolysis	Karl Bremer Hospital wc KBH - Emergency Centre	Chemistry	Serum folate	ST02347040
Tygerberg Laboratory	Unsuit: clotted	Karl Bremer Hospital wc KBH - Emergency Centre	Haematology	Full Blood Count	ST02347089
Tygerberg Laboratory	Unsuit: clotted	Karl Bremer Hospital wc KBH - Emergency Centre	Haematology	Peripheral Blood Morphology	ST02347089
Tygerberg Laboratory	Unsuit: citrate clotted	Karl Bremer Hospital wc KBH - Emergency Centre	Haematology	Int Normalised Ratio (INR)	ST02347089
Tygerberg Laboratory	Lab error (non-reportable)	Karl Bremer Hospital wc KBH - Emergency Centre	Lab Support	Spare 1	ST02347090
Tygerberg Laboratory	Lab error (non-reportable)	Karl Bremer Hospital wc KBH - Emergency Centre	Lab Support	Spare 1	ST02347092
Tygerberg Laboratory	Lab error (non-reportable)	Karl Bremer Hospital wc KBH - Emergency Centre	Lab Support	Spare 2	ST02347092
Tygerberg Laboratory	Cancel by gatekeeping	Tygerberg Hospital wc TBH - Ward D8	Chemistry	Uric acid	ST02347129
Tygerberg Laboratory	Specimen insufficient	Tygerberg Hospital wc TBH - Ward A9 Unit	Haematology	Int Normalised Ratio (INR)	ST02347149
Tygerberg Laboratory	Specimen insufficient	Tygerberg Hospital wc TBH - Ward A9 Unit	Haematology	Activated Partial Thromboplastin Time	ST02347149
Tygerberg Laboratory	Invalid: haemolysis	Tygerberg Hospital wc TBH - Ward A9 Unit	Chemistry	Potassium	ST02347150
Tygerberg Laboratory	Not done: no ward/clinic	NHLS - Tygerberg Laboratory	Cytology	Cytology Gynaecology Report	ST02347164
Tygerberg Laboratory	Invalid: haemolysis	Tygerberg Hospital wc TBH - X-Block - Haematology	Chemistry	Protein electrophoresis	ST02347173
Tygerberg Laboratory	Cancel phoning	Tygerberg Hospital wc TBH - X-Block - Haematology	Haematology	Haematology Results Phoning	ST02347185
Tygerberg Laboratory	Cancel by gatekeeping	Tygerberg Hospital wc TBH - X-Block - Haematology	Chemistry	Uric acid	ST02347192
Tygerberg Laboratory	Cancel by gatekeeping	Tygerberg Hospital wc TBH - X-Block - Haematology	Chemistry	Serum folate	ST02347192
Tygerberg Laboratory	Invalid: haemolysis	Hawequa Corr Centre wc HAC - No ward	Chemistry	Potassium	ST02347202
Tygerberg Laboratory	Cancel: not clin indicated	Tygerberg Hospital wc TBH - X-Block - Haematology	Chemistry	Serum indices	ST02347208
Tygerberg Laboratory	Info does not match	Tygerberg Hospital wc TBH - X-Block - Haematology	Chemistry	Creatinine (plus MDRD)	ST02347208
Tygerberg Laboratory	Info does not match	Tygerberg Hospital wc TBH - X-Block - Haematology	Chemistry	Urea	ST02347208
Tygerberg Laboratory	Info does not match	Tygerberg Hospital wc TBH - X-Block - Haematology	Haematology	Full Blood Count	ST02347208
Tygerberg Laboratory	Info does not match	Tygerberg Hospital wc TBH - X-Block - Haematology	Haematology	Differential Count	ST02347208
Tygerberg Laboratory	Not done: unsuitable	Tygerberg Hospital wc TBH - Ward D8	Microbiology	Gram stain pus	ST02347255
Tygerberg Laboratory	Not done: unsuitable	Tygerberg Hospital wc TBH - Ward D8	Microbiology	Culture pus	ST02347255
Tygerberg Laboratory	No test set requested	Tygerberg Hospital wc TBH - X-Block - Hema Chemotherapy	Lab Support	Test Request Details	ST02347282
Tygerberg Laboratory	Lab error (non-reportable)	Tygerberg Hospital wc TBH - X-Block - Hema Chemotherapy	Lab Support	Spare 1	ST02347286
Tygerberg Laboratory	Not done: unsuitable	Karl Bremer Hospital wc KBH - Emergency Centre	Microbiology	GeneXpert Ultra	ST02347301
Tygerberg Laboratory	Invalid: haemolysis	Tygerberg Hospital wc TBH - C3AW - Paed General	Chemistry	Aspartate transaminase (AST)	ST02347313
Tygerberg Laboratory	Lab error (non-reportable)	Tygerberg Hospital wc TBH - C3AW - Paed General	Lab Support	Spare 1	ST02347313
Tygerberg Laboratory	Lab error (non-reportable)	Tygerberg Hospital wc TBH - C3AW - Paed General	Lab Support	Spare 2	ST02347313
Tygerberg Laboratory	Not done: technical problem	Tygerberg Hospital wc TBH - Ward A1 West	Microbiology	GXP Toxigenic C. difficile	ST02347347
Tygerberg Laboratory	Lab error (non-reportable)	Tygerberg Hospital wc TBH - Ward G3	Lab Support	Test Request Details	ST02347359
Tygerberg Laboratory	Invalid: haemolysis	Tygerberg Hospital wc TBH - X-Block - Hema Chemotherapy	Chemistry	Potassium	ST02347363
Tygerberg Laboratory	Unsuit: clotted	Tygerberg Hospital wc TBH - Radiology Department	Haematology	Full Blood Count	ST02347374
Tygerberg Laboratory	Unsuit: clotted	Tygerberg Hospital wc TBH - Radiology Department	Haematology	Differential Count	ST02347374
Tygerberg Laboratory	Specimen not labeled	Tygerberg Hospital wc TBH - X-Block - Haematology	Chemistry	Creatinine (plus MDRD)	ST02347377
Tygerberg Laboratory	Specimen not labeled	Tygerberg Hospital wc TBH - X-Block - Haematology	Chemistry	Sodium	ST02347377
Tygerberg Laboratory	Specimen not labeled	Tygerberg Hospital wc TBH - X-Block - Haematology	Chemistry	Potassium	ST02347377
Tygerberg Laboratory	Specimen not labeled	Tygerberg Hospital wc TBH - X-Block - Haematology	Chemistry	Urea	ST02347377
Tygerberg Laboratory	Specimen not labeled	Tygerberg Hospital wc TBH - X-Block - Haematology	Chemistry	Magnesium	ST02347377
Tygerberg Laboratory	Specimen not labeled	Tygerberg Hospital wc TBH - X-Block - Haematology	Chemistry	Serum indices	ST02347377
Tygerberg Laboratory	Specimen not labeled	Tygerberg Hospital wc TBH - X-Block - Haematology	Haematology	Full Blood Count	ST02347377
Tygerberg Laboratory	Specimen not labeled	Tygerberg Hospital wc TBH - X-Block - Haematology	Haematology	Differential Count	ST02347377
Tygerberg Laboratory	Invalid: haemolysis	Tygerberg Hospital wc TBH - Radiology Department	Chemistry	Potassium	ST02347382
Tygerberg Laboratory	Invalid: haemolysis	Tygerberg Hospital wc TBH - X-Block - Haematology	Chemistry	Vitamin B12	ST02347391
Tygerberg Laboratory	Invalid: haemolysis	Tygerberg Hospital wc TBH - X-Block - Haematology	Chemistry	Serum folate	ST02347391
Tygerberg Laboratory	Lab error (non-reportable)	Tygerberg Hospital wc TBH - X-Block - Haematology	Lab Support	Spare 1	ST02347391
Tygerberg Laboratory	Cancel by gatekeeping	Tygerberg Hospital wc TBH - Ward A7	Chemistry	Iron	ST02347396
Tygerberg Laboratory	Cancel by gatekeeping	Tygerberg Hospital wc TBH - Ward A7	Chemistry	Transferrin	ST02347396
Tygerberg Laboratory	Cancel by gatekeeping	Tygerberg Hospital wc TBH - Ward A7	Chemistry	Ferritin	ST02347396
Tygerberg Laboratory	Lab error (non-reportable)	Tygerberg Hospital wc TBH - X-Block - Haematology	Lab Support	Spare 1	ST02347419
Tygerberg Laboratory	Not done: lost in transit	Tygerberg Hospital wc TBH - Ward A5 High Care	Chemistry	Renin	ST02347429
Tygerberg Laboratory	Not done: coag underfilled	Tygerberg Hospital wc TBH - Ward A5 High Care	Haematology	Int Normalised Ratio (INR)	ST02347429
[truncated: 9,447 more rows]

## Sheet: Cancelled_tests_summary
Rejected specimens	January 2019
Incorrect blood to additive ratio	189
Aged specimen	94
Clotted specimen	143
Haemolyzed specimen	87
Total	513
			Rejected specimens excluded from data (received at TAH but processed at distant laboratory)	Number
			von Willebrand Multimers	2
			von Willebrand Factor Activity	1
