# Supplementary material for: The impact of laboratory staff training workshops on coagulation specimen rejection rates
Source: PLoS One. 2022 Jun 3;17(6):e0268764. doi: 10.1371/journal.pone.0268764 (PMC9165799; doi:10.1371/journal.pone.0268764)
Supplement: S7 Data — (XLSX) [file pone.0268764.s007.xlsx]

## Sheet: Participant 1
	Before workshop	After workshop
Question:
1	1 (1)	1 (1)
2	2 (2)	2 (2)
3	1 (1)	0 (1)
4	0 (1)	1 (1)
5	1 (1)	1 (1)
6	1 (1)	1 (1)
7	1 (1)	1 (1)
8	0 (1)	1 (1)
Total mark	0.777778	0.888889

## Sheet: Participant 2
	Before workshop	After workshop
Question:
1	1 (1)	1 (1)
2	0 (2)	2 (2)
3	0 (1)	1 (1)
4	0 (1)	0 (1)
5	1 (1)	1 (1)
6	0 (1)	1 (1)
7	0 (1)	1 (1)
8	0 (1)	0 (1)
Total mark	0.222222	0.777778

## Sheet: Participant 3
	Before workshop	After workshop
Question:
1	0 (1)	1 (1)
2	0 (2)	2 (2)
3	0 (1)	1 (1)
4	0 (1)	1 (1)
5	0 (1)	1 (1)
6	0 (1)	1 (1)
7	1 (1)	1 (1)
8	0 (1)	1 (1)
Total mark	0.111111	9/9

## Sheet: Participant 4
	Before workshop	After workshop
Question:
1	1 (1)	1 (1)
2	0 (2)	2 (2)
3	0 (1)	1 (1)
4	0 (1)	1 (1)
5	0 (1)	1 (1)
6	0 (1)	1 (1)
7	0 (1)	1 (1)
8	0 (1)	1 (1)
Total mark	0.111111	9/9

## Sheet: Participant 5
	Before workshop	After workshop
Question:
1	1 (1)	1 (1)
2	0 (2)	2 (2)
3	1 (1)	1 (1)
4	0 (1)	1 (1)
5	1 (1)	1 (1)
6	0 (1)	1 (1)
7	0 (1)	1 (1)
8	0 (1)	1 (1)
Total mark	3/9	9/9

## Sheet: Participant 6
	Before workshop	After workshop
Question:
1	1 (1)	1 (1)
2	1 (2)	2 (2)
3	1 (1)	1 (1)
4	0 (1)	1 (1)
5	0 (1)	1 (1)
6	0 (1)	1 (1)
7	1 (1)	1 (1)
8	0 (1)	0 (1)
Total mark	4/9	8/9

## Sheet: Participant 7
		Before workshop	After workshop
	Question:
	1	1 (1)	1 (1)
	2	0 (2)	2 (2)
	3	0 (1)	1 (1)
	4	0 (1)	1 (1)
	5	0 (1)	1 (1)
	6	0 (1)	1 (1)
	7	0 (1)	1 (1)
	8	0 (1)	1 (1)
	Total mark	1/9	9/9

## Sheet: Total (workshop 1)
	Before workshop	After workshop
Combined mark	19/63	59/63
Percentage mark	30.2%	93.7%
