# Supplementary material for: The impact of laboratory staff training workshops on coagulation specimen rejection rates
Source: PLoS One. 2022 Jun 3;17(6):e0268764. doi: 10.1371/journal.pone.0268764 (PMC9165799; doi:10.1371/journal.pone.0268764)
Supplement: S8 Data — (XLSX) [file pone.0268764.s008.xlsx]

## Sheet: Participant 1
	Before workshop	After workshop
Question:
1	0 (1)	1 (1)
2	1 (1)	0 (1)
3	0 (1)	1 (1)
4	1 (1)	1 (1)
5	1 (1)	1 (1)
6	1 (1)	1 (1)
7	1 (1)	1 (1)
8	0.5 (2)	2 (2)
9	0.5 (2)	0.5 (2)
Total mark	6/11	8.5/11

## Sheet: Participant 2
	Before workshop	After workshop
Question:
1	1 (1)	1 (1)
2	0 (1)	1 (1)
3	1 (1)	1 (1)
4	1 (1)	1 (1)
5	1 (1)	1 (1)
6	1 (1)	0 (1)
7	0 (1)	1 (1)
8	2 (2)	1 (2)
9	0 (2)	0.5 (2)
Total mark	7/11	7.5/11

## Sheet: Participant 3
	Before workshop	After workshop
Question:
1	0 (1)	1 (1)
2	1 (1)	1 (1)
3	1 (1)	0 (1)
4	1 (1)	1 (1)
5	0 (1)	1 (1)
6	1 (1)	1 (1)
7	0 (1)	1 (1)
8	1 (2)	1 (2)
9	1 (2)	1 (2)
Total mark	6/11	8/11

## Sheet: Participant 4
	Before workshop	After workshop
Question:
1	1 (1)	1 (1)
2	0 (1)	1 (1)
3	1 (1)	1 (1)
4	1 (1)	1 (1)
5	1 (1)	1 (1)
6	0 (1)	1 (1)
7	1 (1)	1 (1)
8	2 (2)	2 (2)
9	0.5 (2)	0.5 (2)
Total mark	7.5/11	9.5/11

## Sheet: Participant 5
	Before workshop	After workshop
Question:
1	1 (1)	1 (1)
2	1 (1)	1 (1)
3	0 (1)	1 (1)
4	1 (1)	0 (1)
5	0 (1)	1 (1)
6	0 (1)	1 (1)
7	1 (1)	1 (1)
8	2 (2)	0 (2)
9	0.5 (2)	0 (2)
Total mark	6.5/11	6/11

## Sheet: Participant 6
	Before workshop	After workshop
Question:
1	0 (1)	0 (1)
2	0 (1)	1 (1)
3	0 (1)	1 (1)
4	0 (1)	1 (1)
5	1 (1)	1 (1)
6	0 (1)	1 (1)
7	0 (1)	1 (1)
8	1 (2)	2 (2)
9	1 (2)	0.5 (2)
Total mark	3/11	8.5/11

## Sheet: Participant 7
	Before workshop	After workshop
Question:
1	1 (1)	1 (1)
2	1 (1)	1 (1)
3	0 (1)	1 (1)
4	1 (1)	1 (1)
5	1 (1)	1 (1)
6	0 (1)	1 (1)
7	1 (1)	1 (1)
8	1 (2)	1 (2)
9	0.5 (2)	2 (2)
Total mark	6.5/11	10/11

## Sheet: Total (workshop 2)
	Before workshop	After workshop
Combined mark	42.5/77	58/77
Percentage mark	55.2%	75.3%
