# Supplementary material for: The impact of laboratory staff training workshops on coagulation specimen rejection rates
Source: PLoS One. 2022 Jun 3;17(6):e0268764. doi: 10.1371/journal.pone.0268764 (PMC9165799; doi:10.1371/journal.pone.0268764)
Supplement: S9 Data — (XLSX) [file pone.0268764.s009.xlsx]

## Sheet: Participant 1
	Before workshop	After workshop
Question:
1	0 (1)	1 (1)
2	1 (2)	2 (2)
3	0 (1)	1 (1)
4	0 (1)	1 (1)
5	0 (1)	1 (1)
6	1 (1)	1 (1)
7	0 (1)	1 (1)
8	1 (2)	1 (2)
Total mark	3/10	9/10

## Sheet: Participant 2
	Before workshop	After workshop
Question:
1	1 (1)	1 (1)
2	1 (2)	1.5 (2)
3	0 (1)	1 (1)
4	0 (1)	1 (1)
5	1 (1)	1 (1)
6	0 (1)	1 (1)
7	0 (1)	1 (1)
8	1 (2)	2 (2)
Total mark	4/10	9.5/10

## Sheet: Participant 3
	Before workshop	After workshop
Question:
1	1 (1)	1 (1)
2	1 (2)	2 (2)
3	0 (1)	1 (1)
4	0 (1)	1 (1)
5	0 (1)	0 (1)
6	1 (1)	1 (1)
7	0 (1)	1 (1)
8	1 (2)	2 (2)
Total mark	4/10	9/10

## Sheet: Participant 4
	Before workshop	After workshop
Question:
1	0 (1)	1 (1)
2	1 (2)	2 (2)
3	0 (1)	1 (1)
4	0 (1)	1 (1)
5	0 (1)	1 (1)
6	1 (1)	1 (1)
7	0 (1)	1 (1)
8	0 (2)	1 (2)
Total mark	2/10	9/10

## Sheet: Participant 5
	Before workshop	After workshop
Question:
1	1 (1)	1 (1)
2	2 (2)	2 (2)
3	0 (1)	1 (1)
4	0 (1)	0 (1)
5	0 (1)	1 (1)
6	1 (1)	1 (1)
7	0 (1)	0 (1)
8	1 (2)	1 (2)
Total mark	5/10	7/10

## Sheet: Participant 6
	Before workshop	After workshop
Question:
1	0 (1)	1 (1)
2	1 (2)	2 (2)
3	0 (1)	1 (1)
4	0 (1)	1 (1)
5	0 (1)	1 (1)
6	0 (1)	1 (1)
7	0 (1)	1 (1)
8	2 (2)	2 (2)
Total mark	3/10	10/10

## Sheet: Participant 7
	Before workshop	After workshop
Question:
1	1 (1)	1 (1)
2	1 (2)	1 (2)
3	0 (1)	1 (1)
4	0 (1)	1 (1)
5	0 (1)	1 (1)
6	1 (1)	1 (1)
7	0 (1)	1 (1)
8	2 (2)	2 (2)
Total mark	5/10	9/10

## Sheet: Total (workshop 3)
	Before workshop	After workshop
Combined mark	26/70	62.5/70
Percentage mark	37.1%	89.3%
