# Supplementary material for: The impact of laboratory staff training workshops on coagulation specimen rejection rates
Source: PLoS One. 2022 Jun 3;17(6):e0268764. doi: 10.1371/journal.pone.0268764 (PMC9165799; doi:10.1371/journal.pone.0268764)
Supplement: S10 Data — (XLSX) [file pone.0268764.s010.xlsx]

## Sheet: Sheet1
	Workshop 1	Workshop 1		Workshop 2	Workshop 2		Workshop 3	Workshop 3		TOTAL (Workshop 1-3)	TOTAL (Workshop 1-3)
	7 participants	7 participants		7 participants	7 participants		7 participants	7 participants		21 participants	21 participants
	Knowledge BEFORE training	Knowledge AFTER training		Knowledge BEFORE training	Knowledge AFTER training		Knowledge BEFORE training	Knowledge AFTER training		Knowledge BEFORE training	Knowledge AFTER training
Comined mark	19 out of 63	59 out of 63		42.5 out of 77	58 out of 77		26 out of 70	62.5/70		87.5 out of 210	179.5 out of 210
Percentage mark	30.2%	93.7%		55.2%	75.3%		37.1%	89.3%		41.7%	85.5%
